# Supplementary material for: Chronological and biological aging of the human left ventricular myocardium: Analysis of microRNAs contribution
Source: Aging Cell. 2021 Jun 6;20(7):e13383. doi: 10.1111/acel.13383 (PMC8282276; doi:10.1111/acel.13383)
Supplement: Supplementary file 8 — Table S2 [file ACEL-20-e13383-s019.xlsx]

## Sheet: DESeq2_normalized_matrix_CDE
Symbol	Ensembl_id	GTEX-WHSE-0926-SM-3NMBS_20	GTEX-O5YT-0326-SM-32PKA_21	GTEX-SNMC-0126-SM-2XCFO_21	GTEX-11TT1-1326-SM-5PNYM_22	GTEX-R55E-1026-SM-2TC5S_22	GTEX-XPT6-0126-SM-4B65S_22	GTEX-WFG7-0726-SM-3GIKO_25	GTEX-QESD-0526-SM-2I5G5_26	GTEX-QEG5-0926-SM-2TC64_28	GTEX-WFG8-0626-SM-3GILJ_28	GTEX-16YQH-0926-SM-793BC_30	GTEX-ZYT6-1726-SM-5E44P_30	GTEX-14A6H-0226-SM-5Q5DX_31	GTEX-U3ZH-0326-SM-3DB7A_31	GTEX-1314G-0126-SM-5LZUL_33	GTEX-ZQUD-1526-SM-7IGO2_34	GTEX-13NZB-0226-SM-5KM1T_35	GTEX-11ZUS-0226-SM-5FQT8_37	GTEX-11LCK-0926-SM-5A5KA_38	GTEX-1399R-1926-SM-5K7X8_38	GTEX-U8XE-1126-SM-3DB8W_38	GTEX-QEG4-0426-SM-33HC3_39	GTEX-NPJ8-0426-SM-2HMK6_40	GTEX-Q2AH-0526-SM-2I3ED_40	GTEX-YEC4-0326-SM-4W216_40	GTEX-18D9U-1126-SM-72D5Y_41	GTEX-12584-0926-SM-5FQTN_42	GTEX-RWSA-0626-SM-2XCBD_42	GTEX-P44H-0726-SM-48TBT_43	GTEX-WFON-0326-SM-3GIKX_43	GTEX-13FTW-1026-SM-5L3E3_44	GTEX-13S86-0226-SM-5S2PJ_44	GTEX-WZTO-1326-SM-3NM8X_44	GTEX-X3Y1-0426-SM-3P5Z4_44	GTEX-14C39-0926-SM-5TDDV_46	GTEX-Y8E4-0326-SM-4VBRR_46	GTEX-U4B1-0326-SM-3DB8K_47	GTEX-ZLFU-0226-SM-4WWFH_47	GTEX-14E6C-0426-SM-5YYA8_48	GTEX-ZPU1-0626-SM-4YCDM_48	GTEX-12WSN-5001-SM-7DHMK_49	GTEX-15RJ7-0226-SM-7KUMN_49	GTEX-NFK9-0926-SM-2HMJU_49	GTEX-UPK5-0326-SM-5SI81_49	GTEX-WH7G-0426-SM-3NMBJ_49	GTEX-14C38-1426-SM-5RQHZ_50	GTEX-1B8KE-0126-SM-793AM_50	GTEX-PLZ5-0626-SM-2I5F8_50
TSPAN6	ENSG00000000003	225.962	514.194	506.065	164.768	340.85	316.092	247.555	233.708	207.827	481.114	336.434	648.924	418.326	298.132	208.583	458.812	281.714	336.461	372.441	401.688	249.952	488.5	262.295	277.377	314.872	367.482	338.312	763.925	301.827	318.712	273.714	221.86	321.61	261.359	530.497	236.213	226.523	228.979	471.209	304.689	335.425	208.8	329.531	260.67	192.921	202.178	222.204	265.904
TNMD	ENSG00000000005	1.67379	0	8.60167	1.43277	0	0	5.00111	12.3936	1.51699	3.05469	5.28431	17.9151	0	3.93574	1.73819	2.27135	6.53249	5.17632	4.72441	9.89379	9.30053	7.62686	0	0	13.1982	2.517	2.42518	2.82412	5.42204	2.46427	2.2344	0	1.99139	16.0836	21.2199	7.42809	10.7103	3.1048	3.02057	33.9536	1.82793	7.67649	9.13058	19.1067	4.93265	4.00352	31.1501	1.44121
DPM1	ENSG00000000419	1585.92	1695.42	1396.34	921.27	1187.64	1163	1157.76	1253.52	860.889	1327.26	1402.98	644.942	1118.84	1959.01	763.936	1142.49	841.058	1446.26	1177.17	1532.55	1126.53	1410.97	558.724	996.226	1627.15	1157.82	1162.87	1370.41	1090.73	1568.92	1236.74	837.134	1350.16	1302.77	968.158	1297.69	993.914	1242.7	1570.7	1515.4	1385.57	1555.26	998.554	1173.02	1186.03	1163.02	1510.78	896.434
SCYL3	ENSG00000000457	109.633	424.128	434.384	399.742	255.395	270.507	363.414	300.987	392.141	336.78	133.869	354.32	249.387	369.468	249.431	413.385	344.589	280.556	283.465	344.304	204.612	451.51	256.007	310.696	255.48	364.965	304.36	300.063	319.9	393.461	296.058	417.922	288.254	349.014	289.121	400.374	324.522	365.591	360.958	415.485	333.597	406.086	325.381	403.289	293.767	317.279	443.37	307.699
C1orf112	ENSG00000000460	61.0933	92.2492	108.954	46.565	50.4964	55.1811	75.0167	48.6891	47.785	42.002	70.4575	75.6414	51.3625	107.249	75.6114	52.241	78.3899	51.7632	53.5433	44.5221	60.4534	88.4716	49.4049	76.6327	39.5946	85.578	61.842	79.7815	68.6791	93.6421	39.1019	78.6829	77.1665	76.3972	76.9221	81.709	56.229	37.2576	60.4114	67.0137	68.5474	57.5737	51.4633	73.6974	65.2206	116.102	64.3769	77.1048
FGR	ENSG00000000938	207.55	231.442	278.121	230.676	154.402	451.645	223.383	311.61	405.035	332.962	215.776	332.424	277.853	285.341	772.627	306.632	226.187	136.655	421.26	104.874	284.829	85.4208	1331.24	496.447	450.153	405.237	976.134	617.777	2312.5	569.245	365.324	401.154	106.042	450.341	641.902	202.787	357.188	499.097	647.157	312.731	300.695	128.965	331.191	232.01	651.11	834.734	368.61	533.969
CFH	ENSG00000000971	3253.85	1557.32	1181.3	404.041	1702.31	1529.48	965.215	2060.88	1394.11	2112.32	1648.7	2591.71	1036.53	1393.25	2803.71	923.302	1027.23	1162.6	1522.05	1930.28	2447.2	1777.44	3221.2	1196.97	1843.98	1404.49	2279.67	3125.6	1289.54	1538.52	1259.08	367.617	1138.58	1335.74	2883.25	903.999	2326.81	1925.75	4772.5	1294.71	2585.61	2344.4	3111.04	1858.81	1105.46	2999.64	3143.05	1739.54
FUCA2	ENSG00000001036	1077.92	1226.53	1531.1	1392.65	1009.93	1062.84	1501.17	973.782	912.467	1620.51	864.865	698.688	1088.51	1004.6	757.852	1009.61	846.774	915.173	1503.94	914.186	1427.63	1058.23	1101.28	978.733	1290.12	1335.27	783.332	1100.7	1307.61	1437.49	1156.3	744.263	919.526	1084.84	923.066	752.466	1445.89	1103.76	1323.76	902.452	1566.54	1399.42	740.407	768.364	1745.06	1299.14	1178.51	1158.01
GCLC	ENSG00000001084	620.976	1087.34	1270.18	611.792	584.592	902.091	1700.38	708.205	480.884	1050.05	716.024	517.546	954.848	1181.21	710.921	832.448	679.379	886.185	1029.13	1439.55	754.505	955.645	401.527	919.593	1170.87	1341.56	634.184	791.461	581.062	1861.34	1183.11	1411.13	767.682	934.458	408.483	895.085	746.507	1331.96	589.011	1175.87	1004.45	1211.35	924.679	1014.02	1149.86	473.416	1378.91	1121.26
NFYA	ENSG00000001167	1005.11	622.272	666.629	732.861	544.778	627.385	651.812	594.007	515.775	442.167	781.197	555.367	528.477	616.435	725.696	492.882	543.83	494.856	669.291	606.489	1161.4	565.913	605.434	731.343	303.087	627.991	965.221	565.531	496.116	519.96	515.028	1069.31	600.405	546.039	686.994	756.923	415.024	675.295	471.209	468.203	552.949	494.366	519.613	677.607	439.006	734.646	403.913	533.969
STPG1	ENSG00000001460	36.8234	221.07	187.803	166.201	262.193	228.522	240.887	49.5744	239.684	116.078	175.263	216.971	275.377	159.889	213.798	147.637	231.087	217.405	226.772	184.025	81.3796	249.398	381.765	198.246	245.11	259.251	243.73	103.081	157.239	165.106	159.759	166.395	229.508	176.92	169.759	294.152	179.397	213.455	111.006	254.652	232.147	132.036	192.572	200.621	277.873	150.132	187.939	247.888
NIPAL3	ENSG00000001461	933.974	1748.91	2574.77	916.972	1132.28	1566.66	1706.21	1383.66	948.116	1279.92	1091.21	911.678	1404.73	1259.44	717.005	1492.27	1460.83	1675.06	1555.12	1824.42	827.747	1231.36	900.067	2878.73	1790.71	2319.41	664.499	993.385	721.131	2739.44	1998.67	1385.33	1323.78	2159.23	716.172	1438.82	1663.31	2080.22	546.723	2040.79	1932.12	1638.93	1815.33	1106.83	2768.31	663.583	1936.5	1354.02
LAS1L	ENSG00000001497	1374.18	917.579	896.007	1068.85	1263.38	1118.62	834.353	1213.69	1158.98	845.386	1136.13	1473.02	1310.05	1313.55	1581.76	1307.16	1322.01	1271.3	1170.87	983.443	1502.04	1093.69	1289.92	1074.52	880.038	1073.5	1384.78	1621.05	2107.36	902.742	864.712	752.002	1226.2	1314.84	1437.65	1315.52	892.702	1466.24	1373.6	1134.77	1210.09	1010.99	1461.72	1002.42	970.088	1351.19	987.459	809.24
ENPP4	ENSG00000001561	1052.81	2832.43	2325.32	2426.39	659.366	1022.65	2117.14	1636.84	1576.15	2140.58	626.191	756.414	891.109	1439.01	813.474	1290.12	799.413	1019.73	1503.94	1774.95	1003.29	1519.27	662.923	1796.7	1397.6	1862.58	1189.55	1495.37	929.879	2187.45	1438.95	1796.81	963.336	1123.44	793.094	938.168	2146.88	1832.61	1094.2	1515.4	1661.59	1546.81	894.797	1263.09	1662.3	1343.18	1854.47	962.729
SEMA3F	ENSG00000001617	2734.97	1462.34	586.347	1667.74	873.975	1462.9	1201.1	1125.16	1326.6	1317.34	1526.28	1986.58	657.812	674.98	2331.79	675.725	1166.05	497.962	1933.07	609.458	2411.16	506.805	7693.68	628.055	605.703	852.004	1898.91	2940.62	2344.13	666.994	960.791	1127.36	541.161	1005.23	3984.04	694.527	1171.71	874.778	1823.67	671.924	924.933	452.145	509.652	1134.12	1032.02	4768.19	708.146	1325.91
CFTR	ENSG00000001626	14.2272	15.2839	64.5125	26.5062	29.1325	19.7932	50.8447	15.0494	22.7548	7.63673	11.4493	3.98113	13.6142	8.85542	13.9055	22.7135	44.0943	46.5869	18.8976	11.8726	10.4631	16.3977	8.9827	24.9889	0	11.3265	4.85036	12.7086	30.7249	18.0713	10.0548	12.8988	44.8063	14.4753	5.30497	33.4264	12.8523	3.1048	3.02057	1.78703	2.7419	4.60589	19.9213	19.1067	5.48072	6.00528	5.19169	2.16182
ANKIB1	ENSG00000001629	728.098	1811.69	1799.18	1217.85	806.971	1149.81	2061.29	970.241	757.734	1208.13	814.664	865.895	809.424	1425.23	755.245	1034.6	747.153	856.163	1107.09	1650.28	906.801	1199.7	683.584	1451.86	1746.88	1574.38	876.702	771.692	854.874	1493.34	1411.02	1389.2	838.376	1183.75	891.236	1093.42	1283.09	1470.12	798.186	1082.05	1043.75	1461.6	991.913	1117.74	1408.55	878.772	1499.36	1368.43
CYP51A1	ENSG00000001630	55.235	36.5722	15.7697	143.993	23.306	48.5833	59.1799	91.1814	21.9963	31.3106	21.1372	3.98113	27.8472	19.6787	15.6437	18.1708	8.16561	33.1284	22.8346	59.3628	40.6898	12.9657	35.0325	94.125	53.7356	27.687	8.48812	9.88443	5.42204	27.9283	73.7351	56.7549	28.8752	32.1672	15.9149	31.9408	122.633	46.5721	9.81685	54.5045	31.0748	40.6854	14.1109	13.6477	30.144	21.0185	64.3769	44.6776
KRIT1	ENSG00000001631	603.401	1546.95	1506.73	891.182	687.527	1016.05	1461.16	818.862	766.078	1100.45	701.932	847.98	844.078	1260.91	770.02	1094.79	661.415	843.74	1076.38	1334.67	801.008	1070.43	657.534	1333.58	1266.56	1355.4	807.584	888.893	883.792	1600.13	1431.13	1280.85	907.079	1197.43	819.619	1051.08	1037.83	1492.63	798.186	1048.09	1282.29	1231.31	1066.62	920.535	1045.17	760.669	1709.1	1002.36
RAD52	ENSG00000002016	236.004	505.46	348.367	361.774	361.243	402.462	342.576	171.74	679.609	292.487	421.864	501.622	529.715	574.618	799.569	434.963	607.521	286.768	328.346	315.612	358.07	396.978	1040.2	372.335	212.585	400.203	720.278	417.97	433.763	413.175	273.714	517.243	417.197	290.309	400.526	460.542	349.155	337.647	345.1	250.185	369.242	223.386	278.898	745.845	282.805	422.371	197.284	433.805
MYH16	ENSG00000002079	5.02137	3.82097	4.30083	2.86554	3.88433	1.19959	4.1676	8.85257	3.03397	2.29102	0	3.98113	1.85648	2.95181	0	5.67836	3.26624	0	0	2.96814	1.16257	2.28806	2.69481	1.66593	1.88546	0	0	2.11809	3.61469	4.92853	0	0	3.98279	2.41254	0	0.742809	0.535514	2.3286	0.755142	2.68055	1.82793	0	5.81037	3.41192	0	2.00176	3.11501	4.32364
BAD	ENSG00000002330	962.429	444.324	431.517	496.454	1174.04	512.224	344.243	648.008	648.511	533.808	1270	913.669	1352.13	597.249	849.977	1465.02	1282.82	1212.29	839.37	574.829	548.731	423.672	970.132	595.57	887.58	719.862	617.208	749.805	945.242	983.242	726.179	1184.11	1210.77	928.829	610.072	1151.35	662.967	1119.28	752.122	742.512	803.375	938.835	1133.85	1100	1074.22	582.512	1145.29	574.323
LAP3	ENSG00000002549	3171.83	3244	3492.28	4006.02	3106.5	2556.92	2504.72	4344.84	2446.14	3639.67	1615.24	2979.87	1900.41	3191.89	1881.59	2043.08	2067.53	2472.21	2433.86	3377.74	3678.36	2439.07	2242.08	2994.51	3094.98	2365.98	3078.76	2223.29	2131.76	3977.32	3009.73	2526.88	2423.03	3011.66	3283.78	2298.99	3637.75	2725.24	3129.31	3672.35	2270.29	3066.76	2631.27	2271.65	2796.26	2534.23	2343.53	2287.92
CD99	ENSG00000002586	8503.69	8461.27	5320.13	10750.1	8572.73	11651	9507.12	6666.87	11743.7	12054.6	7702.76	9745.8	8745.25	5737.33	9853.82	11913.2	10587.5	7844.19	9712.6	8503.71	9541.18	5235.08	11893.1	9239.24	10330.9	11252.2	7079.09	7348.37	8204.45	8797.43	10762	10072.7	7584.22	8091.67	8877.87	7465.98	11595.5	9114.15	8832.9	8331.15	10115.8	7741.74	9260.07	7770.98	14710.3	11152.8	8375.23	11469.2
HS3ST1	ENSG00000002587	64.4409	73.6902	70.2469	65.191	92.2529	106.164	127.528	55.7712	42.4756	61.8575	99.5212	119.434	58.1696	27.0582	171.212	106.753	48.1771	42.4458	85.8268	142.471	51.1529	40.041	176.959	84.9624	71.1761	95.646	99.4323	26.8292	83.1379	75.5708	71.5007	24.5078	31.8623	51.4676	233.419	83.1946	69.6169	34.1528	259.769	33.9536	121.557	43.756	117.867	104.405	106.326	324.285	211.821	76.3842
AOC1	ENSG00000002726	14.2272	2.18341	30.1058	1.43277	15.5373	1.19959	0	19.4756	1.51699	1.52735	10.5686	23.8868	0	30.502	11.2983	2.27135	4.89937	2.07053	3.14961	3.95752	12.7882	0	3.59308	1.66593	3.29955	11.3265	6.06294	15.5327	40.6653	29.5712	40.2191	15.4786	32.858	3.21672	15.9149	41.5973	6.42617	6.20961	17.3683	48.2499	12.7955	46.0589	24.0715	17.0596	33.9805	3.00264	26.9968	3.60303
WNT16	ENSG00000002745	5.02137	3.27512	2.86722	2.86554	6.79759	1.19959	5.00111	1.77051	23.5133	0	0	5.97169	0	3.93574	8.69097	0	1.63312	0	1.5748	6.92565	6.9754	3.81343	5.38962	1.66593	1.88546	2.517	0	15.5327	12.6514	0	4.46879	29.6673	2.98709	0.804181	15.9149	7.42809	2.14206	3.881	9.81685	3.57407	3.65586	0	8.30053	6.14145	4.93265	8.00704	0	4.32364
HECW1	ENSG00000002746	1.67379	3.27512	14.3361	0.716384	2.91325	2.39918	0.833519	5.31154	3.03397	0.763673	11.4493	17.9151	1.85648	0.983935	0	1.13567	2.44968	3.10579	0	5.93628	3.4877	0.762686	0	4.99779	2.35682	23.9115	3.63777	4.94222	0	1.64284	0	0	17.9225	14.4753	2.65249	1.48562	0.535514	2.3286	0.755142	7.14813	1.82793	2.30295	17.4311	2.04715	4.93265	0	1.03834	3.60303
MAD1L1	ENSG00000002822	508.832	377.73	313.961	580.271	632.175	442.648	525.117	439.087	587.073	457.44	676.392	621.056	483.922	374.387	597.938	607.585	591.19	627.37	518.898	451.157	506.879	433.587	629.687	461.462	534.527	567.583	1070.72	593.772	475.332	467.389	698.249	179.294	570.534	591.073	554.37	540.022	650.114	605.437	420.614	502.156	574.884	499.739	627.52	618.922	789.772	523.46	416.373	623.324
LASP1	ENSG00000002834	1348.24	1910.49	1803.48	2871.27	2203.39	2105.88	2986.5	1981.2	2412.76	2930.98	3059.62	6835.59	1393.6	1555.11	2588.17	1863.64	2807.34	1537.37	2633.86	1525.62	1795	1801.85	3105.32	1499.34	1859.53	1883.97	3246.1	1943.7	2114.59	1670.77	2122.68	1372.44	1741.97	2219.54	9249.22	1666.86	3145.61	1697.55	2848.4	1402.82	2090.24	1423.22	2784.83	2328.29	2974.94	2880.53	1951.04	2858.64
SNX11	ENSG00000002919	520.548	683.408	527.569	985.028	597.216	606.992	795.177	650.664	974.663	851.496	450.928	738.499	608.925	453.594	562.306	466.762	569.96	525.914	687.402	483.806	513.854	546.846	1099.48	628.055	804.148	693.433	583.255	508.342	551.24	646.459	611.108	581.737	598.414	629.674	1018.56	669.271	815.053	655.89	665.281	581.679	748.538	554.242	646.611	509.058	744.282	888.781	528.514	914.449
TMEM176A	ENSG00000002933	2243.71	1048.04	842.963	454.188	727.342	652.576	230.051	1296.02	2338.43	333.725	660.539	955.47	1145.45	636.114	1862.47	378.179	539.747	1047.69	373.228	409.603	1354.39	253.593	494.049	398.157	164.035	553.74	572.342	1359.82	857.585	1017.74	1333.93	3237.61	679.563	381.182	870.016	633.616	345.942	302.718	1522.37	695.156	647.087	1874.6	352.772	1381.83	891.166	1224.08	575.239	675.928
M6PR	ENSG00000003056	1924.86	2300.77	2256.5	2424.96	1107.04	2099.28	2097.13	2286.62	1366.05	2008.46	1082.4	838.027	1423.92	1527.07	914.29	1450.25	1055.81	1441.09	1639.37	2307.23	2256.54	1104.75	1276.44	1933.31	2072.59	2120.57	1016.15	1239.79	1285.02	2129.12	2839.92	2450.78	1151.03	1688.78	1291.76	1211.52	2853.76	2052.28	1770.05	1929.1	2408.3	1897.63	1391.17	1110.24	2249.84	1444.27	2168.05	1822.41
KLHL13	ENSG00000003096	249.395	412.119	746.911	219.93	302.007	386.268	527.618	356.758	151.699	265.758	361.094	266.735	535.284	519.026	227.703	297.546	261.3	298.156	321.26	970.581	259.252	542.651	98.8097	781.321	502.946	575.134	158.849	249.229	160.854	295.712	321.753	210.251	360.94	301.568	116.709	410.774	202.96	425.358	206.154	436.93	396.661	859.767	222.454	253.164	274.584	100.088	431.948	299.772
CYP26B1	ENSG00000003137	318.02	66.0482	179.201	179.812	124.299	89.3694	105.023	1296.9	438.409	74.84	42.2745	230.905	73.6403	68.3835	52.1458	215.778	112.685	174.96	118.11	82.1185	749.855	71.3111	203.907	122.446	95.687	65.442	78.8183	93.1961	206.037	72.2851	93.8447	558.52	38.3343	83.6348	769.221	91.3655	64.2617	296.509	159.335	76.8424	71.2893	130.5	210.003	129.653	87.1435	357.314	292.811	45.3982
ICA1	ENSG00000003147	2729.95	2838.98	1648.65	3495.24	1496.44	1783.19	2172.98	2623.02	4823.25	2748.46	1584.41	798.216	2192.5	1467.54	1161.11	1363.94	1276.29	1567.39	1944.09	1760.11	4590.97	1684.39	2243.88	2103.24	1930.24	2046.32	1225.93	1369.7	2113.69	1749.63	1381.97	1742.63	1615.02	1581.82	856.753	1910.51	2100.82	1755.77	2553.14	1220.54	2015.29	2688.31	1462.55	1036.54	1654.08	3179.79	1600.08	1551.46
DBNDD1	ENSG00000003249	277.012	510.373	316.828	306.613	221.407	320.89	219.216	217.773	335.254	342.889	379.59	43.7924	555.087	158.906	202.5	325.938	345.405	291.944	324.409	166.216	311.568	201.73	326.072	276.544	300.259	357.414	54.5665	140.5	109.344	321.176	300.526	267.006	299.207	239.646	53.0497	431.572	178.326	208.022	104.21	426.207	488.057	381.521	283.878	294.79	177.575	183.161	232.587	301.213
ALS2	ENSG00000003393	1722.33	2894.66	3472.21	2400.6	1635.3	2498.74	3104.86	2466.32	1509.4	2615.58	1707.71	1214.24	1673.92	2640.39	1626.95	2383.78	1773.57	1916.27	2544.88	2460.59	1779.89	2201.49	1436.33	3063.64	2352.58	3055.64	1961.97	1442.42	1468.47	3083.62	3643.18	2894.5	1838.06	2523.52	1676.37	2885.81	1939.1	2750.08	1385.69	2299.91	2351.63	3262.51	2632.1	2238.9	2843.95	1301.14	3069.32	2339.09
CASP10	ENSG00000003400	320.531	602.076	547.639	558.063	723.457	456.444	460.103	521.416	858.614	628.503	521.385	1881.08	600.88	646.937	795.223	632.57	785.532	533.161	459.055	297.803	411.548	1041.83	764.428	349.012	380.863	580.168	1338.7	405.262	847.645	555.281	444.645	581.737	756.729	446.32	1509.27	537.794	472.859	304.271	704.548	459.267	461.552	389.966	896.457	773.14	357.891	666.586	367.571	508.748
CFLAR	ENSG00000003402	16051.6	14325.4	13272.4	12376.3	17075.5	14650.6	11369.2	13766.6	14297.6	13424.6	21789.9	13332.8	15878.4	22415.5	19260.1	20071.9	20251.5	20633.8	19062.2	10628.9	12844	23601.3	14192.7	21369.7	11934.5	14782.3	21763.5	24844.5	45246.9	18926.4	12478	10004.3	22280.2	22350.6	14212	19630.2	11585.3	19627.8	19762.8	9489.14	17550.9	11353.5	23956.2	16867.2	17975.1	15936	16217.8	14448.9
TFPI	ENSG00000003436	3648.86	1748.91	950.484	1235.05	682.672	930.881	1567.85	1849.3	1515.47	1573.93	1630.21	2516.07	982.076	659.237	1234.99	809.735	1276.29	977.289	835.433	719.279	1347.41	1081.87	1289.02	908.764	857.884	948.909	1747.34	2428.04	1021.15	1118.78	1274.72	561.099	951.886	837.956	2981.4	537.051	1364.49	450.197	3825.55	560.235	1398.37	486.689	763.649	1106.83	1745.61	2079.83	1619.81	1493.1
NDUFAF7	ENSG00000003509	1744.93	1520.2	1469.45	1257.97	933.211	944.676	1180.26	1502.28	835.1	1192.09	905.378	555.367	1030.34	1157.6	731.779	903.996	786.348	953.478	1003.94	1232.77	1818.25	915.223	824.612	1431.03	1094.51	1203.13	757.868	938.315	803.365	1349.6	773.101	1545.28	888.659	1210.29	644.554	1105.3	837.009	1004.4	678.873	1481.45	1100.41	1410.94	952.071	770.411	698.792	1353.19	1235.62	893.551
RBM5	ENSG00000003756	4245.57	2823.15	3184.05	2020.92	4079.52	3154.32	2669.76	3104.59	3123.47	2766.79	4937.31	5714.91	4129.42	5178.45	5093.78	4201.99	4139.15	3236.23	3596.85	3169.97	3500.49	4652	3971.25	3104.46	2437.43	3483.53	4844.29	4942.92	6107.02	3344.83	2279.08	3469.79	4005.69	4598.31	3954.86	3380.52	2173.12	3326.8	4096.65	2692.16	3746.34	2951.61	4314.61	3464.46	2893.82	3199.81	2943.69	3015.74
MTMR7	ENSG00000003987	54.3981	102.62	57.3444	47.9978	49.5253	20.393	49.1776	77.9026	34.1322	71.7853	56.366	49.7641	32.1789	50.1807	24.3347	47.6983	44.9109	26.9168	45.6693	23.7451	54.6406	45.3798	36.8291	59.1405	60.3347	51.5985	31.5273	84.0177	69.5828	81.3207	39.1019	67.0739	26.386	52.2717	45.0923	31.9408	50.8739	50.4531	113.271	33.9536	63.0636	57.5737	54.7835	77.7917	58.0957	58.051	99.6804	48.2806
SLC7A2	ENSG00000003989	3397.79	3096.62	1622.85	2202.88	929.327	1976.32	3056.51	3104.59	1591.32	2223.05	1576.49	441.905	2107.72	3433.93	2323.1	2100.99	887.602	1245.42	3288.98	2977.04	4657.24	2027.22	1846.84	2679.65	2814.52	2155.81	1348.4	3033.11	6285.95	1621.49	1554.02	7507.12	1139.08	1992.76	1413.78	1938.73	2086.9	3027.18	2841.6	2373.18	1752.07	1554.49	2300.08	1239.21	1913.32	3225.84	2738.09	3720.49
ARF5	ENSG00000004059	2567.59	1695.97	1234.34	2142.71	2429.65	2515.54	1521.17	1755.46	2957.36	2072.61	2223.81	1803.45	2488.3	1673.67	2233.58	2281.57	2222.68	2420.45	1934.65	1565.2	1977.52	1637.49	2120.82	1637.61	2056.09	1666.25	2240.86	2171.05	2659.51	1527.02	2085.81	1113.17	2234.84	1897.06	2458.86	1659.44	2419.45	1938.95	3038.69	1672.66	1880.94	1733.35	1897.5	1684.12	2940.41	2837.49	1479.63	1477.24
SARM1	ENSG00000004139	128.882	158.843	80.2822	422.667	201.985	227.922	126.695	171.74	332.22	103.86	146.199	268.726	208.544	185.964	139.055	132.874	151.88	186.347	184.252	214.695	197.636	176.18	291.04	176.588	148.48	120.816	207.353	148.973	162.661	99.392	111.72	140.597	152.839	156.815	212.199	174.56	134.95	159.897	178.214	186.745	144.407	132.036	204.193	148.76	129.345	303.267	121.485	156.371
POLDIP2	ENSG00000004142	11396	7677.97	6204.67	9284.34	9352.51	9038.3	6940.71	9241.19	8891.81	8175.89	8971.88	3151.06	8639.43	7798.67	5873.36	8516.41	8373.02	10214.9	7196.06	7620.2	9183.11	8004.77	7606.55	8072.26	8534.06	7217.49	5208.07	6882.39	6640.19	7378.83	8303.02	8896.33	9066.31	8829.9	4079.53	8095.88	7078.43	7376.24	7232.75	9358.69	7940.53	8788.04	7744.39	6128.49	9196.11	7980.01	7617.24	6820.53
PLXND1	ENSG00000004399	1596.79	3600.99	2559	5153.67	5272.01	4788.76	4298.46	3396.73	3813.7	3965.76	3514.07	13259.1	3315.67	2873.09	4474.98	4114.54	4556.41	3273.5	4358.27	2979.02	6009.3	3559.84	5412.98	3532.6	2798.49	4132.91	6976.02	2003.01	4651.2	2901.26	5072.08	2701.02	3590.98	5010.85	10511.8	3735.59	5204.66	3269.36	4077.01	2917.33	2656.9	4050.12	4814.31	4078.61	5453.87	5504.84	3475.31	4889.31
AK2	ENSG00000004455	5712.64	3280.03	2372.63	4832.01	3521.15	2974.98	3511.62	3655.22	4649.56	3390.71	3461.22	2068.2	3250.07	2670.4	2954.06	3137.86	3340.55	3423.62	2892.91	2638.67	4296.84	2991.25	4631.48	2316.47	2926.7	2644.11	3231.55	3717.96	3118.57	2868.4	3373.94	3717.44	3396.32	2789.7	3294.39	2394.82	4243.95	2208.29	3887.47	3224.7	3246.4	2488.72	2380.59	2601.93	3889.67	4033.55	2537.7	3283.8
CD38	ENSG00000004468	220.103	296.398	574.878	214.199	291.325	304.096	645.144	262.921	199.484	723.962	443.001	636.98	143.568	330.11	269.42	1052.77	415.63	260.886	480.315	209.748	447.588	230.331	281.159	528.932	610.417	791.596	221.904	1170.6	557.566	759.815	607.756	87.7121	312.151	542.822	901.846	278.553	478.214	510.74	683.404	296.647	560.261	320.11	410.876	493.363	382.554	710.625	823.401	293.287
FKBP4	ENSG00000004478	3961.02	3899.03	2624.94	2730.86	3055.03	2825.63	3140.7	2269.8	10291.2	1809.91	2545.28	1381.45	2477.16	2028.87	3335.59	2108.94	3568.37	2880.1	2741.73	3851.65	3474.91	2411.99	10800.8	2990.34	2974.31	2993.97	7220.97	1625.28	1200.98	2658.94	2639.94	8907.94	2787.95	2398.87	2246.66	3668.73	3265.03	1881.51	1127.43	3573.17	2273.03	2227.72	2750.79	3304.1	2432.89	1581.39	2184.66	5396.62
KDM1A	ENSG00000004487	2170.9	2277.3	1829.29	2162.05	1715.9	1701.02	1824.57	2284.85	1871.96	1917.58	1793.14	1421.26	1559.44	1643.17	1547.86	1971.53	1562.08	1803.43	1865.35	1947.1	1840.34	1596.3	1697.73	1801.7	1743.58	1748.06	1575.15	1813.79	1606.73	1770.16	1710.43	2235.37	1684.22	1803.78	1615.36	2021.93	1891.44	1828.73	2212.57	2097.08	1519.01	1843.12	1850.19	1798.08	1685.32	1700.49	1999.84	1766.21
RBM6	ENSG00000004534	9548.13	3286.04	4158.91	3614.88	7569.6	3291.07	4661.04	5262.85	9726.15	3530.46	7977.55	9441.24	10234.8	6442.81	9673.91	7517.02	11720.9	5001.36	4317.32	5286.25	10236.4	6316.18	9804.62	4500.51	2613.72	3873.66	11157	10079.3	5304.56	3555.93	3011.97	8173.99	10225.8	6229.99	7355.35	3926.49	3575.63	4727.84	4165.37	4968.84	5037.78	4541.41	5846.06	6424.64	3926.94	7973.01	5286.17	5775.66
CAMKK1	ENSG00000004660	212.571	227.075	230.811	262.913	341.821	200.931	182.541	196.527	330.703	172.59	242.198	346.358	351.493	240.08	325.911	370.229	339.689	173.924	325.984	399.709	376.671	183.426	358.41	422.313	457.695	354.897	327.399	251.347	302.73	309.676	224.557	225.73	168.273	480.9	371.348	330.55	397.352	399.743	366.999	279.671	338.167	346.977	402.576	220.41	257.594	362.318	219.089	511.63
RECQL	ENSG00000004700	815.972	1030.57	950.484	684.863	442.814	601.594	978.551	667.483	502.881	759.855	645.566	553.377	496.298	760.582	564.913	776.8	440.943	607.7	604.724	888.463	690.564	739.805	420.39	841.294	771.152	687.141	657.223	758.277	463.584	650.566	865.829	1088.66	524.234	925.612	488.058	708.64	677.961	1162.75	642.626	875.646	729.344	1276.6	762.819	743.798	631.379	786.691	1599.04	580.088
CCDC132	ENSG00000004766	215.919	1699.79	1148.32	788.023	614.696	851.708	1163.59	475.383	553.7	1390.65	568.063	469.773	602.117	1063.14	401.523	830.177	571.593	695.697	781.89	967.613	448.75	873.657	498.54	942.083	774.452	964.011	599.019	535.877	575.64	1274.03	874.766	877.121	735.322	857.257	541.107	881.715	907.161	685.385	296.771	1047.2	770.473	864.373	715.506	784.741	879.656	415.365	754.871	768.166
HSPB6	ENSG00000004776	18266.9	11456.9	9608.06	18015.6	13736.9	50403.1	12806.2	25329.8	11116.5	12432.6	12759	3821.88	32498.9	12820.2	6931.91	26098.9	16911.8	24003.6	20515.8	18443	12722	7969.3	8349.42	34952.9	50801.3	19528.1	7034.23	7514.99	7824.9	8548.54	22689.2	16943.9	5765.58	26789.7	3538.42	35135.6	8614.28	23411	11560.5	34441.5	27507.6	46425.9	15336.1	8258.2	34948.9	41187.2	12554.5	14087.8
ARHGAP33	ENSG00000004777	146.457	210.699	256.616	216.348	817.652	872.701	317.571	179.707	386.073	290.96	550.449	1484.96	655.955	486.556	1007.28	532.631	556.895	583.889	426.772	469.955	220.888	551.04	511.116	438.139	502.946	446.767	850.025	587.418	809.691	217.677	281.534	162.525	645.709	632.086	769.221	767.322	409.668	430.015	360.203	363.661	338.167	353.118	495.542	496.775	582.053	324.285	153.674	490.012
NDUFAB1	ENSG00000004779	15369.6	6328.62	9939.23	9914.04	13996.2	9597.31	7333.3	11227.7	6693.7	10838.8	13713.7	1588.47	14553.5	8416.09	7944.41	12068.8	10786.8	16404.8	7231.5	9204.19	8983.15	7626.1	7931.73	7875.68	9559.27	8335.04	5473.63	10010.8	8111.37	9687.03	8923.06	11941.7	16026.7	11252.9	2429.68	11209.7	6916.17	7746.49	7797.6	11501.3	9027.24	9080.52	9107.34	10095.2	8658.99	8147.16	9461.33	5657.48
PDK4	ENSG00000004799	120754	243733	2877.26	43981.7	1475.08	9116.28	56729.3	85970.8	88530.5	84504.3	74220.8	1475.01	7315.14	13186.2	34608.3	5647.7	24406.2	3897.77	28743.3	13940.4	242610	19595.3	75471.8	15194.1	16290.4	135511	45672.2	77717.1	52254	81508.9	48109.9	391849	4986.95	2082.02	11559.5	67743.5	71981.7	178459	46843	3485.61	90969.7	1790.92	5895.04	25749.7	50509.2	101516	59292.2	13786.6
SLC22A16	ENSG00000004809	8.36895	3.82097	0	1.43277	0	5.39815	1.66704	0	0	8.40041	0	0	0	0.983935	1.73819	0	0	0	3.14961	0	3.4877	0	0	3.33186	2.35682	2.517	7.27553	4.23619	4.51836	0	4.46879	5.15953	4.97848	6.43345	0	4.45686	7.4972	1.5524	1.51028	0	1.82793	0	0	0	4.38458	4.00352	5.19169	6.48545
ZMYND10	ENSG00000004838	14.2272	10.9171	11.4689	16.4768	32.0458	13.1955	4.1676	7.08205	10.6189	5.34571	14.9722	29.8584	9.28239	19.6787	22.5965	22.7135	25.3134	25.8816	11.0236	1.97876	5.81283	25.1686	45.8118	13.3274	5.65637	8.8095	18.1888	7.76634	9.03673	7.3928	10.0548	30.9572	20.4118	29.7547	90.1846	24.5127	3.7486	13.1954	4.53085	8.93516	13.7095	6.90884	24.0715	28.6601	16.4422	20.0176	15.5751	25.2212
ABCB5	ENSG00000004846	0.836895	0	0	0	0	0	0	0	0	0.763673	0	3.98113	0	2.45984	0.869097	0	0	0	1.5748	0.989379	0	0	0	0	0	0	0	0	0.903673	0	1.1172	0	4.48063	0	0	0	0	0	0	0	0	1.5353	1.66011	1.36477	2.19229	0	2.07667	0
ARX	ENSG00000004848	0	1.09171	4.30083	0	2.91325	1.19959	5.00111	0	1.51699	0	0	0	0	0.491968	4.34548	0	0	2.07053	0	0	0	0	0.89827	3.33186	0.942729	0	3.63777	0	2.71102	0	4.46879	0	1.99139	0.804181	13.2624	0	0	0.776201	0	0.893516	0	5.37354	4.15026	1.36477	1.64422	0	2.07667	1.44121
SLC25A13	ENSG00000004864	504.647	605.351	610.718	820.976	358.33	505.027	758.502	460.333	461.163	882.806	509.936	483.707	365.107	428.504	411.952	448.591	445.842	430.67	440.945	274.058	475.489	542.651	397.035	413.15	588.263	503.4	452.296	623.425	634.378	672.744	635.686	192.193	337.043	498.592	710.867	254.784	905.555	389.653	801.961	330.601	396.661	313.968	444.078	384.182	648.37	457.402	658.306	566.396
ST7	ENSG00000004866	1402.64	1333.52	1364.8	1050.94	1080.82	1056.24	1325.3	1097.72	961.01	1398.29	1248.86	724.565	1602.14	1020.83	1188.92	1332.14	1661.7	1257.85	1017.32	1188.24	1309.05	1383.51	1028.52	898.769	1023.33	1266.05	999.173	1539.85	983.196	1425.17	1451.24	1918.06	1097.26	1030.96	697.604	1388.31	1300.76	1242.7	1067.77	1283.98	1144.28	1164.52	1197.77	1269.92	976.117	839.738	1683.14	1201.25
CDC27	ENSG00000004897	2434.53	3327.52	3237.09	2559.64	1641.13	1549.87	2898.15	3070.07	2245.14	2865.3	1440.86	1419.27	1474.04	1943.76	1249.76	1630.83	1310.58	1478.36	1828.35	2213.24	2404.19	1965.82	1084.21	2332.3	2232.38	2154.55	1570.3	2329.9	1540.76	3611.79	2432.14	1983.84	1545.82	1822.27	1848.78	1406.88	2524.41	1807	2452.7	1939.82	2119.49	2126.39	1650.14	1529.9	2547.44	1966.73	3014.29	1789.99
SLC4A1	ENSG00000004939	53.5612	3.82097	14.3361	2.86554	14.5663	1.79938	5.00111	1.77051	6.06794	1.52735	22.018	25.8773	24.753	0.491968	79.0878	2.27135	29.3962	3.10579	4.72441	0	15.1134	0.762686	96.1149	9.16261	0	2.517	294.659	1.41206	69.5828	9.03564	2.2344	10.3191	5.97418	4.82508	201.589	1.48562	1.07103	10.0906	4.53085	5.3611	0	0.767649	14.941	20.4715	0	33.029	0	4.32364
CALCR	ENSG00000004948	0	0	0	0	1.94217	0	0	0	0	0	3.52287	7.96225	2.4753	0.491968	0	0	0	1.03526	0	5.93628	0	1.90671	0	0	0	2.517	0	0	0.903673	1.64284	0	0	2.98709	1.60836	2.65249	0.742809	1.07103	0	1.51028	0	0	0	0	0	1.09614	0	0	0
HCCS	ENSG00000004961	1924.02	2551.86	3300.17	2704.35	1942.17	2135.87	2563.9	2070.61	935.221	1936.68	1429.41	360.292	1763.03	2056.92	857.798	1568.36	1360.39	2257.91	1873.23	2303.27	1620.62	1810.62	1190.21	1986.62	2246.05	2274.11	594.169	951.024	821.439	2961.23	2685.75	2234.08	2097.93	2056.29	488.058	1676.52	2160.8	2307.65	754.387	2146.23	2539	2946.24	1432.67	1441.88	1907.84	1023.9	2471.24	1515.43
DVL2	ENSG00000004975	505.484	557.862	425.782	557.347	933.211	749.743	438.431	606.401	832.825	448.276	692.245	1236.14	1090.37	657.269	1225.43	704.117	970.891	884.115	685.827	737.087	448.75	619.682	1030.32	652.211	716.474	656.937	996.748	655.197	1149.47	650.566	796.562	710.726	780.626	722.154	1007.95	927.769	838.08	862.359	1005.85	842.586	698.269	682.44	1008.51	803.848	716.879	802.706	843.13	789.784
PRSS22	ENSG00000005001	0	1.09171	5.73444	4.29831	0	1.79938	0.833519	0.885257	4.55096	1.52735	0	0	2.4753	0	1.73819	2.27135	0.816561	5.17632	0	0	3.4877	0	0	4.16482	1.41409	2.517	2.42518	0	2.71102	0.821422	0	2.57977	2.98709	1.60836	0	0	2.14206	0.776201	0	0	1.82793	0	2.49016	0	1.09614	3.00264	1.03834	0.720606
UPF1	ENSG00000005007	4627.19	3079.7	2064.4	3480.2	3354.12	3114.13	3002.34	3641.95	4681.42	2750.75	3116.86	3632.78	2690.65	2750.59	3185.24	3235.53	3360.97	3523	3433.07	3462.83	3495.84	2436.78	4292.83	3286.04	3170.87	3649.65	3721.44	2296.01	2741.74	2750.12	2998.56	5057.63	3473.49	3523.92	4257.24	3773.47	3139.72	3658.24	3235.03	3286.35	3126.68	3280.93	3907.06	3707.39	3003.44	4284.77	3823.16	4216.27
SKAP2	ENSG00000005020	82.8526	230.35	285.289	257.182	137.894	235.719	299.233	61.968	105.43	241.321	191.997	378.207	121.29	203.183	168.605	170.351	152.697	110.773	180.315	227.557	116.257	242.534	304.514	164.927	154.136	251.7	434.107	348.779	118.381	272.712	205.565	139.307	158.316	202.654	472.143	149.305	302.566	124.968	95.148	180.49	216.61	145.086	88.8157	278.412	187.441	293.258	176.517	192.402
SLC25A5	ENSG00000005022	8152.19	4239.09	4183.28	8964.83	5661.42	6204.87	8365.2	6647.39	6513.18	3383.07	3484.12	2016.44	5603.47	4279.13	3565.9	2346.3	2884.91	4371.92	5738.58	5975.85	5285.02	4424.34	6869.07	4691.26	6772.09	5071.75	3755.39	3565.46	2936.94	4112.04	5540.19	5017.65	3909.6	3806.99	5389.85	4684.16	7229.44	5725.26	5402.29	3752.77	4913.48	4939.82	4303.82	3615.95	4498.03	6076.34	3104.63	6998.52
CCDC109B	ENSG00000005059	379.95	114.083	103.22	276.524	89.3397	160.745	228.384	187.674	213.895	187.864	131.227	330.433	122.527	115.612	272.027	38.6129	112.685	116.985	83.4646	76.1822	158.109	117.072	432.966	55.8086	96.1584	69.2175	291.021	155.327	224.111	94.4635	100.548	83.8424	124.462	77.2014	750.654	58.6819	266.151	91.5917	363.224	99.1803	146.234	102.097	83.0053	153.536	220.325	331.291	82.0286	177.269
HOXA11	ENSG00000005073	0	0	7.16806	0	1.94217	0	0	0	0	0	0	0	0	0	0	2.27135	0	2.07053	0	0	1.16257	0	0	0	0	0	0	2.11809	0	0	0	0	0.995696	0	0	0	0	0	1.51028	0	0	0.767649	1.66011	0	0	0	2.07667	0
POLR2J	ENSG00000005075	1871.3	649.565	854.432	1284.48	1879.05	1783.79	1007.72	1398.71	1564.77	1177.58	1651.35	1379.46	1978.39	1002.14	2182.3	1895.44	2613.81	1814.82	1436.22	1555.3	1581.09	905.308	1870.2	1217.79	1814.28	1520.27	1765.53	1308.28	1391.66	978.313	1665.74	1642.02	1725.04	1352.63	1419.08	1700.29	1280.95	1636.23	1615.25	1537.74	1561.97	1410.17	1685.84	1439.83	1923.19	1520.34	1235.62	1436.17
DHX33	ENSG00000005100	1123.95	759.827	708.204	868.258	496.224	579.401	755.168	1092.41	861.648	646.831	437.717	722.574	464.119	592.821	657.906	536.038	422.979	468.974	622.835	538.222	1229.99	590.319	657.534	702.189	544.897	546.189	584.468	871.948	683.177	645.637	508.325	380.516	460.012	565.339	949.59	394.432	742.758	635.709	919.764	428.888	722.033	498.204	662.382	432.631	476.275	1093.96	582.507	559.911
MEOX1	ENSG00000005102	673.7	474.346	589.214	461.352	724.428	794.728	704.324	2070.61	296.571	791.166	642.044	1043.06	560.037	723.684	685.717	386.129	1169.32	325.073	668.504	421.476	1471.81	739.043	240.736	203.243	581.664	532.345	993.11	501.282	621.727	501.889	397.723	803.597	386.33	265.38	4954.85	709.383	1115.48	784.739	600.338	762.169	112.418	555.778	389.295	680.336	1298.38	469.413	520.207	508.748
THSD7A	ENSG00000005108	71.136	46.9434	150.529	97.4283	152.46	77.9733	108.357	71.7058	91.0191	77.8947	124.181	209.009	126.859	68.8755	138.186	127.195	99.6205	67.2921	156.693	156.322	83.7048	159.783	85.3357	145.769	45.7224	230.305	109.133	242.169	84.9452	104.321	46.9223	37.4066	95.5869	74.7888	206.894	118.849	98.5346	62.8723	251.462	83.097	76.7731	132.803	132.808	103.04	49.8746	231.203	91.3737	86.4727
LIG3	ENSG00000005156	776.638	929.042	582.046	1303.82	639.944	692.763	665.982	729.451	810.07	665.159	484.395	268.726	545.185	703.022	736.994	375.908	534.848	767.13	605.512	621.33	1064.91	490.407	822.816	673.868	469.479	524.794	602.657	700.383	592.809	453.425	631.217	726.204	503.325	542.822	472.143	595.733	752.933	543.341	582.97	680.859	573.97	599.534	520.443	552.048	622.61	655.576	573.162	888.507
RPAP3	ENSG00000005175	468.661	1195.42	1207.1	728.563	696.267	509.825	862.692	689.615	519.567	866.006	557.495	236.877	592.835	859.467	234.656	538.309	406.647	637.722	589.764	859.771	468.514	841.624	336.851	693.859	707.99	669.522	364.989	668.611	398.52	1037.46	744.054	830.685	704.455	517.892	278.511	593.505	741.687	676.847	511.231	963.211	728.43	746.922	420.007	534.306	656.043	393.346	967.73	670.163
ACSM3	ENSG00000005187	33.4758	123.363	313.961	10.0294	224.32	246.516	104.19	15.9346	107.706	386.419	454.451	547.405	120.052	231.717	190.332	632.57	324.175	314.72	207.874	129.609	19.7636	351.217	261.397	114.116	287.532	254.217	300.722	211.103	754.567	479.71	271.479	5.15953	169.766	278.247	334.213	250.327	123.704	658.218	468.188	92.9257	244.029	49.8972	751.198	244.976	193.47	164.144	593.929	216.902
AC004381.6	ENSG00000005189	92.8953	316.595	212.174	132.531	145.663	286.702	188.375	153.149	168.385	198.555	146.199	69.6697	218.445	190.883	91.2551	205.557	195.158	231.899	255.906	182.046	203.449	178.468	160.79	334.019	254.537	177.448	92.1568	100.962	178.927	383.604	216.736	112.22	247.928	193.808	201.589	352.834	159.048	250.713	129.885	267.161	162.686	272.515	251.506	141.253	212.652	148.13	168.211	154.21
CIAPIN1	ENSG00000005194	2485.58	2534.94	2382.66	3587.65	1946.05	2090.28	2907.31	2492	2650.93	2190.22	1417.08	814.14	1586.05	2010.18	1345.36	1885.22	1581.68	1757.88	1880.32	1762.08	1818.25	1837.31	2154.05	1545.98	2565.17	2313.12	1170.15	1921.82	1441.36	2332.84	2712.56	1648.47	1634.93	2011.26	1368.68	1651.26	2915.34	1879.96	2007.92	2135.5	2268.46	2306.02	1862.64	1744.17	2255.87	2313.03	1951.04	2346.29
SPPL2B	ENSG00000005206	1801.83	1223.8	1062.31	1092.49	2024.71	1861.76	876.029	1612.05	1878.03	1177.58	2052.95	2798.73	2011.18	1496.57	1992.84	2222.51	1979.34	2014.62	1706.3	1162.52	1417.17	1436.9	1549.52	1690.08	1386.75	1648.63	2302.71	1626.7	3277.62	1148.35	1262.43	1070.6	1985.42	1934.86	1822.26	1967.7	1317.9	1575.69	2674.71	1666.41	1511.7	1575.98	2467.75	1456.89	1568.03	2116.86	1375.8	1303.58
FAM214B	ENSG00000005238	673.7	1429.59	957.652	1094.64	961.373	1799.38	1922.09	780.796	1710.4	1794.63	877.195	1156.52	1137.4	1002.63	870.835	1162.93	1038.67	969.007	1518.11	1039.84	839.373	793.575	1401.3	1434.36	2883.34	1714.08	854.875	559.176	1482.02	1223.92	1355.16	655.261	913.054	1552.07	1416.43	1363.05	2530.3	2041.41	1350.95	1394.78	1589.39	1328.03	2003.75	836.602	3690.72	999.879	1206.55	1874.3
COPZ2	ENSG00000005243	896.314	457.971	547.639	527.259	1155.59	908.689	607.635	707.32	678.851	877.461	876.315	951.489	1093.47	785.672	778.711	1038	1015.8	1149.14	922.835	942.878	728.929	844.675	821.019	612.229	963.941	656.937	819.71	1037.87	1022.05	933.956	835.664	479.837	1079.83	898.27	907.151	919.598	629.229	975.685	1059.46	790.762	1110.47	1047.07	962.031	631.205	972.28	695.611	582.507	749.43
PRKAR2B	ENSG00000005249	535.612	1473.8	1932.51	609.643	682.672	744.345	965.215	860.469	731.187	1473.89	760.941	597.169	910.911	1255.99	370.235	730.238	515.25	888.256	1107.09	1571.13	1014.92	1032.68	347.631	1736.73	2058.45	1524.04	489.886	960.908	591.906	1745.52	517.263	713.306	944.418	1016.48	246.681	941.139	1105.3	1338.17	493.108	867.604	1666.16	2607.7	847.484	914.394	916.925	425.374	646.884	612.515
MSL3	ENSG00000005302	559.046	930.134	842.963	964.97	626.349	612.99	1028.56	676.336	965.561	940.846	657.897	1035.09	664	809.779	770.889	580.329	669.58	552.831	769.291	553.063	973.068	822.557	1056.37	723.846	768.796	723.637	865.789	744.157	1295.87	868.243	535.138	939.035	653.177	796.943	1103.43	639.559	962.855	697.805	1235.41	669.244	693.7	752.296	685.624	691.937	861.022	1000.88	691.532	837.344
CREBBP	ENSG00000005339	3201.12	2695.97	2389.83	2533.14	2569.49	2527.53	2339.69	3696.83	2369.53	2021.44	2896.68	3644.72	2232.72	2759.45	3156.56	2500.75	3054.76	2526.04	2663.78	3006.72	2859.91	2701.05	2661.57	3373.51	1931.65	3268.32	3071.49	2692.8	2589.02	2475.76	2968.4	7854.1	2595.28	2924.81	3010.57	2544.12	2572.07	4168.98	2971.49	2865.51	2207.23	2986.15	3590.81	2834.62	2628.55	2139.88	3718.28	3071.94
BZRAP1	ENSG00000005379	1168.3	494.543	1013.56	136.113	3159.91	951.874	335.075	951.651	292.02	395.583	2400.84	467.782	2137.42	1745.01	2547.32	1647.86	1947.5	2648.2	1159.06	1538.48	489.44	1665.71	651.246	1527.66	555.267	1554.25	1238.05	1621.05	1115.13	1106.46	668.085	1030.62	3008.99	1988.74	307.689	1859.25	300.423	970.251	308.853	1386.74	1057.46	1443.95	2141.54	2056.7	310.209	159.14	1022.76	469.114
MPO	ENSG00000005381	125.534	16.3756	40.1411	16.4768	25.2482	30.5895	3.33408	11.5083	18.2038	22.1465	118.897	23.8868	35.2731	20.1707	188.594	9.08538	7.34905	18.6347	12.5984	7.91503	126.72	3.05074	147.316	5.83075	23.5682	2.517	1381.14	2.11809	258.45	9.03564	5.58599	32.2471	23.8967	12.0627	82.2271	22.2843	20.8851	13.1954	84.576	17.8703	1.82793	8.44414	7.47048	22.5187	12.0576	168.148	0	12.2503
PON1	ENSG00000005421	1.67379	9.2795	0	0	3.88433	3.59877	7.50167	7.96731	11.3774	6.87306	5.28431	25.8773	8.66356	3.93574	15.6437	6.81404	4.89937	6.21158	6.29921	1.97876	0	3.05074	1.79654	8.32964	10.37	5.034	6.06294	0	5.42204	7.3928	2.2344	15.4786	6.96988	9.65017	5.30497	9.65652	5.89066	4.65721	8.30657	4.46758	0	3.83824	9.13058	12.2829	5.48072	6.00528	5.19169	5.76485
GCFC2	ENSG00000005436	656.125	470.525	691.001	412.637	415.624	461.242	403.423	646.237	502.881	598.72	406.892	390.15	376.865	711.385	404.999	500.832	418.896	404.788	394.488	342.325	558.032	424.816	353.918	520.603	519.915	532.345	419.556	595.184	567.507	850.171	576.474	236.049	478.93	467.229	466.838	516.995	440.193	526.264	589.766	514.665	474.348	574.201	440.758	379.405	554.649	568.5	875.318	351.656
WDR54	ENSG00000005448	25.9437	77.5111	57.3444	169.783	78.6578	131.955	100.856	38.9513	126.668	114.551	32.5866	220.953	73.6403	66.4156	114.721	70.4117	81.6561	79.7153	119.685	81.1291	74.4042	81.6074	238.042	90.7931	88.6165	99.4215	184.314	69.8971	151.817	43.5353	64.7975	25.7977	72.6858	103.739	307.689	85.4231	102.819	69.8581	148.008	66.1202	83.1708	100.562	103.757	94.1689	77.8263	227.2	57.1085	134.033
CROT	ENSG00000005469	128.045	700.329	615.019	384.698	317.544	377.271	464.27	231.052	361.042	469.659	346.122	324.462	334.785	489.016	183.379	440.641	293.962	337.496	493.701	666.842	217.4	381.724	239.838	502.278	524.157	492.073	323.761	300.769	270.198	615.245	339.628	367.617	387.326	448.733	196.284	518.481	421.45	368.695	333.018	667.457	376.554	548.101	352.772	325.497	465.313	288.253	374.84	333.641
ABCB4	ENSG00000005471	246.884	191.049	364.137	188.409	291.325	212.327	205.879	478.924	243.476	211.538	241.317	95.547	253.719	299.608	317.22	281.647	192.708	345.778	202.362	398.72	280.178	364.945	110.487	345.68	280.462	158.571	243.73	365.724	204.23	377.033	323.988	181.874	307.67	401.286	47.7448	153.019	219.025	356.276	166.131	229.634	221.18	429.116	327.871	225.869	196.758	170.15	377.955	116.018
KMT2E	ENSG00000005483	3971.9	2598.81	2213.5	2624.12	1757.66	2186.25	2210.49	3833.16	1920.5	1594.55	2477.46	3455.62	1720.95	2187.78	2547.32	1905.66	1880.54	1763.05	2046.46	2221.16	4153.85	2423.05	1686.95	2045.76	2057.51	2338.29	3099.38	3350.82	2103.75	1902.41	2629.89	4278.54	1488.57	1889.82	2912.43	1611.15	2135.1	2143.87	2843.11	1800.44	2324.21	2213.9	1771.33	1844.48	2004.85	2578.27	2760.94	1851.96
RHBDD2	ENSG00000005486	1648.68	1442.14	956.219	1230.75	1453.71	1651.83	1119.42	1626.22	2481.03	1505.96	1236.53	1875.11	2040.89	1357.34	1839.88	1485.46	1402.85	1457.65	1663.78	1420.75	1836.85	1238.22	2183.69	1144.49	2095.22	1432.17	1721.88	1409.24	2028.75	1324.95	1533.91	1222.81	1226.2	1337.35	1973.45	1368.25	1953.56	1667.28	3709.26	1387.63	1306.06	1433.2	1577.1	1142.99	1861.25	2053.81	1460.94	1545.7
SOX8	ENSG00000005513	431.001	34.3887	93.1847	70.2057	247.626	52.1821	86.686	193.871	112.257	25.2012	328.508	322.471	124.384	153.002	362.413	53.3766	223.738	77.6448	66.1417	88.0547	191.823	140.716	149.113	30.8197	86.2597	17.619	286.171	366.43	183.446	22.9998	79.3211	278.615	107.037	70.7679	660.469	119.592	76.5785	65.2009	134.415	96.4998	69.4614	85.9767	105.417	149.442	98.1049	117.103	60.2235	109.532
IBTK	ENSG00000005700	1952.47	4789.31	4845.61	3171.43	1749.89	2229.44	4418.48	2856.72	2060.07	2883.63	1848.63	1262.02	1900.41	2842.59	1450.52	2088.5	1462.46	2112.97	1781.1	2342.85	2557.65	2447.46	1047.38	2457.25	2115.96	2475.47	1523.01	2298.84	1566.97	3560.86	3301.32	1930.96	2238.82	2038.6	1527.83	1726.29	2587.6	2067.02	1978.47	2483.98	2098.46	3671.66	1451.76	1982.32	2665.82	1682.48	2974.84	1535.61
ZNF195	ENSG00000005801	509.669	680.679	583.48	603.196	353.474	355.078	545.121	496.629	757.734	613.23	334.673	521.528	367.582	599.708	445.847	487.204	539.747	364.413	433.858	406.635	673.126	554.091	575.791	414.816	384.633	449.284	498.374	698.265	544.915	557.745	331.808	513.374	364.923	390.028	665.774	416.716	471.788	412.939	521.803	469.096	497.197	405.319	424.987	529.53	386.939	567.499	397.683	433.084
MYCBP2	ENSG00000005810	2302.3	3280.58	3505.18	2738.02	1907.21	1757.4	2453.88	2435.34	1322.81	2097.81	1807.23	1897.01	1651.65	2154.33	1502.67	1691.02	1330.99	1875.9	2013.39	2296.35	2179.81	2350.22	1661.8	3597.57	1539.48	2359.69	1738.85	1961.35	1665.47	2657.3	2420.97	3714.86	1855.48	2241.25	1368.68	1983.3	2700.06	2161.72	1986.78	2349.95	1642.4	2834.16	2310.04	1654.78	1891.4	1607.41	3300.87	1842.59
FBXL3	ENSG00000005812	1071.22	2179.59	1971.22	1417.72	982.737	1300.95	1913.76	1921.89	1055.82	1803.8	1116.75	1262.02	1297.06	1707.13	1170.67	1057.31	1050.91	1017.66	1151.97	1540.46	1319.51	1823.96	865.932	1437.7	1373.56	1603.33	1339.91	1587.86	1247.97	1678.99	1542.85	2059.94	1334.73	1123.44	1816.95	1025.08	1615.65	1749.56	1497.45	1242.88	1440.41	1323.43	1057.49	1503.97	1365.8	1239.09	2267.73	1139.28
ITGAL	ENSG00000005844	66.1147	33.8429	94.6183	40.1175	210.725	78.5731	25.0056	107.116	62.1964	58.0392	98.6404	201.047	130.572	159.397	239.871	38.6129	130.65	150.113	92.9134	144.449	55.8032	65.2096	216.483	190.749	49.4933	76.7685	424.406	70.6031	206.037	71.4637	25.6956	180.584	85.6299	297.547	71.6172	138.905	61.0486	39.5862	170.662	188.532	59.4077	98.2591	132.808	154.901	97.5569	74.0651	41.5335	169.342
PDK2	ENSG00000005882	4446.42	5599.36	4213.38	3644.25	3989.21	4353.31	3180.71	5842.69	2943.71	3778.66	3208.46	567.311	3265.54	4266.34	2483.88	3253.7	4176.71	5397.86	5200.79	5444.55	3470.26	2580.17	3556.25	4400.55	3082.72	5137.2	2365.76	2266.36	2431.78	5089.53	6131.18	3956.07	4007.18	4043.42	705.562	5605.24	5626.65	5604.17	2381.72	5227.96	4273.7	5963.1	5228.5	3853.42	4346.21	1538.35	5255.02	3110.86
ITGA3	ENSG00000005884	1216.01	1542.58	1026.47	4643.6	1472.16	1163.6	1770.39	1251.75	5554.44	1274.57	741.565	1473.02	1451.77	1144.81	1321.9	805.192	1302.42	1135.68	1391.34	1393.05	1538.07	719.975	3052.32	1905.82	1668.16	1357.92	1304.75	754.747	1027.48	1024.31	1399.85	1328.58	988.727	907.116	2694.93	1504.19	5920.65	856.15	2092.5	1484.13	799.72	1526.09	1636.03	1605.65	3560.28	1653.45	1081.95	3286.68
ZFX	ENSG00000005889	672.026	1261.47	1288.82	861.094	622.465	783.931	1214.44	1224.31	696.296	1025.61	634.998	843.999	756.205	1147.76	926.457	1068.67	816.561	707.085	877.953	937.931	828.91	850.395	728.497	1171.98	934.716	1102.45	716.64	1047.75	654.259	1169.7	1031.17	1781.33	662.636	854.04	798.399	854.973	908.768	1221.74	721.916	862.243	934.073	1134.58	1057.49	1069.98	796.349	669.589	1425.64	1073.7
LAMP2	ENSG00000005893	3011.98	4076.43	4201.91	3743.11	1822.72	2384.18	3463.27	3208.17	1982.7	3076.84	1939.34	2573.8	2064.4	2223.2	1480.94	2225.92	1473.08	2034.29	2433.86	2957.25	2895.95	2323.52	1376.15	1824.19	3045.49	2824.07	1844.35	2698.45	1385.33	3568.26	3291.27	2368.23	1870.91	2133.49	2705.54	1436.59	3395.16	2398.46	3490.27	2159.63	3035.28	2355.15	1370.42	1625.44	3176.63	2802.46	3469.08	2252.61
GGNBP2	ENSG00000005955	2244.55	2170.86	2559	1992.26	2171.34	2297.21	2611.42	3745.52	1842.38	2428.48	1751.75	1789.52	1924.55	2388.5	1872.03	2181.63	1712.33	2105.73	2577.95	2556.56	1818.25	2089	1761.51	2234.01	2491.63	2334.52	1914.68	2211.99	2626.98	2688.51	2310.37	2222.47	1865.44	2168.88	1681.68	2129.63	1955.7	3165.35	2903.52	2433.05	2715.39	2259.96	1979.68	1925.69	1882.08	2188.92	2757.82	2259.82
ITGA2B	ENSG00000005961	30.1282	16.9214	12.9025	12.1785	40.7855	29.9897	9.16871	16.8199	28.0642	19.8555	21.1372	59.7169	54.4567	25.0903	278.98	63.5977	41.6446	18.6347	42.5197	23.7451	36.0395	28.9821	136.537	49.1449	18.8546	16.3605	32.7399	14.8266	35.2432	37.7854	8.93759	69.6537	25.8881	24.9296	167.107	45.3114	6.96169	26.3908	26.43	75.0554	13.7095	21.4942	56.4436	39.5782	17.5383	42.0369	66.4536	21.6182
ASB4	ENSG00000005981	26.7806	189.411	258.05	45.8486	54.3807	154.147	63.3474	67.2795	25.0303	171.063	192.877	35.8301	77.3532	227.781	138.186	342.973	160.046	201.876	94.4882	371.017	48.8278	76.2686	42.2187	439.805	77.7752	305.815	36.3777	95.3142	94.8856	306.39	70.3835	119.959	222.04	303.176	5.30497	208.729	42.3056	234.413	60.4114	300.222	133.439	640.987	290.518	217.68	23.5671	14.0123	256.469	25.9418
GDE1	ENSG00000006007	3468.93	4134.84	6094.28	2914.25	3739.64	4134.98	4322.63	4428.94	2448.41	4004.7	3339.68	963.433	4193.78	3923.93	1633.9	4300.79	3116.81	4305.66	4191.34	5325.83	3645.81	3333.7	2131.6	5361.79	5024.75	5299.54	1138.62	2259.3	1914.88	5325.28	5661.96	3932.85	4344.22	4111.78	1241.36	3956.2	3859.99	4700.67	2242.77	4623.05	5577.02	5715.91	3700.38	2775.25	4008.6	1916.68	5424.27	3577.81
C19orf60	ENSG00000006015	1857.07	375.547	372.739	959.955	2025.68	1687.22	356.746	866.666	1206	585.737	1716.52	1873.12	2521.1	827.981	2032.82	1589.94	2223.5	2087.09	1240.16	1439.55	1110.25	410.325	1533.35	945.415	1202.92	924.997	1871.02	812.642	1973.62	553.638	1180.88	1040.94	1775.33	1326.09	931.023	1588.13	684.923	1792.25	1732.3	1401.03	1126.92	1338.78	1172.03	1708.69	953.646	1413.24	1011.34	795.549
CRLF1	ENSG00000006016	498.789	458.517	582.046	1402.68	51.4674	3613.76	1475.33	223.97	1250	1027.14	358.452	384.179	184.41	346.345	693.539	177.165	558.528	226.723	1092.13	221.621	147.646	183.807	2847.52	196.58	606.175	278.128	806.372	189.922	754.567	452.603	1186.46	70.9436	127.449	393.244	8798.3	231.014	372.182	161.45	1865.2	461.054	535.584	261.001	1443.46	457.197	703.725	2040.79	380.031	2155.33
OSBPL7	ENSG00000006025	223.451	337.337	184.936	356.043	646.742	542.814	326.739	223.97	516.533	425.366	386.635	1480.98	680.089	594.789	884.74	522.41	719.39	618.052	521.26	483.806	249.952	600.996	1006.06	332.353	372.849	417.822	822.135	513.284	879.274	302.283	193.275	292.804	787.098	661.037	1583.53	561.564	253.834	362.486	523.314	444.078	399.403	343.907	598.468	586.167	341.997	596.524	232.587	508.748
TMEM98	ENSG00000006042	601.727	342.25	594.949	515.797	869.12	436.65	458.435	648.008	596.934	513.952	817.307	1277.94	901.629	358.644	929.933	341.838	418.079	818.893	274.803	505.573	341.794	659.342	806.647	270.713	226.255	313.366	698.451	422.206	440.089	239.034	273.714	376.646	754.738	272.617	976.115	276.325	401.636	181.631	481.026	382.425	467.95	193.448	427.477	597.086	404.477	466.41	277.236	502.983
YBX2	ENSG00000006047	49.3768	49.1268	40.1411	25.7898	83.5132	68.9764	25.8391	50.4596	30.3397	51.1661	64.2924	55.7358	87.8733	48.2128	70.3968	134.009	115.135	77.6448	70.8661	48.4796	18.6011	57.9641	105.996	89.1272	70.2333	76.7685	70.3302	78.3694	114.766	78.8565	107.251	56.7549	67.2095	78.8097	76.9221	70.5669	32.6664	45.7959	33.2263	50.9304	48.4402	53.7354	113.717	75.0622	37.817	65.0572	22.8434	43.2364
KRT33A	ENSG00000006059	1.67379	0	0	0	0	1.19959	0	0	0	0	0	5.97169	0	0	0	0	0	2.07053	0	0	0	0	0	0	0.942729	0	2.42518	0	0.903673	0	0	0	0	0	0	0	0	0	0	0	0	0	0	0	2.19229	0	0	0
MAP3K14	ENSG00000006062	3494.03	703.059	669.496	1272.3	1417.78	872.101	787.676	2930.2	1335.71	650.65	1395.06	1045.05	1297.68	1052.81	1241.94	846.076	1661.7	1298.22	1162.99	743.024	1136.99	1240.51	1038.4	1161.99	936.13	875.916	1387.2	1173.42	1348.28	1152.45	1348.46	1923.22	1663.81	1077.6	755.959	1352.66	743.294	727.3	2671.69	1649.43	783.268	3573.41	1102.31	1024.26	680.706	1120.99	1180.59	618.28
ABCC8	ENSG00000006071	320.531	110.262	240.847	227.81	317.544	684.365	902.701	135.444	47.785	62.6212	125.943	67.6791	195.549	229.257	231.18	81.7684	318.459	68.3274	478.74	283.952	17.4385	86.1835	27.8464	483.119	747.113	719.862	173.4	216.751	267.487	328.569	194.393	3.86965	281.782	217.933	34.4823	288.21	10.7103	819.668	172.172	272.522	228.491	167.347	610.919	421.031	127.153	53.0466	82.0286	588.735
CCL18	ENSG00000006074	95.406	38.2097	24.3714	58.7435	15.5373	46.784	16.6704	15.0494	10.6189	28.2559	1.76144	71.6603	139.236	27.5502	172.081	11.3567	22.8637	38.3047	4.72441	17.8088	132.533	26.694	824.612	30.8197	8.48456	80.544	53.3539	0	325.322	3.28569	15.6408	10.3191	8.96127	14.4753	15.9149	5.94247	140.305	6.20961	240.135	19.6574	24.6771	8.44414	9.96063	23.201	23.019	117.103	26.9968	90.0757
CCL3	ENSG00000006075	10.0427	1.09171	0	17.9096	14.5663	2.99897	0	21.2462	12.1359	1.52735	1.76144	7.96225	5.56943	5.90361	11.2983	0	3.26624	5.17632	2.3622	3.95752	13.9508	5.3388	7.18616	3.33186	1.41409	0	70.3302	2.82412	53.3167	1.64284	6.70319	11.609	3.48494	5.62927	0	9.65652	6.96169	3.1048	21.144	17.8703	0.913965	0.767649	3.32021	3.41192	3.83651	32.0282	1.03834	10.0885
SYNRG	ENSG00000006114	525.57	1239.09	1370.53	866.109	662.279	891.894	1114.41	1046.37	680.368	927.863	656.135	1194.34	718.457	1113.32	838.678	890.368	794.514	752.636	936.221	1126.9	656.85	888.91	679.991	1230.29	763.139	1024.42	1150.75	806.993	849.452	1108.92	1047.93	1135.1	665.623	979.492	867.363	926.283	1072.64	989.656	758.918	1047.2	876.493	1014.06	1141.32	986.044	921.31	719.633	1356.07	1001.64
CACNG3	ENSG00000006116	3.34758	2.18341	8.60167	0	0.971084	1.79938	0.833519	3.54103	3.03397	0	0	0	1.23765	2.45984	0	0	0	0	0	1.97876	1.16257	0	9.88097	1.66593	0	0	0	0.706031	0	0.821422	2.2344	0	0.497848	2.41254	0	0	0	0	3.02057	0	0.913965	4.60589	4.15026	0	1.64422	0	4.15335	1.44121
TMEM132A	ENSG00000006118	926.442	337.337	342.633	690.595	499.137	479.836	399.256	692.271	570.386	275.686	396.323	1809.42	292.705	311.907	761.329	649.605	711.225	214.3	512.598	426.422	1772.91	200.586	1032.11	520.603	415.744	459.352	669.349	285.236	394.905	287.498	388.785	594.636	408.236	520.305	1610.06	448.657	481.963	550.326	1198.41	419.953	296.125	507.416	686.454	474.257	485.592	812.714	348.881	505.865
AP2B1	ENSG00000006125	6332.78	9567.17	8651.84	7448.25	6964.61	7420.06	8630.26	8255.02	5472.52	8437.06	5521.22	4641.99	6351.01	7481.35	5391.88	6296.17	4774.43	6425.88	7090.55	7823.02	6924.24	6837.1	6649.89	9160.94	6688.66	7748.58	5468.78	6930.4	5632.59	7859.36	7533.27	7977.93	5682.44	6173.7	6116.64	6780.36	7059.15	7178.31	5510.27	7164.21	7722.09	7091.54	6832.16	5768.19	6489.18	6496.71	6299.59	8193.29
TAC1	ENSG00000006128	46.8661	3.27512	21.5042	0	16.5084	2.39918	0	22.1314	0.758493	0	31.7059	3.98113	4.33178	11.3153	19.9892	0	4.08281	0	0	3.95752	6.9754	1.14403	6.28789	4.99779	2.82819	7.551	7.27553	2.82412	5.42204	1.64284	2.2344	0	2.48924	0.804181	0	0	0	0	10.572	5.3611	0.913965	17.6559	22.4114	4.0943	1.09614	0	0	5.76485
ZNF263	ENSG00000006194	1390.08	489.63	572.011	687.729	919.616	707.158	665.982	1094.18	1047.48	643.777	800.573	1226.19	801.998	669.076	1102.88	740.459	953.743	753.672	583.465	613.415	892.851	719.975	1082.42	715.516	731.558	742.515	1034.34	1388.06	1125.98	629.209	659.147	1346.64	886.17	784.076	1198.92	710.868	646.366	806.473	1027.75	654.948	876.493	645.593	913.058	783.376	652.754	963.847	819.248	794.828
CX3CL1	ENSG00000006210	986.699	1665.94	797.088	1752.99	1524.6	1867.76	1795.4	3848.21	808.553	1273.04	2797.16	4172.22	511.15	1220.57	6577.32	1212.9	2239.01	455.516	1568.5	1579.05	3408.64	1387.71	1653.72	1328.58	930.002	1054.62	4708.48	2855.9	1932.05	1438.31	1357.4	1918.06	1253.08	1771.61	5925.66	1338.54	1413.22	6000.81	4118.55	1720.91	1216.49	1139.96	2340.75	2106.52	2189.55	1554.37	1261.58	1503.18
SPATA20	ENSG00000006282	5192.93	2243.46	1946.84	2712.95	5265.22	4090.6	2348.02	4625.47	5580.99	3342.6	1337.81	2989.83	5803.35	4211.24	4383.72	3919.21	3878.67	5904.11	2803.94	3977.3	1986.83	4424.72	5060.85	4031.55	2321.47	3900.09	3626.85	3187.02	5421.13	3144.4	2879.02	1991.58	5206.99	4559.7	1840.83	3696.96	3402.12	4339.74	3999.23	2726.12	4194.19	4301.9	4454.89	3865.02	2632.39	4496.95	2314.45	1303.58
CACNA1G	ENSG00000006283	43.5185	3.82097	44.4419	14.3277	79.6289	23.392	10.0022	98.2635	17.4453	13.7461	79.2646	67.6791	105.2	38.8654	40.8475	65.869	48.1771	120.091	16.5354	37.5964	23.2513	23.6433	32.3377	31.6526	11.7841	7.551	1.21259	79.7815	37.0506	27.9283	11.172	16.7685	85.132	77.2014	10.6099	37.8833	7.4972	17.0764	9.81685	28.5925	10.9676	55.2707	47.313	49.1316	10.9614	4.00352	4.15335	11.5297
TNFRSF12A	ENSG00000006327	6111.84	307.861	1191.33	7617.31	570.997	6645.12	5581.24	3906.64	1865.89	2842.39	3541.37	421.999	980.839	893.905	770.889	2225.92	862.289	1204.01	875.591	1361.39	3903.9	1487.62	2054.34	822.136	4180.53	2880.71	1617.59	769.574	262.065	677.673	4182.79	4895.11	319.121	565.339	2864.69	783.664	4241.27	3392.77	567.867	352.045	2087.5	357.724	639.971	1686.17	10458.9	555.488	2021.64	7323.52
DLX6	ENSG00000006377	0	0	7.16806	0	1.94217	0	0	0	1.51699	0	0	0	0	1.96787	0	1.13567	0	0	0	0.989379	0	0.381343	0	0	0	0	0	0	1.80735	0	2.2344	0	0	0	0	2.97124	0.535514	1.5524	0	0	0	0.767649	3.32021	1.36477	2.19229	0	0	0
MAP3K9	ENSG00000006432	187.464	244.542	318.262	429.831	153.431	220.125	580.963	155.805	314.016	187.864	89.8333	31.849	74.8779	192.359	96.4697	88.5825	176.377	130.443	190.551	167.205	70.9165	116.691	250.617	353.177	261.607	242.89	103.07	98.1383	56.9314	108.428	279.3	620.434	70.6945	169.682	63.6597	158.961	231.342	158.345	102.699	209.976	175.481	150.459	133.639	175.373	247.181	126.111	226.357	372.553
RALA	ENSG00000006451	1352.42	1753.28	1466.58	1941.4	1382.82	1221.18	1794.57	1507.59	1991.04	1538.8	1041.89	1056.99	1279.73	1697.29	1043.79	908.538	1371.82	1268.2	1129.13	1557.28	1665.96	1092.55	1393.22	849.624	1178.88	1104.96	1147.11	952.436	769.026	1147.53	1082.57	1862.59	1505.49	783.272	1222.8	1420.25	1728.64	995.866	1309.42	1351.89	1012.67	1172.2	883.176	1368.18	1727.52	1495.31	1261.58	1315.11
BAIAP2L1	ENSG00000006453	297.934	209.062	200.706	126.084	367.07	301.097	169.204	99.1487	185.072	224.52	321.462	915.659	238.248	272.55	531.018	420.199	377.251	164.607	266.929	143.46	331.331	201.73	365.596	242.393	125.383	240.373	431.682	721.564	373.217	177.427	158.642	252.817	202.624	312.022	1060.99	249.584	182.075	236.741	281.668	203.722	188.277	185.003	457.359	319.355	215.392	363.319	137.06	200.328
KDM7A	ENSG00000006459	1391.76	1502.73	1311.75	1194.21	774.925	801.325	1178.6	1069.39	929.912	1011.1	1113.23	1538.71	718.457	1198.43	1018.58	1333.28	1086.03	933.808	986.614	917.155	1017.25	1359.11	653.042	1079.52	792.835	1279.89	1616.38	1355.58	1484.73	1549.2	1273.61	1012.56	1024.57	1054.28	1183.01	857.202	1094.06	1227.95	1825.18	780.04	855.472	1063.96	1142.15	1135.49	1063.81	1093.96	1569.97	963.45
ETV1	ENSG00000006468	1672.12	2422.5	3992.61	4778.28	973.997	1940.33	2857.3	2342.39	1108.16	3086	872.792	913.669	1366.37	1883.74	605.76	806.328	844.324	1603.62	1696.85	2876.13	1195.12	1770.58	747.361	3891.61	3964.65	2084.08	854.875	678.496	429.245	1859.7	2376.28	2998.98	1293.91	1032.57	453.575	1607.44	3110.8	2554.48	497.639	1412.65	1952.23	2379.71	1214.37	950.56	5767.36	607.534	2990.41	1612
AGK	ENSG00000006530	1012.64	1623.37	2619.21	1235.05	1250.76	1295.56	1513.67	1192.44	970.112	1738.88	1286.73	1120.69	1693.73	1784.86	1257.58	1211.76	1075.41	1586.02	1284.25	1513.75	1037.01	1646.64	860.543	1395.22	1595.1	1659.96	1082.84	1100.7	1294.06	2516.84	1660.16	895.179	1553.29	1187.77	1066.3	1236.78	1461.95	1702.21	1078.34	1564.55	1472.4	1750.24	1387.85	1126.62	1323.59	840.739	1631.23	1120.54
ALDH3B1	ENSG00000006534	175.748	191.049	187.803	138.979	187.419	373.072	137.531	146.067	213.136	228.338	183.189	290.622	243.817	325.191	262.467	232.813	220.472	164.607	231.496	258.228	117.419	192.197	280.26	209.074	251.237	240.373	274.045	185.686	522.323	292.426	270.362	76.1031	260.872	348.21	148.539	320.151	220.096	273.223	123.843	237.675	214.782	220.315	218.304	221.092	194.566	265.233	182.747	251.491
TTC22	ENSG00000006555	8.36895	4.36682	45.8756	4.29831	3.88433	13.7953	25.0056	29.2135	9.10191	21.3829	5.28431	3.98113	10.52	13.2831	8.69097	13.6281	13.8815	9.31737	40.1575	7.91503	9.30053	11.4403	33.236	23.323	15.0837	16.3605	32.7399	23.299	17.1698	6.57137	7.82039	16.7685	16.9268	8.84599	26.5249	6.68528	1.07103	80.7249	9.81685	8.04165	16.4514	9.21179	9.96063	3.41192	8.76916	12.0106	36.3418	15.8533
PHTF2	ENSG00000006576	995.068	1691.05	2275.14	820.26	874.946	1054.44	3348.25	1153.49	652.304	1679.32	862.223	631.009	1266.12	1724.84	682.241	1215.17	801.863	1026.98	1561.42	1788.8	677.776	1166.91	419.492	1541.82	2292.25	1662.48	714.215	1006.8	1301.29	2223.59	1138.43	1453.7	1044.49	1149.17	602.115	1117.93	1468.38	1760.42	1483.85	1098.13	986.169	1902.23	924.679	717.185	2489.89	559.492	2387.14	1423.2
CCL26	ENSG00000006606	0	2.18341	0	7.88023	0.971084	1.19959	3.33408	3.54103	3.03397	1.52735	7.04575	11.9434	8.66356	1.4759	12.1674	6.81404	9.79873	3.10579	6.29921	5.93628	6.9754	1.52537	25.1516	3.33186	8.48456	12.585	24.2518	11.2965	1.80735	0	2.2344	10.3191	4.97848	3.21672	0	0.742809	18.743	6.20961	3.02057	0	7.31172	4.60589	13.2808	8.1886	19.1825	0	8.3067	2.88242
FARP2	ENSG00000006607	1088.8	665.395	584.913	799.485	545.749	665.772	725.162	1128.7	527.152	513.952	841.086	631.009	443.079	571.666	537.102	413.385	467.89	541.443	619.685	612.426	684.751	551.803	505.726	626.389	585.906	684.624	617.208	689.086	755.47	533.103	492.685	735.234	551.118	586.248	851.448	527.395	856.823	721.867	790.634	586.147	525.53	589.554	614.239	505.646	556.841	644.567	761.101	680.252
USH1C	ENSG00000006611	5.85826	1.63756	10.0353	16.4768	19.4217	23.392	0	22.1314	3.79246	5.34571	19.3758	0	1.85648	1.96787	0	4.54269	12.2484	14.4937	3.93701	0	11.6257	0.762686	6.28789	9.99557	1.41409	3.7755	4.85036	0	1.80735	1.64284	3.3516	20.6381	14.4376	5.62927	2.65249	4.45686	2.14206	0	1.51028	25.912	0	5.37354	19.0912	64.8264	2.19229	9.00792	2.07667	1.44121
GGCT	ENSG00000006625	1101.35	751.094	676.664	1214.27	565.171	521.221	602.634	925.978	825.998	824.767	750.372	376.216	586.028	442.771	497.992	514.46	474.422	560.077	688.976	653.98	710.328	407.656	586.57	643.049	716.474	546.189	413.493	529.523	491.598	1039.1	614.459	543.041	615.34	704.462	705.562	604.647	885.741	579.046	830.657	637.971	749.452	766.881	576.887	437.408	788.128	943.83	605.35	412.907
DBF4	ENSG00000006634	124.697	134.826	83.1494	118.203	43.6988	52.1821	90.8536	152.264	111.498	67.9669	91.5947	135.358	66.2144	74.2871	86.9097	74.9544	58.7924	60.0453	55.1181	55.4052	146.483	84.2768	69.1668	79.9646	73.5329	35.238	139.448	224.518	110.248	112.535	29.0472	83.8424	61.7332	78.8097	127.319	49.0254	78.1851	67.5295	206.909	100.967	88.6546	78.3002	70.5545	103.722	56.9995	142.125	94.4887	88.6345
TBXA2R	ENSG00000006638	213.408	300.219	57.3444	300.165	234.031	192.534	224.217	203.609	256.37	129.824	159.41	629.018	90.3486	129.387	362.413	158.994	231.903	104.562	228.346	187.982	131.37	134.614	154.502	154.098	209.757	128.367	451.083	225.224	92.1746	135.535	235.729	220.57	114.505	283.072	610.072	169.361	194.392	246.832	153.294	218.912	204.728	132.036	161.86	232.01	163.326	247.217	141.214	229.153
IFRD1	ENSG00000006652	3482.32	1647.38	1115.35	2260.19	869.12	1402.92	3629.98	1644.81	2173.84	2195.56	6857.27	1066.94	1199.9	1785.35	1852.04	1412.78	1474.71	821.999	1022.83	1060.61	2625.07	1585.24	2329.21	894.604	1249.59	1576.9	3669.29	2330.61	1399.79	1287.99	2099.22	3696.81	745.279	678.729	1557.01	1493.05	1946.06	1810.1	1566.92	1044.52	1567.45	999.479	971.162	1594.73	2005.4	1731.52	1495.21	1875.74
LGALS14	ENSG00000006659	0	0	0	0	0	0	0	0	0	0	0	0	0	0	0	0	0	0	0	0	0	0	0	0	0	0	0	0	0	0	1.1172	0	0	0	0	0	0	1.5524	0	0	0	0	0	0.682383	0	0	0	0
COX10	ENSG00000006695	2926.62	2975.99	2774.04	3249.52	2438.39	3163.92	2620.58	3062.99	2033.52	2693.48	2762.81	372.235	2062.55	3141.21	1591.32	1631.96	1983.43	3204.14	1929.92	2160.8	1535.75	2319.33	1484.84	3033.66	2493.99	2377.31	1130.13	1650.7	2009.77	3471.33	2810.87	1914.19	2562.92	2221.15	766.569	2498.81	2635.8	2632.1	993.768	2693.95	1999.76	2385.85	1998.77	2021.22	1924.83	1419.25	2488.89	1828.9
GTF2IRD1	ENSG00000006704	2360.04	1246.18	646.559	1743.68	618.58	1162.4	1116.08	1500.51	3243.31	514.716	841.086	362.283	755.586	622.339	1721.68	1064.13	819.011	802.329	957.48	731.151	1203.26	686.036	1603.41	1142.83	666.038	1170.4	675.412	999.74	940.723	1208.31	1057.99	2574.61	747.27	1161.24	379.306	961.938	1248.28	1550.07	804.227	690.688	1222.89	657.107	1297.37	848.885	768.397	1538.35	897.123	1427.52
PAF1	ENSG00000006712	2012.73	1798.04	1591.31	2117.63	2398.58	2586.31	1827.91	2216.68	1878.03	2128.36	1810.76	1488.94	2505.63	1959.51	2146.67	2227.05	2103.46	2215.46	2417.32	2867.22	2497.19	1409.82	1779.47	2668.82	2430.36	2276.63	1844.35	1889.34	1463.95	1835.88	3240.99	2904.82	2149.71	2570.97	1389.9	2405.96	2291.47	2665.47	1542	2498.27	2264.81	2451.1	2309.21	1852.67	2631.3	1656.46	2257.34	2241.08
VPS41	ENSG00000006715	884.598	2088.98	2111.71	1172	1301.25	1465.3	1947.93	1038.41	898.814	1638.84	1276.16	991.3	1357.08	1711.56	933.41	1179.96	937.412	1322.03	1559.06	1857.06	861.461	1520.41	1053.67	1603.46	1865.66	1896.56	1158.02	1081.64	978.678	1942.66	1793.1	1427.9	1175.92	1516.68	997.335	1481.9	1353.24	1727.05	742.305	1660.15	1528.15	1735.65	1504.89	1289.7	1819.6	900.792	1446.4	1336
ARHGAP44	ENSG00000006740	665.331	436.137	342.633	540.87	464.178	380.869	332.574	481.58	483.918	358.926	473.826	477.735	538.378	322.731	353.722	511.053	409.914	492.785	451.181	616.383	356.908	365.326	388.951	513.939	501.532	578.91	324.974	282.412	290.983	428.782	485.981	650.101	515.273	498.592	214.851	540.022	533.908	430.015	297.526	431.568	362.844	348.513	537.874	554.778	409.958	310.273	503.593	518.836
ELAC2	ENSG00000006744	3317.45	4336.26	3394.79	4216.64	3081.25	3462.61	3569.13	3224.99	5000.74	4071.91	4242.42	2163.74	3923.97	3524.46	3423.37	4191.77	3781.49	4587.25	3460.63	3739.85	3691.15	2660.63	2855.6	3825.81	3622.91	4203.39	2945.38	3458.14	4037.61	3912.43	4926.85	3348.54	3703	4476.07	2217.48	4037.91	4433.52	3507.65	3892	4588.21	4047.95	3835.94	4580.23	3533.38	5077.34	3477.06	3504.39	3982.79
SCIN	ENSG00000006747	3.34758	0	10.0353	0	3.88433	1.19959	3.33408	11.5083	3.79246	1.52735	6.16503	33.8396	0	5.41164	12.1674	0	8.16561	0	0	1.97876	3.4877	1.52537	2.69481	1.66593	1.88546	7.551	14.5511	0	1.80735	4.92853	7.82039	2.57977	3.48494	4.82508	5.30497	0	0	1.5524	0	8.04165	7.31172	4.60589	6.64042	10.2358	1.64422	2.00176	2.07667	13.6915
ARSD	ENSG00000006756	175.748	472.709	463.056	343.148	639.944	558.409	536.786	354.988	477.85	597.193	294.16	320.481	657.193	451.134	454.538	312.31	340.506	305.403	440.158	731.151	485.953	554.854	349.427	410.651	645.769	498.366	258.281	420.794	591.002	295.712	441.293	242.498	374.88	394.049	389.916	556.364	485.711	602.332	311.119	319.879	603.217	328.554	295.499	304.343	481.756	364.32	333.306	508.748
PNPLA4	ENSG00000006757	856.98	686.137	1255.84	634	1347.86	1013.65	625.139	999.455	536.254	979.793	973.194	280.669	1407.83	938.674	676.157	1329.87	1119.51	2317.95	811.811	1341.6	1018.41	1018.95	573.096	1111.17	843.271	930.031	542.027	692.616	580.158	988.992	1199.87	779.09	1448.74	1036.59	286.469	967.138	489.46	1016.82	461.392	1059.71	932.245	1311.91	834.203	832.508	753.051	465.409	991.612	547.66
MYH13	ENSG00000006788	7.53205	1.63756	2.86722	1.43277	6.79759	1.19959	4.1676	11.5083	6.82643	5.34571	2.64215	15.9245	3.71295	0.491968	0.869097	1.13567	0.816561	1.03526	3.14961	0.989379	5.81283	17.9231	13.4741	11.6615	8.48456	0	3.63777	3.53015	0	4.10711	2.2344	0	3.98279	0	5.30497	0.742809	5.89066	8.53821	4.53085	0	4.56983	6.14119	4.98032	0.682383	6.0288	10.0088	1.03834	5.76485
ADIPOR2	ENSG00000006831	3365.15	3384.29	2573.33	3836.95	2432.56	2956.39	3489.11	3496.76	3217.53	3557.19	2990.04	2287.16	1963.53	2435.24	2869.76	3168.53	2108.36	2257.91	3842.52	2779.17	3707.42	2501.23	3317.31	3093.63	3101.11	3338.8	2722.26	5569.88	3243.28	3118.12	2960.58	4504.27	2309.52	2751.1	5779.77	2587.95	3266.64	3426.15	4755.89	2721.65	3594.63	2676.02	2851.23	2068.99	2836.82	3992.51	3149.28	3626.81
CDKL3	ENSG00000006837	60.2564	91.1575	77.415	80.9514	82.5421	79.7727	74.1832	58.4269	108.464	110.733	119.778	65.6886	128.097	122.008	71.2659	98.8035	103.703	137.69	62.9921	100.917	53.478	155.207	104.199	104.954	85.7884	80.544	75.1805	110.141	107.537	160.177	73.7351	131.568	137.406	102.935	47.7448	80.9662	93.715	97.0251	113.271	56.2915	76.7731	102.097	84.6654	96.2161	78.9224	134.118	68.5302	64.1339
UPP2	ENSG00000007001	0	0	0	0	3.88433	1.19959	0	0	1.51699	0	1.76144	3.98113	3.71295	4.42771	0	0	0	2.07053	0.787402	0	0	0	1.79654	0	0	0	2.42518	1.41206	0.903673	0	0	6.44942	0.995696	0	0	1.48562	0	0	0	1.78703	3.65586	0	0	0	0	0	0	2.16182
PRSS21	ENSG00000007038	1.67379	1.09171	4.30083	1.43277	4.85542	2.99897	0	0.885257	3.03397	0	1.76144	1.99056	0	2.45984	5.21458	0	2.44968	2.07053	0.787402	0	0	3.43209	0	4.16482	0.942729	1.2585	8.48812	0	2.71102	1.64284	4.46879	0	1.99139	1.60836	0	1.48562	1.07103	1.5524	5.286	1.78703	0.913965	3.0706	0.830053	2.72953	1.09614	9.00792	0	2.88242
MARK4	ENSG00000007047	1811.88	1157.75	907.476	1279.46	1386.71	1350.74	1088.58	1581.07	1389.56	887.388	1155.5	879.829	1295.2	954.909	1340.15	1025.51	1105.62	1105.66	1669.29	1378.21	1057.94	1071.57	1314.17	1502.67	1706.34	1433.43	1199.25	1219.32	1124.17	1099.06	1278.07	1528.51	926.993	1112.18	1169.75	1591.1	1524.61	2139.99	1825.93	1367.97	1238.42	1182.18	1611.96	1172.33	1746.16	1327.17	1357.11	1550.74
PROM1	ENSG00000007062	697.97	286.573	220.776	266.495	356.388	119.959	367.582	681.648	87.9851	523.88	452.689	280.669	248.768	159.889	110.375	53.3766	153.513	266.063	38.5827	162.258	283.666	304.693	72.7599	176.588	101.815	289.455	421.981	608.599	182.542	104.321	365.324	325.051	744.283	143.948	124.667	307.523	63.1907	88.4869	106.475	280.564	82.2569	277.889	478.94	212.904	352.41	47.0413	385.223	67.0163
CCDC124	ENSG00000007080	3262.21	1402.3	1175.56	2551.76	2926.85	2282.22	1679.54	2058.22	3033.21	1791.58	2459.85	1777.57	3069.99	1508.37	3087.9	2614.32	3748.02	2812.81	2455.12	2404.19	2306.53	1437.28	3999.1	2113.23	2297.9	2091.63	2271.18	1582.92	2415.52	1521.27	2750.54	2717.78	2466.84	2127.86	2615.35	3161.4	2197.75	2499.37	2735.13	2567.07	2460.39	2056.53	2511.74	1962.53	3577.82	3064.69	2164.93	2586.98
CEACAM21	ENSG00000007129	1.67379	18.0131	0	20.7751	10.6819	9.59671	7.50167	7.96731	12.1359	16.0371	13.2108	35.8301	20.4212	20.1707	4.34548	6.81404	20.414	15.529	15.748	24.7345	10.4631	24.7873	35.0325	12.4945	8.0132	16.3605	24.2518	1.41206	15.3624	14.7856	6.70319	18.0584	8.96127	23.3212	23.8724	11.1421	19.2785	13.9716	25.6748	9.82868	22.8491	11.5147	24.0715	11.6005	8.76916	25.022	12.46	8.64727
PAFAH1B1	ENSG00000007168	5328.51	8537.69	9877.58	8420.38	4951.56	6426.8	9950.55	7384.81	4453.11	8181.23	4800.8	3407.84	5779.21	6370.49	4720.93	5690.86	4536	5203.23	5830.71	7943.73	6186.01	5867.72	4053	7763.23	7351.87	7654.19	3761.45	5583.29	5249.44	8408.89	8085.16	9478.06	5395.18	5979.89	4254.59	5400.97	7079.5	7415.05	4686.41	6310.91	6540.34	8061.85	5404.47	4539.21	7197.29	4252.74	8014.92	6594.99
NOS2	ENSG00000007171	13.3903	19.1049	4.30083	37.252	65.0626	4.79836	11.6693	32.7545	64.4719	4.58204	32.5866	83.6037	14.8518	8.36345	17.3819	13.6281	6.53249	32.0932	7.87402	43.5327	5.81283	28.2194	31.4395	6.66372	13.6696	13.8435	26.677	30.3593	20.7845	3.28569	27.93	51.5953	24.3946	11.2585	10.6099	45.3114	13.9234	5.43341	21.144	24.1249	17.3653	27.6354	16.6011	18.4244	42.2016	237.208	16.6134	2.88242
DNAH9	ENSG00000007174	1.67379	1.09171	12.9025	0.716384	3.88433	3.59877	1.66704	7.08205	5.30945	2.29102	0	0	3.09413	0.491968	2.60729	2.27135	0.816561	5.17632	0	6.92565	0	1.90671	9.88097	5.83075	2.82819	2.517	4.85036	0	9.9404	3.28569	1.1172	1.28988	1.99139	4.0209	0	0	10.1748	5.43341	2.26543	2.68055	1.82793	0.767649	7.47048	6.82383	2.19229	2.00176	4.15335	15.8533
KIAA0100	ENSG00000007202	3994.5	5613.01	3718.79	4208.76	3342.47	3280.28	3560.79	5423.08	3620.29	3506.02	2963.62	2583.75	3745.75	3095.95	2511.69	3545.57	3447.52	3301.45	3671.65	3507.35	4125.95	2891.72	3661.35	5804.93	2763.14	4373.29	2316.04	3176.43	2577.27	3772.79	4609.56	5323.35	3132.96	3747.48	3522.5	4125.56	5512.58	3708.69	2350.76	4806.22	3485.86	4308.81	5059.17	3342.31	4398.83	3278.88	4416.05	5863.57
SLC13A2	ENSG00000007216	0	0.545853	4.30083	0	0.971084	0.599794	0	0.885257	0.758493	0	0	3.98113	0.618826	0	1.73819	0	0	1.03526	4.72441	0	0	0	0.89827	0.832964	0.471365	0	2.42518	0.706031	0	0	0	0	0.995696	0	0	0	0	0	0	0.893516	0	0	0	0	0	0	0	0
GAS7	ENSG00000007237	4956.93	4744.01	5149.53	2760.95	4669.94	3958.04	9084.52	4661.76	5062.18	4371.27	7105.63	10100.1	4722.88	3216.48	3882.25	3435.41	4821.79	5084.18	4933.07	2571.4	2942.45	5013.13	6464.85	2336.47	3385.81	3233.09	3572.29	6013.97	4998.21	2947.26	5607.22	4984.11	3810.03	3034.98	10132.5	3718.5	4110.07	3111.79	5342.63	4954.55	3183.34	3240.25	2886.09	4801.25	4449.25	6593.8	5874.91	8345.34
TRAPPC6A	ENSG00000007255	315.509	174.127	146.228	199.871	402.029	364.075	140.031	231.052	263.955	285.614	417.46	348.349	508.056	223.845	218.143	371.365	352.754	333.355	297.638	252.292	184.848	161.308	242.533	272.379	355.409	265.543	274.045	231.578	470.814	140.463	214.502	192.193	372.39	410.936	222.809	395.917	151.015	482.797	361.713	380.638	295.211	351.583	371.034	252.482	177.575	421.37	226.357	185.196
MATK	ENSG00000007264	17.5748	3.27512	38.7075	7.88023	49.5253	14.9949	12.5028	19.4756	24.2718	23.6739	28.183	61.7075	17.9459	26.0743	47.8003	26.1205	57.1593	23.8111	17.3228	26.7132	12.7882	7.24552	24.2533	22.49	8.0132	12.585	104.283	10.5905	36.1469	15.607	14.5236	12.8988	22.901	53.0759	13.2624	32.6836	11.7813	10.0906	14.3477	20.5509	20.1072	33.7765	38.1824	32.7544	32.3363	18.0158	6.23002	25.2212
CEACAM7	ENSG00000007306	2.51068	0	0	2.14915	0.971084	2.39918	0	0	0	0.763673	1.76144	9.95282	0	0	3.47639	0	0	6.21158	3.93701	0	0	0.381343	1.79654	0.832964	0	0	1.21259	0	3.61469	0	0	5.15953	2.98709	0.804181	66.3122	0	0	13.9716	0	8.04165	1.82793	0	1.66011	0	0.548072	4.00352	0	1.44121
CD79B	ENSG00000007312	63.604	240.721	88.8839	221.363	153.431	206.329	259.224	49.5744	242.718	193.973	105.686	806.178	131.81	108.233	260.729	371.365	268.649	100.421	182.677	158.301	76.7294	199.442	370.087	82.4635	60.3347	218.979	840.324	51.5403	206.941	273.533	187.689	371.486	106.54	184.962	700.257	169.361	186.359	151.359	240.135	222.486	196.503	115.147	139.449	298.884	132.085	242.213	154.712	254.374
SCN4A	ENSG00000007314	19.2486	98.2535	83.1494	45.1322	86.4264	116.96	51.6782	19.4756	91.7776	225.284	59.8888	282.66	79.8285	54.1164	112.983	116.974	97.1708	74.539	123.622	24.7345	94.1678	80.082	252.414	123.279	75.4183	47.823	162.487	85.4297	99.404	87.8921	75.9695	112.22	42.8149	377.161	588.852	254.784	88.8954	48.1245	58.9011	186.745	211.126	25.3324	405.066	171.961	109.614	26.0229	113.179	70.6194
ST7L	ENSG00000007341	383.298	388.647	342.633	343.148	268.99	260.911	339.242	256.724	277.608	274.159	229.867	248.82	320.552	317.811	346.77	253.255	221.288	229.828	310.236	242.398	374.346	317.277	329.665	244.892	265.378	229.047	260.707	425.737	333.455	483.817	307.23	278.615	223.534	206.674	403.178	210.958	314.882	240.622	273.362	286.819	309.834	265.606	206.683	227.234	218.133	279.245	299.041	290.404
TKTL1	ENSG00000007350	353.169	235.263	530.436	123.218	533.125	143.951	246.722	445.284	75.0908	193.209	308.251	33.8396	313.126	457.038	178.165	245.305	406.647	405.823	333.071	414.55	345.282	636.461	137.435	400.656	264.436	244.149	109.133	285.236	207.845	299.819	212.268	558.52	494.861	428.628	45.0923	437.515	141.376	491.335	126.109	426.207	248.599	590.322	217.474	240.199	65.7687	101.089	506.708	90.0757
PAX6	ENSG00000007372	15.901	137.009	83.1494	63.0418	91.2819	55.1811	77.5173	23.9019	55.37	111.496	58.1274	87.5848	55.0755	86.0943	34.7639	72.6831	56.3427	63.1511	57.4803	59.3628	49.9903	77.794	43.117	63.3053	83.4315	59.1495	65.4798	62.1307	39.7616	111.713	78.2039	42.5662	58.7461	72.3763	84.8796	69.8241	84.6113	35.7052	40.7777	94.7127	67.6334	66.0178	50.6332	88.7099	73.4417	50.044	58.1469	46.8394
RPUSD1	ENSG00000007376	323.878	307.861	199.272	454.188	433.103	401.862	442.599	379.775	654.579	376.491	312.655	451.858	417.089	366.024	367.628	339.566	595.273	422.387	509.449	403.667	727.766	253.593	748.259	388.994	753.241	346.087	282.533	293.709	613.594	318.712	424.535	423.082	443.085	409.328	514.583	549.679	494.815	488.23	966.582	582.573	481.66	407.622	516.293	446.279	764.561	509.448	480.75	660.075
RHBDF1	ENSG00000007384	2224.47	1004.37	1440.78	1026.58	2150.95	3159.12	2147.15	1376.57	1373.63	1737.36	2741.68	3803.97	2059.45	1938.35	3453.79	3421.78	2705.27	1962.86	2265.35	1726.47	1453.21	1877.35	2739.72	1419.37	2079.19	1936.83	2381.52	2135.74	3494.5	1466.24	2762.83	1376.31	1800.72	2430.23	4381.91	2387.39	1672.95	2315.41	3293.93	1524.34	1449.55	1146.1	2911	1881.33	2243.26	1498.32	2030.99	2659.76
LUC7L	ENSG00000007392	1973.4	950.33	744.044	959.239	1478.96	938.678	877.696	1228.74	1680.82	975.211	2722.3	3817.9	1635.56	2097.75	3054.01	2203.21	2006.29	1465.93	1215.75	932.985	1552.03	1832.35	1857.62	1000.39	932.359	1111.26	2239.65	2245.18	2195.92	1108.1	683.725	1393.07	1867.93	1901.89	2355.41	1231.58	903.413	1667.28	1577.49	1076.69	1367.29	938.067	2161.46	1836.98	1309.89	1752.54	1238.74	1373.47
CACNA2D2	ENSG00000007402	142.272	124.454	220.776	83.1006	277.73	152.948	98.3552	215.117	92.5361	107.678	267.738	348.349	193.692	168.745	180.772	170.351	261.3	246.393	197.638	232.504	167.41	126.606	59.2858	243.226	133.868	200.101	163.7	204.749	111.152	176.606	147.47	162.525	255.396	268.596	122.014	155.99	89.9664	265.461	85.3311	243.93	155.374	313.968	202.533	231.328	80.5666	67.0589	142.252	110.973
BAIAP3	ENSG00000007516	185.791	220.525	199.272	138.979	512.732	344.882	209.213	192.986	310.223	148.153	549.568	1751.7	338.498	293.705	405.868	466.762	489.12	516.596	284.252	293.846	117.419	435.112	469.795	326.522	182.889	224.013	816.072	360.782	345.203	161.82	131.829	332.79	693.005	514.676	647.207	480.598	173.507	239.846	162.356	294.86	161.772	268.677	451.549	361.663	181.412	189.166	100.719	359.582
TSR3	ENSG00000007520	1641.99	1180.68	851.565	1436.35	2054.81	1943.93	1170.26	1063.19	2095.72	1307.41	1515.72	1023.15	2666.52	1111.85	2349.17	1462.75	2379.46	1896.6	1348.82	1390.08	1533.42	1035.35	2063.33	1189.47	2004.71	1442.24	1411.45	970.086	1362.74	1163.13	2018.78	1516.9	1830.59	1385.6	1363.38	2119.23	1563.7	1640.89	1253.54	1675.34	1394.71	1234.38	1554.69	1774.88	2373.15	1409.24	1271.96	2078.23
PIGQ	ENSG00000007541	1349.91	1301.31	573.444	817.395	1161.42	1269.16	906.035	956.962	1805.21	1114.2	1127.32	1542.69	1552.01	1062.16	1478.33	1278.77	1231.37	1204.01	1433.86	1085.35	827.747	891.198	1823.49	1253.61	1136.93	991.698	1358.1	859.24	1874.22	773.779	1047.93	803.597	1151.03	1298.75	1790.43	1643.09	1374.13	1395.61	1746.64	1253.6	1121.44	843.646	1701.61	1250.13	1238.1	1372.21	738.258	1385
CRAMP1L	ENSG00000007545	1566.67	1219.44	969.121	1046.64	1292.51	1430.51	961.047	1642.15	1452.51	993.539	1342.21	2032.37	1458.57	1410.47	2041.51	1716	1538.4	1449.37	1353.54	1326.76	1339.28	1422.79	1664.49	1828.36	953.571	1488.8	1766.74	1472.78	1721.5	1252.67	1379.74	1675.56	1420.86	1751.51	1448.26	1531.67	1300.76	1516.7	1297.33	1137.45	1261.27	1324.96	2149.01	1609.74	1152.05	1332.17	1490.01	1555.07
TEAD3	ENSG00000007866	4776.99	1909.39	1558.34	3183.61	2472.38	3111.13	2593.08	4769.76	3856.18	2060.39	2289.87	2098.05	2901.67	1539.86	2696.81	1989.7	2199.82	2059.14	1623.62	1828.37	3464.45	1607.36	2462.16	2700.47	2334.2	2504.41	1603.04	2548.77	1936.57	1558.24	2202	4662.93	1547.31	1860.07	2488.03	1896.39	2771.29	2346.46	2738.15	1668.2	1776.75	1977.46	2117.46	2275.07	3231.43	2665.34	2327.95	3739.22
SELE	ENSG00000007908	770.78	103.166	50.1764	184.111	302.007	677.768	99.1888	1257.95	85.7097	193.973	280.949	137.349	344.067	91.506	981.21	9.08538	303.761	83.8563	54.3307	12.8619	2373.96	32.0328	16.1689	8.32964	7.54183	12.585	2203.27	252.759	92.1746	185.641	383.199	555.94	47.7934	1.60836	175.064	135.934	241.517	679.952	521.048	229.634	5.48379	342.371	22.4114	155.583	204.979	763.671	70.6069	48.2806
DNAJC11	ENSG00000007923	1867.95	2401.21	2256.5	2767.39	1936.34	2299.01	2184.65	2829.28	1259.1	1845.8	1664.56	577.263	1713.53	2057.9	1444.44	1713.73	1610.26	2632.67	2216.54	2251.83	1953.11	1777.06	1528.86	2560.53	1530.52	2415.06	1021	1539.15	1453.11	2990.8	3058.89	2448.2	2100.92	2458.38	753.306	2058.32	2223.99	2029.77	974.134	2598.35	2389.11	2609.24	2566.52	1729.84	1957.71	996.876	2336.26	2045.08
FMO3	ENSG00000007933	5.85826	75.8736	86.0167	28.6554	122.357	94.7675	59.1799	24.7872	150.182	99.2775	121.539	378.207	172.652	123.484	84.3024	81.7684	153.513	182.206	78.7402	297.803	19.7636	91.5223	237.143	139.105	136.224	105.714	177.038	147.56	134.647	91.1778	178.752	86.4222	96.0847	114.998	90.1846	76.5094	89.9664	82.2773	53.6151	139.389	159.03	112.844	388.465	154.901	156.749	282.248	323.961	101.605
MYLIP	ENSG00000007944	749.857	467.25	789.92	496.454	983.708	741.946	706.824	646.237	535.496	620.866	823.472	1544.68	618.826	1033.13	751.769	781.343	780.632	708.12	561.417	1061.6	812.634	803.108	613.519	781.321	658.968	758.875	1604.26	848.649	966.93	1060.46	852.422	2370.81	647.203	731	885.931	746.523	482.498	1390.18	1265.62	737.151	711.979	645.593	774.439	949.195	450.515	517.455	928.273	686.737
NOX1	ENSG00000007952	1.67379	7.09609	0	4.29831	3.88433	5.39815	5.83463	0.885257	9.8604	3.05469	3.52287	0	3.09413	2.45984	6.95277	5.67836	6.53249	0	4.72441	2.96814	2.32513	4.57611	0	1.66593	4.24228	1.2585	0	4.94222	5.42204	0	2.2344	0	3.98279	2.41254	7.95746	5.19966	4.81963	0.776201	1.51028	2.68055	3.65586	0	4.98032	2.04715	2.19229	5.0044	1.03834	5.04424
E2F2	ENSG00000007968	5.02137	35.4804	2.86722	7.16384	7.76867	46.784	20.838	3.54103	8.34342	38.1837	8.80718	11.9434	19.1836	9.83935	20.8583	2.27135	1.63312	1.03526	9.44882	5.93628	16.2759	9.91492	35.0325	18.3252	3.77092	7.551	31.5273	2.82412	26.2065	19.7141	21.2268	20.6381	4.48063	11.2585	18.5674	8.1709	29.9888	9.31441	7.55142	7.14813	20.1072	3.0706	2.49016	12.9653	29.0478	34.0299	7.26836	57.6485
PSMB1	ENSG00000008018	5869.98	4590.62	3475.07	4790.46	4399.01	5014.88	5047.79	5284.98	4990.12	5526.7	5402.33	2848.5	4992.69	4483.3	3858.79	5786.25	4308.18	4858.49	4751.18	4117.8	5407.09	3708.94	4670.11	3397.66	4705.16	3703.76	3619.58	5235.22	4988.27	4606.53	5731.23	4433.33	4464.21	4671.49	4116.66	4544.51	4215.03	4318.01	6746.44	4494.39	4780.95	4229.75	4197.58	3858.88	5319.59	5389.74	4389.05	4380.56
SYN1	ENSG00000008056	562.393	480.896	802.822	681.998	869.12	747.944	646.811	501.94	464.197	573.519	503.771	254.792	948.66	439.819	694.408	802.921	744.704	643.934	701.575	700.48	451.076	551.803	582.977	686.363	815.932	607.855	795.458	398.201	434.667	597.174	1144.01	611.405	602.396	569.36	270.554	724.982	386.641	728.853	503.68	579.892	631.55	687.813	703.055	668.736	834.166	336.296	954.232	752.313
JARID2	ENSG00000008083	766.595	680.679	597.816	560.213	686.556	653.176	501.778	477.153	483.918	659.814	1695.38	1192.35	690.61	585.441	1332.33	881.282	880.253	920.349	733.071	719.279	752.18	682.604	536.267	915.428	541.598	888.501	1102.24	3050.76	1041.03	954.492	1028.94	441.14	687.031	866.103	692.299	638.816	670.464	991.985	622.993	702.304	740.312	693.955	990.253	850.932	482.852	460.405	924.12	502.262
CDKL5	ENSG00000008086	72.8098	181.769	226.511	94.5627	47.5831	139.152	125.028	74.3615	23.5133	38.9473	66.0539	33.8396	40.2237	123.484	44.3239	136.281	37.5618	65.2216	134.646	117.736	62.7786	64.0656	8.9827	276.544	59.3919	205.135	42.4406	48.0101	37.9543	143.749	221.205	100.611	37.8365	171.291	21.2199	75.7665	109.245	285.642	63.432	88.4581	149.89	132.803	117.037	51.1788	114.547	23.0202	298.003	100.885
CAMK1G	ENSG00000008118	0	2.18341	20.0706	1.43277	10.6819	0	0	3.54103	3.03397	0	1.76144	21.8962	17.9459	1.96787	1.73819	0	3.26624	32.0932	0.787402	9.89379	0	8.0082	4.49135	8.32964	1.88546	2.517	0	4.23619	0	0	2.2344	0	6.47203	8.04181	5.30497	0	0	0	1.51028	1.78703	0	10.7471	1.66011	0	4.38458	0	2.07667	0.720606
CDK11A	ENSG00000008128	1118.93	818.779	739.743	790.172	736.081	822.918	773.506	885.257	1017.14	788.875	1133.48	1285.9	823.657	716.797	935.148	684.811	1069.7	824.07	1025.2	1088.32	1019.57	649.808	1372.56	780.488	725.43	971.562	1013.72	719.446	1246.16	868.243	944.033	1198.3	748.266	965.017	1029.17	1181.81	196.534	1006.73	1118.37	679.966	1022.73	817.546	1051.68	535.671	1010.65	1021.9	1034.18	909.405
NADK	ENSG00000008130	2267.98	1262.56	653.727	1445.66	1092.47	1373.53	1140.25	1687.3	2091.16	1400.58	1152.86	1749.71	1201.14	1120.21	2667.26	1169.74	1508.19	1020.77	1379.53	806.344	1574.11	1104.37	2938.24	1162.82	1053.5	1388.12	1767.95	1712.83	2542.94	1097.42	1193.17	1452.41	998.186	1296.34	3188.29	1042.16	1400.91	1509.71	2662.63	987.336	1359.07	740.013	1782.12	1238.53	1340.58	2397.11	1525.32	1846.91
TFAP2B	ENSG00000008196	10.0427	0	5.73444	0	3.88433	0.599794	0	0	6.06794	1.52735	1.76144	7.96225	0	3.93574	10.4292	5.67836	4.89937	0	5.51181	5.93628	0	9.15223	1.79654	3.33186	1.88546	0	2.42518	8.47237	0	0	0	0	0	1.60836	0	0	0	1.5524	0	0	3.65586	3.0706	11.6207	0	0	1.00088	0	3.60303
TFAP2D	ENSG00000008197	0	0	0	0	0	0	0	0	0	0	0	0	0	0	0	0	0	0	0	0	0	0	0	0	0	0	0	0	0	0	0	0	0	0	0	0	0	0	0	0	0	0	0	0	0	0	0	0
DLEC1	ENSG00000008226	30.9651	8.18779	35.8403	10.7458	30.1036	18.5936	5.83463	21.2462	34.8907	10.6914	47.5588	73.6508	34.6542	25.0903	35.633	17.0351	49.8102	37.2695	22.8346	13.8513	15.1134	26.3127	41.3204	16.6593	21.2114	25.17	55.7791	26.1231	74.1012	19.7141	14.5236	9.02918	36.3429	20.1045	7.95746	43.8257	13.3879	21.7336	38.5123	29.486	31.9888	13.8177	47.313	26.613	25.2113	51.0449	11.4217	11.5297
CYTH3	ENSG00000008256	4045.55	1923.04	1951.14	2473.68	3063.77	1890.55	2584.74	2974.46	2032	1974.86	3972.04	5328.74	2157.85	2609.89	2501.26	1968.12	2782.84	2573.66	2102.36	2347.8	1782.21	2373.1	2307.66	1964.13	1926.94	2294.24	2730.75	3076.88	2469.74	2460.98	2121.56	2228.92	3100.6	2336.95	6771.8	2005.58	2683.46	2443.48	3046.24	2254.34	1664.33	2276.08	2820.52	2762.97	2504.14	2133.88	2705.91	2827.66
ADAM22	ENSG00000008277	84.5263	147.926	302.492	130.382	230.147	107.363	120.86	169.084	100.88	107.678	394.562	475.745	233.297	222.369	111.244	136.281	183.726	294.015	135.433	401.688	93.0053	212.027	43.117	227.399	103.7	181.224	132.172	277.47	138.262	135.535	90.4931	100.611	280.786	164.053	148.539	118.849	87.2888	82.2773	82.3105	159.939	113.332	295.545	108.737	148.76	71.2494	115.101	102.795	76.3842
SYPL1	ENSG00000008282	3657.23	5702.53	5212.61	4389.29	3268.67	3577.17	6463.94	3091.32	3119.68	5513.72	3070.18	3192.86	4534.76	4205.34	2402.18	2915.27	3719.44	4107.93	3328.35	4347.33	3956.21	4374.77	2171.12	2636.33	3750.65	3606.86	3426.78	3895.17	1939.28	5081.31	4359.31	6014.73	3725.4	2277.44	3352.74	2364.36	4371.4	3166.9	3324.14	3588.36	3765.54	3195.72	2403	3328.67	3446.83	2855.51	5231.14	3092.12
CYB561	ENSG00000008283	368.234	770.744	691.001	755.786	716.66	505.027	525.951	565.679	845.719	681.96	478.23	1176.42	582.934	513.614	417.166	692.76	665.497	864.445	801.575	474.902	595.234	555.998	926.117	356.509	331.841	493.332	478.973	726.506	337.974	1010.35	447.997	426.951	665.623	537.997	1018.56	637.33	740.616	337.647	407.777	653.16	459.725	669.39	601.788	740.386	719.071	517.455	355.111	496.497
SPAG9	ENSG00000008294	5185.4	4355.91	4217.68	3826.21	2160.66	3407.43	4747.72	4733.47	2537.16	3822.95	3724.56	3133.15	2193.12	3557.42	3576.33	2746.06	2133.67	2219.6	3287.4	3104.67	3960.86	3159.43	2463.06	3321.03	2861.65	3357.68	3632.92	5311.47	3479.14	4319.04	3780.6	3914.8	2483.76	2887.81	3628.6	2364.36	3535.47	3560.43	4067.2	2735.05	2579.21	3006.88	3132.62	2621.03	3831.03	2972.61	4050.55	3422.16
CELSR3	ENSG00000008300	28.4544	39.8473	78.8486	62.3254	56.3229	53.3817	29.1732	40.7218	78.8832	37.42	63.4117	129.387	41.4613	39.3574	101.684	68.1404	50.6268	48.6574	37.7953	42.5433	118.582	50.7186	105.996	63.3053	38.1805	46.5645	87.3064	113.671	206.941	22.9998	22.344	36.1167	49.287	80.4181	116.709	35.6548	28.9178	78.3963	207.664	48.2499	41.1284	39.9177	77.1949	54.5907	35.0766	107.094	46.7252	46.8394
AASS	ENSG00000008311	2062.11	1977.63	1931.07	709.937	842.901	2583.91	3915.04	1464.21	694.779	1742.7	1385.37	802.197	1110.17	1506.9	882.133	2061.25	557.711	979.359	2032.28	1652.26	1106.76	1290.08	369.189	2231.51	1443.32	3521.28	584.468	1876.63	1662.76	1534.42	2084.69	696.537	850.325	1692	458.88	775.493	1084.42	2212.95	1131.96	1117.79	1540.95	1006.39	1588.72	580.708	1009.55	803.706	1492.09	1147.93
PLEKHG6	ENSG00000008323	13.3903	3.82097	10.0353	3.58192	4.85542	7.79733	1.66704	25.6724	12.1359	10.6914	3.52287	9.95282	3.09413	4.91968	8.69097	4.54269	1.63312	4.14105	5.51181	6.92565	15.1134	9.15223	11.6775	6.66372	4.71365	0	9.70071	4.23619	16.2661	4.92853	8.93759	3.86965	4.48063	8.04181	13.2624	9.65652	24.6337	3.1048	6.79628	3.57407	2.7419	4.60589	12.4508	4.77668	7.67301	1.00088	0	2.88242
SS18L2	ENSG00000008324	336.432	318.778	269.519	310.194	271.903	297.498	357.58	221.314	320.084	257.358	331.15	288.632	280.328	197.279	293.755	244.17	266.199	222.582	229.921	250.313	287.154	298.21	378.172	245.725	341.268	242.89	272.833	297.239	225.015	249.712	261.424	255.397	262.864	211.5	413.788	293.41	229.736	308.928	306.588	249.291	338.167	194.215	216.644	236.787	275.132	379.333	263.738	345.17
MPND	ENSG00000008382	475.356	334.608	239.413	307.329	645.771	360.476	268.393	420.497	519.567	408.565	570.705	380.198	683.802	372.419	561.436	558.751	547.913	610.805	370.079	483.806	426.662	345.497	588.367	487.284	424.228	387.618	544.452	496.34	423.823	336.783	455.817	432.111	667.614	447.929	347.476	595.733	397.352	397.415	463.657	551.3	506.337	456.751	553.645	467.433	487.784	458.403	300.079	448.937
MGST1	ENSG00000008394	1539.05	708.517	950.484	1134.75	294.238	751.542	1456.99	612.598	1004.24	1892.38	483.514	1206.28	665.238	289.769	797.831	651.876	1001.1	383.047	578.74	300.771	1098.62	476.297	3055.92	406.487	288.004	601.563	1127.71	461.038	825.053	1063.74	767.515	584.317	377.867	525.934	1891.22	356.548	1788.62	302.718	2172.54	226.953	528.272	102.865	492.221	912.347	598.495	2923.57	774.599	1710
CRY1	ENSG00000008405	1681.32	1144.11	708.204	1065.26	327.255	633.383	1250.28	2200.75	583.281	1195.91	1149.34	627.027	480.828	840.281	955.137	570.108	602.622	620.123	446.457	627.266	1518.31	626.928	494.049	704.688	1323.59	750.066	532.327	1122.59	584.676	880.564	779.805	1945.14	688.026	741.455	893.888	518.481	436.98	1610.62	898.62	409.23	1052.89	578.807	551.155	630.522	684.542	861.757	1418.37	851.036
PGLYRP1	ENSG00000008438	20.0855	0	10.0353	4.29831	5.8265	5.39815	0.833519	13.2788	9.8604	5.34571	44.9166	3.98113	24.753	3.93574	27.8111	1.13567	3.26624	4.14105	7.08661	0	3.4877	2.28806	56.591	8.32964	6.12774	2.517	326.186	16.9447	115.67	36.964	0	14.1887	3.48494	3.21672	5.30497	4.45686	2.14206	27.167	20.3888	10.7222	2.7419	3.83824	0	12.2829	1.64422	26.0229	0	1.44121
NFIX	ENSG00000008441	2724.93	2326.43	3498.01	4064.76	5672.1	3954.44	2966.49	4017.29	3426.87	2998.18	4092.7	5273	4303.93	2751.08	2952.32	4354.17	4181.61	5527.27	4907.87	4168.25	3457.47	2465	2381.31	4572.14	4479.85	4409.78	3160.01	2106.8	2300.75	3164.12	5918.92	6556.48	4800.25	4269.4	3129.93	3901.98	5555.42	4000.54	2868.79	4296.92	3197.05	6931.1	3763.46	4476.44	4740.28	2281	5210.38	3799.75
ST3GAL1	ENSG00000008513	9856.11	12076.5	12317.6	13433.6	7716.23	9016.11	12717	12291.8	10918.5	7849.8	6266.31	3228.69	5269.3	9105.83	4667.92	10994.4	8310.14	8621.67	15016.5	9629.63	4468.9	6768.46	7534.69	22616.7	15635.2	12334.6	5140.16	9444.58	6243.48	11938.5	10814.5	18097.1	8083.06	12671.5	4363.34	7958.46	15504.2	14116	8044.53	11795.3	17019.9	23614.4	11703.7	5564.84	12423.2	6965.12	13527.5	12011.1
MMP25	ENSG00000008516	62.7671	39.3014	196.405	61.6091	83.5132	70.7757	70.0156	78.7878	138.046	79.422	92.4754	59.7169	49.5061	72.8112	108.637	27.2561	98.8039	43.4811	111.024	39.5752	48.8278	36.6089	1054.57	317.359	73.5329	51.5985	635.397	159.563	698.539	201.248	41.3363	126.409	23.3989	48.2508	132.624	49.7682	33.2019	236.741	50.5945	127.773	38.3865	64.4825	27.3917	132.382	44.3939	241.212	85.1436	40.3539
IL32	ENSG00000008517	2875.57	743.452	341.199	978.581	1309.02	756.941	1163.59	3649.03	1456.31	567.409	1861.84	4062.74	744.447	656.285	3515.5	248.712	1887.89	633.581	838.583	800.408	7835.69	1095.22	3172.69	883.775	608.532	383.842	3407.37	2802.24	655.163	335.14	733.999	2608.14	896.127	391.636	5344.76	392.946	1361.81	711	1720.97	904.239	1062.03	1023.28	516.293	1260.36	1123	907.798	404.951	1181.79
PKD1	ENSG00000008710	9144.75	7295.87	5516.54	8065.06	9141.78	10150.9	6252.23	7942.52	7519.7	5786.35	8924.32	10502.2	10828.8	8993.66	9173.32	8225.68	9664	10454.1	8908.66	7309.53	7518.31	5651.12	10498.1	10486.2	6876.74	7972.59	7309.49	5098.25	8568.63	6280.59	8613.6	13898.5	9724.47	10076.4	8278.41	10238.9	8150.53	10012.2	7785.52	8553.63	7757.74	11339.7	9544.78	8476.57	10047.3	7143.28	8070.99	9870.14
MAPK8IP2	ENSG00000008735	25.1068	24.0175	93.1847	52.2961	67.0048	55.7809	27.5061	27.443	58.4039	47.3477	71.3382	103.509	26.6095	34.9297	74.7423	43.1556	61.2421	42.4458	40.1575	51.4477	31.3893	32.7955	92.5218	39.9823	24.0396	25.17	83.6686	6.35428	21.6881	27.1069	34.6332	56.7549	41.8193	45.8383	90.1846	40.1117	31.0598	46.5721	31.716	19.6574	16.4514	54.5031	69.7244	54.5907	37.817	8.00704	36.3418	49.0012
MED24	ENSG00000008838	3330	3199.79	2197.73	2857.66	3384.23	3457.22	2971.5	3721.62	3506.51	2910.36	3466.51	2243.36	3338.56	3137.28	3165.25	3583.05	3273.59	3548.88	3848.82	3117.53	3534.2	3088.11	3337.07	3808.31	3639.88	3638.32	2529.46	2874.96	4029.48	3106.62	3675.58	4166.32	3403.79	3690.39	2984.05	3856.67	3288.59	4337.41	2710.21	3754.56	3305.81	2773.52	4048.17	2964.27	3741.69	3144.76	3874.04	3463.95
RHOBTB2	ENSG00000008853	883.761	2979.27	1252.98	5986.11	1552.76	2885.61	3130.7	1105.69	11597.4	2173.41	1420.6	1047.04	2471.59	1267.31	1672.14	1510.44	2003.84	1955.61	1879.53	1687.88	2174	1551.3	5284.52	1975.79	1720.48	2060.16	1726.73	1456.54	2065.8	1454.74	2022.13	4234.69	1717.58	1444.31	1344.81	1733.72	3240.93	2269.61	1781.38	1777.2	2444.86	1383.3	2642.06	1372.27	2560.05	4949.35	1617.73	3308.3
HEATR5B	ENSG00000008869	482.051	1545.86	2493.05	995.058	1044.89	1094.62	1172.76	904.732	658.372	1505.96	1735.01	1220.22	1494.46	1509.36	1005.54	2364.47	1493.49	1506.31	1546.46	1951.06	660.337	1937.98	708.735	1196.97	1316.52	1555.51	1331.42	1205.9	1071.76	1655.16	2207.58	1516.9	1309.84	1552.87	846.143	1509.39	1145.46	1686.68	1148.57	1493.07	1309.71	1776.34	1495.76	1575.62	1595.44	770.677	2752.63	1066.5
SEC62	ENSG00000008952	3169.32	3290.95	3238.53	2707.22	3306.54	2282.22	3345.75	3360.43	3087.06	2559.07	2946.88	3997.05	2060.07	2553.31	2408.27	2880.07	2195.73	2394.56	2394.49	3089.83	2754.12	2588.17	2210.64	2594.68	2716.47	2871.9	3207.3	3578.87	2011.58	3150.15	3482.31	2690.7	2324.95	2247.69	3352.74	2039.01	2637.41	2771.81	2923.91	2955.75	2973.13	3059.08	2217.07	2962.23	2515.1	2793.46	3642.49	3110.86
RPS20	ENSG00000008988	19093.7	9127.75	11064.6	14484.6	22198	13209.9	12046.9	16332.1	18445.8	17265.9	16642.1	15550.3	22214.6	11211	19903.2	16086.8	18191.3	16483.5	12392.1	14466.7	16495.6	13618.9	19640.7	9429.16	16410.6	10757.7	19603.9	19067.1	19204.9	12278.6	12303.7	13401.9	18410.4	12521.9	15042.3	10774.4	13526.6	10360.7	22911	10426.4	15850.9	11857.9	10550	12203.1	22244.6	18748.5	8836.25	13845
CSDE1	ENSG00000009307	27567.3	40521.9	41352.5	24981	26375.6	29844	39901.4	40052.5	16102.8	32904.4	23310	11939.4	27907.8	29203.2	15081.4	34192.8	23184.6	31472	30011.8	45485.7	31159.1	26713.1	15543.7	49906.2	43195.9	42956.4	13744.7	19199.1	13565	43545.2	51023.6	52326.7	26431.3	30731	12668.3	33958.3	29374.6	47782.2	13388.7	39646.2	39269.4	50453	29524.1	25967.4	34879.9	16827.8	57632.9	31392.5
UBE3C	ENSG00000009335	3251.34	5272.94	4315.17	5533.35	2441.3	3283.27	4365.14	3612.73	3302.48	3024.91	2573.46	1747.71	2394.86	3016.25	1923.31	2822.15	2302.7	3065.41	2934.65	3631.02	3113.35	2380.72	2245.68	4353.91	3379.21	4076.28	1949.84	1859.69	1455.82	4065.22	4362.66	6271.41	2528.57	3100.12	2718.8	3003.18	4324.81	3518.52	2526.71	4193.27	3117.54	4473.09	3148.39	3097.34	3811.29	2706.38	5396.24	3640.5
REV3L	ENSG00000009413	2037.84	2102.63	1746.14	1127.59	648.684	1200.19	1237.78	1388.08	837.376	1282.97	1063.91	1180.4	853.361	1466.06	1188.06	1064.13	813.295	768.165	809.449	875.601	939.353	1182.54	875.813	1396.88	835.258	1279.89	1175	1267.33	1169.35	1491.7	897.11	1420.16	722.378	1137.11	1336.85	1115.7	1149.21	1295.48	1896.92	1077.58	949.61	1332.64	1243.42	863.215	985.982	1391.22	1429.79	845.271
TENM1	ENSG00000009694	109.633	58.9521	139.06	15.0441	74.7734	68.3766	42.5095	80.5583	62.1964	78.6584	309.132	410.056	112.007	81.1746	191.201	79.4971	68.5911	85.9269	100.787	57.384	65.1037	254.356	44.0152	89.9602	91.4447	67.959	152.786	181.45	211.459	136.356	88.2587	39.9864	135.415	152.794	92.8371	92.1083	72.8299	36.4814	126.864	53.611	70.3753	178.095	180.121	135.794	152.364	130.114	143.291	39.6333
PAX7	ENSG00000009709	0	0.545853	1.43361	0	1.94217	0	0.833519	1.77051	0.758493	0	0	0	0	0	1.73819	0	0	2.07053	1.5748	0	1.16257	0	0	0	0.471365	0	1.21259	0	0	0	0	3.86965	1.49354	4.0209	0	0	0	0.776201	1.51028	0	0	0	1.66011	0	0.548072	0	4.15335	0.720606
MASP2	ENSG00000009724	32.6389	89.5199	111.822	47.9978	77.6867	82.1718	95.0212	125.706	56.1285	89.3498	33.4673	105.5	77.972	127.912	65.1822	111.296	55.5262	77.6448	132.283	53.4265	53.478	66.3537	23.355	94.9579	66.4624	115.782	46.0784	153.915	171.698	56.6781	45.8051	73.5234	49.7848	123.844	76.9221	119.592	73.3655	128.849	141.967	76.8424	103.278	71.3913	207.513	70.2855	56.9995	23.0202	110.064	53.3248
IYD	ENSG00000009765	10.0427	0	167.732	2.86554	69.918	7.19753	11.6693	22.1314	47.0265	32.0743	1.76144	3.98113	7.42591	81.6666	1.73819	1.13567	7.34905	5.17632	11.0236	17.8088	18.6011	8.77089	35.0325	21.6571	18.8546	2.517	13.3385	7.76634	0	13.9642	26.8128	5.15953	10.9527	2.41254	34.4823	54.2251	5.89066	8.53821	5.286	12.5092	0	19.9589	29.8819	8.1886	7.67301	2.00176	0	19.4564
FAM76A	ENSG00000009780	213.408	734.172	603.55	373.953	480.686	382.669	420.094	459.448	654.579	475.005	439.478	652.905	533.428	521.978	367.628	364.551	471.156	592.171	380.315	462.04	288.316	516.72	355.715	417.315	541.127	366.223	597.806	448.33	678.658	391.818	444.645	232.179	564.062	369.119	551.717	488.026	472.324	280.985	450.065	444.971	360.102	425.277	356.923	504.281	334.872	387.34	350.958	354.538
TRAF3IP3	ENSG00000009790	19.2486	25.1092	57.3444	30.8045	62.1494	28.1903	40.0089	43.3776	43.9926	57.2755	32.5866	77.632	40.8425	40.8333	71.2659	31.7988	51.4434	51.7632	48.8189	53.4265	27.9016	45.7611	40.4222	72.4679	43.8369	44.0475	121.259	59.3066	67.7755	37.7854	35.7503	54.1751	84.1364	124.648	79.5746	55.7107	27.3112	35.7052	49.8394	133.134	34.7307	38.3824	73.8747	55.2731	52.6149	73.0642	49.8402	38.9127
POMT2	ENSG00000009830	1058.67	1206.34	701.036	1059.53	865.236	633.383	656.813	769.288	1494.23	736.945	842.847	981.348	871.307	718.765	1047.26	542.852	849.224	836.493	800	746.981	820.772	818.743	1451.6	884.608	663.21	634.284	761.506	677.084	703.057	902.742	665.85	1224.1	823.441	812.223	952.243	822.29	1385.38	845.283	721.916	842.586	672.678	714.681	949.58	840.014	1052.3	1010.89	659.344	1221.43
VTA1	ENSG00000009844	1046.96	2811.69	1959.75	1475.04	1126.46	1258.97	2056.29	1239.36	1082.37	2090.17	986.404	640.961	1317.48	1571.34	562.306	1215.17	866.371	1237.14	1236.22	1656.22	1087	1279.02	832.696	1411.87	1741.69	1350.37	660.861	900.189	691.31	1648.59	1452.36	1720.7	1261.05	1149.17	753.306	1189.24	1918.21	1141.02	778.552	1664.62	1524.49	1392.51	864.085	1048.14	1352.09	920.809	1468.21	1170.26
MLXIPL	ENSG00000009950	415.937	119.542	253.749	150.441	627.32	212.927	85.0189	215.117	370.903	264.231	610.338	276.688	88.4921	24.5984	275.504	280.511	351.121	357.166	251.181	18.7982	145.321	162.833	291.938	27.4878	33.4669	217.72	309.21	37.4196	1118.75	289.14	116.189	153.496	408.733	53.0759	98.142	169.361	217.419	10.0906	137.436	152.791	17.3653	19.1912	126.998	407.383	145.239	100.088	115.255	95.8406
BAZ1B	ENSG00000009954	2225.3	2986.36	2941.77	3291.07	2239.32	2490.35	3058.18	3138.23	2508.33	2554.49	1853.03	2601.67	1823.68	2809.63	2061.5	2143.01	2240.64	2301.39	2778.74	2932.52	1929.86	1930.36	2159.44	3258.56	2578.84	2842.95	2323.32	2131.51	1660.05	3006.4	2904.72	3774.2	2193.02	3068.75	2641.88	2538.18	2906.24	3212.7	2248.81	2720.76	2839.69	3218.75	3112.7	2564.4	2547.99	2602.29	3465.97	2918.45
RANBP9	ENSG00000010017	1708.94	2030.57	2041.46	1540.23	1132.28	1321.35	1848.75	2209.6	1046.72	1605.24	1147.58	820.112	1258.69	1515.26	790.009	1378.71	943.945	1321	1307.87	2033.17	1493.9	1329.74	820.121	1535.15	1764.32	1558.02	896.103	975.735	921.746	2076.55	1765.17	2756.48	1300.38	1273.82	1029.17	1139.47	1865.73	1807.77	1376.62	1527.02	1359.07	2037.34	1220.18	1127.3	1611.88	1369.2	1807.74	1253.13
ETV7	ENSG00000010030	13.3903	6.55024	0	2.86554	5.8265	4.79836	4.1676	38.066	9.10191	4.58204	3.52287	35.8301	6.18826	3.44377	24.3347	4.54269	14.6981	8.28211	2.3622	5.93628	81.3796	0.762686	14.3723	4.16482	1.88546	1.2585	29.1021	7.06031	5.42204	3.28569	6.70319	42.5662	7.96557	12.8669	10.6099	5.19966	9.10374	0	3.02057	13.4027	0	13.05	0	15.0124	4.93265	12.0106	3.11501	10.0885
SPRTN	ENSG00000010072	392.504	480.896	410.013	343.864	167.997	298.698	445.933	419.612	248.786	400.165	249.243	256.783	230.203	340.442	161.652	220.321	177.194	228.793	379.528	323.527	302.267	374.479	111.386	340.682	372.378	429.148	204.928	382.669	250.317	391.818	434.59	272.165	186.195	359.469	241.376	303.066	416.095	434.673	375.306	402.082	364.672	359.26	288.858	250.435	305.824	314.276	421.565	316.346
METTL13	ENSG00000010165	443.554	1090.61	792.787	1220	881.744	990.261	906.035	664.828	1148.36	869.06	583.916	678.782	805.092	782.228	644.87	935.794	751.236	734.002	1102.36	1100.19	967.255	637.605	1102.18	1191.97	1002.59	987.922	531.114	355.84	525.938	911.778	1042.35	892.599	834.394	1101.73	663.122	1160.27	1214.01	831.311	542.192	960.53	925.847	1063.19	947.09	692.619	854.993	818.72	884.663	1107.57
DYRK4	ENSG00000010219	367.397	334.062	299.625	520.095	505.935	521.221	360.08	475.383	641.685	434.53	474.707	272.707	433.178	334.046	412.821	570.108	431.144	491.75	416.535	443.242	475.489	317.277	502.133	353.177	498.232	416.563	383.178	422.206	500.635	326.104	364.207	282.484	433.626	377.161	291.774	479.855	451.439	413.715	542.192	501.263	484.402	503.578	371.864	368.487	385.295	574.505	318.769	374.715
ZNF207	ENSG00000010244	6501.83	5551.87	4568.92	4483.85	3507.55	3813.49	4945.27	6272.04	4691.28	4889.8	5158.37	4263.79	3385.6	5231.09	4288.12	3614.85	3644.31	3627.56	3928.35	3388.62	6792.87	4845.72	2865.48	3699.2	4244.17	4151.79	4522.96	6496.9	4600.6	4618.03	4279.99	5095.04	3340.56	4133.49	5111.34	3631.59	3741.1	4712.32	6063.79	3800.13	4095.48	3776.83	3990.06	4503.73	3942.83	4727.15	4459.66	3526.65
UQCRC1	ENSG00000010256	53592.2	22412.7	26804.2	32915.7	45050.5	39279.3	24708.8	43764.4	26956.8	29919.2	40400.3	7679.59	33311.4	28710.7	23990.5	38279	34557.7	50339.7	28548	31197.1	33664.4	29768.8	31870.6	34755.4	26510.5	30971.7	19251.1	26930.1	27876.5	29084.1	35114.7	28024	42910.5	38871.7	6472.07	25553.4	21662.6	29341.9	21731.5	30908.5	31105	33152.5	33438.7	25749.7	21378.1	27808.4	30151.2	25706.9
STARD3NL	ENSG00000010270	812.625	1174.68	865.901	1103.95	602.072	594.396	976.884	748.927	863.923	1045.47	795.289	603.141	902.867	712.369	706.576	541.716	713.674	713.296	770.866	840.972	1060.26	729.509	706.04	717.182	888.051	719.862	778.482	737.802	579.254	790.208	684.843	850.033	630.276	538.801	801.051	633.616	955.893	905.05	865.393	724.642	958.75	864.373	435.778	725.374	804.57	911.801	805.75	791.946
CD9	ENSG00000010278	4503.33	3048.04	2255.07	1701.41	2299.53	3480.01	3294.07	2066.19	1357.7	3008.11	3640.01	5919.94	2131.24	2139.57	5290.19	2256.58	2639.94	1763.05	3247.24	1890.7	2583.22	2618.68	2531.33	1131.17	3694.08	2454.07	6797.77	9208.76	2930.61	1737.31	3710.22	1830.34	1976.96	2275.83	8957.45	1608.92	2355.19	2329.38	3808.94	1938.93	4344.08	2001.26	1628.56	2034.19	2458.65	4163.66	2943.69	2158.94
HHATL	ENSG00000010282	29413.5	13738	13818.6	11739.4	24257.7	28026	17604.8	20309.6	9042.75	15505.6	23169.1	2836.55	21751.7	18289.4	22243.7	22464.7	17200	23669.2	14094.5	25160.9	17589.6	20004.9	19608.3	14402.8	10083	24802.5	15130.7	11761.1	15012.7	18983.1	17318.8	12509.3	12778.3	14037.8	2583.52	10781.1	10665.8	18934.6	10562.2	12761.2	16841.6	6891.95	15960.3	15947.3	8655.71	8426.41	16823.1	21511.5
NCAPD2	ENSG00000010292	325.552	799.675	807.123	723.548	730.255	819.319	825.184	347.906	1072.51	822.476	622.668	794.235	827.989	659.729	659.644	831.313	787.982	866.515	849.606	838.994	508.041	827.895	963.844	1124.5	728.258	923.739	699.664	477.983	649.741	818.957	1049.05	633.333	819.458	840.369	718.824	757.665	1001.41	780.858	595.807	795.23	860.955	885.099	1125.55	795.659	1004.07	757.666	910.622	1046.32
IFFO1	ENSG00000010295	569.925	691.05	949.051	937.031	1766.4	1549.27	1066.9	689.615	1162.01	1153.15	1165.19	3557.14	1593.48	1373.08	1276.7	1420.73	1841.35	1660.56	1274.02	1104.15	503.391	1227.16	1321.36	1040.37	1681.83	891.018	1526.65	689.086	1962.78	951.206	1154.07	550.78	1669.29	1552.07	2129.95	1715.89	979.991	1211.65	1232.39	1489.49	996.222	1513.8	1572.12	1318.36	1308.8	1512.33	905.43	1281.24
GIPR	ENSG00000010310	441.043	169.214	374.172	311.627	397.173	284.303	233.385	199.183	609.828	191.682	298.563	115.453	459.169	195.803	350.246	408.842	393.582	230.864	346.457	189.961	334.819	316.896	542.555	413.15	266.321	362.448	213.416	685.556	628.956	226.712	120.657	24.5078	383.343	205.066	63.6597	211.701	385.035	284.09	641.116	345.791	187.363	258.698	163.52	412.16	269.104	244.215	248.163	299.772
PHF7	ENSG00000010318	84.5263	72.0526	186.369	88.8317	149.547	198.532	80.8513	134.559	59.1624	112.26	140.915	185.122	157.801	170.713	80.826	169.215	103.703	149.078	142.52	216.674	87.1924	194.104	48.5066	160.762	174.876	191.292	101.857	134.146	249.414	181.534	291.589	16.7685	149.354	168.074	302.384	184.96	104.961	249.937	214.46	145.643	126.127	310.898	172.651	110.546	152.364	85.0748	365.495	60.5309
SEMA3G	ENSG00000010319	1144.87	977.623	1149.76	1309.55	1065.28	1128.21	1407.81	1454.48	706.915	1624.33	2281.94	3166.99	753.111	1048.87	2129.29	1662.63	1197.08	564.219	1711.02	1098.21	1318.35	556.761	811.138	1579.3	742.871	1250.95	2564.63	1861.1	1644.68	982.42	1252.38	1244.74	601.899	1548.05	6949.52	1656.46	1290.05	1296.26	2236.73	1299.17	981.599	1508.43	1880.9	1526.49	1458.97	1894.67	1212.78	1877.9
NISCH	ENSG00000010322	4598.74	3605.36	3119.54	3423.6	6543.16	5390.95	3250.72	3725.16	4788.36	3286.09	5399.68	8973.46	5839.24	5742.74	7036.21	5883.92	6191.17	5348.17	6083.47	4544.22	2785.51	5060.8	7085.56	5092.74	4423.76	4900.6	6641.35	4279.25	7387.53	3537.04	3906.84	4397.21	6022.47	6019.29	5830.17	6312.39	3529.04	5515.68	4228.04	3801.91	4321.23	3803.7	6896.91	5027.8	3639.2	4213.7	3549.04	5228
STAB1	ENSG00000010327	3284.81	3629.92	2997.68	5857.16	3801.79	6788.47	4838.58	3259.51	4758.02	6815.02	5221.78	9343.7	8295.36	6932.81	7273.47	4150.88	5526.49	2707.21	7503.94	3331.24	8699.48	4212.69	11782.6	6182.26	3046.9	7048.86	3963.95	2461.22	17574.6	3619.18	5070.96	4463	2783.47	9338.95	4182.97	6791.5	7202.67	4189.93	7634.49	3204.15	3551.67	2406.58	5447.64	2957.45	8494.57	10293	3752.55	7064.82
FUZ	ENSG00000010361	513.016	448.691	328.297	250.735	742.879	608.791	281.729	319.578	587.832	352.053	621.787	543.424	788.384	451.134	670.943	657.555	902.3	833.387	507.874	522.392	377.834	566.676	797.664	426.478	408.202	490.815	432.894	653.785	533.167	434.532	612.225	268.296	686.533	525.934	413.788	749.495	355.046	554.207	339.059	543.258	389.349	454.448	610.089	580.708	426.948	367.323	403.913	446.776
SLC6A13	ENSG00000010379	98.7536	41.4848	87.4503	17.1932	108.761	119.359	38.3419	98.2635	34.8907	67.9669	162.933	93.5565	139.855	177.6	141.663	96.5322	227.004	213.264	43.3071	118.726	51.1529	124.699	150.909	174.09	85.317	76.7685	149.148	137.676	138.262	96.9278	77.0867	153.496	135.415	97.3059	21.2199	234.728	11.7813	90.8155	110.251	108.115	126.127	115.147	106.247	130.335	56.9995	52.0457	72.6836	132.591
IDS	ENSG00000010404	5351.94	5522.39	7767.3	3109.82	5319.6	5691.45	5828.8	5455.84	3243.31	4371.27	4718.01	5022.19	6309.55	5933.62	5059.88	5284.29	5073.29	6009.7	4992.13	5886.81	5640.77	6897.73	3336.18	6496.29	6803.68	6887.77	5809.51	6592.92	5172.62	6709.37	7806.98	6013.44	5761.6	5725.77	4660.42	5564.38	4819.63	6832.12	4444.01	5355.74	7845.48	6436.74	4360.27	5805.04	5399.61	3753.3	7363.89	4833.1
PRSS3	ENSG00000010438	22.5962	0.545853	11.4689	5.01469	0.971084	30.5895	2.50056	13.2788	1.51699	0	30.8251	99.5282	21.0401	0	2.60729	2.27135	0	0	90.5512	1.97876	154.621	2.28806	12.5758	1.66593	4.71365	5.034	3.63777	2.11809	29.8212	1.64284	3.3516	28.3774	11.4505	35.384	39.7873	49.0254	41.7701	56.6627	11.3271	41.1018	10.9676	0	10.7907	5.45907	26.8555	7.00616	11.4217	9.36788
ZNF200	ENSG00000010539	153.989	325.328	270.952	261.48	195.188	250.114	314.237	285.938	207.827	227.575	108.328	218.962	134.285	292.721	225.965	211.235	164.945	189.453	218.898	265.154	151.134	187.239	151.808	222.402	263.964	239.115	127.322	221.694	243.088	254.641	204.447	304.413	161.801	239.646	140.582	218.386	248.479	191.722	210.685	218.912	270.534	261.001	200.873	208.809	211.556	180.158	267.891	195.284
CD4	ENSG00000010610	179.095	152.293	253.749	101.727	259.279	472.638	214.214	150.494	147.148	394.819	396.323	991.3	413.376	274.026	361.544	98.8035	356.837	372.695	201.575	347.272	354.583	230.712	242.533	232.397	278.105	380.067	152.786	196.983	333.455	183.177	291.589	117.379	379.858	529.955	177.717	222.1	540.334	194.826	130.64	209.083	241.287	269.445	258.146	199.256	401.189	250.22	220.127	441.731
LRRC23	ENSG00000010626	253.579	332.424	123.291	217.781	364.156	343.082	340.076	212.462	458.13	406.274	420.103	252.802	675.758	316.827	386.748	548.53	427.878	392.365	462.992	455.114	302.267	358.462	569.503	458.963	448.268	487.039	348.013	284.53	313.574	406.604	580.943	321.181	348.992	422.999	244.029	514.767	387.712	471.154	296.016	384.212	378.382	505.881	557.795	304.343	548.072	316.278	298.003	457.585
BTK	ENSG00000010671	46.8661	36.5722	88.8839	39.4011	69.918	101.965	84.1854	25.6724	45.5096	107.678	81.0261	119.434	39.6048	79.6987	103.423	35.2059	51.4434	37.2695	75.5906	52.4371	41.8524	63.6843	94.3184	41.6482	52.7928	62.925	66.6924	46.598	128.322	118.285	56.9771	15.4786	73.6815	97.3059	95.4895	82.4518	90.5019	38.81	21.8991	40.2082	82.2569	44.5236	29.0518	28.6601	110.711	78.0686	47.7635	111.694
HFE	ENSG00000010704	47.703	241.813	262.351	95.2791	192.275	334.685	108.357	107.116	134.253	222.993	197.281	427.971	198.643	246.476	160.783	425.877	173.928	310.579	225.197	224.589	56.9657	245.585	108.691	321.524	282.819	329.727	191.589	240.051	318.093	468.21	277.065	83.8424	328.58	349.014	209.546	295.638	183.146	273.223	133.66	239.462	219.352	134.339	353.602	236.105	184.7	107.094	172.364	134.753
SCMH1	ENSG00000010803	3340.88	2703.06	2391.26	2548.18	3034.64	2535.93	2792.29	3030.23	3078.72	2119.96	2680.03	1737.76	3234.6	2113	2642.92	2824.42	3031.08	2899.77	2973.23	2741.57	3027.32	2802.87	2507.07	3246.06	3073.3	3455.84	1963.18	2391.33	1797.41	2589.94	2721.5	3049.28	2880.55	2398.07	1970.8	2376.99	3274.67	3152.15	2202	2585.84	2802.22	3000.74	2656.17	2357.63	3503.28	2191.93	2970.68	3675.09
FYN	ENSG00000010810	1849.54	1495.64	1614.25	1224.3	2370.42	1524.08	1857.08	1391.62	1437.34	1483.82	2253.76	3925.39	2107.72	1572.33	2554.28	1478.65	1651.9	1486.64	1611.81	2028.23	1760.12	1941.42	1962.72	1334.41	1340.09	1727.92	2255.42	1929.58	1705.23	1217.35	1387.56	1362.12	1823.12	1476.48	3026.49	1438.82	1190.45	1304.79	2771.37	1225.9	1131.49	1703.41	1577.93	1892.25	1237.55	2058.81	1451.6	2324.67
HIVEP2	ENSG00000010818	4887.46	1436.69	1281.65	2309.62	939.038	1046.64	1351.97	5159.27	1389.56	726.253	2535.59	1234.15	1091.61	1027.23	1571.33	748.408	876.17	1024.91	897.638	1208.03	6234.84	943.061	962.946	2009.11	797.078	982.888	1096.18	2819.89	1369.06	1215.7	1394.26	14072.6	905.586	995.576	1368.68	901.77	1117.62	1113.07	1905.22	1571.7	923.105	1900.7	1058.32	884.369	1174.52	2149.89	1854.47	1493.1
FMO1	ENSG00000010932	3.34758	30.5678	5.73444	3.58192	33.0168	22.1924	9.16871	8.85257	60.6794	58.8028	46.6781	73.6508	88.4921	25.0903	39.9784	5.67836	17.1478	31.0579	11.0236	29.6814	2.32513	23.6433	10.7792	16.6593	18.3832	17.619	31.5273	36.0076	3.61469	22.9998	13.4064	0	65.716	1.60836	23.8724	40.1117	15.5299	1.5524	6.79628	66.1202	27.419	23.7971	82.1752	22.5187	53.163	7.00616	4.15335	2.16182
TCEB3	ENSG00000011007	1570.01	1856.45	1685.93	1961.46	1401.27	1556.47	1828.74	1791.76	1690.68	1679.32	961.744	1116.71	1185.67	1480.33	1093.32	1143.62	1237.09	1337.56	1379.53	1519.69	1610.15	1380.84	1257.58	1426.87	1415.98	1607.1	973.709	1618.22	1097.96	1753.74	1850.08	1354.38	1349.17	1359.07	1233.41	1366.77	1818.07	1317.99	1430.99	1459.11	1625.03	1346.46	1304.84	1370.23	2051.43	1387.22	1476.52	1338.89
LYPLA2	ENSG00000011009	1891.38	1207.97	798.521	1932.09	1473.13	1392.72	1409.48	1511.13	2447.66	1261.59	1401.22	1240.12	1423.3	1124.64	1378.39	1229.93	1393.87	1431.77	1374.8	1111.07	1400.89	1206.95	1839.66	1075.36	1635.64	1238.36	1498.76	1225.67	1588.66	1104.81	1329.47	1222.81	1577.18	1183.75	1527.83	1304.37	1785.4	1111.52	1745.13	1352.78	1368.21	916.573	1283.26	1239.89	1830.01	1574.38	1131.79	1233.68
CLCN6	ENSG00000011021	2328.24	1635.38	1301.72	1768.75	1503.24	1662.03	1316.96	2230.85	1837.83	1169.95	1281.45	1480.98	1987.05	1517.72	2415.22	1652.4	1658.44	1513.56	1347.24	1599.83	1354.39	1531.09	1937.57	1663.43	1346.22	1667.51	1777.66	2036.19	2026.03	1333.99	1571.9	2577.19	1473.13	1642.14	1106.09	1389.8	1933.74	2019.67	1720.21	1580.63	1534.55	1397.89	1805.36	1435.05	1389.91	1821.6	1486.9	1789.26
MRC2	ENSG00000011028	6048.24	1235.81	1429.31	1333.91	4155.27	1917.54	1729.55	3486.14	2414.28	2158.9	8206.53	13366.6	2808.23	2040.68	2602.08	1581.99	3630.43	4221.8	1264.57	1863.99	3578.38	3032.82	3189.76	1216.13	2024.04	1291.22	3380.7	4272.19	2903.5	940.528	1723.84	1040.94	4186.41	2066.74	12575.4	1661.66	2889.63	1279.96	3559.74	2319.57	2430.23	2734.37	1064.96	3428.29	3540.55	2963.6	1128.67	2453.66
SLC6A7	ENSG00000011083	8.36895	6.00438	5.73444	4.29831	6.79759	3.59877	0.833519	11.5083	4.55096	2.29102	11.4493	9.95282	3.71295	3.44377	2.60729	4.54269	4.89937	5.17632	5.51181	5.93628	12.7882	1.14403	10.7792	4.99779	4.24228	1.2585	4.85036	4.23619	12.6514	1.64284	0	0	6.96988	0	5.30497	5.19966	3.21309	3.1048	11.3271	4.46758	0	3.0706	3.32021	11.6005	1.09614	2.00176	5.19169	10.8091
TSPAN9	ENSG00000011105	19319.7	6456.35	9241.06	5047.64	14157.4	11732.6	8372.7	13443.5	4510	6802.04	12554.6	7225.74	14721.2	10646.2	10384	7502.25	7518.08	13475	9211.81	13876	6846.35	10921.7	6490.9	9761.51	8618.9	10308.4	6979.66	7705.62	7268.24	9473.46	11650.1	7405.22	12073.8	8566.13	8055.6	7446.66	8148.38	7780.64	6296.38	12578.9	10320.5	20113.2	8938.84	8052.13	8197.52	3831.37	5783.54	7655.72
BTBD7	ENSG00000011114	939.833	1410.48	1552.6	1008.67	806.971	803.725	1231.94	1326.11	1028.52	1137.11	841.967	1112.72	760.537	1327.82	936.017	894.91	948.028	750.566	874.803	1084.36	720.791	1016.28	793.173	1171.15	826.302	1082.31	902.166	1083.05	823.246	1318.38	1008.83	1848.4	886.668	959.388	1392.56	837.889	1254.17	1034.68	1187.08	1044.52	988.91	1289.65	993.573	1151.86	1008.45	902.794	1395.52	994.436
APBA3	ENSG00000011132	385.808	334.062	207.874	536.572	607.898	430.053	323.405	369.152	907.916	265.758	435.075	493.66	466.595	348.313	632.702	456.54	636.918	501.067	473.228	401.688	505.716	287.533	898.27	481.453	441.197	407.754	699.664	293.709	460.873	271.891	417.832	663	564.56	433.453	366.043	578.648	546.225	504.531	348.876	374.383	410.37	354.654	500.522	495.41	498.198	557.49	404.951	453.982
MKS1	ENSG00000011143	119.676	326.966	265.218	232.109	339.879	391.666	275.895	134.559	444.477	232.92	341.719	418.018	376.865	355.693	384.141	383.857	368.269	458.622	348.819	379.922	217.4	460.662	436.559	269.048	244.638	251.7	405.005	285.943	424.726	270.248	263.659	141.887	409.231	342.581	326.256	281.525	297.21	328.333	252.973	300.222	397.575	294.777	280.558	328.909	257.046	330.29	167.172	266.624
ABHD5	ENSG00000011198	596.706	966.16	831.494	1139.05	309.776	529.618	1366.14	570.105	705.398	639.958	345.242	191.094	305.081	423.584	389.355	374.772	293.962	357.166	548.819	656.948	771.944	398.503	614.417	688.029	785.293	675.814	316.486	372.784	331.648	707.244	901.579	2017.38	389.815	381.182	230.766	375.861	1158.32	641.142	246.932	520.027	582.196	633.31	348.622	328.909	961.319	560.493	828.593	1275.47
KAL1	ENSG00000011201	194.16	486.355	606.417	98.861	353.474	143.951	148.366	260.265	91.7776	136.698	504.652	973.385	402.856	335.03	298.1	161.266	214.756	480.362	163.78	443.242	117.419	629.597	64.6755	322.357	139.053	286.938	254.644	407.38	180.735	294.89	128.478	190.903	383.841	242.058	228.114	197.587	181.539	119.535	124.599	421.74	158.116	448.307	260.637	299.566	140.855	56.0493	221.166	110.973
AKAP8L	ENSG00000011243	3643.84	1755.46	1668.72	2291.71	2840.42	2437.56	1797.07	2879.74	2063.1	1662.52	2319.81	3756.19	2720.36	1774.04	3986.55	3236.67	2741.2	2653.38	3192.13	2437.83	1824.07	2077.56	3540.08	2426.43	1766.2	2576.15	2668.91	2341.2	3281.24	2129.95	2648.88	4806.11	2303.54	3225.57	2490.69	2440.13	1848.6	3593.81	4219.74	2390.16	2868.94	2162.47	3145.07	2464.77	2099.12	2111.86	2128.59	2866.57
MBTD1	ENSG00000011258	323.878	692.142	695.301	330.97	384.549	445.647	433.43	505.481	439.926	659.814	465.9	692.716	509.294	733.032	652.692	555.344	557.711	436.881	462.205	495.679	375.509	767.643	335.953	505.609	511.902	639.318	817.285	965.85	780.773	741.744	394.371	385.675	510.294	498.592	610.072	550.422	515.7	597.675	736.264	487.86	445.101	528.91	707.205	711.726	450.515	468.412	573.162	391.289
UTP18	ENSG00000011260	754.879	485.263	379.907	647.611	383.578	235.719	628.473	531.154	489.986	420.784	327.627	447.877	258.669	336.998	394.57	191.929	305.394	296.085	366.142	346.283	620.81	376.385	454.525	284.874	319.585	307.074	431.682	511.166	382.254	349.926	347.449	406.313	353.97	309.61	551.717	288.21	411.81	304.271	622.993	336.856	345.479	223.386	264.787	384.182	369.401	635.559	371.725	389.127
RNF216	ENSG00000011275	2319.87	2261.47	1615.68	2066.05	1980.04	1742.4	1972.11	2334.42	1973.6	2245.2	2014.2	1578.52	2073.69	1674.66	2034.56	1906.79	2272.49	2062.24	1960.63	1995.58	1897.31	2080.61	2569.95	2037.43	2037.71	1905.37	1695.2	1832.86	2232.98	1737.31	2860.03	3393.68	1887.34	1998.39	1883.27	1902.33	2372.86	3314.38	3031.14	2350.84	2354.37	1998.96	1981.34	2026	3639.75	1439.27	2578.19	2609.31
TTC19	ENSG00000011295	2740.83	2472.71	2161.89	2718.68	1885.84	1374.13	2285.51	2785.9	1841.62	2349.82	2023.89	1357.56	2038.41	1679.58	1318.42	1390.06	1365.29	1727.85	1740.16	1709.65	2176.32	1797.27	1458.79	1444.36	2121.14	1556.76	1788.57	2102.56	1834.46	2621.98	1331.7	1611.06	1668.29	1210.29	1771.86	1524.24	2028.53	1453.82	2567.48	1804.9	1742.93	1709.55	1456.74	1469.17	1491.85	1910.68	2213.73	1421.76
PTBP1	ENSG00000011304	7126.16	2244	1800.62	4453.05	2573.37	2528.13	2848.13	5362	4766.37	2430.01	3809.99	6286.2	2400.43	2745.67	5146.79	2667.7	3650.03	2336.59	2911.81	1811.55	5200.16	2225.14	4869.52	2371.45	2335.14	2431.42	4866.12	5420.91	4721.69	1957.45	2976.22	4306.92	2680.91	2520.3	9148.43	2431.21	3685.41	2551.37	6578.8	2508.1	2035.4	2113.34	3172.46	3287.04	3118.53	6360.59	3453.51	3372.44
DPF1	ENSG00000011332	36.8234	6.55024	8.60167	12.1785	16.5084	13.1955	17.5039	23.9019	4.55096	12.9824	18.4951	7.96225	1.23765	13.2831	5.21458	13.6281	13.8815	3.10579	11.811	6.92565	17.4385	1.14403	26.0498	4.16482	24.0396	12.585	4.85036	38.8317	44.28	4.92853	23.4612	1.28988	4.48063	12.0627	63.6597	9.65652	9.63926	22.5098	83.0657	12.5092	8.22569	10.7471	26.5617	10.9181	14.798	20.0176	22.8434	10.8091
SYT7	ENSG00000011347	3671.46	999.457	3545.32	3990.26	2217.96	2037.5	3033.18	2489.34	1252.27	1211.95	2693.24	1017.18	1571.82	860.451	1068.12	1055.04	1276.29	2714.46	1587.4	1494.95	1404.38	1676.38	1360.88	2300.65	720.245	2717.1	1155.6	975.029	619.016	1980.45	1626.64	1880.65	2178.09	1279.45	511.93	1179.58	1406.26	574.389	564.091	1124.04	1392.88	1568.31	1380.38	1980.28	643.985	1201.06	1811.9	1379.24
LARS2	ENSG00000011376	938.159	1126.64	1039.37	1268	1491.58	1438.91	1151.92	1418.18	973.146	932.445	1094.73	384.179	1440.63	1421.29	836.071	1049.36	1357.94	1342.74	1149.61	1268.38	1182.33	1118.48	912.643	1160.32	1016.26	1000.51	797.884	813.348	773.544	1852.31	1159.65	1226.68	1325.27	1441.9	538.455	1203.35	854.681	998.194	616.196	1300.07	1662.5	1618.2	1269.15	1159.37	994.203	679.597	1221.08	1306.46
PIK3C2A	ENSG00000011405	1951.64	3045.31	2510.25	1908.45	1023.52	1722.61	2803.96	2096.29	1332.67	2169.6	1348.38	1930.85	1169.58	2217.79	1852.91	2165.73	1230.56	1130.51	1848.82	1490.99	1883.36	2176.71	1086.01	2163.21	1732.74	2324.45	2390.01	2376.5	2968.57	2723.83	1707.08	1985.13	1186.37	1993.56	2527.82	1265	1933.21	2280.48	2540.3	1529.7	1795.03	1701.88	1970.55	1657.51	1859.61	1941.71	3047.52	1601.19
PLAUR	ENSG00000011422	3331.68	187.773	75.9814	719.25	142.749	146.35	155.035	509.022	377.729	125.242	952.056	483.707	199.881	122.992	604.022	61.3263	246.601	136.655	133.071	68.2672	1073.05	112.115	921.625	119.114	159.793	41.5305	822.135	997.622	243.088	50.9281	179.869	229.599	57.7504	143.948	867.363	51.9966	360.401	115.654	777.042	134.027	134.353	97.4914	122.848	179.467	217.585	892.785	111.102	163.578
ANLN	ENSG00000011426	7.53205	68.7775	41.5747	17.1932	29.1325	80.3725	99.1888	11.5083	19.7208	119.133	17.6144	33.8396	52.6002	28.0422	13.9055	20.4421	16.3312	7.24684	25.1969	53.4265	25.5765	18.3045	19.7619	54.9757	47.1365	20.136	21.8266	8.47237	37.9543	54.2138	65.9147	42.5662	14.9354	34.5798	31.8298	8.1709	68.5458	63.6485	15.1028	31.2731	39.3005	80.6031	48.9731	21.8363	186.345	10.0088	58.1469	72.0606
WIZ	ENSG00000011451	3241.29	2427.95	1518.19	3611.29	2172.31	2269.62	2022.12	2887.71	3987.4	1700.7	2234.38	2462.33	1982.72	1954.1	2452.59	2415.58	2684.04	2701	2884.25	2157.84	2726.22	1411.35	3324.5	2817.09	2223.9	2732.2	2092.93	2207.76	1965.49	2336.94	2624.3	3044.13	2277.16	2716.52	3392.53	2388.13	2824.3	2688.76	3093.06	2344.59	2393.68	2172.45	2954.16	2749.32	2481.67	3230.84	2780.67	2979.71
RABGAP1	ENSG00000011454	1903.1	3090.07	3218.46	2497.32	1918.86	2460.36	2830.63	2329.11	1377.42	2810.32	1676.89	2066.2	1810.07	2516.41	1476.6	2374.69	1738.46	2233.06	2657.48	3482.61	1677.58	1869.34	1110.26	3290.21	3366.01	3163.87	1900.13	1712.83	1379.91	3558.4	3111.4	2779.7	1870.42	3337.35	2135.25	2587.95	2612.77	3645.04	1686.99	2970.94	2935.66	3900.42	2744.15	2238.22	2628.55	1688.48	3722.44	2550.94
DCN	ENSG00000011465	52630.6	23491.9	37268.2	14130	40705.9	36720.6	29482.4	24242.7	18252.4	30963.9	47851.2	98059.1	25594.6	20746.3	32114.9	18437.6	42335.4	48913.1	27844.9	26092.9	23679.1	44947.7	25981.6	13705.6	27041.2	25360	44034	52175	33210	27074.1	52815.6	6472.64	39309.1	26435.8	48171.8	15050.1	33102.3	22561.1	66004.7	22867.8	23516.3	24838	22241.3	37433.5	21483.9	46862.2	61875.5	24428.5
QPCTL	ENSG00000011478	208.387	145.743	75.9814	153.306	152.46	154.147	95.0212	156.69	241.201	115.315	137.392	211	137.379	134.307	211.19	132.874	151.064	155.29	143.307	128.619	118.582	139.953	138.334	158.263	209.757	138.435	161.274	161.681	123.803	97.7492	70.3835	74.8132	160.805	193.003	254.639	127.02	282.752	111.773	178.214	142.963	133.439	132.803	172.651	152.172	143.047	158.139	83.067	154.93
PPP5C	ENSG00000011485	3364.32	3504.38	2464.38	4480.98	3170.59	3946.65	3657.48	3170.1	3437.49	2460.56	3035.84	1128.65	2964.79	2337.34	2322.23	2924.36	2519.09	3768.36	3295.28	3377.74	3048.25	2466.91	2844.82	3402.66	3426.35	3541.42	2243.29	2389.91	2626.98	3371.94	4359.31	3419.48	3164.82	3082.42	1578.23	3250.53	3886.23	3303.51	2399.09	3155.01	3727.15	3924.22	3013.92	2604.66	3331.73	2448.15	3093.21	3399.1
CEP68	ENSG00000011523	687.927	1370.64	2007.06	1073.86	1486.73	1759.2	1406.15	1093.29	1040.65	1525.06	922.993	1689.99	1034.06	1367.18	1039.44	1204.95	1281.18	1454.55	1413.39	1953.03	1305.56	1758.75	930.608	2071.58	1185.48	1399.45	1483	977.853	1078.08	2164.45	1240.09	1160.9	1406.42	1484.52	1535.79	1610.41	1103.69	1785.26	1171.98	1585.99	1240.25	1993.58	1451.76	1527.86	1092.86	1195.05	1767.25	1129.91
MAP4K3	ENSG00000011566	2276.35	2193.78	2956.11	1515.15	1051.68	1552.87	2262.17	1769.63	914.742	2060.39	1415.31	1049.03	1434.44	2619.73	1305.38	2342.89	1353.86	1338.6	1789.76	1956	1745.01	1971.54	608.129	1672.59	1895.83	2308.09	1341.12	2273.42	1662.76	3357.15	1893.65	2711.34	1263.54	1716.93	1342.16	1601.5	1166.89	2275.04	2306.21	1772.74	1495.25	2134.06	1559.67	1788.53	1711.08	933.821	2584.42	1282.68
ZBTB32	ENSG00000011590	5.85826	5.45853	1.43361	4.29831	3.88433	8.99692	0.833519	7.96731	10.6189	0	6.16503	7.96225	14.8518	4.42771	10.4292	2.27135	0	2.07053	4.72441	0	13.9508	6.10149	8.9827	4.99779	4.24228	0	14.5511	35.3015	17.1698	0	0	2.57977	5.97418	4.82508	10.6099	14.1134	1.07103	5.43341	12.0823	16.0833	2.7419	4.60589	2.49016	2.72953	9.8653	2.00176	6.23002	7.92666
TYROBP	ENSG00000011600	159.01	81.8779	156.264	131.815	227.234	482.835	151.7	219.544	177.487	326.089	263.335	814.14	420.802	156.446	534.494	123.788	318.459	189.453	278.74	377.943	296.454	111.352	724.904	319.025	417.629	317.142	360.139	163.093	508.768	307.212	284.886	184.453	142.385	305.589	217.504	196.844	511.952	353.948	164.621	271.629	297.039	186.539	197.553	129.653	602.88	481.423	204.552	516.674
TMEM159	ENSG00000011638	4336.79	3072.06	2957.54	1225.02	6302.33	2450.16	1960.44	3402.93	2832.97	2401.75	3431.28	1285.9	5170.29	4008.55	4540.16	4506.35	4850.37	4367.78	3344.88	4045.57	2984.31	3951.86	2025.6	4852.85	3678.06	3540.16	2809.57	3790.68	4252.68	3302.94	3986.16	6061.16	4861.99	3244.07	1185.66	4962.71	2474.61	6222.8	2977.53	5156.48	3295.76	7137.6	4864.11	2937.66	2295.33	1535.35	3946.72	2220.19
GABRA3	ENSG00000011677	0	1.09171	10.0353	0	0	1.19959	0	1.77051	0	0	1.76144	0	0	0	0	0	1.63312	0	0	1.97876	0	1.52537	2.69481	3.33186	0	0	0	0	0	0	2.2344	0	0	0	0	0	2.14206	0	0	0	0	1.5353	0	1.36477	0	0	0	0.720606
BRCA1	ENSG00000012048	53.5612	314.411	345.5	202.737	245.684	383.269	365.915	84.0994	139.563	213.829	273.023	145.311	261.144	411.285	190.332	280.511	216.389	302.297	375.591	397.73	124.395	435.875	223.669	425.645	196.559	373.774	197.652	168.741	187.964	320.354	283.768	267.006	318.623	370.727	61.0072	413.745	249.55	386.548	32.4711	258.226	335.425	309.362	273.087	264.765	174.835	152.134	165.096	206.814
ERCC1	ENSG00000012061	4669.03	2143.56	2583.37	3321.87	3752.27	2978.58	2468.05	3084.23	2920.95	3013.45	4511.92	1588.47	4098.48	2104.64	3397.3	4994.69	4890.38	4192.82	2449.61	2178.61	4173.61	3088.88	4691.67	2667.99	2988.92	2824.07	2453.07	3681.95	3181.83	2648.26	3291.27	2707.47	3876.74	3356.65	2543.74	3035.86	3314.3	2857.2	2971.49	3391.79	2897.27	3275.56	3257.96	3083.69	3161.83	3086.71	2881.39	2891.07
CD22	ENSG00000012124	20.0855	4.36682	41.5747	5.73107	66.0337	24.5916	5.83463	30.984	11.3774	22.9102	5.28431	83.6037	19.1836	52.6405	21.7274	5.67836	43.2777	28.9874	12.5984	17.8088	6.9754	24.7873	18.8637	5.83075	22.6255	5.034	21.8266	28.9473	28.0139	9.85706	10.0548	6.44942	34.8494	21.7129	106.099	25.9983	18.2075	6.20961	30.9608	33.9536	7.31172	36.0795	22.4114	25.2482	16.4422	48.0422	6.23002	20.177
SEMA3B	ENSG00000012171	3071.4	1025.11	685.266	1409.13	2435.48	2414.17	1210.27	1782.91	2558.4	887.388	1639.9	2675.32	1863.9	1367.67	2752.43	1700.1	1598.83	2068.46	1482.68	1266.41	1798.49	1208.48	2129.8	937.918	1040.77	1414.55	1387.2	2463.34	1827.23	605.388	1404.32	1003.53	1663.81	1210.29	1270.54	1221.92	2423.2	1244.25	1390.22	863.137	1374.6	1423.22	1525.64	1673.89	1293.45	2902.55	854.551	2214.42
MBTPS2	ENSG00000012174	354.843	1036.03	1175.56	783.008	437.959	491.831	780.174	612.598	422.48	616.284	362.856	284.651	481.446	618.403	259.86	471.304	288.246	517.632	669.291	723.236	428.987	544.176	329.665	577.244	690.549	680.848	306.785	449.742	345.203	877.278	691.546	343.109	530.208	445.516	392.568	413.745	802.2	620.185	448.555	569.17	613.271	680.905	385.975	366.44	687.831	458.403	876.356	446.776
PRICKLE3	ENSG00000012211	680.395	349.892	296.757	565.944	429.219	464.841	425.095	580.728	662.164	316.161	389.277	537.452	290.229	386.687	452.799	371.365	425.428	479.327	484.252	358.155	701.027	341.302	685.38	435.64	449.21	353.638	497.161	314.89	551.24	257.105	538.49	619.144	373.884	426.216	559.675	395.917	514.629	426.911	587.501	335.069	361.93	437.56	360.243	439.455	383.103	710.625	517.092	406.422
LTF	ENSG00000012223	329.736	221.616	217.909	272.942	223.349	417.457	222.55	410.759	225.272	237.502	380.47	455.839	391.717	145.13	340.686	127.195	219.655	104.562	269.291	194.908	354.583	194.485	529.979	184.085	121.612	208.911	1305.96	190.628	894.636	126.499	132.947	238.628	141.389	152.794	694.952	176.046	149.408	179.302	291.485	199.254	197.417	140.48	166.011	270.906	152.364	551.485	129.792	126.827
EXTL3	ENSG00000012232	4335.11	5307.87	3459.3	8032.1	3509.5	3922.66	4200.94	4437.79	4591.16	3418.2	2981.23	1948.76	5170.29	3367.03	3312.13	4000.98	3746.38	4441.28	4501.58	3763.6	4716.53	2810.88	2825.06	6571.26	3670.52	4406.01	1851.62	2732.34	2871.87	3882.04	5095.54	11365.2	3177.27	4143.94	3037.1	3501.6	4121.32	3886.44	2773.64	4248.67	3649.46	4970.53	5415.26	2846.22	5417.69	3273.88	4559.34	5964.45
NR1H4	ENSG00000012504	0	0	2.86722	0	0	1.79938	0	1.77051	0	0	5.28431	1.99056	0	0	0	0	0	2.07053	0.787402	0	0	0	0	0	0	0	0	0	0	0	0	2.57977	0	1.60836	0	0	0	0	0	0	0	0	0	0	1.09614	0	0	0
ELOVL5	ENSG00000012660	6324.41	2316.6	1726.07	4511.07	1633.36	1351.94	2933.15	6315.42	2451.45	2851.56	5949.25	1881.08	1351.52	1294.86	1812.07	1231.07	868.005	1018.7	1500.79	1331.7	10780.5	1429.65	1631.26	1969.96	1936.84	1486.29	1503.61	3448.96	1737.76	1608.34	1318.29	3739.37	1205.29	1476.48	3217.47	762.122	2245.95	1311.78	2923.16	1164.25	1243.91	1187.55	1166.22	1207.82	2053.63	2897.55	1754.79	2195.69
ALOX5	ENSG00000012779	182.443	285.481	309.66	169.067	154.402	492.431	290.898	308.955	210.861	375.727	221.941	378.207	350.255	206.134	439.763	182.843	211.489	128.373	388.976	193.918	435.962	137.665	565.012	421.48	418.1	411.529	579.618	291.591	2170.62	432.068	356.386	170.265	97.0804	487.334	201.589	207.987	417.701	394.31	417.594	201.935	313.49	155.065	207.513	141.253	388.035	662.582	318.769	503.704
KDM5D	ENSG00000012817	3888.21	2848.81	2285.18	2180.67	2381.1	2285.22	1832.07	3442.76	3203.87	1570.88	3032.31	4072.69	2789.67	2921.8	3877.04	3135.59	3641.86	2450.47	2221.26	2535.78	5988.38	2558.81	2900.51	3087.8	1539.95	2725.91	3271.56	2749.28	2999.29	2512.73	1867.96	5043.44	2559.94	3199.03	2859.38	2925.18	2358.94	2830.8	2229.94	2443.77	2257.49	2295.27	3233.89	3185.37	2328.76	2953.6	2548.08	2755.6
CALCOCO1	ENSG00000012822	9928.08	8126.11	5596.82	4718.82	7172.42	9344.2	5883.81	9761.72	6262.11	7037.25	6056.7	7582.06	7365.26	7613.69	9306.29	8849.16	8457.12	8465.35	9497.64	12532.5	6084.87	6581.22	7174.48	9798.16	8760.78	10258	6115.09	7115.38	7485.12	8374.39	12274.7	9530.95	6949.46	9460.38	4055.65	12075.8	8694.07	12522.4	7417.76	9675	10203.5	8880.16	12806.1	6204.23	10296.1	5519.85	11055.2	6998.52
UBR7	ENSG00000012963	1661.24	1861.36	1813.52	2422.1	1151.71	1606.85	2428.04	2230.85	889.712	1695.35	1220.68	965.423	1120.69	1467.54	889.086	1442.3	848.407	1334.45	1401.57	1744.28	1162.57	1393.05	841.679	1607.62	2064.11	1837.41	847.6	1198.13	926.265	1660.09	1686.97	1669.11	1239.14	1450.74	941.633	995.364	2374.47	1816.31	1332.07	1146.38	1799.6	1599.01	1192.79	1052.24	1954.97	927.816	1720.52	1504.63
MAP4K5	ENSG00000012983	1832.8	1123.37	1109.61	968.552	808.913	594.996	1154.42	972.012	833.583	1032.49	1159.03	1198.32	737.64	869.307	934.279	642.791	616.504	717.438	772.441	731.151	1034.68	1128.01	661.127	658.875	699.505	840.678	1054.95	1335.1	941.627	823.886	730.648	995.79	798.051	579.814	1366.03	568.992	870.211	735.838	1151.59	810.419	602.303	874.352	597.638	820.907	840.743	822.723	1064.3	754.474
EHD3	ENSG00000013016	927.279	1694.87	2144.68	940.613	1742.12	1639.24	1309.46	1651.89	813.104	1289.08	1779.05	945.518	1909.08	1275.18	1067.25	2094.18	1664.97	2917.37	1909.45	3052.23	2035.65	1757.99	1095.89	3950.75	1854.35	1658.7	1120.43	1631.64	741.915	2092.16	2113.74	1603.33	2307.53	1978.28	745.349	2169	1327.54	1594.32	1168.96	1741.46	2076.53	8075.67	1899.16	1622.03	1509.94	810.713	1686.26	1813.76
PSMC4	ENSG00000013275	4173.59	2227.08	1945.41	3941.55	2349.05	3223.89	2884.81	3996.05	2816.28	2276.51	2407.88	1580.51	1769.84	2194.18	1689.52	2426.93	1924.63	2457.72	2364.57	2333.95	3181.94	1797.27	2488.21	2369.78	2671.69	2106.73	1668.52	2622.2	2148.03	2500.41	3018.67	2208.28	2051.13	2232.41	1912.44	2137.8	2921.23	2143.09	3084	2479.51	2473.19	2332.12	1964.73	1737.35	3424.36	2497.19	2271.88	2471.68
MAN2B2	ENSG00000013288	1618.55	1399.02	1354.76	1384.05	1836.32	2291.81	1745.39	1742.18	1546.57	1243.26	1601.15	2326.97	1738.9	2006.24	1660.84	2062.38	1955.66	1815.85	2123.62	2020.31	1528.77	1562.36	2165.73	2176.54	1925.52	2403.73	1458.74	1567.39	1981.75	1302.77	1956.21	1242.16	1564.74	1837.55	1885.92	1640.12	1665.98	2347.23	1506.51	1178.55	1874.54	2078.79	1545.56	1628.17	1508.3	1734.52	1779.71	2083.99
SLC7A14	ENSG00000013293	0.836895	2.72926	15.7697	0	5.8265	0.599794	0.833519	1.77051	0.758493	1.52735	4.40359	0	2.4753	1.4759	0	4.54269	3.26624	2.07053	1.5748	0	0	0	2.69481	0	0	0	0	0	0	0	4.46879	1.28988	4.97848	1.60836	2.65249	1.48562	0	0	3.02057	1.78703	0	6.14119	5.81037	4.0943	4.38458	2.00176	3.11501	5.76485
CLDN11	ENSG00000013297	143.109	96.0701	126.158	63.0418	102.935	252.513	118.36	132.788	82.6757	196.264	104.805	286.641	95.918	144.638	212.06	111.296	182.093	83.8563	219.685	109.821	115.094	152.537	92.5218	51.6438	115.013	161.088	134.597	119.319	288.272	119.928	188.807	61.9144	103.055	78.0055	214.851	142.619	107.103	83.8297	334.528	56.2915	187.363	155.833	182.612	157.631	234.575	160.141	169.249	128.268
SLC25A39	ENSG00000013306	2545	2435.05	1711.73	3379.9	2602.5	2421.97	1952.94	1624.45	4490.28	1918.35	2713.49	2621.57	3058.86	1906.87	3722.34	1860.23	2904.51	2300.36	2344.09	2254.8	2654.14	1794.6	4584.77	2042.43	2714.59	1899.08	2625.26	1906.28	1189.23	1844.09	2031.07	3091.85	2039.68	1938.88	3564.94	2649.6	3417.65	1680.48	2133.28	2305.27	2102.12	1875.37	2291.78	2599.88	3451.76	2732.4	1564.77	2669.84
MVP	ENSG00000013364	4625.52	3917.59	1545.43	5780.51	2800.61	3645.55	3965.05	4406.81	6622.4	3221.94	2416.69	5054.04	2772.34	2481.98	4248.14	2278.16	2853.06	2303.46	3437.01	2026.25	5853.52	1635.2	6774.75	4280.6	2414.8	3025.43	4160.39	2403.33	4662.95	2353.37	3170.61	2942.22	2113.86	2845.19	6665.7	2903.64	4324.28	2417.09	5760.23	3068.34	4571.65	3677.81	2667.79	3419.42	4492	7626.7	1924.04	4601.07
NUB1	ENSG00000013374	1766.68	2322.6	1587.01	1677.77	1483.82	1958.33	1801.23	2294.58	1976.63	1907.66	1432.05	1552.64	1526.64	1979.19	1692.13	1709.19	1737.64	1628.47	1938.58	2044.06	1801.98	1632.53	1529.75	2129.06	2213.06	1755.61	1919.53	1657.76	1684.45	2198.95	2022.13	2631.36	1577.18	1843.99	1758.6	2221.74	1939.1	2478.41	2190.67	2127.46	1901.05	1927.57	2019.52	1630.9	2029.51	1573.38	2521.08	1707.12
PGM3	ENSG00000013375	1666.26	856.989	702.469	1107.53	662.279	533.217	1003.56	1277.43	753.183	849.205	737.161	605.131	531.571	730.08	765.674	356.601	534.848	570.43	470.866	576.808	1548.54	801.583	738.378	537.262	631.629	554.998	743.317	943.257	855.778	611.959	459.169	1008.69	587.461	482.508	1161.79	551.164	991.237	622.513	1247.5	697.836	511.821	597.998	478.94	539.765	871.983	797.701	524.36	835.903
RWDD2A	ENSG00000013392	449.412	376.639	447.287	228.527	208.783	276.505	260.058	506.367	266.231	396.346	172.621	230.905	225.871	393.082	277.242	258.933	197.608	319.896	275.591	305.718	392.947	327.574	198.518	290.705	369.078	266.802	152.786	266.174	397.616	313.783	213.385	299.253	287.756	268.596	228.114	352.834	273.648	419.925	446.289	411.911	249.513	353.118	358.583	229.281	327.199	263.231	469.328	198.887
CLK1	ENSG00000013441	7826.64	1830.79	3979.7	1401.25	3446.38	2558.72	2531.4	2893.9	3584.64	3126.48	8167.78	7231.72	4240.19	5569.56	6274.01	4892.48	5323.98	3117.18	2585.04	2403.2	6319.71	4099.05	4644.06	2468.91	2846.57	3004.04	10374.9	5750.62	5966.95	4295.21	3168.37	3521.38	3905.12	4694	4066.26	3175.51	1708.29	4504.29	3912.39	2581.37	3839.57	1883.04	3037.99	4900.88	2630.2	4461.92	4086.89	2790.91
POLR3B	ENSG00000013503	162.358	790.395	755.513	688.445	361.243	615.989	827.684	257.61	349.665	657.523	336.434	199.056	349.018	584.457	219.012	501.967	307.844	373.73	524.41	561.967	282.504	364.945	291.04	612.229	548.668	588.978	288.596	231.578	272.909	708.887	625.631	265.716	322.108	456.775	297.079	532.594	519.984	462.616	198.602	629.036	472.52	685.51	402.576	277.048	514.092	304.267	449.6	596.662
ANGEL1	ENSG00000013523	1067.88	1580.24	1187.03	1197.79	959.431	1107.82	1176.93	1200.41	1304.61	930.154	1449.66	1594.44	873.782	1131.53	1410.54	927.845	1254.24	1010.42	1158.27	1004.22	1481.11	1274.07	1124.63	1062.86	766.439	1272.34	1535.14	1235.55	1526.3	1057.17	1090.39	910.658	941.929	991.555	1458.87	1241.23	973.029	863.912	1127.43	1267.9	825.311	1031.72	1382.87	1044.73	1099.98	1445.27	997.842	1070.82
RNF14	ENSG00000013561	2131.57	4155.58	5248.45	4459.49	2310.21	2888.01	4676.04	3072.73	1862.1	3935.97	2139.26	1325.72	1775.41	3564.8	1210.65	3377.49	2052.02	2570.56	3230.71	3234.28	1581.09	2604.57	1353.69	3555.93	4805.09	4194.58	1478.15	1852.63	1762.16	5965.16	4710.11	2577.19	2572.88	3577	1281.15	2616.92	3660.78	5767.95	1899.18	3444.51	3939.19	4719.51	3492.03	2032.14	4197.14	1947.71	5964.21	2270.63
DNASE1L1	ENSG00000013563	758.226	697.054	838.662	626.836	855.525	1403.52	791.01	717.943	406.552	800.33	638.521	346.358	1108.94	948.022	960.352	1386.66	774.1	1111.87	1137.8	797.44	826.584	1062.04	716.82	1042.04	749.47	1442.24	702.089	828.88	1011.21	743.387	1419.96	801.018	1223.21	1078.41	580.895	962.681	703.13	1231.05	641.116	881.901	1146.11	1182.95	1079.9	582.073	686.187	814.716	1139.06	813.564
DDX11	ENSG00000013573	620.139	591.705	210.741	230.676	682.672	433.052	335.075	350.562	259.404	332.962	410.415	1357.56	620.682	437.359	228.572	497.425	1313.03	929.667	469.291	619.351	894.013	417.57	533.572	688.862	249.352	302.04	1199.25	516.109	221.4	523.246	440.176	536.592	603.392	184.157	599.462	563.792	355.581	123.416	589.766	374.383	395.747	115.915	465.66	168.549	321.17	197.173	55.0319	468.394
HEBP1	ENSG00000013583	1628.6	1557.32	1734.67	1696.4	1944.11	1347.14	1303.62	1459.79	1578.42	1425.78	1668.08	867.886	1683.82	1197.94	1532.22	1380.98	1733.56	1697.83	1552.76	1980.74	992.831	1411.73	2257.35	1340.24	1613.01	1592	1219.86	1073.87	1031.09	1861.34	1751.77	1087.37	1890.83	1191.8	795.746	1565.84	1566.91	1508.16	1060.22	1565.44	1161.65	1550.65	1616.11	1551.06	1271.53	1024.9	1556.47	1218.54
GPRC5A	ENSG00000013588	5762.86	43.1224	227.944	56.5944	123.328	132.555	114.192	455.907	58.4039	81.713	1564.16	451.858	94.6803	82.1586	338.948	40.8842	318.459	165.642	59.8425	38.5858	1309.05	93.0477	224.568	52.4768	53.2642	105.714	882.765	571.179	118.381	70.6423	191.041	114.8	94.0933	50.6634	692.299	49.7682	119.42	65.2009	104.965	32.1666	47.5262	35.3118	172.651	212.904	113.999	159.14	100.719	66.2957
MAMLD1	ENSG00000013619	637.714	194.324	174.901	166.918	226.262	168.542	200.878	401.021	122.117	295.542	360.214	627.027	185.648	346.837	433.679	151.044	223.738	113.879	213.386	215.685	897.501	372.572	194.925	92.4591	143.766	158.571	420.768	285.943	322.611	177.427	183.221	210.251	262.864	149.578	676.384	234.728	201.353	105.563	300.547	238.569	96.8803	217.245	220.794	247.023	136.47	242.213	187.939	136.915
CD6	ENSG00000013725	25.9437	11.4629	11.4689	3.58192	30.1036	8.39712	4.1676	25.6724	10.6189	10.6914	19.3758	29.8584	19.1836	13.7751	26.942	0	22.8637	25.8816	13.3858	20.777	24.4139	11.4403	51.2014	63.3053	13.1982	3.7755	46.0784	7.76634	16.2661	3.28569	4.46879	7.7393	24.3946	61.9219	7.95746	11.8849	4.81963	5.43341	34.7366	28.5925	10.9676	21.4942	24.9016	18.4244	25.2113	10.0088	8.3067	14.4121
TACC3	ENSG00000013810	154.825	162.118	130.459	196.289	185.477	319.69	257.557	122.165	142.597	243.612	202.565	380.198	219.683	169.237	286.802	177.165	262.116	157.36	188.976	163.248	139.508	167.41	433.865	254.054	178.176	187.516	232.817	118.613	243.992	170.856	245.784	481.127	191.174	215.52	384.611	227.3	262.937	265.461	79.29	195.68	182.793	243.345	270.597	325.497	263.075	210.185	170.287	350.214
UFL1	ENSG00000014123	897.151	2528.39	2276.57	1262.99	933.211	1473.69	1884.59	1301.33	804.761	1925.98	888.645	782.291	1122.55	2059.38	820.427	1436.63	809.212	1322.03	1428.35	1995.58	1043.98	1727.48	510.217	1384.39	1320.76	1647.38	1227.14	1350.64	1234.42	1814.52	1569.66	972.572	1326.77	1217.53	984.073	1184.04	1262.21	1409.58	1529.92	1577.06	1347.18	1536.83	883.176	1209.87	1326.34	997.877	1590.73	879.86
POLA2	ENSG00000014138	192.486	408.298	276.687	312.344	330.168	321.49	331.741	185.019	370.144	371.909	339.957	535.462	264.857	265.171	309.398	523.545	360.92	363.377	493.701	327.485	302.267	341.683	514.709	269.048	327.127	377.55	411.068	249.229	365.084	419.746	351.918	152.206	319.619	435.062	440.313	400.374	358.259	338.424	394.94	334.175	350.049	320.11	357.753	370.534	358.987	315.277	375.878	459.026
ZC3H3	ENSG00000014164	1019.34	694.325	377.04	625.404	836.103	887.096	672.65	1024.24	1286.4	495.624	918.589	1013.2	714.744	932.771	1095.06	792.7	679.379	600.453	684.252	646.065	749.855	710.823	1475.86	861.285	851.756	816.766	854.875	617.071	1134.11	547.888	709.421	998.37	723.373	680.337	1021.21	775.493	768.463	898.064	1070.04	615.633	583.11	697.793	1118.08	788.153	834.166	1070.94	778.753	1017.5
CAPN1	ENSG00000014216	3382.73	4630.47	2604.87	4511.07	4133.9	4389.9	3486.61	3541.03	6379.68	4098.63	3571.31	3503.39	3643.65	3178.6	4038.69	4169.06	3783.13	3582.01	4260.63	3583.53	3892.27	3204.81	5308.78	4686.26	4107	4059.92	3571.07	2651.85	3969.83	3739.11	5026.28	3366.6	3342.55	3797.34	3445.58	4424.91	6070.05	4445.3	4217.47	3719.71	3445.65	4558.3	4899.8	3778.36	5297.67	4873.28	3407.82	3992.88
ACPP	ENSG00000014257	4.18447	10.3712	2.86722	7.16384	8.73975	32.9887	15.0033	11.5083	18.9623	22.1465	10.5686	81.6131	24.1342	15.251	6.95277	2.27135	5.71593	7.24684	7.87402	3.95752	22.0888	6.48283	2.69481	8.32964	9.89866	5.034	20.614	4.94222	16.2661	32.0354	5.58599	10.3191	5.97418	16.8878	5.30497	7.42809	19.2785	3.1048	4.53085	25.912	5.48379	6.14119	14.941	2.72953	11.5095	9.00792	10.3834	5.04424
MDH1	ENSG00000014641	58208.5	55292.2	78200.6	56642.4	48916.4	54066.1	54688	61480.2	21664.8	55991.8	57481.8	4516.59	51625.5	63224.2	28013.6	53403.9	32730.2	68165.9	39385.8	65934.2	45251.7	54798.2	22217.8	43381.6	47165.7	50024.1	18051.8	45176.8	26109.8	76850.6	54989.6	48822.1	53344.9	57969.4	6469.42	34435.2	42708.3	44673.5	25781.3	56068.2	52610.6	57712.6	33080.9	43644.6	40361.7	27873.5	55647.6	32076.3
SLC30A9	ENSG00000014824	2717.4	4276.76	4911.55	2953.65	2913.25	3249.69	4080.91	4084.57	1730.88	4354.47	2396.43	1053.01	3654.17	3569.22	1398.38	3939.65	2055.28	3484.7	2958.27	4329.52	3299.36	3189.55	1506.4	4670.43	3619.61	3569.1	1680.65	2483.82	2405.58	4735.5	4260.99	2822.27	3488.92	3327.7	1259.93	2661.49	2730.59	4767.43	2154.42	4005.63	3930.96	5256.86	3035.5	2256.64	3375.58	2081.83	4195.92	2182.72
MTMR11	ENSG00000014914	116.328	272.926	319.695	115.338	231.118	336.485	258.391	113.313	193.416	213.829	546.045	903.716	449.886	334.046	1092.45	179.436	557.711	240.181	270.079	281.973	139.508	376.004	691.668	177.421	200.33	229.047	584.468	201.219	536.782	235.748	147.47	456.619	341.524	400.482	559.675	414.488	284.358	226.651	314.894	231.421	280.587	326.251	356.923	455.832	373.785	207.182	114.217	449.658
COX15	ENSG00000014919	627.671	1970.53	2514.55	1240.78	1584.81	1789.19	1824.57	1547.43	1193.11	1930.57	1193.37	738.499	1867	1597.42	930.803	2011.28	1246.07	1574.64	1655.91	2016.35	1293.94	1476.94	970.132	2189.03	1999.06	1821.05	1216.23	1212.26	1424.19	2190.73	1775.23	1384.04	1481.6	1902.69	883.278	1403.17	1318.44	1918.77	955.255	1805.8	1635.08	2243.07	1636.86	1049.51	1547.76	1133	1544.01	1409.51
CCDC88C	ENSG00000015133	92.0584	266.376	256.616	352.461	545.749	395.265	284.23	184.133	357.25	276.45	288.876	1056.99	298.893	471.305	412.821	315.717	458.091	317.826	314.173	255.26	335.982	669.638	398.832	351.511	195.145	367.482	959.158	72.0152	401.231	309.676	258.073	237.339	467.479	493.767	838.186	288.953	253.298	292.628	481.781	434.249	175.481	460.589	658.232	477.668	390.227	343.302	422.603	365.347
YAF2	ENSG00000015153	1364.97	2340.07	2382.66	1672.04	1384.77	1452.7	3066.52	1476.61	1119.54	2276.51	1435.57	557.358	1159.68	2137.6	799.569	1485.46	1421.63	1429.7	1914.96	2233.03	1191.63	2128.27	754.547	1659.27	3578.6	1972.07	908.229	1316.04	938.012	2573.51	2215.4	1835.5	1389.49	1704.06	557.022	1443.28	1839.49	2930.16	1287.52	1744.14	2223.68	1594.41	1279.94	1520.35	2983.71	1060.93	3201.19	2076.07
ZMYND11	ENSG00000015171	2581.82	4546.41	4634.86	3174.3	2640.38	3243.09	4750.23	3207.28	2038.07	4734.01	2365.61	2303.08	3052.05	3533.8	2154.49	3212.82	2226.76	3171.01	3385.04	4523.44	2705.29	3099.56	1615.99	4552.98	4670.28	4499.14	2246.93	2877.08	2241.11	4374.89	5174.86	4170.19	2947.76	3503.82	2132.6	2883.59	3684.34	5177.26	2676.22	3534.75	4033.33	5378.92	2754.12	2722.03	3936.26	2519.21	6081.54	2881.7
WAS	ENSG00000015285	64.4409	61.6814	90.3175	80.235	84.4843	214.726	100.856	108.001	103.913	177.936	80.1454	238.868	192.455	88.0622	334.602	70.4117	133.099	82.8211	172.441	87.0654	163.922	42.7104	259.6	167.426	153.193	169.897	161.274	101.668	297.308	162.641	134.064	87.7121	72.188	199.437	87.5321	94.3368	169.758	223.546	86.8414	126.879	122.471	95.9561	91.3058	70.9679	235.123	223.196	76.8369	202.49
DPEP1	ENSG00000015413	4.18447	1.09171	0	0	0	2.99897	1.66704	0.885257	0	0	2.64215	7.96225	2.4753	0	0	0	0	0	4.72441	0	0	1.52537	2.69481	1.66593	7.54183	2.517	1.21259	0	0	0	2.2344	0	1.49354	0	2.65249	2.97124	2.14206	2.3286	1.51028	0	2.7419	3.83824	7.47048	2.72953	1.09614	0	0	0
BID	ENSG00000015475	864.512	1266.38	779.884	790.172	650.626	749.143	1036.9	654.205	1278.06	1299.77	887.764	650.914	527.24	796.987	833.464	832.448	1156.25	744.354	1140.16	471.934	768.456	684.892	1177.63	824.635	1178.41	1076.02	681.475	1018.1	1123.27	1480.2	878.118	928.716	673.589	1005.23	686.994	1122.38	794.703	1004.4	1166.7	809.526	1215.57	634.078	972.822	799.071	838.003	990.871	1184.74	931.743
MATR3	ENSG00000015479	8349.7	11336.8	10554.2	7674.63	7366.64	6356.02	8306.02	10276.1	5455.84	9671.16	7017.56	4558.39	7651.78	9588.45	6201	8560.7	5449.73	7949.79	7640.16	9431.75	8135.64	8239.68	4840.78	8022.28	7824.65	8240.65	6510.39	9043.55	5525.96	11174.6	10940.7	9658.65	8232.92	7544.02	4546.36	7075.26	6684.82	9580.65	6716.24	8063.99	8459.66	9489.67	5959.78	7115.89	7993.63	6187.44	11860.9	5865.73
NPC1L1	ENSG00000015520	5.02137	2.18341	1.43361	2.86554	18.4506	11.3961	12.5028	15.0494	15.1699	10.6914	19.3758	19.9056	14.8518	19.6787	19.1201	23.8491	12.2484	11.3879	14.1732	11.8726	20.9262	4.19477	61.0824	15.8263	3.77092	12.585	10.9133	16.2387	4.51836	1.64284	1.1172	42.5662	7.96557	13.6711	15.9149	24.5127	2.14206	17.0764	8.30657	37.5277	12.7955	21.4942	17.4311	10.2358	6.57687	6.00528	9.34503	15.8533
XYLT2	ENSG00000015532	216.756	788.212	746.911	1126.87	1277.95	1092.83	602.634	417.841	1089.95	692.652	819.068	1256.05	1115.12	763.042	1111.57	901.724	985.589	1148.11	967.717	908.25	339.469	732.56	1459.69	844.626	631.157	709.794	1058.59	537.29	902.769	583.209	478.161	370.197	1173.93	804.181	1045.08	945.596	1004.09	476.587	758.163	638.864	665.367	750.761	923.019	1044.05	717.975	671.59	562.779	821.491
RGPD5	ENSG00000015568	0	1.09171	5.73444	0.716384	0.971084	1.19959	1.66704	0	3.03397	0.763673	0	3.98113	0	1.4759	0.869097	0	1.63312	1.03526	0.787402	0	1.16257	1.14403	3.59308	2.49889	0.471365	0	0	3.53015	0	1.64284	1.1172	0	1.99139	2.41254	2.65249	2.22843	1.07103	0	2.26543	0.893516	0	3.83824	1.66011	0.682383	0	0	4.15335	2.16182
STMN4	ENSG00000015592	0	7.09609	24.3714	2.14915	12.6241	2.99897	1.66704	0	12.8944	0	2.64215	5.97169	1.23765	2.95181	9.56006	2.27135	1.63312	0	0	3.95752	1.16257	1.52537	7.18616	5.83075	7.07047	0	0	1.41206	0	0	10.0548	11.609	0.995696	3.21672	0	0.742809	1.07103	3.881	4.53085	5.3611	7.31172	30.706	8.30053	7.50622	2.19229	0	0	1.44121
NUDCD3	ENSG00000015676	3253.85	5878.29	3886.52	4695.18	4773.85	4912.92	4977.78	4249.23	5289.73	5264.76	3921.84	2973.9	4974.12	3566.76	3901.37	4753.93	5478.31	4677.32	4244.88	4484.86	3787.64	4179.52	4119.47	5865.74	5163.33	4655.19	3333.41	3592.99	3705.96	4261.54	5480.98	5927.01	4541.37	4680.33	3753.27	5990.01	5720.9	4970.79	3690.38	5236.01	4997.56	5777.33	5881.75	3734.68	6295.71	3602.17	4729.63	5237.36
ISL1	ENSG00000016082	0	0	0	0	0	13.7953	0	0	0	0.763673	0	11.9434	0	0	0	0	0	0	0	0	2.32513	0	0	0	1.88546	2.517	0	0	0	0	0	0	0	0	0	1.48562	0	0	0	0	3.65586	0	0	0	2.19229	0	1.03834	0
CHDH	ENSG00000016391	517.201	1027.84	503.197	242.138	695.296	290.9	221.716	461.219	311.74	849.968	568.944	87.5848	633.059	236.636	372.842	529.224	1061.53	1189.52	283.465	192.929	731.254	261.601	311.7	728.844	106.528	310.849	161.274	485.749	361.469	712.994	256.956	871.961	843.355	399.678	53.0497	277.811	715.983	80.7249	189.541	1046.31	319.888	144.318	298.819	645.535	221.421	188.165	539.935	289.684
IL20RA	ENSG00000016402	123.023	141.376	103.22	138.262	230.147	88.1698	185.041	88.5257	113.015	89.3498	186.712	103.509	277.234	88.0622	100.815	420.199	165.762	276.415	503.937	188.971	303.43	329.862	341.343	149.934	14.6123	52.857	164.912	161.681	87.6563	338.426	129.595	252.817	212.083	188.178	15.9149	304.552	120.491	294.956	121.578	83.9905	168.17	49.8972	53.1234	247.705	161.133	60.0528	410.143	272.389
CLCA1	ENSG00000016490	0	0	0	3.58192	8.73975	2.99897	0.833519	0	0	3.05469	7.04575	53.7452	5.56943	9.34738	3.47639	4.54269	1.63312	2.07053	5.51181	0.989379	0	11.8216	5.38962	2.49889	0.471365	3.7755	2.42518	0	1.80735	0	0	3.86965	7.96557	0	61.0072	4.45686	0	6.20961	0.755142	9.82868	0	6.14119	1.66011	3.41192	1.09614	2.00176	1.03834	0.720606
CLCA4	ENSG00000016602	8.36895	1.09171	1.43361	0	3.88433	4.19856	0	0	0	0	5.28431	51.7546	1.23765	0.983935	14.7746	7.94971	5.71593	5.17632	9.44882	2.96814	0	0	2.69481	0	0.471365	1.2585	2.42518	0	8.13306	0	2.2344	6.44942	6.96988	11.2585	84.8796	4.45686	0.535514	26.3908	0	9.82868	0	6.14119	4.98032	4.0943	7.12494	5.0044	12.46	0
GLT8D1	ENSG00000016864	676.211	1376.1	1141.15	1024.43	1063.34	1067.03	1285.29	758.665	1081.61	1411.27	854.297	1315.76	1313.77	1006.57	896.908	984.628	884.336	1107.73	1063.78	1045.77	731.254	1364.06	1116.55	871.281	1236.86	1026.94	1019.79	984.207	1155.8	1379.17	998.775	557.23	1075.85	969.038	1381.95	1082.27	1240.79	915.917	1384.18	931.938	1146.11	1044	903.928	939.642	1189.86	1186.04	1041.45	929.582
ATP2C1	ENSG00000017260	1965.03	4750.01	4244.92	2649.19	1775.14	2768.05	4586.86	2438.88	1841.62	3947.43	2380.58	1932.84	2501.91	3394.08	2149.28	2467.82	2294.54	2040.5	2711.02	4402.74	2432.09	2785.33	2075	3377.67	3214.24	4181.99	2153.56	2406.15	1878.74	4083.29	3108.05	5331.09	1963.02	2866.1	1917.75	2975.69	2712.92	4401.06	1755.71	2927.16	3803.92	3700.07	2462.77	2535.74	3027	1875.65	3614.45	3141.84
SRCIN1	ENSG00000017373	42.6816	37.6639	94.6183	35.8192	127.212	108.563	15.8369	28.3282	48.5435	12.2188	98.6404	45.783	73.0214	84.6184	94.7315	68.1404	26.13	56.9395	103.15	61.3415	55.8032	82.7514	100.606	61.6394	161.678	54.1155	29.1021	152.503	53.3167	55.8567	54.7427	36.1167	67.2095	121.431	58.3547	138.163	23.0271	175.421	37.7571	97.3933	82.2569	151.994	166.011	91.4394	35.0766	46.0405	29.0734	100.164
IGF1	ENSG00000017427	1180.86	531.115	335.465	141.128	490.397	172.141	504.279	819.748	1546.57	640.722	1002.26	935.565	356.444	330.602	511.029	138.552	279.264	653.251	170.079	266.143	503.391	677.646	1721.98	293.203	583.078	125.85	829.411	506.93	766.315	161.82	363.089	77.393	672.593	200.241	1535.79	410.031	696.169	245.279	2556.16	337.749	369.242	417.601	480.601	674.195	1404.71	2492.19	1512.86	445.334
SLC38A5	ENSG00000017483	352.333	72.5984	75.9814	517.23	217.523	64.178	130.862	273.544	278.367	108.442	145.319	418.018	65.5955	58.5441	123.412	15.8994	124.934	126.302	32.2835	43.5327	535.943	86.5648	411.408	56.6416	111.713	66.7005	99.4323	118.613	76.8122	57.4995	127.361	78.6829	116.496	24.9296	564.98	48.2826	427.34	17.0764	234.849	67.0137	57.5798	121.289	55.6135	116.688	208.267	262.23	76.8369	260.859
MAGIX	ENSG00000017621	133.066	209.608	124.724	154.023	138.865	146.35	87.5195	98.2635	279.884	153.498	126.823	91.5659	258.669	95.9337	118.197	340.702	293.962	154.254	77.9528	135.545	141.833	242.534	349.427	114.949	127.268	117.04	215.841	159.563	89.4636	145.392	131.829	217.99	150.35	142.34	87.5321	142.619	261.331	145.15	68.718	127.773	70.3753	124.359	143.599	148.077	129.893	167.147	88.2586	149.165
RALBP1	ENSG00000017797	1510.59	2872.82	2412.77	2134.83	1884.87	2116.67	2090.47	2291.04	1949.33	2054.28	1511.31	1415.29	1898.56	1981.65	1637.38	1951.09	1851.14	1952.51	2002.36	2636.7	1885.68	1745.79	1826.18	3036.99	2321.94	3138.7	1366.59	1087.99	1234.42	2180.05	3159.44	3402.71	1911.74	2024.93	1344.81	2502.52	3151.5	3457.2	1321.5	2606.39	2468.62	2996.9	2185.53	2105.84	2521.13	1578.39	3543.84	2166.86
RUFY3	ENSG00000018189	2157.51	1418.13	1479.49	1231.46	927.385	1175.6	1011.89	1460.67	1340.26	1111.91	1838.94	2052.27	987.027	1428.18	1326.24	1123.18	1137.47	1024.91	962.992	955.74	1800.81	1479.61	1294.41	1076.19	946.029	1010.58	1787.36	1565.98	1737.76	1288.81	863.594	2137.34	1115.68	1207.88	1387.25	1319.23	1279.88	1099.1	1052.67	1082.05	840.848	1036.33	1401.96	1338.15	1438.14	1237.09	1133.86	1103.25
CNTN1	ENSG00000018236	3.34758	19.1049	100.353	7.16384	58.265	23.392	5.00111	36.2955	25.7887	3.81837	34.348	9.95282	34.6542	34.9297	56.4913	9.08538	10.6153	42.4458	4.72441	20.777	4.65026	22.1179	11.6775	16.6593	6.5991	5.034	18.1888	58.6006	1.80735	1.64284	17.8752	18.0584	41.8193	11.2585	0	13.3706	15.5299	5.43341	1.51028	21.4444	13.7095	37.6148	39.0125	62.0969	11.5095	10.0088	16.6134	3.60303
SLC11A1	ENSG00000018280	436.859	493.451	309.66	293.718	96.1373	1029.25	413.425	377.119	370.144	682.724	162.933	189.104	269.808	154.478	1170.67	232.813	189.442	89.0327	566.929	49.469	899.826	35.8462	1920.5	707.187	981.852	581.427	550.515	466.686	3367.08	579.924	404.426	161.235	64.7203	381.182	718.824	111.421	542.476	588.36	653.198	172.449	461.552	89.8149	185.932	150.124	1070.93	2054.81	255.431	631.971
WWTR1	ENSG00000018408	6255.79	3018.57	2612.04	2582.57	1922.75	1843.77	2833.13	3640.17	1521.54	3160.08	2614.85	2293.13	2346.59	2254.2	2970.57	1331.01	1898.5	1421.42	1677.17	2022.29	2220.5	1986.03	2000.45	1910.82	2013.67	2152.03	2094.14	5571.29	1945.61	2664.69	2536.04	1839.37	1638.92	1169.28	4872.62	1663.89	2625.63	1796.13	3148.94	1662.83	1995.19	2762	1488.28	1783.75	2542.51	2477.18	2751.59	2052.29
AGPS	ENSG00000018510	723.077	2489.09	2483.01	2100.44	982.737	1186.39	2423.04	1009.19	1121.05	1803.03	973.194	684.754	981.458	1243.2	604.891	880.146	795.331	1002.13	1077.17	1347.53	880.062	1086.06	848.865	1499.34	1468.77	1233.33	736.041	814.054	657.874	1718.41	1203.22	1813.58	1017.6	1059.11	1236.06	976.794	1728.64	1052.53	821.595	1345.64	977.943	1532.23	781.91	968.985	1669.98	816.718	1522.2	1699.91
ZNF806	ENSG00000018607	0	2.18341	2.86722	0.716384	0	1.19959	0	1.77051	0	0	4.40359	3.98113	3.09413	0.983935	0	2.27135	8.16561	0	0.787402	1.97876	0	0	1.79654	2.49889	0	2.517	0	0	1.80735	0.821422	0	0	0.995696	0	0	1.48562	0	0	0	4.46758	0.913965	0	1.66011	0.682383	0	0	0	2.88242
CXorf56	ENSG00000018610	250.231	606.443	460.189	573.824	641.886	718.554	610.969	549.744	523.36	549.845	325.866	469.773	550.755	536.245	348.508	445.184	429.511	640.828	520.472	359.145	383.647	636.461	473.388	539.761	776.809	557.515	499.587	561.295	492.502	541.317	358.621	243.788	601.899	543.626	567.632	494.711	585.317	551.103	573.153	478.031	646.173	506.648	486.411	231.328	624.802	439.386	532.667	600.985
ATP1A2	ENSG00000018625	8140.47	12249.5	26124.7	1625.48	15355.7	26338.8	22059.1	11019.7	3495.89	17231.5	8283.16	9222.28	7629.5	21102.9	7596.77	26998.4	12766.9	15450.3	41738.6	31194.1	5242.01	12905	2742.42	34623.8	32468.5	53953.1	5904.1	6245.55	6490.18	40208.6	29940.9	22570.4	12994.8	35944.5	5076.86	30908.3	7790.66	39556	6941.27	21580.2	23481.6	26998.2	39552	13445.7	18888.2	2765.43	43088.9	26581
TTC27	ENSG00000018699	396.688	809.5	656.594	719.25	528.27	627.985	790.176	646.237	471.024	727.781	521.385	509.584	383.672	555.923	353.722	474.711	326.624	497.962	471.654	513.488	723.116	528.16	413.204	599.734	538.77	631.767	414.705	405.968	485.272	599.638	580.943	423.082	367.91	396.461	411.136	655.901	604.596	486.678	419.104	470.883	542.895	642.522	492.221	442.184	493.265	525.462	613.657	600.265
ZNF582	ENSG00000018869	121.35	148.472	170.6	131.098	201.014	119.959	193.376	102.69	169.902	122.951	140.034	155.264	170.796	196.787	105.161	135.145	198.424	109.738	168.504	149.396	142.996	152.156	168.875	130.775	119.727	200.101	112.771	115.083	102.115	182.356	74.8523	243.788	108.033	127.865	68.9647	169.361	93.1795	180.855	145.742	184.064	133.439	138.944	161.03	118.735	103.586	153.135	180.671	129.709
VSIG2	ENSG00000019102	229.309	34.3887	58.7781	55.1616	134.01	62.9784	60.8469	79.6731	153.974	43.5294	120.658	421.999	107.057	157.43	244.216	99.9392	216.389	99.3853	143.307	76.1822	134.858	151.393	304.514	94.9579	57.5065	62.925	220.691	104.493	241.281	52.571	31.2816	165.105	99.0718	105.348	442.965	70.5669	36.9505	55.8865	159.335	103.648	66.7195	41.453	136.129	158.313	55.9034	228.201	44.6485	66.2957
PHLDB1	ENSG00000019144	5890.9	5084.62	4161.77	6544.17	6893.72	6291.24	5091.13	6113.58	7062.32	4761.5	10144.1	11800.1	4728.45	5239.45	7012.74	6523.3	6079.3	7136.07	5393.7	4179.14	6517.34	6392.45	8081.74	5487.57	4562.34	4891.79	7165.19	7404.15	11672.7	4429.11	7226.04	5084.72	6463.07	6659.42	9023.76	6200.23	5869.24	5687.22	9727.75	4913.45	4985.68	6069.03	6673.62	5257.76	7145.22	8044.07	6095.04	6468.88
MARCO	ENSG00000019169	138.924	64.9565	64.5125	303.031	9.71084	732.349	116.693	48.6891	49.302	200.082	10.5686	123.415	41.4613	20.1707	133.841	7.94971	32.6624	22.7758	22.8346	15.8301	441.775	12.5843	482.371	128.277	96.1584	69.2175	104.283	5.64825	50.6057	68.178	184.338	7.7393	4.97848	11.2585	90.1846	63.1388	522.662	17.0764	83.0657	59.8656	58.4938	32.2413	23.2415	12.2829	292.123	834.734	57.1085	457.585
CYP24A1	ENSG00000019186	0	0	0	0	0	0	0	0	0	4.58204	0	3.98113	9.90121	0.983935	0	0	0	0	0	0	0	0	0	0	0.471365	0	4.85036	0	0	0	0	2.57977	0	1.60836	0	0	1.07103	1.5524	1.51028	0	0	1.5353	0	2.72953	0	0	2.07667	0
PRDM11	ENSG00000019485	424.306	438.32	346.934	552.332	470.005	466.04	730.163	485.121	900.331	549.845	390.158	421.999	505.581	359.136	484.956	710.931	648.35	364.413	632.284	561.967	329.006	345.115	971.03	770.492	676.88	594.012	392.879	446.918	318.997	431.246	557.482	1124.78	430.141	563.731	639.249	590.533	544.082	764.558	283.934	659.415	509.079	494.366	820.922	582.755	695.504	543.478	634.424	1265.38
SYT13	ENSG00000019505	88.7108	230.896	1138.29	831.722	537.98	319.091	285.897	187.674	102.396	314.633	126.823	45.783	203.594	288.785	66.0513	730.238	323.358	155.29	325.197	126.641	69.754	406.13	101.505	508.108	446.854	1149.01	82.456	142.618	81.3306	846.886	518.38	56.7549	334.554	689.987	63.6597	146.333	133.879	136.611	28.6954	272.522	232.147	498.972	334.511	264.082	64.6725	140.123	961.5	203.931
SNAI2	ENSG00000019549	184.117	591.705	351.235	860.378	414.653	323.289	462.603	218.658	615.896	701.052	147.08	1072.91	374.39	244.508	186.856	428.149	244.968	428.599	374.803	559.989	213.912	297.447	313.496	361.507	207.872	176.19	291.021	396.789	198.808	200.427	185.455	90.2918	339.035	386.007	649.859	199.816	570.323	168.436	229.563	210.87	480.746	178.095	258.976	214.951	457.64	702.618	286.581	354.538
CD74	ENSG00000019582	9652.74	8385.39	6339.43	7022.72	13876.8	11777	6759.01	11408.3	13398.8	12152.3	13556	46726.5	12490.4	8487.92	20518.5	12409.5	8107.64	10698.4	11329.9	15111.8	23449	12456.9	7199.64	16066.2	10785.3	11186.8	24090.5	20424.8	14111.8	5413.99	7557.85	9085.94	12657.8	17782	12678.9	8753.26	8049.31	6551.14	20767.2	8290.04	18284.8	11105.6	4433.31	13326.3	11231.1	26781.5	5921.64	33898.7
HGF	ENSG00000019991	1857.07	137.555	206.44	325.239	271.903	145.75	92.5206	777.255	147.906	79.422	393.681	368.254	561.275	377.831	628.357	84.0398	183.726	193.594	84.252	262.185	653.362	229.95	168.875	101.622	96.1584	132.142	437.745	857.828	205.134	172.499	98.3135	425.662	233.989	61.9219	275.859	134.448	255.976	41.1387	588.256	159.046	85.9127	284.798	97.9462	180.832	150.72	366.322	153.674	120.341
ZRANB1	ENSG00000019995	3034.58	3157.76	3255.73	2346.16	2048.02	2063.89	3755	3525.09	1968.29	2788.17	2524.14	1455.1	2818.13	2846.52	2675.95	3151.49	2791.82	2115.04	1951.18	2844.47	2198.41	2792.57	2341.79	2888.72	2991.28	2987.68	1811.61	2825.54	1854.34	3769.5	2889.08	6800.27	2204.97	2637.71	1639.24	2133.35	2835.55	4945.18	1828.96	3003.11	2491.47	2652.99	2901.86	2573.95	3113.05	1731.52	4346.48	2627.33
NCDN	ENSG00000020129	1673.79	1608.63	2081.6	1886.24	2210.19	2042.3	1464.49	1505.82	2396.08	1538.8	1838.06	1252.06	1805.11	2069.22	1560.03	1746.66	1818.48	2336.59	2055.91	2528.85	1540.4	1482.66	1901.64	2498.06	2167.81	2100.44	1343.55	1114.12	1171.16	1849.84	1803.16	1545.28	2067.07	2542.02	1785.12	2576.06	2215.96	2439.6	710.589	2250.77	1715.51	3277.09	3017.24	1787.84	1989.5	1684.48	1864.85	1640.1
GPR124	ENSG00000020181	808.44	582.971	845.831	923.419	2241.26	1389.72	749.334	1054.34	1161.25	678.906	2333.9	6168.76	1428.87	1087.25	2130.16	886.961	1686.2	1954.58	981.102	1187.26	956.792	1116.19	1230.63	575.578	494.461	1147.75	1666.1	1271.56	1099.77	948.742	1282.54	512.084	1747.95	1013.27	2111.38	1345.23	1304.51	562.746	617.707	993.59	584.938	1345.69	1494.1	2014.4	1423.89	1092.96	804.711	1181.07
CCT8L1P	ENSG00000020219	0	0	0	0	0	1.19959	0	0	0	0	0	0	1.23765	0	0	4.54269	0.816561	0	0	0	1.16257	0	0	0	0.942729	0	0	0	0	0	0	0	0.497848	0	0	1.48562	0	0	3.02057	0	0	0	0	0	0	0	0	0
ZFP64	ENSG00000020256	61.0933	276.202	321.129	481.41	374.838	355.678	321.738	162.887	336.771	280.268	229.867	284.651	303.843	388.162	284.195	308.903	334.79	327.143	349.606	481.828	119.744	315.752	340.444	405.654	414.329	339.795	351.651	180.744	173.505	308.033	334.042	192.193	335.55	364.294	310.341	382.547	338.981	331.438	175.193	511.985	330.855	414.53	309.61	401.241	249.921	318.28	322.923	444.614
MNAT1	ENSG00000020426	503.811	698.146	567.71	512.931	479.715	453.445	647.644	395.71	410.344	539.917	595.366	236.877	438.747	565.763	282.456	489.475	349.488	471.045	470.079	574.829	461.539	556.379	371.884	474.79	609.474	546.189	369.84	420.088	376.832	603.745	451.348	392.125	518.758	464.012	408.483	539.28	445.012	538.683	444.024	536.11	585.852	634.846	361.903	498.14	486.688	401.353	518.13	510.189
SAMD4A	ENSG00000020577	13943.5	5474.36	8181.62	5658.72	4375.7	7769.74	9583.8	12241.3	4393.95	5492.34	8273.47	2193.6	6765.62	7224.54	8279.01	7714.63	7375.18	5704.3	5921.26	10019.4	15166.8	6696	3138.56	10038.1	8866.84	8897.59	4316.82	5692.02	5149.13	8045.83	11816.6	22600	5256.28	8377.96	3323.57	7065.6	4369.8	12975	3784.77	8267.71	8472.46	12800.5	8742.12	8334.63	7361.71	4092.6	12717.6	9233.84
RUNX3	ENSG00000020633	64.4409	9.2795	18.6369	12.8949	53.4096	28.7901	16.6704	86.7551	48.5435	47.3477	81.9068	89.5753	34.6542	32.4699	171.212	31.7988	72.6739	48.6574	59.8425	83.1079	49.9903	24.0246	35.9308	81.6305	36.2951	52.857	223.116	40.2438	60.5461	35.3211	36.8675	30.9572	31.3644	88.4599	21.2199	33.4264	43.9122	34.1528	79.29	50.0369	37.4726	34.5442	49.8032	73.015	65.7687	56.0493	32.1884	78.546
MRE11A	ENSG00000020922	200.855	336.791	298.191	273.659	184.506	236.319	351.745	183.248	268.506	294.778	270.381	272.707	192.455	274.518	106.899	202.15	209.04	162.536	211.024	257.239	282.504	217.365	186.84	324.023	219.185	200.101	231.604	315.596	287.368	326.104	227.908	176.714	276.804	239.646	201.589	216.9	314.882	279.432	187.275	299.328	251.34	246.415	304.629	240.881	270.2	297.261	293.849	198.167
PLEKHB1	ENSG00000021300	405.057	462.337	746.911	101.727	468.062	514.024	153.368	370.037	437.65	290.196	258.931	256.783	499.392	518.534	486.694	645.062	451.558	350.954	223.622	924.08	427.824	331.006	326.97	1025.38	862.597	485.781	120.046	414.44	358.758	455.889	785.39	328.92	390.313	791.314	116.709	814.862	180.468	1195.35	250.707	987.336	336.339	1085.46	636.651	824.319	183.056	568.5	495.287	755.916
SERPINB1	ENSG00000021355	12202.8	4038.77	1148.32	11784.5	835.132	890.695	1702.88	10516	13618.7	1712.16	1245.34	1192.35	883.683	1048.38	930.803	968.729	1026.42	848.916	1377.17	1093.26	14228.6	920.943	1929.48	1763.39	1107.71	951.426	1398.12	1915.46	1456.72	1356.17	1211.04	6986.01	1128.12	903.095	1018.56	1066.67	1947.13	1023.81	3280.34	1627.99	1598.53	1797.83	923.019	1170.97	1129.58	14245.5	1607.35	1170.98
CYP3A43	ENSG00000021461	0	2.18341	2.86722	0.716384	0	2.39918	0.833519	1.77051	2.27548	12.2188	4.40359	0	0	5.41164	3.47639	4.54269	1.63312	3.10579	1.5748	1.97876	3.4877	3.05074	0.89827	2.49889	1.41409	0	0	8.47237	11.7477	3.28569	1.1172	1.28988	5.97418	4.0209	0	8.1709	2.14206	3.1048	4.53085	6.25461	6.39776	1.5353	9.13058	8.87099	1.64422	4.00352	0	3.60303
SLC7A9	ENSG00000021488	2.51068	3.27512	1.43361	2.86554	31.0747	0	0	0	10.6189	1.52735	14.0915	25.8773	6.18826	22.1385	18.251	5.67836	22.0472	13.4584	4.72441	10.8832	2.32513	5.72014	52.0997	10.8285	9.42729	10.068	12.1259	5.64825	4.51836	0.821422	6.70319	10.3191	15.9311	6.43345	10.6099	5.94247	3.7486	12.4192	0	0.893516	7.31172	4.60589	14.1109	8.1886	4.38458	7.00616	1.03834	13.6915
SPAST	ENSG00000021574	367.397	540.394	610.718	538.005	271.903	303.496	522.616	501.055	343.597	444.458	277.426	416.028	266.095	517.55	313.744	307.767	290.696	321.967	316.535	416.529	318.543	423.672	272.176	338.184	355.88	351.121	372.265	435.621	339.781	496.139	453.583	401.154	403.755	366.706	554.37	336.493	462.149	322.123	475.74	447.652	281.501	462.125	317.08	513.835	385.843	344.303	494.248	315.625
NRXN3	ENSG00000021645	46.0292	82.9697	134.759	56.5944	186.448	49.7829	49.1776	39.8365	84.1927	52.6935	106.567	115.453	95.2992	142.671	291.147	54.5123	70.2243	131.478	34.6457	58.3734	29.0641	88.4716	103.301	37.4834	29.696	57.891	44.8658	234.402	35.2432	33.6783	72.6179	54.1751	99.0718	32.9714	42.4398	56.4535	60.5131	43.4673	43.0431	49.1434	85.9127	39.9177	101.266	163.772	41.6535	63.0554	46.7252	80.7079
OSBPL5	ENSG00000021762	836.895	890.832	586.347	993.625	1187.64	1097.02	852.69	856.043	1431.28	964.519	1267.35	2436.45	1142.97	892.921	1396.64	893.775	1414.28	1050.79	1533.07	757.864	1182.33	701.671	1817.2	1004.56	1123.26	1043.3	1536.35	1438.18	2101.04	763.922	916.103	539.171	928.985	1503.01	2604.74	1212.26	1172.78	853.821	1560.88	1060.6	912.137	988.732	1216.86	1033.13	991.463	1676.47	870.126	1126.31
AQR	ENSG00000021776	877.065	1222.71	894.573	1113.26	556.431	788.73	1076.07	1034.86	681.885	684.251	636.759	790.254	590.979	862.911	487.563	640.519	540.563	503.138	787.402	837.015	1183.49	637.605	538.064	873.78	720.245	795.372	873.064	999.034	794.328	1030.88	884.821	826.815	473.454	722.154	774.526	638.816	842.364	713.329	907.681	761.276	792.408	771.487	594.318	568.425	821.56	855.752	919.967	848.874
CPS1	ENSG00000021826	18.4117	193.778	167.732	90.2644	126.241	142.151	110.025	21.2462	133.495	169.535	130.346	161.236	75.4967	65.4317	49.5385	129.467	96.3542	122.161	177.165	345.293	82.5422	104.107	117.673	78.2987	185.718	67.959	65.4798	56.4825	34.3396	84.6064	100.548	77.393	159.809	83.6348	177.717	82.4518	152.622	57.4389	36.2468	86.6711	81.3429	116.683	63.084	111.229	99.7492	129.113	64.3769	112.415
C8B	ENSG00000021852	1.67379	0	1.43361	0	0	0	0	0	0	0	0	7.96225	0	0	0	0	0	0	0	0	0	0.762686	0	0	0	0	0	0	1.80735	0	1.1172	5.15953	0	1.60836	0	0	0	0.776201	0	0	1.82793	1.5353	0	0	0	0	5.19169	0
FHL1	ENSG00000022267	73147.1	55161.2	100602	137640	20630.7	105915	323054	81587.9	78642	82620.3	31946.3	10542	34399.3	74739.2	17347.2	57395.8	28608.2	30323.9	62141	60628.2	52758.4	57256.7	49431.8	57288.8	185523	75956.7	28868.1	22796.3	12480.6	43495.9	106237	82721.5	22425.1	54727.7	11846	25607.6	146626	92475	41677.1	24579.7	67976.2	40489.6	15710.4	36723.1	240497	63932.2	85844.5	188279
RTFDC1	ENSG00000022277	3058.01	2572.06	2319.58	2664.23	3213.32	2864.02	2689.77	2669.05	2659.28	2598.02	2435.19	1713.87	2837.32	2299.95	2112.77	2825.55	2584.42	2952.57	2711.02	3090.82	2641.35	2135.14	3026.27	2591.35	3073.77	2751.08	2176.6	2291.07	2198.64	2585.84	3453.26	2610.72	2880.55	2726.17	2432.33	2578.29	2641.69	2622.78	2317.53	2776.16	3019.74	2868.7	2593.92	2161.11	3181.01	2325.04	2556.39	2905.48
GABRA1	ENSG00000022355	5.02137	9.82535	43.0083	0	8.73975	0.599794	0	4.42628	8.34342	0	0	3.98113	0	1.4759	5.21458	0	4.08281	0	0	3.95752	0	0.762686	1.79654	9.99557	0	0	2.42518	0	0	0	1.1172	2.57977	0.995696	3.21672	2.65249	0	0	0	0.755142	0	1.82793	4.60589	8.30053	4.0943	0	0	0	0
NLRP2	ENSG00000022556	5.02137	96.0701	10.0353	2.86554	19.4217	11.9959	0.833519	15.9346	17.4453	32.0743	7.04575	5.97169	3.09413	9.34738	2.60729	0	13.065	6.21158	6.29921	19.7876	0	2.28806	7.18616	19.9911	24.0396	0	16.9762	2.82412	8.13306	5.74995	13.4064	0	6.96988	16.8878	18.5674	2.97124	1.07103	13.1954	14.3477	18.7638	9.13965	10.7471	6.64042	3.41192	39.4612	6.00528	17.6517	19.4564
SLC45A4	ENSG00000022567	2770.96	1403.39	844.397	684.147	1107.04	856.506	972.717	968.471	2952.05	628.503	1697.14	491.669	1036.53	799.447	1266.27	670.047	1042.75	852.022	1189.76	1154.61	2925.02	974.712	1317.76	811.307	765.496	879.691	662.074	1772.14	1287.73	738.458	746.289	2265.04	985.74	770.405	530.497	919.598	790.955	840.626	801.961	1227.69	612.357	1221.33	830.053	775.188	703.177	1519.34	736.181	962.729
RNF10	ENSG00000022840	24346.1	19718.9	13420	24170.1	13424.3	12929.2	15534.3	20314	28605.8	13800.3	13433.6	4564.36	14324.6	10393.8	8406.77	11637.2	11756	15242.2	11724.4	11747.9	22650.3	11550.9	13933.1	15717.2	15106.3	14209.7	6644.99	10218.4	10391.3	14162.1	15713.4	22767.7	12023	11214.3	5713.46	12327.7	15802.5	14878.2	12313.4	13638.6	12118.3	15288.5	12401	10511.4	17583.3	25421.3	14685.2	14348.7
ZNF839	ENSG00000022976	395.014	464.521	569.144	553.765	795.318	603.393	450.1	517.875	712.225	613.23	701.932	656.886	806.33	599.708	616.19	888.096	707.142	793.012	588.189	599.564	470.839	628.072	711.43	723.013	514.259	684.624	700.876	633.31	836.801	535.567	601.053	306.992	848.831	689.987	490.71	733.896	432.16	565.85	703.038	664.776	536.498	597.998	630.01	705.585	338.161	683.601	572.124	493.615
ZDHHC6	ENSG00000023041	607.585	1138.1	1294.55	1291.64	787.549	882.897	1532.84	777.255	861.648	1239.44	836.682	1190.36	784.671	912.6	797.831	1000.53	754.503	787.835	827.559	765.779	746.367	1115.81	747.361	742.171	999.764	957.718	1042.83	1109.88	1175.68	1039.92	719.476	799.728	856.299	880.578	856.753	820.061	1035.15	868.569	965.072	868.498	1047.4	749.225	654.912	771.093	1063.26	981.863	879.471	897.154
GRAMD1B	ENSG00000023171	7998.2	1561.14	1746.14	1303.82	1270.18	759.94	2110.47	5903.78	10191.1	908.771	1317.55	455.839	1172.67	2082.01	1074.2	1159.52	1096.64	1222.65	1462.99	1685.9	26103.1	1465.12	2287	953.744	1178.41	2583.7	893.678	1613.28	1349.18	2264.66	1573.02	1411.13	1847.02	1210.29	397.873	1036.22	628.158	1905.57	4936.37	1901.4	1549.17	2451.1	1400.3	739.704	901.579	9530.38	1256.39	1400.14
RNH1	ENSG00000023191	8634.24	6147.94	4352.44	8274.96	7090.85	8754.6	5362.86	6162.27	8665.78	7203.73	8268.18	4365.31	6963.03	6118.11	6281.83	6200.77	6953.83	8094.72	5889.76	5875.92	8509.98	4132.99	11391	5832.42	7477.73	6763.18	4766.69	6750.36	7226.67	5427.13	8010.31	6115.34	6411.79	6700.43	7124.58	7282.5	8326.71	6876.36	6241.25	8289.15	7526.5	7727.15	6340.77	6404.85	9059.09	8923.84	4938.33	6427.8
NDUFS1	ENSG00000023228	18510.4	22475	34290.5	18300.8	18551.6	20522.6	20800.5	28546.9	7453.71	24423.8	17523.7	2321	15773.9	28064.3	6806.76	21857.2	10924.8	26004.8	17488.2	26486.7	15609.8	18566.8	6373.23	26577.4	22252.7	25170	5714.93	12633.7	9856.36	32738.6	23559.5	18232.5	21174	26981.1	2925.69	15408.8	14268.2	23451.4	9058.69	25710	20701.3	31238.7	17606.3	12398.9	13586.7	7776.84	27450.5	13004.1
RB1CC1	ENSG00000023287	4133.42	4901.21	5344.5	2229.39	1950.91	2724.27	3483.28	5609.87	1626.21	2375.79	2373.54	1315.76	2080.49	4140.89	2004.14	2646.12	2409.67	2679.26	2414.96	3892.22	1801.98	3222.73	1577.36	3673.37	2589.68	4534.37	1566.66	2598.19	1917.59	6900.76	5720.06	8333.94	2208.45	2839.56	1188.31	2954.15	2785.75	5899.9	2295.63	3407.87	2782.11	3795.26	2893.56	2759.56	3256.65	1668.47	8573.55	1965.09
ERP44	ENSG00000023318	3173.5	2652.85	1923.91	2952.22	1336.21	1749.6	2667.26	2037.86	2790.49	2058.86	1475.2	1293.87	1392.36	1628.9	1040.31	1206.08	1109.71	1152.25	1494.49	1692.83	3013.37	1685.15	2542.1	1886.66	1513.08	1602.07	1514.52	1693.77	1239.84	2201.41	1657.92	2097.35	1300.38	1200.64	1846.13	1178.84	2230.95	1314.11	2208.04	1501.11	1963.2	1708.79	1116.42	1540.82	1815.76	2362.08	1604.23	1806.56
ALAS1	ENSG00000023330	9030.09	6099.91	9576.52	9247.81	5804.17	9486.95	8625.26	10543.4	3993.46	5119.67	6294.49	1029.12	5615.22	7311.62	2683.77	4830.02	4446.18	8274.86	5198.43	7475.75	10939.7	5691.16	3656.86	8499.57	7313.22	8058.17	1971.67	3848.57	2082.06	9857.88	6857.36	6814.45	8788.51	8729.38	1639.24	4742.84	6210.36	5974.42	1987.54	8882.45	8318.91	11229.9	5365.46	4814.22	3738.95	2806.47	7273.55	5140.08
BIRC3	ENSG00000023445	4442.24	1501.64	672.364	840.319	349.59	490.632	734.33	2466.32	226.031	458.968	824.352	300.575	329.215	306.496	787.402	776.8	362.553	400.647	539.37	481.828	4814.19	366.471	421.289	1572.64	340.325	640.576	1045.25	1361.23	445.511	1122.06	718.359	1644.6	432.63	651.386	424.398	284.496	359.866	1262.88	513.497	580.786	804.289	231.062	419.177	403.289	202.239	494.435	509.823	237.8
AKAP11	ENSG00000023516	1210.99	3358.63	2814.18	1600.4	1028.38	1458.1	1811.24	1469.53	1053.55	1940.49	1020.75	1666.1	1358.94	1958.52	1069.86	1358.26	1074.59	1212.29	1414.96	2470.48	1388.1	1895.27	837.188	2563.86	1678.53	2066.46	1224.71	1320.28	1135.01	2687.69	2073.52	1489.82	1308.35	1417.77	1535.79	1581.44	1699.72	1983.97	1306.4	2057.77	1325.25	2351.31	1421.88	1490.33	1456.23	1322.16	2933.3	1196.21
GLRX2	ENSG00000023572	541.471	792.579	712.505	602.479	692.383	555.41	1169.43	388.628	716.775	777.419	658.777	185.122	475.877	509.186	428.465	579.193	556.895	569.395	508.661	584.723	388.297	457.23	671.906	412.317	867.782	429.148	374.69	506.224	324.419	710.53	503.856	821.656	523.736	517.088	233.419	623.217	723.48	414.491	322.446	587.04	552.949	355.421	321.23	485.857	1268.24	351.309	540.974	1092.44
SNAPC1	ENSG00000023608	354.843	579.696	678.098	242.854	269.961	285.502	323.405	222.199	333.737	260.413	636.759	199.056	270.427	497.379	258.122	383.857	467.073	467.939	358.268	519.424	401.085	265.033	269.481	344.014	396.418	297.006	395.304	263.35	250.317	644.816	440.176	864.222	487.891	426.216	214.851	545.965	382.357	282.537	310.364	421.74	358.274	436.792	336.171	563.649	294.863	356.313	440.255	185.196
DERA	ENSG00000023697	572.436	731.989	1006.39	536.572	498.166	770.136	1191.1	611.712	752.425	739.999	553.972	461.811	472.783	624.799	348.508	702.982	549.546	523.843	830.709	770.726	710.328	807.303	423.085	715.516	1165.68	800.406	527.476	499.164	520.516	768.029	822.258	337.949	619.821	509.046	549.065	675.956	697.24	748.258	824.616	495.902	828.967	724.661	478.94	441.502	887.877	629.553	912.698	598.823
STRAP	ENSG00000023734	8145.49	8332.99	6795.32	7484.78	4752.48	5458.73	8851.97	7637.11	4305.96	7151.04	5093.19	1684.02	4706.17	5143.03	2584.69	5483.03	3734.13	5314.01	5603.15	5798.75	7483.44	4838.48	3707.16	5598.35	7323.12	5630.53	2932.04	4953.51	3154.72	7822.4	6409.37	8157.22	5132.32	4675.51	3169.72	5087.5	6255.88	5508.7	4546.71	5778.37	5548.68	5654.5	3746.86	4168.68	7132.07	4162.66	5677.63	5706.48
ABCC2	ENSG00000023839	18.4117	34.3887	28.6722	25.7898	41.7566	16.7942	8.33519	20.3609	36.4076	25.2012	29.0637	47.7735	22.8966	18.2028	33.0257	30.6632	30.2128	7.24684	25.9843	26.7132	36.0395	25.1686	70.9633	19.1582	12.7268	16.3605	32.7399	8.47237	56.9314	27.9283	15.6408	98.0311	24.8924	24.9296	50.3973	21.5415	27.3112	17.0764	60.4114	20.5509	20.1072	13.05	36.5223	22.5187	36.7208	48.0422	14.5367	43.2364
DEF6	ENSG00000023892	54.3981	42.5765	60.2117	65.9074	99.0505	106.164	41.676	94.7224	99.3625	54.9845	112.732	268.726	89.1109	107.741	96.4697	32.9345	103.703	111.808	90.5512	72.2247	75.5668	61.0149	119.47	134.94	71.1761	55.374	307.998	71.3091	304.538	68.178	59.2115	72.2335	124.462	168.878	114.057	106.965	77.1141	72.1867	88.3517	108.115	81.3429	61.4119	94.626	81.2036	121.124	94.0827	41.5335	98.0024
PLEKHO1	ENSG00000023902	7833.33	2314.42	1427.88	5814.89	1668.32	2733.26	3186.54	7179.43	6821.88	3043.24	2842.96	2319.01	3423.96	1101.02	4500.18	3217.36	4123.63	1728.89	1414.17	1745.26	3293.55	1830.45	6975.07	2480.57	2043.84	3279.65	2414.26	1387.35	1320.27	1836.7	4814.01	8653.83	1452.22	2019.3	2411.11	2493.61	5571.49	4757.34	2816.68	1446.6	2120.4	1328.8	3349.26	3345.04	7796.33	3413	4710.94	10208.1
GCLM	ENSG00000023909	1779.24	1172.49	811.424	1465.72	384.549	403.062	691.821	1005.65	927.636	933.209	454.451	404.084	625.633	648.905	285.064	328.209	235.986	375.801	527.559	610.447	1119.55	455.323	520.098	392.326	518.972	517.243	337.1	384.081	379.543	689.994	634.569	3922.54	371.893	317.651	342.171	413.745	628.694	444.763	728.712	574.531	437.789	588.787	374.354	310.484	600.139	1019.9	708.146	549.822
UBR2	ENSG00000024048	1835.31	3862.46	3779	2396.31	1796.5	2327.8	2992.33	2296.36	1646.69	2584.27	2336.55	1592.45	1748.8	2973.94	1798.16	2525.74	1864.21	2032.22	2577.17	2825.67	1695.02	2628.98	1719.29	2984.51	2056.56	2869.38	1972.88	2569.25	2097.42	4041.39	3054.42	2716.49	2180.08	2706.87	1519.88	2238.08	2242.73	2466.77	2168.77	2884.27	2409.21	2917.07	2696.01	2530.96	2158.86	1600.41	3208.46	2092.64
EHD2	ENSG00000024422	2756.73	4769.66	4285.06	7103.67	5579.85	7140.55	7448.33	3175.42	4596.47	7632.15	5774.87	14453.5	3120.12	4719.44	7216.98	5243.4	7541.76	3393.59	7694.49	4584.78	3836.47	4087.61	8705.14	3148.61	4843.27	5081.82	10131.2	4314.55	4016.83	4645.14	6483.1	3378.2	4064.43	4975.47	19320.7	4098.08	8386.69	3396.66	4261.27	4285.3	4955.52	4430.1	5753.1	6022.03	6821.31	7232.36	4507.42	6947.36
DEPDC1	ENSG00000024526	3.34758	9.2795	5.73444	0	5.8265	25.1914	13.3363	10.6231	6.06794	19.8555	7.04575	11.9434	9.90121	28.0422	5.21458	2.27135	12.2484	8.28211	3.14961	15.8301	6.9754	6.86417	6.28789	20.8241	10.37	7.551	7.27553	0	11.7477	13.9642	4.46879	1.28988	8.96127	15.2794	7.95746	7.42809	3.7486	12.4192	3.02057	12.5092	9.13965	13.8177	29.8819	5.45907	28.4998	2.00176	6.23002	12.9709
CCDC28A	ENSG00000024862	264.459	382.097	315.394	163.336	478.744	370.073	232.552	205.38	334.495	416.966	489.679	680.773	560.037	558.875	726.565	513.324	640.184	493.821	481.102	493.7	263.902	658.961	429.373	339.85	640.584	392.652	915.505	693.322	560.277	315.426	264.776	313.442	556.594	546.843	376.653	422.658	302.566	515.397	379.837	407.443	556.605	470.569	497.202	562.284	315.69	492.433	431.948	382.642
RRAGD	ENSG00000025039	6139.46	5777.85	8092.73	4610.65	6405.27	4257.94	5076.96	6248.14	3179.6	5714.57	6180.88	901.725	5325	5118.43	2879.32	5060.56	4761.37	6367.91	4288.98	5673.1	3621.39	5464.64	2635.52	6163.94	4236.15	6303.82	2601	2935.68	2418.23	9485.78	5809.43	6550.03	6420.25	5173.29	1185.66	4771.06	4336.06	4245.82	2006.41	5982.09	4470.2	7483.04	4703.91	5628.98	3765.26	2089.84	6738.81	3873.98
HSF2	ENSG00000025156	848.611	1973.26	1578.41	995.774	746.763	1311.75	1581.19	993.258	799.451	1604.48	1340.45	485.697	955.467	1335.2	765.674	1787.55	824.727	1094.27	1392.13	1233.76	589.421	1134.88	446.44	1078.69	1730.38	1560.54	691.176	1164.95	1170.26	2345.98	1412.14	815.206	1038.51	1316.44	432.355	1158.04	1072.1	1403.37	1399.28	1183.02	1453.2	1329.57	1028.44	1151.86	1548.3	613.539	1583.46	1111.89
PHF20	ENSG00000025293	833.547	1717.8	997.793	1350.38	1006.04	994.459	1291.95	979.094	1460.86	1118.78	1066.55	758.405	876.257	1006.57	788.271	977.814	856.573	980.394	1301.57	1428.66	1114.9	1054.41	1112.96	1639.27	1217.53	1687.65	903.379	1349.93	909.999	1399.7	1244.56	1956.75	869.741	1043.83	824.924	1083.76	1494.08	1327.3	895.599	1265.22	1360.89	1337.24	1233.46	971.714	1098.34	982.864	1423.56	1157.29
HSD17B6	ENSG00000025423	1.67379	2.18341	12.9025	7.88023	16.5084	0.599794	0.833519	7.08205	8.34342	7.63673	1.76144	39.8113	0	7.37951	1.73819	0	4.89937	2.07053	9.44882	0.989379	3.4877	3.81343	1.79654	4.16482	1.88546	0	3.63777	2.82412	5.42204	2.46427	2.2344	12.8988	4.48063	16.0836	10.6099	3.71405	2.14206	1.5524	1.51028	3.57407	4.56983	9.21179	9.96063	6.14145	1.64422	22.0194	0	2.88242
NR1H3	ENSG00000025434	149.804	349.346	305.359	340.283	817.652	703.559	281.729	185.904	323.118	498.679	707.217	2036.35	645.435	771.897	696.146	1030.06	1100.72	793.012	688.976	549.105	292.967	562.862	1984.28	502.278	404.902	430.407	739.679	561.295	891.021	470.675	482.63	331.5	567.049	830.719	843.491	754.694	323.451	395.862	444.779	411.911	375.64	243.345	1185.32	833.19	394.064	575.506	430.91	457.585
TYMP	ENSG00000025708	1515.62	643.015	260.917	1268	968.17	1096.42	606.802	1586.38	1639.86	737.708	781.197	2332.94	675.758	410.301	2239.66	566.701	793.697	1037.33	878.74	262.185	4765.36	537.312	1430.05	958.742	498.704	476.971	1312.02	768.162	1566.06	385.247	704.952	745.553	986.237	677.924	2588.83	484.312	865.927	490.559	1015.67	394.041	767.731	656.34	363.563	807.942	661.523	2369.08	418.45	1108.29
NCAPH2	ENSG00000025770	1629.43	1216.16	765.548	894.764	1714.93	1234.38	878.529	1235.82	1582.22	1037.07	1497.22	1469.04	1639.27	1135.46	1805.98	1365.08	1501.66	1519.77	1245.67	985.422	1049.8	1245.47	1766.9	1139.5	1105.82	1169.15	1533.93	1421.24	1547.99	971.742	1199.87	1247.32	1495.04	1359.07	1352.77	1597.78	1209.19	1102.21	1257.31	1267.9	1319.77	1100.81	1312.31	1187.35	1477.05	1112.98	1190.97	1486.61
TOMM34	ENSG00000025772	881.25	781.661	582.046	1184.9	551.576	639.381	838.52	594.007	1289.44	609.411	612.099	543.424	599.642	583.966	543.185	580.329	507.901	594.241	646.457	834.047	941.678	611.293	888.389	606.398	1143.06	605.338	647.522	737.096	562.084	464.103	443.528	589.477	601.899	698.029	893.888	504.367	1351.64	554.207	931.091	578.105	733.914	516.628	493.881	580.026	911.444	867.763	419.488	927.42
SEC63	ENSG00000025796	3206.14	3090.62	2958.97	2980.88	2179.11	2153.26	2797.29	3059.45	1975.11	2990.54	1912.92	1918.9	2165.89	2366.36	1581.76	1977.21	1596.38	2042.57	2251.18	2535.78	3502.81	2492.08	2058.84	2644.66	2133.87	2610.13	1871.02	2532.53	2157.07	3426.97	2589.67	2742.29	1959.53	2083.63	2259.92	1864.45	2656.69	2581.64	3503.11	2480.4	2396.42	2725.15	2227.03	1941.38	2147.35	2319.04	3740.09	1939.87
KPNA6	ENSG00000025800	4560.24	6013.12	4642.03	4657.21	3964.93	4116.39	4561.02	5153.08	4110.27	4201.73	4250.35	1783.54	3311.34	4117.77	2786.32	3760.21	3508.76	4470.27	4091.34	4455.17	4067.82	3592.63	2312.15	5111.07	4713.17	4865.36	2380.31	3289.4	2917.96	4993.42	5570.35	5921.86	3688.06	3910.73	2694.93	4658.9	5063.29	4423.57	3462.33	5118.96	4349.56	4955.17	3814.92	3579.78	5240.12	3078.71	5112.77	4118.98
VIM	ENSG00000026025	10631.9	9236.38	10003.7	10084.5	14321.5	10102.9	11259.2	7476.88	11195.4	14806.1	9866.69	28682	12044.2	10874	20541.1	7473.86	9811.8	8505.72	7455.91	8293.97	13175.4	13961.7	17221.6	3302.7	8277.16	6303.82	18719.9	13005.8	17237.6	8184.65	8394.63	4419.14	8697.91	6501.8	28559.3	6388.9	14308.9	5703.52	14319	5937.42	10177	7479.2	8078.07	15247.9	12591.4	13841.2	7467.72	12569.5
FAS	ENSG00000026103	412.589	289.848	348.367	313.06	271.903	251.914	273.394	293.905	193.416	235.211	754.776	551.386	229.584	267.138	665.728	157.859	362.553	238.111	170.866	206.78	439.45	322.235	346.732	110.784	156.022	177.448	683.9	754.747	450.029	262.855	221.205	219.28	330.571	139.927	702.909	213.186	184.217	155.24	439.493	208.189	162.686	171.186	251.506	451.055	268.555	424.373	218.051	237.079
RNASET2	ENSG00000026297	491.257	240.721	336.899	235.69	533.125	502.628	205.046	293.905	313.257	329.143	585.678	981.348	662.144	364.548	659.644	324.802	541.38	607.7	339.37	436.316	422.011	397.359	672.804	358.175	342.211	417.822	700.876	670.023	697.635	356.497	244.666	288.934	487.393	530.759	381.958	398.889	363.079	340.752	302.812	492.328	338.167	292.474	293.009	611.416	441.198	355.312	193.131	381.201
CD44	ENSG00000026508	4007.89	726.53	815.725	1429.9	1247.84	723.352	1246.11	2882.4	1073.27	726.253	907.14	2084.12	1036.53	717.781	1434.01	271.426	396.849	725.72	388.976	554.052	4088.74	710.442	1605.21	475.623	710.346	454.318	1286.56	1458.66	1395.27	587.317	577.592	960.963	617.332	413.349	2434.98	406.317	1549.78	441.658	2310.74	713.026	604.131	770.719	540.364	870.039	1016.13	2461.16	685.302	2890.35
KCNG1	ENSG00000026559	65.2778	9.82535	2.86722	22.2079	29.1325	11.9959	18.3374	29.2135	33.3737	5.34571	18.4951	21.8962	86.6356	19.1867	56.4913	2.27135	18.7809	21.7405	7.08661	9.89379	49.9903	15.2537	32.3377	6.66372	16.9691	6.2925	20.614	25.4171	13.5551	0	33.516	38.6965	19.4161	5.62927	76.9221	25.2555	20.8851	0.776201	14.3477	14.2963	19.1933	10.7471	4.98032	29.3425	9.8653	35.0308	10.3834	24.5006
AGPAT4	ENSG00000026652	208.387	207.424	225.077	209.901	242.771	211.128	225.05	125.706	201.759	203.901	413.057	778.31	275.996	294.689	495.385	224.863	326.624	203.947	257.48	194.908	254.602	385.919	406.018	184.085	139.995	169.897	415.918	292.297	448.222	163.463	140.767	138.018	305.181	279.855	668.427	231.014	313.276	246.832	210.685	194.787	200.158	223.386	281.388	295.472	242.248	352.31	193.131	246.447
SLAMF7	ENSG00000026751	32.6389	4.36682	22.9378	5.73107	25.2482	3.59877	3.33408	18.5904	6.06794	3.05469	5.28431	27.8679	12.9953	10.8233	23.4656	5.67836	22.8637	23.8111	14.1732	37.5964	10.4631	12.9657	9.88097	14.1604	2.35682	3.7755	99.4323	0.706031	10.8441	11.4999	4.46879	16.7685	23.3989	35.384	5.30497	11.1421	9.10374	11.643	26.43	30.3796	10.9676	16.8883	5.81037	25.2482	21.9229	6.00528	10.3834	21.6182
BTN3A1	ENSG00000026950	241.026	525.111	604.984	421.95	1498.38	440.249	472.605	327.545	620.447	320.743	799.692	4092.6	717.838	937.69	1194.14	708.66	722.657	861.339	699.213	681.682	578.958	1770.58	973.725	563.917	401.603	588.978	1439.34	473.041	903.673	492.032	205.565	332.79	1229.69	1410.53	816.966	880.229	457.865	221.217	557.295	784.507	404.887	788.375	1029.27	1140.26	504.227	395.347	233.626	557.028
MIPEP	ENSG00000027001	1534.86	2074.79	2157.58	1118.28	1689.69	1230.78	1110.25	1323.46	867.716	1583.86	1324.6	344.367	946.803	1732.71	617.059	1270.82	1271.39	1690.59	1122.83	1713.6	1039.33	1421.65	670.11	1652.6	1581.43	1242.14	649.948	719.446	659.681	2537.37	1689.2	1002.24	1382.52	1388.82	509.278	1614.12	1381.63	1862.88	837.453	2341.01	1299.66	1661.96	1628.56	1233.07	1570.78	661.582	2475.4	922.376
PRKCH	ENSG00000027075	749.857	1239.63	1252.98	1723.62	899.223	922.484	1406.15	839.223	891.987	1353.99	996.973	2516.07	501.868	968.684	1191.53	1309.43	887.602	497.962	1296.06	1315.87	890.526	1196.65	917.134	1093.68	1229.32	1174.18	2613.13	2353.2	1262.43	1281.42	1250.15	1033.2	809.501	1246.48	2729.41	1010.22	966.603	863.135	1577.49	929.257	1092.19	964.167	1383.7	1363.4	1860.71	1574.38	1251.2	1064.33
INSRR	ENSG00000027644	45.1923	20.1966	41.5747	9.313	41.7566	35.9877	26.6726	52.2301	6.06794	8.40041	112.732	53.7452	32.1789	30.502	65.1822	57.9193	71.8574	35.199	54.3307	16.8194	10.4631	40.8037	40.4222	44.9801	21.6828	46.5645	25.4644	55.7764	12.6514	118.285	14.5236	30.9572	51.7762	57.0968	18.5674	115.135	11.2458	19.405	4.53085	119.731	12.7955	21.4942	60.5939	57.3202	18.6345	8.00704	10.3834	16.5739
IFNGR1	ENSG00000027697	9088.67	6804.6	5087.89	9065.13	2579.2	4181.77	5889.65	10717.8	6878.01	5917.7	3966.76	3469.55	3367.03	4329.81	4873.02	6455.16	3531.63	2278.61	4393.7	4826.19	11875.6	3708.56	4112.28	5928.21	4636.81	4081.31	4898.86	5700.49	4487.64	6466.23	4907.85	13815.9	2617.19	4386.81	6984	3501.6	5406.02	4547.76	7389.07	5727.44	3973.92	4483.84	3310.25	3720.35	4231.67	6370.6	5736.81	5061.54
B4GALT7	ENSG00000027847	486.236	459.062	346.934	632.567	552.547	648.978	602.634	649.778	1086.16	549.845	538.119	750.442	737.64	445.723	677.895	704.117	770.017	699.838	644.882	554.052	620.81	512.525	1228.83	405.654	575.536	426.631	703.302	449.036	787.099	422.211	588.764	490.156	609.864	519.501	1031.82	675.956	642.082	502.202	1241.45	572.744	685.474	494.366	473.13	502.917	808.955	930.818	455.83	785.46
SH2D2A	ENSG00000027869	276.175	31.1136	14.3361	77.3695	69.918	30.5895	50.8447	70.8205	42.4756	38.1837	234.271	31.849	54.4567	46.7369	201.63	11.3567	148.614	44.5163	85.8268	41.5539	181.36	43.8544	165.282	31.6526	57.0351	36.4965	147.936	235.814	28.9175	13.1427	67.0319	47.7257	51.7762	24.1254	204.242	42.3401	43.3767	26.3908	117.047	39.3147	28.3329	35.3118	10.7907	54.5907	51.5188	112.099	12.46	57.6485
VRK2	ENSG00000028116	253.579	667.032	662.328	493.589	284.528	432.452	569.294	397.48	340.563	428.421	274.784	189.104	316.839	439.327	253.776	411.114	242.519	309.544	365.354	477.87	431.312	345.497	245.228	493.948	359.18	466.903	238.88	308.536	321.708	635.78	550.779	407.603	334.056	375.552	156.497	350.606	631.371	432.344	278.648	405.656	392.091	402.248	268.107	335.733	633.024	297.261	676.996	317.067
TNFRSF1B	ENSG00000028137	3422.9	1064.41	858.733	1554.55	940.009	1213.98	1165.26	2040.52	1220.41	1458.62	1785.22	3300.35	832.939	1146.78	2849.77	1412.78	1687.83	716.402	1541.73	1083.37	5448.95	953.739	1674.38	1251.11	1158.61	1128.87	2187.51	2675.86	1979.95	1072.78	1136.19	1123.49	775.648	1517.49	5143.17	1003.54	1199.55	1323.42	3573.33	990.91	1012.67	919.643	1919.91	1308.81	1380.59	2240.97	954.232	1738.82
VEZT	ENSG00000028203	1474.61	2331.88	2478.71	1907.73	1280.86	1623.64	1939.6	1839.56	1251.51	2152.03	1441.74	1128.65	1640.51	2372.76	1117.66	1649	1326.91	1565.32	1509.45	2270.63	1435.77	1809.85	1016.84	2117.4	1697.38	1972.07	1251.39	1640.11	1266.05	2655.66	2137.2	1745.21	1381.53	1667.87	1116.7	1492.3	1822.35	2335.59	1253.54	1770.06	1996.1	2276.85	1476.66	1289.02	2139.67	1293.14	2324.84	1686.94
POU2F2	ENSG00000028277	20.0855	15.2839	11.4689	34.3864	102.935	78.5731	26.6726	81.4436	53.0945	45.8204	53.7238	173.179	45.7931	105.773	80.826	38.6129	69.4077	39.34	30.7087	50.4583	66.2663	11.0589	77.2512	91.6261	42.8942	25.17	56.9917	47.3041	137.358	33.6783	50.2739	98.0311	35.3472	109.369	42.4398	66.8528	63.1907	52.0055	65.6974	113.477	77.687	88.2796	66.4042	52.5435	102.49	26.0229	50.8785	139.077
BRD9	ENSG00000028310	1316.44	1122.82	749.779	1214.99	1168.21	1258.37	1012.73	1241.13	2047.93	1123.36	1097.37	1339.65	1284.68	975.572	1258.45	1067.53	1189.73	1278.55	1011.02	1093.26	1313.7	1067.38	1277.34	994.56	1153.9	1026.94	1459.96	1361.23	1672.7	1048.13	1414.37	706.856	1112.19	1016.48	1397.86	1190.72	1279.88	947.741	1604.68	1317.94	1163.48	1036.33	1218.52	1048.14	1366.34	1394.23	1055.99	1248.81
SNX1	ENSG00000028528	5738.59	5537.68	4404.05	8461.93	4072.72	4478.66	4711.88	6065.78	4965.09	4476.65	3646.17	3971.17	3691.91	4604.82	3532.01	4542.69	4145.68	4509.61	4349.61	3985.22	4832.79	3879.02	3920.95	4368.07	3798.73	4363.22	3579.56	4538.37	3858.68	4917.85	5220.67	5638.08	3988.76	4635.3	4090.14	4542.28	5174.67	4131.72	3984.89	4004.74	5020.41	5077.23	4582.72	3850.69	3954.89	4637.08	4482.5	4254.46
TBPL1	ENSG00000028839	286.218	820.417	586.347	407.623	333.082	439.05	581.796	288.594	484.677	620.866	245.72	336.405	334.785	444.247	462.359	362.28	398.482	444.128	372.441	468.966	309.243	404.986	425.78	897.936	850.342	362.448	533.539	451.154	307.249	615.245	337.394	466.938	385.832	429.433	533.15	449.4	553.722	1049.42	386.633	314.518	684.56	438.327	332.851	459.926	328.295	508.447	499.44	557.028
ARNTL2	ENSG00000029153	128.045	74.7819	60.2117	170.499	44.6698	21.5926	60.8469	246.987	75.0908	48.8751	9.6879	21.8962	47.0308	51.1646	13.9055	19.3064	17.9643	8.28211	22.8346	49.469	202.286	30.5074	16.1689	151.6	60.806	46.5645	29.1021	10.5905	31.6285	48.4639	23.4612	170.265	25.8881	29.7547	15.9149	40.8545	108.174	41.9149	75.5142	45.5693	49.3541	67.5531	26.5617	33.4368	126.057	110.097	57.1085	38.9127
BCLAF1	ENSG00000029363	4140.12	6240.74	4068.59	3914.32	2957.92	2078.29	4723.55	5500.98	3305.51	4184.93	2972.42	3107.27	3334.85	4077.43	3135.7	2655.2	2430.09	2950.5	3291.34	3840.77	4704.9	4155.49	2846.62	3234.4	3610.18	3520.02	3665.66	5697.67	4123.46	4450.46	3737.03	9195.58	3050.32	3024.52	3039.75	2085.81	3887.3	4669.62	4233.33	3901.99	3847.79	2510.21	2901.86	2801.18	3119.08	3808.35	5796	3270.83
SLC39A9	ENSG00000029364	860.328	1317.69	1307.45	1336.06	923.501	1110.82	1581.19	1116.31	1083.13	1405.16	819.068	1082.87	1068.09	1088.72	816.082	911.945	733.272	838.563	992.126	889.452	1039.33	1100.17	930.608	1018.72	1160.5	974.079	1077.99	926.313	894.636	1190.24	997.658	963.543	885.672	961.8	1485.39	803.72	1235.97	976.461	1190.86	1005.21	1077.57	1031.72	868.235	891.193	1165.75	1246.1	972.922	1083.79
ANK1	ENSG00000029534	4493.29	819.871	6682.06	577.406	7066.58	6550.35	2650.59	6798.77	384.556	2887.45	7538.07	2287.16	4805.8	4414.43	3107.89	7241.05	4438.83	10633.2	3414.96	6433.93	1323	2950.07	909.948	3837.47	6563.28	8815.79	2804.72	1956.41	2256.47	8556.75	5636.27	1489.82	6977.84	9174.09	1549.05	4027.51	1087.09	6922.16	661.505	3963.64	3909.03	4678.05	6011.24	6781.53	1380.59	389.342	4643.44	2571.12
IBSP	ENSG00000029559	0	0	1.43361	0	0	0	0	1.77051	0	0	0	0	1.23765	0	0	0	0	0	1.5748	3.95752	6.9754	0	2.69481	0	1.88546	2.517	2.42518	3.53015	0	0	0	0	0.497848	0	0	2.97124	0.535514	0	0	0	0	0.767649	0	0	3.28843	0	0	2.88242
TFB1M	ENSG00000029639	230.983	686.683	335.465	411.921	419.508	428.853	449.267	240.79	520.326	623.157	542.522	228.915	433.797	413.745	304.184	459.948	378.068	500.032	482.677	492.711	420.849	446.553	340.444	468.959	470.422	410.271	364.989	374.196	292.79	469.032	406.66	272.165	580.989	363.49	220.156	425.63	372.718	252.265	243.156	491.434	183.707	354.654	367.713	341.874	449.967	331.291	375.878	288.963
RABEP1	ENSG00000029725	3751.8	3738	4363.91	3991.69	2519.96	3136.33	4530.18	4166.02	2582.67	3723.67	2541.75	1423.25	2677.66	3701.07	1888.55	3032.25	2320.67	2704.11	2903.94	3680.49	3477.23	2847.49	2580.73	3802.48	3546.08	4137.95	1873.45	3226.56	2347.74	4047.14	3537.05	5585.2	2557.94	3217.53	1931.01	3277.27	3779.66	4223.31	2865.77	3675.03	3246.4	4410.91	3231.4	2696.78	3214.44	2485.18	4034.98	3689.5
HMGB3	ENSG00000029993	417.61	195.415	488.861	460.635	403	747.344	598.467	285.053	364.076	447.513	510.817	131.377	275.377	376.847	172.95	257.798	138.815	976.253	309.449	289.888	223.213	188.765	167.078	201.577	742.399	246.666	179.463	277.47	702.154	530.638	394.371	192.193	371.893	377.965	193.632	369.176	349.691	235.965	397.96	416.379	572.142	318.574	273.087	194.479	962.415	230.202	192.092	319.949
NUP160	ENSG00000030066	998.415	1571.51	1751.87	1358.98	785.607	903.29	1492	1239.36	838.893	1222.64	880.718	1076.89	893.584	1206.8	875.18	1075.48	894.134	846.845	992.913	1070.51	1226.51	900.351	768.021	1306.09	1009.19	1191.8	1008.87	1437.48	1135.92	1615.74	1307.12	1168.63	869.741	1041.41	973.463	1111.24	992.308	1168.96	1199.17	1220.54	1048.32	1265.85	1232.63	990.821	1136.15	1048.92	1545.05	1111.89
BAK1	ENSG00000030110	1415.19	1134.83	818.592	1753.71	1336.21	1044.84	1139.42	1287.16	1803.7	898.08	1344.86	700.678	975.888	767.961	711.79	939.201	971.708	1098.41	877.953	726.204	1018.41	930.858	1557.6	903.766	881.452	948.909	845.174	1036.45	740.108	1140.13	878.118	762.321	1321.79	979.492	1281.15	870.572	1405.72	723.419	718.14	850.628	1115.95	958.026	994.403	1063.84	1122.45	959.844	575.239	1240.16
MUSK	ENSG00000030304	0	43.1224	14.3361	10.0294	18.4506	30.5895	17.5039	8.85257	19.7208	44.2931	31.7059	123.415	24.753	20.1707	17.3819	26.1205	43.2777	39.34	25.9843	40.5645	5.81283	34.7022	27.8464	37.4834	27.3391	108.231	61.842	62.8368	54.2204	43.5353	86.0243	5.15953	21.4075	32.1672	26.5249	18.5702	26.7757	63.6485	97.4134	25.0185	43.8703	30.706	84.6654	25.9306	37.817	71.0625	174.441	18.0151
IKZF2	ENSG00000030419	134.74	338.429	402.845	168.35	79.6289	222.524	403.423	165.543	151.699	252.776	125.943	121.424	116.339	449.166	285.064	231.677	246.601	151.148	303.15	357.166	90.6801	263.127	109.589	310.696	214.471	235.339	243.73	141.912	167.179	311.319	222.322	198.642	189.68	232.408	84.8796	328.322	102.819	271.67	173.683	272.522	197.417	304.757	167.671	375.993	182.508	162.143	311.501	239.962
GRN	ENSG00000030582	7955.52	5087.9	4104.43	6032.67	5246.77	8476.89	4961.11	4862.71	6325.07	6375.14	5853.25	5907.99	5154.2	5771.27	5321.48	4438.21	6081.75	5176.32	7275.59	7917.01	5615.19	4206.59	8450.93	6985.24	7555.5	6930.56	4784.88	3549.92	6767.61	5353.21	8135.44	5011.2	4194.37	5503.81	4519.84	6342.11	6770.51	6694.73	5609.95	6986.4	7545.7	5963.86	5264.19	4474.39	8341.66	6961.12	4559.34	7477.73
FAM13B	ENSG00000031003	1034.4	1191.6	2138.95	1369.01	573.91	873.9	1583.69	2360.98	819.172	1955	827.875	788.263	895.441	1059.21	637.048	1060.72	708.775	732.966	1176.38	1032.91	960.28	771.838	536.267	1554.31	2186.66	1623.46	691.176	1343.58	750.048	1503.2	1279.19	1720.7	678.567	1162.85	572.937	789.606	1758.09	1846.58	767.98	1379.59	1295.09	1917.59	917.208	712.408	1585.57	674.593	1851.35	969.215
ARHGAP31	ENSG00000031081	2698.98	4775.67	3007.72	5608.57	2485.97	3466.21	3736.67	3449.84	2210.25	3485.41	1853.03	2583.75	2482.11	2680.24	3051.4	3171.93	1992.41	1827.24	4039.37	2875.14	2833.17	2778.08	2073.21	5600.85	2626.44	3788.08	2904.15	3670.65	3084.24	3604.4	2460.07	5551.66	2290.6	2776.03	3302.35	3063.35	4650.41	2550.6	3987.15	4545.32	2569.16	2849.51	3272.07	2165.89	2813.26	2071.82	3004.95	2212.26
NR2E3	ENSG00000031544	7.53205	8.73365	4.30083	4.29831	13.5952	7.19753	15.0033	8.85257	9.8604	22.1465	12.3301	11.9434	11.1389	5.41164	6.95277	14.7637	8.98217	8.28211	7.87402	0	12.7882	4.57611	1.79654	12.4945	12.2555	0	0	5.64825	18.9771	50.9281	3.3516	12.8988	3.98279	13.6711	5.30497	12.6278	5.89066	6.20961	2.26543	3.57407	7.31172	8.44414	14.941	10.2358	10.9614	5.0044	23.8818	5.04424
CENPQ	ENSG00000031691	65.2778	309.499	246.581	151.873	159.258	167.942	372.583	120.395	150.182	290.96	155.006	83.6037	168.321	244.016	80.826	205.557	155.963	247.428	189.764	214.695	81.3796	244.441	95.2166	156.597	285.176	240.373	137.023	163.093	120.188	235.748	158.642	121.249	174.745	162.445	95.4895	145.591	217.419	214.231	73.2488	180.49	230.319	107.471	107.077	163.772	139.21	112.099	213.897	123.224
SARS	ENSG00000031698	5832.32	4742.37	3930.96	8519.96	4195.08	4907.52	4615.2	5700.17	7899.7	4953.95	3525.52	2565.84	3862.71	3331.6	3540.7	3805.64	3607.57	4127.6	4510.24	4490.79	5604.73	3114.43	7426	4513.83	4413.39	4239.88	4303.48	3752.55	4400.89	4178.57	4770.44	4650.03	3706.98	3933.25	3708.18	4151.56	5951.71	4756.56	5319.22	4382.7	4446.44	3882.77	4707.23	3464.46	5093.24	5745.05	3961.26	7937.47
RANBP3	ENSG00000031823	1861.25	1899.57	1359.06	2227.24	2683.1	2349.39	1891.25	2179.5	2521.23	1673.21	2187.7	2434.46	2433.84	1740.09	2523.86	2538.23	3013.11	2457.72	2315.75	2471.47	2091.46	1516.22	2407.36	2269	1926	2299.28	2222.68	2053.14	2093.81	1816.16	2445.55	2553.97	2292.59	2357.05	2071.59	2332.42	2437.66	2328.6	2330.37	2582.26	2018.95	2662.21	2702.65	2180.22	2298.07	2049.8	2094.33	2468.08
ARID4A	ENSG00000032219	1708.94	1100.44	921.812	1237.2	608.869	647.178	735.997	1555.4	521.843	720.908	504.652	955.47	501.249	836.837	587.509	731.373	571.593	556.972	625.984	869.664	2326.29	830.183	379.07	790.483	829.13	766.426	743.317	526.699	846.741	1146.7	892.642	1549.15	567.547	777.643	737.391	788.863	756.682	1049.42	1046.63	816.674	602.303	977.985	891.477	687.16	814.435	556.489	1274.04	686.017
TSSC1	ENSG00000032389	456.944	548.036	633.656	608.927	546.72	568.005	549.289	317.807	623.481	520.062	518.743	320.481	516.719	423.584	290.278	431.556	393.582	535.231	341.732	372.996	397.598	368.377	471.592	376.5	658.496	446.767	327.399	314.89	622.631	532.281	496.036	290.224	460.012	599.115	538.455	420.43	835.938	358.605	256.748	571.85	631.55	612.584	444.078	446.279	1030.92	502.442	304.233	533.969
PNPLA6	ENSG00000032444	1941.6	2666.49	1220	2010.17	2338.37	1983.52	1529.51	1951.11	3541.4	1777.83	1887.38	2535.98	2300.18	1634.81	2672.47	1852.28	2563.19	1846.91	2062.99	1855.09	1881.03	1414.02	4668.31	2408.1	1791.66	2177.2	2025.02	1647.17	1782.04	1586.17	2040	3149.9	1986.41	1835.94	2188.3	2863.53	2694.71	2222.26	1461.96	2159.63	1614.06	1637.39	3051.27	2419.05	2625.81	2399.11	1454.71	3123.11
IFT88	ENSG00000032742	143.109	878.277	299.625	247.869	328.226	304.096	399.256	276.2	260.163	271.868	232.51	384.179	266.095	426.536	206.845	389.536	255.584	478.292	455.906	528.328	176.71	414.901	185.044	388.994	433.184	465.645	426.831	331.128	375.928	667.816	356.386	250.237	318.623	376.357	336.866	348.378	329.877	315.138	404.756	355.62	318.06	379.986	356.923	358.934	418.179	311.274	393.53	385.524
ALG1	ENSG00000033011	163.194	247.817	200.706	331.686	255.395	197.332	252.556	232.822	356.492	302.415	158.529	169.198	182.554	181.044	148.616	266.883	205.773	219.476	230.709	216.674	232.513	173.13	264.091	195.747	305.916	198.843	247.368	159.563	265.68	188.927	282.651	136.728	221.045	235.625	350.128	240.67	387.712	190.169	408.532	304.689	241.287	235.668	244.036	236.787	278.969	331.291	282.428	232.756
ZCCHC8	ENSG00000033030	844.427	558.953	582.046	639.015	479.715	521.821	528.451	772.829	694.779	575.81	619.145	1096.8	550.136	770.421	1038.57	727.966	738.988	429.634	560.63	516.456	769.619	710.823	736.582	596.403	524.157	539.896	853.663	870.536	863.911	499.424	466.989	973.862	518.758	644.953	938.98	516.252	520.52	531.698	874.455	374.383	790.58	485.154	556.135	775.188	502.582	893.786	629.232	559.19
ABCF2	ENSG00000033050	4248.91	3380.47	1898.1	3863.46	2463.64	2498.14	2775.62	3757.91	3924.44	2631.62	2033.58	1357.56	2058.83	2128.25	1995.45	2370.15	2004.66	2307.6	2723.62	2873.16	4229.42	2002.05	3091.85	2953.69	3086.5	2810.23	1832.22	2604.55	1964.58	2556.26	3004.15	3549.76	2298.07	2677.92	2493.34	2735.02	3493.16	2671.68	2982.81	3098.71	2851.57	2421.93	2729.21	2057.39	3157.99	3487.06	3280.11	3118.06
CHPF2	ENSG00000033100	1915.65	905.024	921.812	1391.93	711.804	1013.65	1317.79	2368.06	1187.8	1363.16	890.406	1208.27	959.799	917.028	754.376	1082.3	823.91	856.163	1368.5	749.949	1582.25	647.52	1156.07	1164.48	1664.86	1289.96	852.45	852.179	1522.69	923.278	1349.58	966.123	640.731	1372.74	1872.66	1025.82	1631.71	1637.01	3917.68	1747.72	1279.55	1451.62	1509.04	804.53	3341.05	1683.48	1780.75	2261.98
LRRC7	ENSG00000033122	92.0584	87.3365	203.573	96.7119	63.1204	31.1893	21.6715	108.001	31.8567	106.914	248.363	23.8868	39.6048	28.5341	33.8948	36.3415	48.9937	122.161	50.3937	36.607	89.5176	43.0917	45.8118	74.1338	32.0528	28.9455	49.7161	129.204	88.5599	73.928	33.516	190.903	217.062	39.4049	50.3973	195.359	73.3655	10.8668	33.2263	146.537	42.9564	39.1501	40.6726	162.407	65.2206	33.029	22.8434	27.383
FUT8	ENSG00000033170	123.023	308.953	553.374	400.459	349.59	425.254	497.611	138.985	287.469	390.237	342.599	525.509	281.566	387.67	310.268	256.662	246.601	314.72	372.441	334.41	127.882	335.963	264.091	280.709	276.22	308.332	471.697	297.945	270.198	330.212	272.596	267.006	364.923	282.267	790.441	244.384	348.084	180.079	377.571	269.842	233.061	286.333	251.506	366.44	311.305	512.45	286.581	282.478
UBA6	ENSG00000033178	1097.17	1483.63	1144.02	952.791	615.667	647.778	960.214	732.107	656.855	1002.7	949.414	1017.18	806.33	979.015	1216.74	473.576	670.397	535.231	609.449	667.831	1217.21	897.3	669.211	647.213	580.25	713.569	972.496	1654.23	1167.55	1210.78	611.108	1173.79	640.731	616.002	968.158	763.608	939.828	527.817	1316.97	794.336	614.185	725.428	521.273	954.654	762.369	673.592	629.232	781.857
GAB2	ENSG00000033327	3632.96	1057.86	1080.94	1404.11	1414.87	1207.39	1295.29	3145.32	1463.89	1425.01	1240.93	1391.4	1463.52	1185.64	1692.13	584.872	1144	1072.53	1174.8	1531.56	1432.28	1265.3	2023.8	1401.05	1286.83	1664.99	1310.81	868.418	1658.24	1113.03	1662.39	1540.12	1143.56	1028.55	2230.74	1568.07	1738.81	2887.47	2449.68	1781.67	1024.56	2033.5	1729.83	1015.39	1921.54	1672.47	1740.25	1922.58
ATP6V0A1	ENSG00000033627	1973.4	1633.19	1518.19	1906.3	1309.99	1620.04	1568.68	2005.99	2115.44	1621.28	2265.21	1934.83	1414.02	1367.67	2109.3	1460.48	1344.06	1403.82	1633.86	1394.04	2050.77	1560.46	1572.87	1891.66	1526.28	1657.44	1743.7	2012.89	2013.38	1703.63	1845.61	1675.56	1367.09	1342.18	1870	1323.69	1502.12	1768.96	2280.53	1468.94	1323.42	1120	1900.82	1332.01	1475.96	1884.66	1639.53	1421.76
PIAS1	ENSG00000033800	509.669	1046.4	802.822	611.076	386.491	710.756	1105.25	687.844	477.092	545.263	453.57	543.424	313.126	735.983	432.81	601.907	480.955	439.987	847.244	846.909	473.164	534.643	419.492	1133.66	1021.92	855.78	595.381	600.126	488.887	1153.28	1075.86	879.701	411.223	821.873	519.887	528.88	940.363	1193.8	444.779	671.031	970.631	812.94	771.949	475.621	830.33	438.385	1068.45	1120.54
SLC4A7	ENSG00000033867	6323.58	1242.36	831.494	910.525	292.296	531.418	1027.73	1219	432.341	1040.89	2048.55	688.735	589.741	762.058	863.882	674.59	464.623	426.529	703.15	515.467	1409.03	688.324	368.291	1097.85	886.637	927.514	721.49	1928.17	802.461	964.349	723.945	509.504	338.039	1000.4	1023.86	417.459	944.647	773.872	1601.66	487.86	881.976	585.716	547.835	855.027	628.091	778.684	1259.5	673.046
APBA2	ENSG00000034053	17.5748	15.8297	83.1494	22.9243	39.8144	11.3961	8.33519	31.8692	25.0303	14.5098	48.4395	15.9245	7.42591	31.9779	20.8583	46.5626	21.2306	40.3753	18.1102	17.8088	9.30053	12.203	11.6775	53.3097	16.9691	8.8095	31.5273	28.9473	18.0735	68.9994	15.6408	16.7685	73.1837	151.99	21.2199	13.3706	19.2785	16.3002	9.81685	20.5509	21.9352	32.2413	58.9337	32.7544	14.2499	26.0229	13.4984	18.7358
UHRF1	ENSG00000034063	15.901	19.6507	25.805	52.2961	12.6241	33.5885	35.0078	3.54103	14.4114	26.7286	10.5686	7.96225	25.3719	7.87148	21.7274	4.54269	9.79873	9.31737	11.811	6.92565	26.739	5.3388	20.6602	18.3252	6.12774	3.7755	21.8266	14.1206	19.8808	10.6785	8.93759	9.02918	4.97848	8.04181	26.5249	5.94247	72.8299	5.43341	12.0823	16.0833	10.9676	14.5853	9.13058	5.45907	31.2401	20.0176	4.15335	31.7067
MAP2K3	ENSG00000034152	12999.5	2026.21	1587.01	5041.91	2422.85	2916.2	7166.6	6856.31	6334.93	2204.72	5362.69	1751.7	3090.42	1754.36	1852.04	1621.74	2115.71	2867.68	2411.81	2219.18	5282.7	1835.78	3452.95	2796.26	5382.98	2060.16	2319.68	3001.34	2723.67	1798.91	3777.25	10135.9	1788.27	1825.49	2806.33	2303.45	5726.79	2078.67	3526.52	5001.9	1880.03	2656.06	2617.16	1685.49	13572.5	2484.18	2408.94	7716.97
EFCAB1	ENSG00000034239	0	3.27512	14.3361	8.59661	19.4217	4.79836	0	3.54103	2.27548	0	1.76144	13.9339	4.33178	4.42771	3.47639	2.27135	3.26624	9.31737	4.72441	3.95752	2.32513	11.4403	1.79654	0	1.88546	2.517	9.70071	9.88443	4.51836	0	0	0	18.9182	3.21672	15.9149	2.97124	1.07103	0	1.51028	3.57407	0	7.67649	0	4.0943	3.28843	2.00176	2.07667	2.88242
TMSB10	ENSG00000034510	8115.37	4545.86	3467.91	12667.8	6522.77	11129.2	9127.03	6317.19	9723.12	8540.16	5724.67	15717.5	7237.17	3191.89	15775.8	7875.89	10430.8	5436.17	9562.21	5180.39	14163.5	3066	22418.1	3938.26	6193.73	5478.25	12421.8	10713.3	13700.6	3509.11	6183.69	6255.93	4406.45	6106.95	34206.5	4508.85	9070	5440.39	12328.5	5192.22	10374.4	4551.39	5427.72	5354.66	7926.77	18884.6	3599.91	9284.29
ASTE1	ENSG00000034533	51.8875	141.922	237.979	184.827	181.593	221.324	200.045	169.969	197.208	193.209	75.7418	179.151	166.464	215.482	118.197	193.064	129.833	123.196	140.945	184.025	133.695	211.264	103.301	175.756	183.361	127.108	190.376	188.51	204.23	160.177	139.65	117.379	182.212	160.032	212.199	231.756	160.654	173.093	203.133	194.787	175.481	175.792	144.429	148.077	110.163	138.121	145.367	149.165
RNF19A	ENSG00000034677	3535.04	2296.4	2415.63	1929.94	1353.69	2060.29	2774.78	2612.39	1487.4	2239.85	2934.55	2024.4	1803.88	2750.59	2295.28	2183.9	1712.33	1852.09	2195.28	2565.46	4420.08	2389.49	1024.03	3046.98	2045.25	2856.79	2168.11	4013.08	2025.13	2993.26	2501.41	3317.58	1841.04	2484.92	2336.84	1795.37	1508.54	3332.23	1924.86	2067.6	2395.5	2137.13	1998.77	2202.05	1773.56	2517.21	2886.58	2003.28
PEX3	ENSG00000034693	420.121	1076.42	1049.4	410.488	427.277	536.216	631.807	540.006	323.876	779.71	417.46	228.915	478.971	718.273	254.645	446.319	343.772	542.478	411.811	731.151	496.416	580.785	171.57	591.405	625.972	639.318	270.407	426.443	356.951	761.458	573.123	407.603	523.239	579.01	289.121	568.249	632.978	624.842	307.343	755.021	563.917	735.408	373.524	410.795	449.419	288.253	588.737	318.508
GABARAPL2	ENSG00000034713	7447.52	5340.08	5677.1	4036.11	6084.81	5571.49	6422.26	6379.16	3615.73	6127.71	5751.97	2758.92	6261.28	6066.94	3870.96	6126.96	5635.91	6697.12	6497.64	7435.18	6101.15	5743.41	3346.95	5924.88	10033.9	6632.29	4184.64	5491.51	3732.17	6037.45	6960.15	8337.81	6854.87	6245.27	3811.62	6856.13	4248.23	7769.77	5487.62	7391.17	7939.62	8284.47	4821.78	5206.59	5353.02	4469.93	6834.33	4732.22
MYOC	ENSG00000034971	1029.38	90.6116	258.05	198.438	1020.61	258.511	96.6882	668.369	383.039	59.5665	598.888	1238.13	1907.84	159.889	188.594	126.06	164.129	2531.22	72.441	113.779	154.621	343.971	33.236	319.858	162.621	62.925	135.81	407.38	214.17	119.928	206.682	42.5662	1372.57	261.359	190.979	318.665	360.937	103.235	22.6543	363.661	44.7843	170.418	1108.12	507.011	45.49	182.16	450.638	20.8976
SH3YL1	ENSG00000035115	389.993	602.076	742.611	395.444	717.631	547.612	338.409	410.759	600.726	541.444	703.694	565.32	1010.54	871.767	925.588	710.931	668.764	566.289	425.984	397.73	384.809	1008.27	508.421	539.761	386.519	349.863	545.665	737.802	1191.04	462.46	241.315	611.405	760.214	661.037	427.05	750.237	421.985	494.44	487.822	442.291	445.101	487.457	801.001	616.875	495.457	653.574	445.447	338.685
FAM136A	ENSG00000035141	577.457	1162.67	933.281	1186.33	869.12	800.126	858.525	480.694	835.859	981.32	781.197	400.103	962.893	864.879	610.975	564.429	742.254	909.997	688.189	984.432	508.041	814.167	786.885	859.619	964.883	857.038	424.406	473.041	646.126	1237.06	758.578	859.062	898.118	522.717	591.505	801.491	1173.31	572.06	558.05	864.924	821.655	749.993	501.352	784.741	816.08	536.472	827.555	706.194
VCL	ENSG00000035403	11525.7	37697.7	31612.6	51589.7	7240.4	39614.6	59114	20844.2	16280.3	38617.4	9280.13	5237.17	9425.95	17259.7	8699.66	25492.4	10760.6	12354.8	22676.4	14331.2	8833.18	11408.3	11025.4	21776.2	39940.1	39011	7587.17	9165.69	6622.11	33426.9	45411.9	17990	9587.06	24505.8	9294.32	17717.5	34308.3	27417.7	6297.89	12523.5	26893.4	11212.3	18044.5	12480.8	47267.4	10051.8	37442.4	38256.2
DEPDC1B	ENSG00000035499	0.836895	6.55024	8.60167	0	0	5.99794	8.33519	3.54103	0	18.3282	3.52287	3.98113	3.09413	6.39558	1.73819	2.27135	3.26624	0	3.14961	3.95752	10.4631	15.2537	0	3.33186	1.88546	2.517	7.27553	1.41206	2.71102	5.74995	6.70319	0	3.48494	5.62927	15.9149	1.48562	4.28411	0	0	0.893516	0.913965	1.5353	4.98032	4.0943	15.8941	0	6.23002	15.8533
DAPK2	ENSG00000035664	1791.79	1251.64	1293.12	1035.18	2286.9	1456.3	1867.08	1207.49	4163.37	1557.13	2904.61	999.263	2882.49	2085.45	2244.01	2935.71	3240.11	2427.69	2685.04	1681.94	1833.37	2346.78	1187.51	1147.83	1509.31	2386.12	3026.62	4487.53	4339.44	1755.38	720.593	1992.87	3310.19	1437.88	562.327	3301.04	1616.72	2163.27	3777.22	1684.28	1707.29	1858.48	2468.58	1377.05	960.771	2300.02	2167.01	2003.28
NSMAF	ENSG00000035681	1528.17	1463.98	1555.47	1356.12	1018.67	977.065	1550.35	1495.2	1102.09	1437.23	1135.25	806.178	1023.54	1087.25	949.054	1098.2	999.471	997.994	1117.32	1106.13	1390.43	1193.98	1026.72	1345.24	1082.72	1136.43	945.819	1207.31	994.04	1469.52	1394.26	1400.81	993.207	1079.21	999.988	1158.78	1184.02	1209.32	1117.61	1154.42	1089.45	1344.92	1042.55	1001.06	1274.27	1218.07	1606.31	1326.64
ADSS	ENSG00000035687	514.69	723.255	579.179	685.58	244.713	332.886	589.298	419.612	535.496	635.376	254.528	455.839	316.22	378.323	488.432	375.908	273.548	266.063	395.276	293.846	757.993	450.366	373.68	333.186	382.277	312.108	518.988	722.27	498.827	496.139	412.246	248.948	264.357	296.743	671.079	277.068	556.399	308.152	822.35	394.934	362.844	324.715	296.329	420.348	432.977	798.702	366.533	416.51
STAP1	ENSG00000035720	4.18447	0.545853	0	0	3.88433	2.39918	0	0	0	4.58204	0	9.95282	7.42591	1.96787	9.56006	0	1.63312	4.14105	0	1.97876	0	0	3.59308	1.66593	5.18501	5.034	0	6.35428	13.5551	0	6.70319	0	5.97418	6.43345	0	2.97124	1.07103	1.5524	0	1.78703	0	4.60589	3.32021	2.72953	2.19229	8.00704	2.07667	1.44121
TIMP2	ENSG00000035862	11071.3	7356.46	8697.72	3046.07	11089.8	5864.19	6372.25	6748.31	5617.4	6472.13	13293.6	25455.3	8391.28	7595.98	10490.9	3840.85	7584.22	10906.5	4311.81	6708.98	6811.47	11311.8	5597.12	3759.17	5216.59	6432.19	11543.8	12593.5	8497.24	6806.3	7725.43	3371.76	8402.68	5028.54	12140.4	5286.57	6733.02	4442.97	9480.06	6221.55	5034.12	6029.11	5060	8295.74	6038.11	9185.07	5412.85	6195.77
RFC1	ENSG00000035928	625.16	1437.23	1525.36	1121.86	1218.71	1103.62	1329.46	992.373	876.059	1340.25	871.911	1136.61	1019.82	1255.99	904.73	1098.2	842.691	1116.01	1343.31	1364.35	667.313	1319.83	803.054	1497.67	1147.3	1496.36	985.835	903.014	872.044	1711.02	1280.31	692.667	1181.39	1275.43	986.725	1191.47	1414.29	1460.03	833.677	1206.25	1139.71	1425.52	1497.42	1061.11	1141.63	773.68	1629.15	995.157
TBC1D23	ENSG00000036054	1103.86	1611.36	1380.57	1285.91	869.12	915.886	1181.93	1249.98	867.716	1113.44	838.444	820.112	1001.88	1159.08	777.841	1073.21	784.715	755.742	809.449	1035.88	1003.29	1022.38	796.766	1381.89	1044.07	1014.35	870.639	1318.16	822.342	1506.49	1237.86	1315.68	894.135	1014.07	790.441	900.285	1339.86	1339.72	843.494	1176.76	956.008	1396.35	869.895	1001.06	1463.9	914.804	1131.79	1176.03
CUL3	ENSG00000036257	2425.32	4192.15	4401.19	3842.69	2463.64	2732.66	4220.94	3350.7	2292.16	3525.88	2408.76	1254.05	2331.74	2791.42	1374.04	2563.21	1936.88	2536.4	2650.39	3636.96	2516.96	2606.86	2147.76	3499.28	3066.23	3102.2	1669.73	2344.02	1739.57	4336.29	3544.87	4593.28	2484.76	2535.58	1424.39	2327.96	3074.92	3200.28	1958.84	3015.62	2628.56	3346.95	2428.73	2189.09	3153.61	1911.68	3816.93	3230.48
MYOM2	ENSG00000036448	82044.1	41538.9	69191.8	27707.6	75441.5	73605	30565.1	83524	20091.7	20579.5	63291.1	9301.9	62529.9	87536.3	44654.2	112068	60879.5	83361.5	61407.1	115852	47562.9	54296.7	32588.3	134446	35201	98989.8	26497.5	54256.4	85275.1	71192.6	66710.2	92893.5	66319.9	86365	10753.2	81490.6	20244.6	121497	32476.4	96307.7	66778.9	95782.6	121369	52516.2	16241	23913	74701.1	35899.1
OTC	ENSG00000036473	0	0	0	0	0	0	1.66704	0	0	1.52735	1.76144	0	0	0	0	0	0	0	0	9.89379	2.32513	0.762686	3.59308	0	0.942729	0	2.42518	0	0	0	0	0	1.99139	0	5.30497	1.48562	0	0	0.755142	0	0	0	0	1.36477	0	0	0	2.88242
CYP46A1	ENSG00000036530	238.515	207.424	258.05	126.084	302.007	190.135	125.861	193.871	100.88	132.879	272.142	59.7169	204.212	375.863	176.427	213.506	154.33	353.025	225.197	492.711	145.321	235.67	132.046	337.351	256.894	224.013	214.628	221.694	213.267	218.498	105.017	181.874	225.525	344.994	45.0923	260.726	148.873	305.823	169.907	303.796	275.104	517.395	278.898	224.504	92.6242	98.0862	148.482	125.385
ZZZ3	ENSG00000036549	729.772	1144.11	1317.49	1053.09	684.614	746.744	1192.77	897.65	815.38	995.83	553.091	642.952	776.626	1149.24	690.932	848.348	726.739	750.566	844.095	1257.5	757.993	977.763	651.246	1002.89	921.518	1252.21	907.017	940.433	866.622	1431.74	967.494	1049.97	746.772	843.586	750.654	837.146	956.428	1161.2	937.887	971.252	987.996	1086.22	830.883	950.56	807.311	874.769	1392.41	985.789
SLC18A1	ENSG00000036565	0.836895	0.545853	18.6369	2.14915	3.88433	2.39918	4.1676	4.42628	3.79246	2.29102	1.76144	1.99056	1.85648	2.95181	0	2.27135	4.08281	1.03526	7.08661	0.989379	5.81283	1.90671	0.89827	4.99779	1.88546	3.7755	3.63777	6.35428	0	0	3.3516	5.15953	0.497848	1.60836	0	0	4.28411	0.776201	1.51028	0.893516	5.48379	0	1.66011	0	0	2.00176	0	2.16182
USP2	ENSG00000036672	4806.29	3591.71	5020.51	2462.21	4553.41	4870.33	5666.26	5480.62	2229.97	3842.8	10096.6	1924.87	3929.54	3312.91	2940.15	6390.43	7594.84	5953.8	4755.12	4282.03	6197.64	3747.08	1158.77	5684.15	4443.08	7899.6	5645.81	4252.42	3261.36	6508.12	10343	3947.04	4325.31	7207.07	1604.75	4099.56	3334.65	5625.9	2643	4160.21	5423.47	5101.79	6581.49	5995.42	3880.9	1544.36	5780.42	3449.54
CASR	ENSG00000036828	0	0.545853	1.43361	0	0	0	0	0	0	0	0	0	0	0	0	0	0	1.03526	0	0	1.16257	0.381343	1.79654	1.66593	0	2.517	0	0.706031	0.903673	0.821422	0	0	0.497848	1.60836	2.65249	0.742809	0	2.3286	0	2.68055	0	0	0	0	0	0	0	0
TUBG2	ENSG00000037042	459.455	641.923	642.258	590.301	847.756	880.498	418.427	623.221	1348.6	668.214	824.352	1504.87	1131.83	811.255	1036.83	1294.67	1030.5	1061.14	874.803	843.94	582.446	708.916	1311.47	753	1035.59	620.44	1179.85	725.094	1133.21	616.066	906.048	457.909	934.461	858.061	755.959	895.085	642.082	736.615	949.214	716.6	947.782	807.567	956.221	892.558	709.754	903.794	635.462	949.759
RPL26L1	ENSG00000037241	354.843	476.53	378.473	581.704	404.942	424.654	487.609	372.693	590.866	400.928	362.856	214.981	510.531	333.062	296.362	444.048	391.133	443.093	348.032	517.445	510.366	310.032	446.44	444.803	500.118	416.563	252.218	393.259	335.263	298.997	537.372	358.588	375.378	398.069	265.249	419.687	544.618	451.749	419.859	421.74	609.615	558.081	351.942	389.641	663.716	454.399	311.501	544.778
FLT4	ENSG00000037280	809.277	848.256	422.915	1371.16	1514.89	578.202	681.819	879.06	1498.78	465.841	1012.83	4373.27	713.506	613.484	1513.97	1177.69	917.815	1013.52	982.677	793.482	1021.9	1182.54	1620.48	1237.79	502.003	675.814	2157.2	1068.22	1173.87	525.71	656.913	831.975	898.118	1034.18	2307.66	1057.76	532.301	707.895	1680.95	565.596	758.591	744.619	1064.13	1136.85	479.563	1664.46	642.731	586.573
NSUN2	ENSG00000037474	2488.92	2959.07	2224.96	3056.81	1665.41	2174.85	2883.14	2939.05	2190.53	2588.85	1827.49	1815.39	1539.64	2443.6	1726.9	1798.91	1791.54	2012.55	1992.91	2455.64	2423.95	2010.06	1324.95	2292.32	2621.73	2279.14	2014.11	2553.01	1976.33	2345.16	2601.96	2372.1	1809.18	2478.49	1915.1	2449.78	2302.18	2556.81	2468.56	2587.62	2156.04	2429.61	2149.01	2244.36	2083.22	2059.81	2673.72	2956.65
FBXO42	ENSG00000037637	1277.1	1560.05	1417.84	1268	1630.45	1341.74	1327.8	1572.22	1465.41	1444.87	1471.68	1269.98	1349.66	1715.49	1250.63	1654.68	1599.64	1564.28	1577.17	1484.07	968.417	1509.74	1459.69	1690.92	1596.51	1551.73	1338.7	1660.58	1074.47	1641.2	1499.28	2452.07	1374.56	1740.25	954.895	1358.6	1588.87	2819.94	1138.75	1530.59	1770.35	1562.17	1529.79	1589.95	1337.84	924.813	1882.51	1759.72
MFAP3	ENSG00000037749	1539.89	2008.19	1786.28	1707.14	960.402	1139.01	2214.66	1771.4	1187.04	1506.73	1129.08	961.442	827.989	1414.41	1391.42	983.493	920.264	739.178	1259.06	1269.37	1731.06	1120.39	1205.48	1703.41	1342.92	1488.8	1461.17	2231.06	1185.62	1608.34	1409.9	2071.55	755.734	921.591	1801.04	970.852	1530.5	1296.26	1722.48	1318.83	1494.33	1714.93	983.613	1020.85	1422.25	1725.52	1755.83	1200.53
MRI1	ENSG00000037757	173.237	274.018	189.237	283.688	213.638	359.277	229.218	157.576	335.254	198.555	204.327	786.272	410.9	320.763	421.512	379.315	430.328	424.458	451.181	340.346	217.4	387.826	204.806	353.177	400.189	400.203	417.131	213.221	402.134	253.819	290.472	255.397	380.356	443.104	435.008	465.741	393.067	383.443	314.139	409.23	351.877	384.592	318.74	334.368	177.575	353.311	314.616	363.185
METTL1	ENSG00000037897	316.346	272.381	136.193	738.592	176.737	224.923	317.571	409.874	712.225	274.159	181.428	145.311	159.657	175.632	258.122	93.1252	122.484	126.302	144.095	138.513	678.939	146.436	540.759	172.424	249.352	158.571	178.251	318.42	245.799	126.499	229.026	299.253	127.449	157.619	509.278	176.789	408.597	104.011	423.635	264.481	205.642	173.489	116.207	146.712	274.584	604.531	111.102	613.236
HOXC8	ENSG00000037965	1.67379	0	5.73444	2.86554	1.94217	2.39918	1.66704	1.77051	3.03397	1.52735	0	11.9434	2.4753	7.87148	4.34548	4.54269	1.63312	6.21158	0	1.97876	4.65026	1.14403	7.18616	0.832964	1.41409	2.517	6.06294	12.7086	1.80735	0.821422	2.2344	5.15953	6.47203	1.60836	10.6099	0.742809	2.14206	0	0	7.14813	0	5.37354	2.49016	2.72953	1.09614	1.00088	6.23002	0
AGA	ENSG00000038002	159.847	352.075	371.305	263.629	219.465	278.305	185.875	303.643	242.718	357.399	200.804	236.877	254.956	206.134	171.212	345.245	180.46	238.111	194.488	380.911	251.114	304.693	121.266	153.265	245.11	235.339	192.802	172.978	170.794	395.925	273.714	153.496	220.049	179.332	230.766	246.613	176.184	223.546	188.786	321.666	347.307	211.103	127.828	229.963	168.258	138.121	186.901	270.948
PI4K2B	ENSG00000038210	320.531	319.324	323.996	323.089	277.73	277.105	330.074	340.824	309.465	364.272	250.124	368.254	311.269	450.15	318.958	250.984	256.4	273.31	244.882	300.771	313.893	405.749	226.364	201.577	206.929	298.264	383.178	379.845	364.18	299.819	286.003	159.946	266.847	187.374	435.008	158.218	319.702	237.517	447.044	321.666	246.771	263.304	227.434	367.805	296.507	321.282	328.115	260.859
BOD1L1	ENSG00000038219	1127.3	2254.37	2209.19	1490.08	1503.24	1719.01	1810.4	2071.5	1300.06	1603.71	1195.13	1865.16	1336.66	1870.46	1349.71	1612.66	1139.92	1459.72	1540.16	2006.46	1381.13	1576.09	987.199	2123.23	1090.27	1794.62	1663.67	1691.65	1688.06	2304.09	2130.5	1912.9	1386.01	1805.39	1496	1623.04	1612.97	2145.42	1786.67	2035.43	1489.76	2051.93	1873.43	1520.35	1566.94	1450.27	2285.38	1653.07
MAT2B	ENSG00000038274	1884.69	3610.82	2881.56	2207.9	2135.41	2187.45	2839.8	2249.44	2029.73	2380.37	1658.39	1646.2	2506.86	2932.13	1533.96	2375.83	1758.87	2567.45	2244.09	3800.21	1655.49	2610.29	1284.53	2757.95	2949.33	2301.8	1757.04	1642.23	1688.06	2959.58	2657.82	2944.8	2480.78	2255.73	1344.81	2133.35	2369.65	2961.21	2011.7	2640.34	3070.01	3160.41	1804.53	2261.42	2050.34	1710.5	3259.34	1859.16
TLL1	ENSG00000038295	47.703	21.8341	41.5747	161.186	51.4674	28.1903	54.1787	38.9513	34.8907	25.2012	16.7336	57.7263	26.6095	34.4377	29.5493	32.9345	13.065	17.5995	29.1339	67.2778	59.2909	23.6433	25.1516	35.8175	29.696	10.068	43.6532	27.5352	29.8212	47.6425	11.172	7.7393	24.3946	14.4753	42.4398	25.9983	96.9281	25.6146	80.8002	28.5925	21.9352	41.453	29.8819	69.6031	80.0186	86.0757	47.7635	52.6042
EDC4	ENSG00000038358	3672.29	2115.18	1393.47	2381.26	2293.7	2607.91	2106.3	3669.39	2430.97	1774.01	2197.39	2764.89	2399.19	2366.36	3063.57	2760.82	2404.77	2267.23	2696.06	2164.76	2992.44	2183.57	3164.61	2478.07	2074.48	2276.63	2431.24	2805.77	3683.37	1793.98	2367.34	2937.06	2134.77	2784.07	2615.35	2518.12	2118.49	2725.24	3080.23	2122.99	2422.92	2382.78	2818.86	2111.29	2309.58	2298.02	2032.03	3005.65
TRIO	ENSG00000038382	6076.69	4348.26	3443.53	7527.77	2359.73	2853.22	4072.57	8519.71	3759.09	2741.59	3313.26	4399.14	2849.69	2852.43	3512.89	2634.76	2531.34	2433.9	2730.71	2530.83	3920.17	2365.47	2331.91	3206.08	3070.94	3829.61	2616.77	2607.37	3342.69	3130.44	3865.51	5031.84	2370.75	3568.15	4013.21	2505.5	5255.54	3801.06	3273.54	3499.9	2160.61	3543.47	3893.78	2846.22	6950.11	2489.19	3973.72	5914.73
VCAN	ENSG00000038427	6450.78	1507.65	2645.01	2854.79	949.72	1034.65	3165.71	2262.72	2239.07	1140.16	1063.91	2858.45	2153.51	1778.95	5116.37	623.484	1236.27	903.785	644.882	1239.69	4972.29	2173.65	3315.52	746.336	1210.46	894.793	1434.49	2152.69	1889.58	680.959	1148.48	795.858	783.613	475.271	10328.8	870.572	2701.67	666.757	6074.37	1748.61	2101.21	1335.71	301.309	1688.9	1868.38	3907.43	723.721	2808.2
CLEC16A	ENSG00000038532	1672.12	1989.09	1485.22	2101.87	1443.03	1743	2157.98	1566.02	2101.78	1224.93	1623.16	1031.11	1417.73	1198.92	1141.12	1466.15	1437.15	1569.46	1699.21	1214.96	1515.99	1251.19	1639.34	2274.83	2510.96	2001.01	1285.34	1084.46	1172.06	1902.41	1916	2274.06	1487.57	2140.73	1233.41	1582.18	2079.4	2528.86	1261.09	1728.06	1670.73	1750.24	2349.88	1456.21	3171.15	1502.32	1863.82	2308.82
MSR1	ENSG00000038945	129.719	173.581	170.6	91.6972	44.6698	235.719	280.896	130.133	27.3057	385.655	131.227	203.037	131.191	134.799	196.416	31.7988	116.768	41.4105	153.543	80.1397	168.572	103.344	105.996	217.404	203.629	232.822	64.2672	111.553	243.088	120.749	211.151	52.8852	28.3773	103.739	53.0497	59.4247	494.815	178.526	103.455	85.7776	151.718	79.0678	68.8944	47.0845	409.41	236.208	245.048	304.096
CDH1	ENSG00000039068	7.53205	0	114.689	2.14915	21.3638	3.59877	2.50056	14.1641	17.4453	12.2188	13.2108	27.8679	12.9953	15.743	10.4292	5.67836	8.16561	16.5642	16.5354	10.8832	36.0395	8.77089	14.3723	3.33186	11.3127	16.3605	53.3539	17.6508	4.51836	12.3213	16.758	6.44942	10.4548	8.04181	47.7448	17.8274	5.89066	11.643	3.02057	11.6157	5.48379	24.5648	9.13058	7.50622	13.7018	9.00792	13.4984	11.5297
SKIV2L2	ENSG00000039123	2047.04	3421.95	3046.42	2367.65	1467.31	2062.09	3075.69	2746.95	1359.22	2623.22	1631.97	999.263	1658.45	2486.9	1101.15	1998.78	1233.01	1828.28	2257.48	2584.26	2158.89	1961.63	1432.74	2609.68	1920.34	2333.26	1301.11	1945.12	1248.88	3445.86	2616.48	2204.41	1717.58	2026.54	1297.07	2128.89	1921.96	1974.66	1424.95	2130.14	2128.63	2441.12	1662.6	1726.43	2119.94	1537.35	2695.52	2231
DNAH5	ENSG00000039139	5.02137	9.82535	20.0706	5.01469	7.76867	5.99794	12.5028	3.54103	9.10191	2.29102	4.40359	0	8.04473	10.8233	5.21458	28.3918	4.08281	8.28211	16.5354	6.92565	3.4877	20.9739	1.79654	6.66372	23.5682	1.2585	3.63777	8.47237	9.03673	4.92853	12.2892	0	2.98709	3.21672	0	8.91371	1.07103	17.0764	7.55142	8.93516	18.2793	3.83824	9.96063	6.14145	15.346	5.0044	4.15335	25.9418
ZFYVE16	ENSG00000039319	2344.98	2882.1	3069.36	1971.49	1110.92	1538.47	3185.71	2056.45	1160.49	2378.84	1794.02	1178.41	1464.14	2930.16	1193.27	1867.05	1181.56	1338.6	1624.41	2142.01	1402.05	1741.21	728.497	2134.05	2056.56	2001.01	1589.7	2018.54	1132.3	2456.87	1912.64	1248.61	1351.16	1531.16	1167.09	1648.29	1408.94	1997.94	1460.45	1982.71	1421.22	2104.89	1510.7	1795.35	1734.1	1214.07	2616.61	1336
FAM65A	ENSG00000039523	4396.21	3475.99	2500.22	4718.82	4434.94	4503.26	3887.53	3842.9	4533.51	2888.21	4194.86	5726.85	3456.76	3991.33	6623.39	4229.25	5170.47	3813.91	4910.24	3950.59	3792.29	3341.71	7210.41	3498.45	3637.05	3843.46	5696.74	4393.63	5338	3314.44	4268.82	5102.78	3810.53	4087.65	7755.87	4453.88	3971.91	4755.78	5591.07	4089.62	3239.09	3927.29	4685.65	4679.79	3814.04	4972.37	3977.87	4875.62
C6	ENSG00000039537	2273.01	4896.85	5672.8	1819.62	756.474	5306.98	1997.11	1262.38	650.787	6539.33	1729.73	1027.13	2245.1	6236.18	1186.32	890.368	1731.93	1340.67	5105.51	921.112	4008.53	2185.09	3000.22	3095.3	287.532	2849.24	944.607	3136.19	11688.1	2593.23	1840.03	1193.14	1593.11	2747.89	360.738	2010.04	1030.33	2875.05	4477.99	3722.39	4552.46	1550.65	1558.84	983.315	485.592	1098.97	1649.92	371.833
RAI14	ENSG00000039560	887.945	424.674	362.704	778.71	448.641	194.933	518.449	837.453	577.971	449.804	469.423	822.103	381.197	388.654	558.829	99.9392	263.749	300.226	255.906	309.676	1142.8	393.546	572.198	198.246	230.497	276.87	552.941	312.066	585.58	278.462	341.863	248.948	291.739	170.486	1183.01	222.843	430.553	222.77	983.951	243.036	294.297	382.289	191.742	421.031	524.505	1217.07	405.99	351.656
SOX30	ENSG00000039600	0	3.82097	14.3361	7.16384	5.8265	3.59877	1.66704	5.31154	1.51699	0	0	3.98113	9.90121	1.96787	4.34548	12.4924	5.71593	4.14105	8.66142	5.93628	0	12.5843	1.79654	4.99779	12.2555	6.2925	2.42518	0	3.61469	1.64284	8.93759	10.3191	3.98279	0.804181	0	9.65652	2.14206	6.20961	3.02057	3.57407	7.31172	18.4236	0	2.72953	2.19229	0	11.4217	1.44121
PNKP	ENSG00000039650	1187.55	906.662	686.7	966.403	1104.12	923.084	802.679	854.273	1255.31	837.75	1007.54	1214.24	1663.4	779.277	1345.36	1337.82	1311.4	1177.09	781.102	733.13	1304.4	689.849	1606.11	1077.86	762.197	946.392	1030.7	1124.71	1280.5	951.206	1241.21	746.843	1062.91	1055.09	1225.45	1143.93	1111.19	1013.72	974.134	1152.64	966.061	965.702	1155.43	1082.94	1324.14	1258.11	1017.57	1173.87
BEST2	ENSG00000039987	5.02137	3.27512	0	2.14915	7.76867	1.79938	0	2.65577	2.27548	0.763673	2.64215	0	0.618826	1.4759	0.869097	1.13567	5.71593	4.14105	6.29921	0	0	0.762686	2.69481	0.832964	0	10.068	2.42518	2.82412	1.80735	4.92853	2.2344	5.15953	0.995696	3.21672	5.30497	2.97124	1.60654	2.3286	0	2.68055	2.7419	3.0706	2.49016	2.72953	2.74036	8.00704	0	4.32364
PHLPP2	ENSG00000040199	492.931	234.171	279.554	275.092	289.383	247.715	359.247	622.335	219.204	360.454	472.065	573.282	224.015	437.359	558.829	228.27	311.926	277.451	210.236	283.952	345.282	355.03	379.07	269.048	263.493	187.516	355.289	586.712	447.318	301.462	212.268	555.94	292.735	318.456	453.575	263.697	242.052	422.253	377.571	236.782	266.878	257.162	497.202	375.311	295.411	281.247	361.341	435.967
SPDL1	ENSG00000040275	134.74	193.232	192.104	280.106	117.501	145.75	219.216	117.739	151.699	248.194	109.209	230.905	176.365	109.709	110.375	135.145	144.531	130.443	178.74	144.449	203.449	164.359	103.301	149.101	145.18	179.965	116.409	150.385	223.207	183.177	126.243	180.584	190.676	191.395	172.412	133.706	157.441	166.107	225.788	162.62	178.223	142.015	102.927	145.348	215.392	244.215	228.434	183.754
STAU2	ENSG00000040341	2344.98	5021.85	4571.79	2528.84	2690.87	2771.05	4066.74	2834.59	1336.46	3487.7	3080.75	724.565	2670.85	3204.68	1442.7	2580.25	2495.41	3543.71	2674.8	3704.24	2067.04	3126.25	1846.84	3659.21	3481.97	3742.78	1432.07	2180.22	1763.97	5102.67	3959.35	4545.55	3159.34	3245.67	766.569	3406.52	2698.99	3412.18	1118.37	3837.65	3272.91	4232.05	2604.71	2541.2	2902.04	1434.26	3903.11	2185.6
PQLC2	ENSG00000040487	286.218	303.494	246.581	479.261	354.446	462.441	370.082	383.316	539.288	381.073	393.681	569.301	446.173	377.831	432.81	436.098	525.865	400.647	413.386	272.079	285.991	344.353	743.768	321.524	446.854	354.897	463.209	506.93	533.167	309.676	359.738	363.747	408.733	448.733	633.944	387.004	522.126	475.035	579.949	351.152	414.94	267.142	503.842	452.42	523.957	381.335	333.306	530.366
CTNS	ENSG00000040531	1120.6	536.573	447.287	576.689	525.356	492.431	415.092	1072.05	976.938	501.733	545.165	678.782	532.19	451.626	533.625	491.746	605.072	583.889	537.795	473.913	883.55	609.767	927.015	529.765	547.726	445.509	573.555	425.737	670.525	508.46	551.896	473.387	543.65	602.331	824.924	626.931	681.174	677.623	947.704	623.674	560.261	507.416	786.89	539.083	576.024	832.732	544.089	577.205
RTN4R	ENSG00000040608	14.2272	60.5897	45.8756	73.0712	131.096	62.9784	70.0156	7.08205	25.0303	41.2384	130.346	157.254	38.3672	63.4638	191.201	27.2561	114.319	57.9747	48.8189	54.4159	20.9262	117.454	137.435	8.32964	29.696	20.136	254.644	51.5403	64.1608	25.4641	74.8523	58.0448	94.0933	52.2717	87.5321	57.9391	38.557	32.6004	4.53085	42.8888	35.6446	35.3118	21.5814	184.244	38.3651	25.022	25.9584	53.3248
PHF23	ENSG00000040633	1148.22	718.343	589.214	986.461	677.816	632.783	797.678	1134.01	1106.64	717.089	485.276	575.273	625.014	641.526	576.211	554.208	889.235	764.024	879.528	668.82	855.649	548.752	870.424	724.679	1130.8	693.433	653.585	545.056	497.02	616.066	771.984	901.629	687.528	773.622	827.576	911.427	1133.68	861.583	980.93	829.183	813.429	606.443	914.718	715.82	943.781	767.675	902.315	973.539
CDH10	ENSG00000040731	1.67379	2.18341	10.0353	0	1.94217	0	1.66704	0	2.27548	0	1.76144	3.98113	2.4753	0.983935	0	0	1.63312	0	0	0	0	2.28806	5.38962	1.66593	0	0	0	2.82412	0	3.28569	0	7.7393	4.97848	0	0	0	0	0	0	0	0	1.5353	0	1.36477	1.09614	0	2.07667	0
INPP4A	ENSG00000040933	1100.52	1515.83	1333.26	1028.01	1223.57	1113.82	1254.45	1032.21	914.742	1066.09	1312.27	1893.03	1182.58	1387.84	1197.62	1286.72	1081.94	1154.32	1376.38	1753.18	1174.19	1700.79	1015.05	1531.82	1559.27	1940.61	1640.63	1405	1177.49	1500.74	1607.65	1164.76	1365.6	1481.3	1400.51	1361.57	1263.81	2137.66	969.603	1637.82	1486.11	2586.98	1543.9	1360.67	1449.1	883.777	1684.18	1293.49
RAB27B	ENSG00000041353	8.36895	6.55024	38.7075	4.29831	38.8433	6.59774	8.33519	15.9346	9.8604	19.8555	1.76144	35.8301	11.1389	18.6948	30.4184	11.3567	6.53249	14.4937	7.87402	7.91503	11.6257	36.6089	12.5758	14.1604	9.42729	7.551	9.70071	9.1784	16.2661	0	8.93759	18.0584	17.9225	13.6711	26.5249	20.0558	3.21309	9.31441	9.06171	17.8703	5.48379	12.2824	8.30053	13.6477	3.28843	7.00616	13.4984	11.5297
PSMA4	ENSG00000041357	2650.44	3814.97	2905.93	3443.66	2807.4	2440.56	4320.13	2684.1	2575.08	4148.27	3451.53	1582.5	2693.13	2843.57	2009.35	2799.43	2808.15	2530.18	2844.88	2647.58	3880.65	2613.34	2260.95	2101.57	2802.73	2377.31	2159.62	2997.81	2322.44	3484.47	3016.44	3262.12	2590.8	2604.74	2639.22	2408.19	2846.26	2387.59	2736.64	2831.55	2807.7	2830.32	2262.72	2773.89	3304.88	2702.38	3119.16	2930.7
MYO16	ENSG00000041515	101.264	446.508	177.768	156.172	161.2	124.157	543.454	79.6731	459.647	304.706	78.3839	39.8113	268.57	82.1586	165.997	237.356	219.655	73.5037	181.89	208.759	563.845	190.671	1262.07	266.549	526.986	388.876	138.235	211.809	104.826	106.785	393.254	86.4222	91.6041	135.907	95.4895	248.098	132.808	541.012	46.8188	27.699	903.912	111.309	68.0643	143.301	317.882	326.287	219.089	626.207
LSG1	ENSG00000041802	1746.6	1325.88	1245.81	1987.25	1006.04	1522.88	1814.57	2005.99	1323.57	1321.92	925.635	1056.99	777.245	994.266	790.009	946.015	892.501	808.541	1587.4	1210.01	2114.71	839.336	1232.43	1167.82	1263.73	1622.21	961.583	1426.89	1384.43	1051.42	1524.98	2577.19	958.358	987.534	1405.82	1215.24	1421.79	1163.53	1398.52	1123.15	1334.39	1327.26	1051.68	928.042	1223.85	1419.25	1360.22	1654.51
PARP3	ENSG00000041880	368.234	968.343	722.54	489.291	805.999	858.906	662.648	418.726	880.61	904.953	720.428	706.65	872.544	764.518	822.165	764.308	901.484	913.102	877.953	632.213	755.668	678.79	1050.98	611.396	761.254	789.079	560.216	721.564	966.026	705.601	1055.75	410.183	876.213	821.873	785.136	793.32	904.484	852.269	671.322	578.999	959.664	697.793	833.373	560.919	1073.13	841.74	508.785	755.916
TNC	ENSG00000041982	3892.4	604.259	349.801	2784.59	175.766	552.411	2917.32	1810.35	1144.57	1166.89	606.815	684.754	654.718	601.676	482.349	43.1556	97.1708	265.027	66.1417	273.069	9862.05	260.076	2133.39	548.924	995.522	99.4215	555.366	386.905	884.696	53.3924	357.503	1206.04	146.367	195.416	23140.3	196.102	6746.41	168.436	3638.28	874.753	956.922	287.868	337.001	294.107	2033.35	2353.07	299.041	6197.93
THAP3	ENSG00000041988	380.787	370.634	249.448	501.469	558.373	436.65	327.573	369.152	596.934	343.653	293.279	597.169	517.338	426.536	617.928	514.46	630.385	510.385	416.535	473.913	282.504	426.341	812.036	383.164	395.946	344.829	516.563	333.247	498.827	340.069	274.831	346.979	578.002	473.662	501.32	474.655	423.592	405.177	489.332	363.661	427.736	367.704	470.64	457.197	432.977	504.443	330.191	497.218
FAM65C	ENSG00000042062	273.665	881.553	1176.99	450.606	1179.87	1883.35	1066.9	285.053	1044.44	1602.95	2325.98	4809.2	1230.23	1676.13	2706.37	3036.79	4826.69	1656.42	1688.98	1179.34	624.298	1773.24	4005.39	1288.6	1185.48	1865.1	3225.49	1387.35	2326.05	1724.99	1652.34	917.107	1717.08	2742.26	1912.44	1706.98	1410.01	1578.79	1217.29	1154.42	957.836	713.146	3992.55	2068.99	1876.6	2043.8	1929.23	1353.3
TDP1	ENSG00000042088	60.2564	80.7862	114.689	202.02	119.443	88.7696	115.859	66.3942	131.219	120.66	95.1176	83.6037	115.72	109.709	126.888	79.4971	75.1236	95.2442	82.6772	81.1291	141.833	92.285	128.453	106.619	140.938	56.6325	90.9442	62.8368	112.959	55.8567	44.6879	91.5817	104.05	97.3059	58.3547	100.279	192.25	72.9629	201.623	129.56	87.7407	75.9972	78.025	90.0746	154.556	104.091	99.6804	147.724
AIFM2	ENSG00000042286	1401.8	1152.84	1043.67	1935.67	1330.38	1313.55	1308.62	1532.38	2270.93	1425.01	1446.14	1005.23	1241.98	1165.96	1168.93	1308.3	1810.32	1299.26	1513.39	1222.87	1421.82	1213.81	1951.04	1022.88	1502.71	1073.5	1293.83	986.325	971.448	1513.88	1942.81	1609.77	1354.15	1410.53	968.158	1499.73	1593.15	1601.3	1144.8	1560.97	1248.48	1645.84	1585.4	1374.32	2140.77	1588.4	1849.28	1416.71
C2orf83	ENSG00000042304	0	0	0	0	0.971084	0.599794	0	0	0	0	0	0	0	0	0	0	0	0	0	0	0	0	0	0	0	0	0	0	0	0	0	0	0	0	0	0	0	0	0	0	0	0	0	0	0	0	0	0
SPATA7	ENSG00000042317	109.633	408.844	410.013	173.365	191.303	219.525	235.052	142.526	167.627	290.96	201.684	135.358	235.154	241.064	172.081	248.712	209.04	244.322	226.772	240.419	93.0053	291.727	265.888	305.698	237.096	255.475	208.565	223.812	291.886	301.462	144.119	67.0739	266.847	234.821	111.404	286.724	186.359	199.484	216.726	344.897	209.298	223.386	193.402	252.482	158.941	198.174	152.636	156.371
MED17	ENSG00000042429	644.409	1349.35	1102.45	1033.03	703.065	964.469	1207.77	675.451	694.779	668.978	657.897	650.914	748.16	1234.84	856.929	759.765	718.574	843.74	930.709	1101.18	559.194	1107.42	658.432	997.891	963.469	818.025	763.931	782.988	607.268	1148.35	1033.41	1132.52	831.904	937.675	718.824	1007.99	679.568	1103.76	494.618	793.443	1002.62	946.511	787.72	938.96	709.754	833.733	692.571	887.066
RETSAT	ENSG00000042445	1823.59	2917.58	2870.09	4045.42	898.252	2153.86	3489.11	1932.51	2298.23	4221.59	1361.59	1218.22	1326.76	1916.21	1266.27	1204.95	1639.65	1341.7	2839.37	1442.51	2704.13	988.441	2929.26	1181.14	1912.33	2612.65	1322.93	998.328	1576.01	2327.91	3973.87	2176.03	1238.15	1846.4	1026.51	3185.91	3376.42	3028.74	1424.95	1751.29	3696.08	1278.9	1697.46	1641.81	3263.77	1848.62	3963.33	2465.19
CAPG	ENSG00000042493	82.8526	67.1399	121.857	110.323	135.952	136.153	133.363	91.1814	72.8153	229.102	121.539	199.056	90.9674	88.5542	150.354	63.5977	80.023	65.2216	139.37	79.1503	109.281	78.5566	207.5	68.3031	207.872	128.367	147.936	108.023	138.262	145.392	166.463	25.7977	79.6557	176.92	156.497	99.5364	393.603	109.444	62.6768	75.0554	118.815	86.7443	110.397	62.0969	454.9	106.093	71.6453	294.007
AP2S1	ENSG00000042753	2171.74	1270.75	1228.6	2410.63	1713.96	2429.77	1645.37	1561.59	2196.59	1803.03	1622.28	1425.24	1903.51	1239.27	1652.15	1885.22	1989.14	1829.31	1869.29	1593.89	1715.95	975.094	2805.3	1369.39	2273.39	1595.78	1309.6	1152.24	1537.15	1184.49	2000.9	1440.8	1679.74	1635.7	1978.76	1511.62	2392.68	1498.07	2006.41	1896.04	1785.89	1412.47	1418.56	1310.86	3149.77	2398.11	1096.48	1755.4
USH2A	ENSG00000042781	85.3632	128.275	110.388	62.3254	33.9879	85.7706	36.6748	54.0006	34.1322	50.4024	71.3382	19.9056	66.8332	87.5702	92.9933	98.8035	60.4255	69.3626	96.063	55.4052	49.9903	93.0477	26.0498	289.039	51.8501	72.993	29.1021	129.204	93.982	151.963	44.6879	178.004	50.2827	85.2432	15.9149	97.308	34.2729	258.475	55.1254	159.046	84.0848	164.277	174.311	60.7321	45.49	33.029	122.524	28.1036
ZPBP	ENSG00000042813	1.67379	0	18.6369	0	0	3.59877	0.833519	0	0	0	1.76144	0	0.618826	0	0	0	0	1.03526	3.93701	0	0	0	0	0.832964	0.942729	0	2.42518	9.88443	3.61469	0	2.2344	0	1.49354	0	5.30497	0	0	0	1.51028	0	0	0	0	2.04715	0.548072	0	1.03834	2.16182
TG	ENSG00000042832	152.315	18.0131	2001.32	69.4893	1250.76	76.1739	217.548	603.745	791.866	668.214	70.4575	83.6037	417.089	1201.88	86.0406	36.3415	239.252	464.833	194.488	169.184	562.682	144.91	876.712	263.217	311.101	74.2515	346.8	196.983	46.0873	183.998	175.4	221.86	192.169	24.9296	509.278	589.791	101.748	208.022	59.6563	182.277	73.1172	574.969	380.164	124.194	139.21	65.0572	11.4217	435.967
ADAM28	ENSG00000042980	46.0292	47.4892	107.521	4.29831	50.4964	56.9805	41.676	139.871	7.58493	86.2951	121.539	127.396	73.6403	131.847	86.0406	26.1205	27.7631	36.2342	78.7402	86.076	95.3304	64.4469	16.1689	47.479	74.947	129.625	43.6532	170.153	199.712	59.1424	77.0867	15.4786	37.8365	90.8724	45.0923	51.9966	39.0925	23.286	79.29	45.5693	77.687	76.7649	39.8425	29.3425	127.701	94.0827	91.3737	48.2806
BARX2	ENSG00000043039	5.02137	0	5.73444	0	0	2.99897	0.833519	0	0	0	0	19.9056	0	0	0	0	0	8.28211	3.14961	1.97876	2.32513	0.381343	0	1.66593	1.88546	0	19.4014	0	3.61469	0	0	2.57977	1.49354	1.60836	0	2.97124	0	6.20961	0	3.57407	0	6.90884	1.66011	0.682383	1.09614	0	8.3067	1.44121
DCUN1D1	ENSG00000043093	533.939	1420.86	1237.21	884.735	552.547	657.974	1069.4	767.517	677.334	984.375	657.016	593.188	636.153	954.417	557.96	809.735	574.042	692.591	810.236	961.677	633.598	874.038	591.062	936.252	1019.56	904.861	515.35	746.981	572.025	1073.6	750.757	1240.87	721.88	770.405	554.37	691.555	1022.83	911.26	663.015	989.123	861.869	922.714	668.193	869.357	761.821	619.545	971.883	694.664
JADE2	ENSG00000043143	850.285	1247.27	900.308	1080.31	1273.09	1383.13	1038.56	925.093	2459.03	1136.35	698.41	1705.91	1322.43	1006.07	1644.33	1629.69	1413.47	1131.54	1477.95	1540.46	1076.54	1149.37	2071.41	1898.33	967.711	1404.49	1531.5	614.953	1141.34	1050.6	1602.06	3006.72	1194.84	1293.12	1408.47	1271.69	1321.11	1473.23	1139.51	1119.58	934.986	1179.88	2018.69	1361.36	1207.4	1635.44	1467.17	2075.34
ZIC2	ENSG00000043355	1.67379	7.64194	22.9378	0	10.6819	1.19959	0	3.54103	6.82643	0	1.76144	1.99056	1.23765	3.93574	5.21458	0	1.63312	2.07053	0	1.97876	0	0.762686	0.89827	0.832964	0	0	0	0	1.80735	0	4.46879	2.57977	0.995696	4.82508	0	0	0.535514	0	0.755142	0	0.913965	6.90884	0.830053	2.04715	3.83651	0	2.07667	0.720606
LCP2	ENSG00000043462	263.622	163.21	202.139	254.316	233.06	259.711	187.542	293.02	199.484	214.592	263.335	469.773	259.907	210.07	372.842	110.16	204.957	159.431	233.071	241.409	478.977	305.837	394.341	286.54	177.704	213.945	441.382	441.269	392.194	317.069	280.417	242.498	167.775	307.197	371.348	135.191	252.227	152.912	189.541	278.777	183.707	192.68	240.715	235.422	240.604	420.369	153.674	284.639
TRIT1	ENSG00000043514	1130.64	1331.34	941.882	1108.96	676.845	831.315	992.721	1060.54	731.187	1368.5	741.565	314.509	725.264	792.56	756.114	980.086	802.68	912.067	841.732	603.521	1025.38	662.011	648.551	925.424	915.39	878.433	771.207	1154.36	1063.62	1232.13	985.369	724.915	923.508	949.737	485.405	1051.82	749.184	758.348	890.313	1025.76	849.988	664.016	803.491	879.592	808.407	740.651	849.36	911.566
ADRB1	ENSG00000043591	2469.68	1396.84	2163.32	2800.35	1507.12	940.478	932.708	2583.18	7308.83	963.756	1390.65	706.65	1185.67	2578.89	3833.59	1466.15	3450.79	2403.88	1480.32	1659.19	968.417	1031.15	925.218	2243.17	1820.41	337.278	1622.44	1868.86	2018.81	1329.06	716.124	4844.8	2023.26	1259.35	461.533	1796.86	2423.2	794.83	2161.22	3089.78	600.475	3146.59	1325.59	2744.55	1121.36	2282.01	1805.67	384.804
GUCA2B	ENSG00000044012	0	0	0	0	0	0.599794	0	0	0	0	0	1.99056	0	0.491968	0	0	0	0	0	0	0	0	0	0	0.942729	0	0	0	0	1.64284	2.2344	0	0.497848	1.60836	5.30497	1.48562	0	0	0	0	0	0	0	0	2.19229	0	0	0.720606
CUL7	ENSG00000044090	573.273	942.688	358.403	788.739	1034.2	743.745	445.933	806.469	1304.61	665.923	988.166	983.338	1297.68	639.066	997.723	764.308	854.123	1063.22	677.165	774.684	795.195	748.576	1182.12	966.239	551.025	606.597	960.37	794.991	871.141	475.603	516.146	767.481	1063.4	778.447	710.867	870.572	1105.84	556.536	566.357	868.498	529.186	849.02	874.876	785.423	939.396	911.801	401.836	769.607
CTNNA1	ENSG00000044115	23264.8	22624	23184.4	22458.6	14778.9	23586.9	26663.4	23604.5	13642.2	21728.8	13419.5	7832.87	15085.7	15736.6	14262.7	21090.6	12909.8	16624.3	17799.2	19324.6	19304.4	14129.5	12880.3	21294.7	21147.3	23557.9	12093.1	15683.1	11491.1	19154.7	28822.6	24363.3	15154	18009.6	12060.9	15476.4	19061.6	20677.2	15691.9	20139.9	21747.8	18455.8	14569.1	13738.4	23768.8	13099.5	21377.3	24444.4
PHKA2	ENSG00000044446	1446.99	2667.04	2386.96	1225.02	2112.11	2200.05	1597.86	1728.91	1367.56	2230.69	2336.55	1504.87	1711.67	2355.54	2095.39	3305.94	2847.35	2480.49	3461.42	1988.65	1064.91	1460.54	2269.03	3477.63	1956.16	3128.63	2373.04	2810.71	2621.55	3183.83	2813.11	3201.49	2339.39	3823.88	1015.9	3873.01	2055.84	3407.52	1831.98	2966.47	2877.16	2654.53	4862.45	2144.05	2411.52	1028.9	3367.33	1783.5
CNTLN	ENSG00000044459	126.371	278.931	341.199	231.392	223.349	178.739	195.877	83.2141	204.035	253.54	288.876	443.896	172.034	225.813	210.321	219.185	173.928	158.395	158.268	255.26	158.109	387.444	200.314	198.246	170.634	208.911	371.052	141.912	194.29	239.855	229.026	69.6537	244.941	172.899	395.221	161.19	189.037	179.302	231.074	175.129	132.525	154.297	192.572	255.894	186.893	251.221	222.204	174.387
EPHA3	ENSG00000044524	1036.91	212.883	478.826	230.676	424.364	230.921	291.732	669.254	198.725	317.688	760.06	1256.05	311.888	420.14	372.842	183.979	320.909	298.156	204.724	569.882	348.77	690.612	213.788	90.7931	239.925	286.938	540.815	828.88	177.12	341.711	281.534	90.2918	588.954	270.205	713.519	257.755	290.249	213.455	727.957	371.703	349.135	535.051	199.213	477.668	389.131	251.221	501.517	265.183
HSPA5	ENSG00000044574	18959	58252.3	15399.9	32541	13989.4	24947.8	35791.3	22847.6	37847.3	28684.3	14420	5553.67	16164.3	16505.5	9630.46	12557.1	8404.86	15602.5	15000	24981.8	24605.7	15184.3	58294.1	23702.8	11996.2	19367	12985.6	12472.7	8789.12	16553.3	17840.5	34700.4	14310.6	15075.2	11265.1	10103.7	42285.3	10008.3	18253.3	21607.9	25331.5	15026.7	8421.72	10844.4	32453	15632.7	10694.9	45635.2
DSG2	ENSG00000046604	1392.59	4348.26	4031.31	3271.01	934.182	1952.33	2319.68	2427.37	1548.08	2333.02	1018.99	280.669	1570.58	2228.12	624.011	1517.26	1097.46	1607.76	1836.22	3587.49	1532.26	1410.21	904.558	3064.48	2437.9	2518.26	649.948	982.795	562.988	3940.36	3470.02	3851.59	1387.5	1467.63	257.291	1519.04	3734.14	2060.04	683.404	2765.43	2490.56	2316.76	1402.79	1254.22	2402.75	424.373	3696.48	1227.91
GEMIN8	ENSG00000046647	230.983	346.617	312.527	399.742	329.197	520.022	467.604	249.642	447.511	388.71	350.526	258.773	354.587	389.638	397.177	456.54	387.867	347.848	535.433	482.817	351.095	409.181	588.367	444.803	582.135	445.509	437.745	381.257	521.419	254.641	348.566	290.224	416.201	405.307	416.44	366.205	363.079	469.602	338.304	447.652	463.38	387.663	408.386	348.016	474.631	429.377	284.504	518.836
OFD1	ENSG00000046651	1072.9	811.683	809.99	667.67	676.845	659.174	717.66	830.371	961.01	597.193	891.287	979.357	706.699	815.682	1131.56	658.69	712.858	593.206	586.614	620.341	1031.2	993.78	1122.84	765.494	759.368	714.828	1181.06	964.438	650.644	747.494	538.49	1087.37	667.117	762.363	992.03	798.52	592.279	671.414	626.768	588.827	625.152	554.242	609.259	701.49	750.859	956.841	696.724	828.697
GPM6B	ENSG00000046653	461.129	495.089	928.98	211.333	768.127	198.532	770.172	397.48	239.684	322.27	374.305	332.424	543.329	534.277	639.655	261.205	257.217	558.007	256.693	272.079	254.602	518.245	168.875	194.081	485.977	246.666	187.951	1104.23	157.239	168.391	267.01	206.381	627.289	271.813	206.894	367.691	306.314	372.576	200.113	310.944	329.028	337.765	604.278	500.187	246.633	333.293	260.623	381.201
MAGEC2	ENSG00000046774	0	0	2.86722	0	0	0	0	0	0	0	0	3.98113	0	0	0	0	0	2.07053	1.5748	0	2.32513	3.05074	0	1.66593	0	0	0	0	0	0	2.2344	0	0	0	2.65249	1.48562	1.07103	0	0	0	0	0	0	0	0	0	0	0
PREX2	ENSG00000046889	890.456	935.046	1132.55	762.233	734.139	476.237	819.349	923.323	617.413	727.781	1463.75	2478.25	596.548	809.779	750.899	549.666	676.929	665.674	509.449	511.509	1050.96	1733.58	403.323	840.461	449.21	641.835	1396.9	1592.81	808.787	1025.96	541.841	653.971	925.998	519.501	1559.66	476.141	607.809	451.749	1534.45	757.702	415.854	958.026	844.994	943.054	623.706	792.697	878.433	446.055
WDR37	ENSG00000047056	1820.25	1715.07	2411.33	1929.94	2030.54	2292.41	2131.31	2958.53	1573.87	1606.01	1667.2	987.319	1600.28	2603	2056.28	2003.33	1801.33	2602.65	1970.87	1879.82	1261.38	2001.67	996.182	2041.6	1912.33	2445.26	1788.57	1767.2	1937.47	2675.37	2376.28	1168.63	2266.21	2281.46	1169.75	1774.57	1754.88	2258.74	1728.52	2213.24	1880.94	2584.67	2315.85	1879.97	1860.71	1464.29	2099.52	1539.21
YTHDC2	ENSG00000047188	1531.52	1576.97	2093.07	1555.27	894.368	1043.04	1389.48	1484.58	921.568	1687.72	1210.11	1078.89	1152.25	1362.26	1157.64	1542.24	970.891	1074.6	1070.87	993.337	1550.86	1373.98	620.705	1003.72	1071.88	1456.08	1444.19	2178.11	1797.41	1640.38	1228.92	1002.24	925.998	1255.33	1082.21	1015.42	1385.91	1323.42	1916.55	1421.58	1045.58	1582.12	990.253	1119.11	1235.36	1150.01	1287.54	750.871
CTPS2	ENSG00000047230	216.756	521.29	438.685	389.713	492.339	422.855	433.43	246.101	421.722	495.624	587.439	579.254	492.585	494.919	455.407	525.817	384.6	431.705	466.929	381.9	288.316	612.818	441.051	349.845	363.893	444.25	617.208	509.048	478.043	580.745	299.409	229.599	536.68	398.874	371.348	411.516	383.428	398.967	382.857	311.837	382.951	344.674	417.517	474.939	347.478	359.316	370.686	345.17
ATP6V1H	ENSG00000047249	1226.05	2438.33	2025.69	1356.12	1696.48	1619.44	1673.71	1405.79	1050.51	2379.61	1625.81	617.075	1657.83	2154.33	920.373	1877.27	1238.72	1785.83	1660.63	2146.95	988.181	1776.68	988.995	1548.48	2346.45	1839.93	1056.16	1600.57	1375.39	2261.37	2073.52	1500.13	1777.82	1698.43	1023.86	1646.07	1795.58	1865.99	1377.38	2112.27	1875.46	1812.42	1675.05	1648.64	2085.42	1116.98	1804.63	1390.05
POLR2B	ENSG00000047315	2917.41	6408.86	5436.25	3833.37	2703.5	3952.65	5780.45	4646.71	2190.53	5058.57	2016.84	1512.83	2701.17	4215.18	1666.06	3529.67	1878.91	3245.55	4037.8	4565.98	3127.3	2918.42	1521.67	4562.98	4071.18	4518.01	2017.75	2435.81	2273.64	6276.48	5474.27	4978.95	2681.41	3789.3	1824.91	4110.71	3813.93	4412.7	3320.36	4631.1	3874.3	4329.54	3560.93	2815.51	3903.37	2122.87	5805.34	3907.13
FAM214A	ENSG00000047346	764.085	1431.77	1393.47	574.54	553.518	846.31	1126.08	1269.46	617.413	1063.03	759.179	991.3	644.198	1245.17	790.009	1468.43	723.473	748.495	1195.28	1448.45	428.987	1134.88	476.981	1593.46	1755.36	1712.82	983.41	1076.7	926.265	2251.52	1198.75	1457.57	939.937	1397.67	686.994	1000.56	1095.66	4110.76	1327.54	1355.46	1449.55	1929.1	1598.68	915.076	1289.61	655.576	2293.69	1013.17
ARAP2	ENSG00000047365	256.927	115.175	194.971	459.919	132.067	94.1677	178.373	147.838	91.0191	102.332	198.162	149.292	124.384	167.761	227.703	51.1053	161.679	135.62	88.189	300.771	167.41	184.951	97.0132	178.254	84.3743	176.19	180.676	491.398	147.299	148.677	170.931	110.93	132.925	106.152	114.057	154.504	123.704	86.9345	246.176	87.5646	109.676	181.933	134.469	156.948	172.095	106.093	209.744	256.536
TPR	ENSG00000047410	2781.84	4681.78	5191.11	3323.31	2713.21	3317.46	3837.52	4631.66	2410.49	3404.46	2646.56	3192.86	2790.29	3860.47	2337	3303.67	2273.31	2717.57	3236.22	4556.09	3088.94	3074.77	2399.28	4449.7	3664.39	3857.3	2687.1	3403.78	2730	4070.14	4979.35	3222.13	2559.94	4106.15	2885.91	3331.5	3249.5	4247.37	3966.01	3789.4	3863.33	5213.1	4099.63	2648.33	3688.53	2994.63	5459.58	3340.01
CP	ENSG00000047457	47.703	40.939	78.8486	20.7751	75.7445	140.352	47.5106	29.2135	103.913	113.024	31.7059	95.547	43.9366	99.3774	150.354	60.1907	111.052	84.8916	85.0394	131.587	488.278	78.1753	1056.37	97.4568	89.0879	64.1835	294.659	99.5504	156.335	78.0351	103.899	72.2335	9.45912	38.6007	472.143	63.8816	140.305	93.1441	317.915	79.523	165.428	120.521	56.4436	73.015	48.2304	448.394	217.012	368.95
KIAA0556	ENSG00000047578	557.372	980.898	530.436	582.42	717.631	852.308	1139.42	680.762	935.98	647.595	622.668	762.386	758.68	790.1	843.024	555.344	727.556	765.06	763.78	857.792	783.569	824.845	1215.36	1056.2	1203.87	848.229	652.373	598.714	900.058	584.852	792.094	1400.81	628.782	849.215	806.356	1213.75	768.998	1578.79	930.336	906.026	1000.79	794.517	1019.3	681.701	1250.7	801.705	878.433	1414.55
DTNBP1	ENSG00000047579	687.927	587.338	394.243	470.665	916.703	617.188	485.108	641.811	796.417	549.081	608.576	553.377	682.565	561.335	776.972	706.389	966.808	773.342	707.874	798.429	768.456	719.975	1294.41	1002.89	650.483	619.182	654.798	559.176	862.104	571.709	618.928	1297.62	586.465	620.828	522.54	846.803	689.207	915.917	689.445	870.285	674.506	511.254	1094.01	663.959	533.822	475.418	734.104	847.433
XK	ENSG00000047597	150.641	1215.61	837.229	573.107	253.453	506.226	892.699	331.086	288.227	623.921	212.253	33.8396	334.166	511.154	156.437	590.55	311.926	336.461	641.732	714.332	252.277	259.313	209.297	2013.28	1030.87	879.691	116.409	369.96	249.414	1062.92	664.733	349.558	369.403	780.055	111.404	377.347	642.082	1730.15	249.197	604.017	956.008	541.192	378.504	326.862	842.935	142.125	1236.66	1044.88
ANO2	ENSG00000047617	410.915	225.437	226.511	221.363	265.106	263.91	273.394	187.674	236.65	261.94	198.162	477.735	143.568	214.99	369.366	314.581	576.492	173.924	233.858	138.513	245.301	213.933	669.211	339.017	146.123	298.264	457.146	233.696	225.015	277.641	250.252	442.43	316.631	464.012	1076.91	249.584	167.08	267.789	247.687	117.051	206.556	123.591	399.255	315.261	265.267	495.435	109.025	143.401
C12orf4	ENSG00000047621	424.306	865.177	758.38	661.939	403.971	684.965	821.85	639.155	545.356	744.581	335.554	386.169	492.585	742.379	422.381	521.274	385.417	398.576	518.11	627.266	504.554	566.294	450.033	717.182	630.214	646.869	442.595	471.629	425.63	723.672	547.427	686.218	516.269	484.117	493.363	559.335	636.191	592.241	376.816	663.883	563.917	702.399	489.731	525.435	496.005	507.446	485.942	580.808
SCML1	ENSG00000047634	1884.69	653.932	893.14	764.382	433.103	440.849	615.137	1057.88	386.831	706.398	930.038	455.839	703.605	761.074	699.623	595.093	476.055	493.821	546.457	368.049	761.481	721.882	198.518	344.847	448.739	459.352	930.056	1856.86	1435.94	818.136	437.942	883.57	501.333	474.467	848.796	499.168	561.754	620.185	1398.52	542.364	454.241	416.066	508.822	529.53	526.149	614.54	574.2	395.613
WWC3	ENSG00000047644	3053.83	5221.63	2639.28	3138.48	2485.97	3527.99	4020.06	2765.54	2427.93	2677.44	2680.91	2514.08	3318.76	2805.2	3204.36	2721.07	2588.5	2740.34	2692.13	3398.52	3736.49	2807.07	2217.83	3506.78	3012.02	3400.47	2740.45	4134.52	2786.02	3042.55	4584.98	7761.23	2339.39	2620.02	2909.78	3048.49	3698.8	3197.95	2389.27	3668.78	4002.25	3323.92	2494.31	2584.19	3633.17	2152.89	3436.9	3397.66
ARHGAP6	ENSG00000047648	754.879	407.206	242.28	303.747	396.202	458.843	355.079	378.89	300.363	400.165	699.29	1041.06	331.691	335.03	524.934	494.018	399.298	303.332	407.874	276.037	354.583	552.185	297.327	260.718	294.603	430.407	540.815	730.036	569.314	406.604	422.301	243.788	464.492	422.195	835.533	270.383	334.161	218.112	558.805	277.884	317.146	272.515	451.549	378.723	356.247	492.433	522.284	327.876
FAM184B	ENSG00000047662	3.34758	3.27512	2.86722	1.43277	4.85542	0.599794	1.66704	5.31154	6.06794	0.763673	2.64215	1.99056	0.618826	1.4759	6.08368	5.67836	1.63312	0	0.787402	0.989379	5.81283	0.381343	1.79654	4.16482	3.29955	0	6.06294	3.53015	5.42204	3.28569	0	6.44942	2.48924	4.0209	2.65249	2.22843	0	2.3286	2.26543	1.78703	1.82793	3.0706	3.32021	5.45907	0	8.00704	2.07667	0
MAP4	ENSG00000047849	37981.6	52029.6	39723.9	32654.9	46169.2	63960.3	54963.9	67958.5	32141.9	39729.3	38686.4	18155.9	52512.9	42745.1	34760.4	37050.2	32189.7	49345.8	38170.9	54293.2	42825.4	31376.5	23878.7	88083.5	53365.5	65697.5	21557.4	22082.5	33298.5	44310.8	49323.2	77985.1	40054.9	48312	31644.2	63308.9	31889.9	57511.8	20047.5	55581.2	35950.8	64477.9	62418.3	40996.9	52517.9	27432.1	66726.7	81420.5
GOPC	ENSG00000047932	1358.28	2504.92	2868.66	1763.74	1137.14	1861.76	2703.94	1818.32	1434.31	2205.49	1309.63	1301.83	1481.47	2178.43	1063.77	1485.46	1060.71	1415.21	1433.07	2543.69	1967.06	1671.81	994.385	1891.66	1974.07	1946.9	1247.75	1444.54	1563.35	2418.27	1882.48	2254.72	1405.92	1719.34	1159.14	1385.34	1351.64	1939.73	1626.58	1549.36	1704.55	1878.44	1264.17	1279.47	1802.06	1454.28	2011.26	1596.14
ROS1	ENSG00000047936	0	2.18341	0	0	1.94217	1.19959	2.50056	1.77051	0	3.05469	8.80718	0	1.23765	1.96787	0	2.27135	1.63312	3.10579	11.811	5.93628	0	3.81343	0	7.49668	0.471365	17.619	2.42518	1.41206	5.42204	2.46427	2.2344	3.86965	0.497848	13.6711	0	2.22843	18.743	7.76201	2.26543	3.57407	0.913965	0.767649	11.6207	0	4.38458	0	4.15335	4.32364
USP28	ENSG00000048028	4558.56	7531.68	10162.9	6312.78	4303.84	5131.24	10522.3	5607.21	3168.98	6805.86	5948.37	961.442	3963.58	4772.09	2441.29	5384.23	3973.39	6074.93	4340.95	4803.44	4767.68	5246.52	2237.59	8292.99	3826.54	5489.57	2662.85	2950.5	2444.43	7852.79	8782.3	7808.95	5759.61	5310.01	766.569	4785.92	4765.54	4877.65	1949.78	4944.72	4107.36	8147.06	4828.42	4789.65	5110.77	2176.91	6563.33	6164.78
HDAC9	ENSG00000048052	372.418	786.574	1148.32	449.889	412.711	653.776	600.967	310.725	326.91	452.858	684.318	296.594	715.981	918.995	558.829	766.579	459.724	529.02	708.661	1529.58	605.697	715.399	227.262	1221.96	894.179	841.936	358.926	444.799	257.547	772.136	702.718	603.665	566.551	744.671	228.114	763.608	340.052	1505.05	305.078	725.535	790.58	1374.86	714.675	661.23	789.772	203.179	816.133	804.917
TSPAN17	ENSG00000048140	1892.22	1393.56	1308.89	1633.36	1515.86	1643.44	1519.51	1604.97	2845.86	1702.23	1189.85	1132.63	2039.03	1211.72	1583.49	1178.83	1652.72	1415.21	1545.67	1209.02	1833.37	1137.55	2417.25	1531.82	1797.31	1719.11	1156.81	991.973	1313.04	1469.52	1815.45	1509.16	1556.27	1450.74	1946.93	2151.92	2064.94	1622.26	1627.33	1678.92	1494.33	1457	1713.23	1696.41	3093.87	1580.39	1357.11	2483.21
NOP16	ENSG00000048162	1042.77	507.643	391.376	1677.77	438.93	504.427	787.676	860.469	1625.45	602.538	426.268	260.764	326.74	361.104	451.93	487.204	444.209	412.035	400	354.198	999.807	337.488	989.894	431.476	781.051	538.638	388.028	703.207	390.387	491.21	608.873	620.434	431.634	470.446	594.157	379.576	1048	523.159	700.772	334.175	737.57	442.166	404.236	412.16	827.589	1155.02	482.827	1078.03
CC2D2A	ENSG00000048342	104.612	394.652	586.347	227.81	387.462	311.893	312.57	163.772	164.593	291.723	429.791	746.461	290.229	357.66	212.929	293.004	345.405	363.377	307.874	588.681	115.094	460.281	220.974	236.562	294.603	437.958	312.848	235.814	233.148	477.246	299.409	81.2627	452.544	324.889	254.639	375.119	262.937	274.775	136.681	413.698	241.287	629.472	334.511	419.666	231.835	265.233	190.016	348.773
RRM2B	ENSG00000048392	2355.02	3068.79	2196.29	1955.01	820.566	971.067	1714.55	2363.63	2003.94	1293.66	961.744	832.055	899.773	1528.54	730.91	1034.6	832.076	1222.65	1149.61	1612.69	2237.94	1359.87	762.631	1346.07	1377.8	1517.75	982.197	1396.53	872.044	1768.52	1560.73	4069.58	1147.04	969.038	771.874	853.488	1694.37	1432.09	1316.97	1653.9	1303.31	1574.45	729.616	1226.24	1435.4	1560.37	2511.74	1241.6
ZNF800	ENSG00000048405	772.454	623.91	577.745	515.797	307.834	414.458	540.12	725.91	402.76	440.64	498.487	461.811	314.363	456.546	457.145	382.722	320.092	281.592	403.937	339.357	647.549	464.857	439.254	485.618	427.528	378.808	572.342	665.081	685.888	510.924	506.091	803.597	253.405	315.239	615.377	365.462	415.559	537.907	869.924	344.897	325.372	419.136	402.576	352.792	398.449	566.498	744.488	353.097
TNFRSF17	ENSG00000048462	0	0	0	0	0.971084	1.19959	0	0.885257	0	0	0	0	1.85648	0.983935	1.73819	0	0	2.07053	0	5.93628	0	0	2.69481	4.16482	2.82819	2.517	2.42518	0	1.80735	0	0	0	0	3.21672	0	0	0	1.5524	0	1.78703	0	1.5353	1.66011	0.682383	1.64422	1.00088	0	1.44121
SNX29	ENSG00000048471	600.053	778.932	774.15	586.002	545.749	567.406	585.964	657.746	728.153	614.757	612.099	740.49	445.555	545.592	522.327	598.5	553.628	540.407	660.63	590.659	584.771	575.828	591.96	798.813	604.289	955.201	502.012	672.141	619.016	712.173	774.219	509.504	588.457	639.324	681.689	682.642	835.938	725.748	673.587	703.197	539.24	793.749	884.006	500.187	686.735	711.625	686.341	592.338
LMO3	ENSG00000048540	15.901	88.974	176.334	17.9096	124.299	60.5792	15.0033	22.1314	55.37	128.297	88.0718	234.886	108.913	39.3574	140.794	116.974	59.609	188.418	51.9685	77.1716	24.4139	181.901	131.147	100.789	50.9074	83.061	191.589	81.1936	128.322	294.069	232.377	15.4786	144.874	174.507	87.5321	122.564	147.266	70.6343	163.111	74.1619	98.7083	83.6737	141.939	364.393	263.623	137.121	461.022	87.1933
MRPS10	ENSG00000048544	2442.9	3806.23	3073.66	2530.27	2027.62	2789.04	3709.16	2590.26	1811.28	3402.93	2739.91	748.452	2426.42	2670.89	1347.97	2490.53	2020.17	3132.71	2534.65	2799.94	2290.25	2904.31	1373.46	2472.24	3867.08	2996.49	1405.39	1618.93	1875.12	4412.68	2970.63	2205.7	2671.95	2246.08	1209.53	2269.28	2073.51	2254.09	1492.16	2952.18	3250.97	2764.3	1813.67	2039.64	2780.92	1796.58	2956.15	2169.02
GUCA1A	ENSG00000048545	0	0	0	0	1.94217	2.39918	0	0	0	0	1.76144	1.99056	1.23765	0	0	0	0	0	0	0	0	0	0	0	6.5991	0	0	0	0	0	0	0	0	0	5.30497	0	1.07103	0	1.51028	3.57407	0	3.0706	2.49016	0	0	1.00088	1.03834	0
RSF1	ENSG00000048649	1031.05	1679.04	1519.63	1276.6	819.595	1129.41	1645.37	1385.43	892.746	1460.91	915.947	1198.32	849.648	1322.9	919.504	1177.69	872.904	842.704	1174.8	1486.05	842.86	1088.73	693.465	1565.97	1464.06	1545.44	1138.62	1134.59	832.283	1657.63	1369.69	1372.44	919.526	1209.49	1013.25	1067.42	1237.04	1540.76	1202.94	1245.56	1277.72	1455.46	1292.39	1121.16	1420.6	999.879	2035.14	1266.1
VPS13D	ENSG00000048707	10141.5	14719.5	7999.55	21376.2	5044.78	8417.51	12323.6	14401.4	5587.81	8182	7468.49	2820.63	6035.41	6120.08	3601.54	8160.95	4581.72	6767.52	8304.73	4240.48	8237.94	4195.15	3724.23	20780	7583.78	9628.78	2758.64	4114.75	4847.3	9389.67	7432.72	18695.6	5499.73	12543.6	3034.45	4825.29	9079.64	7224.1	4429.67	5894.53	7691.93	7359.45	10163.2	4369.98	16262.4	6247.49	9432.25	12104
CELF2	ENSG00000048740	3700.75	4104.27	4563.18	2560.36	2805.46	4061.21	5269.51	4964.52	1861.34	4341.48	3342.33	2665.36	3373.22	4675.17	3340.81	3357.05	2679.14	3913.3	3487.4	4802.45	2177.49	4207.74	1911.52	3603.4	3397.12	4856.55	2333.02	3670.65	2939.65	3794.15	4433.04	3721.31	3131.96	3248.09	1625.97	2584.98	3839.64	5060.05	2570.51	3383.75	3392.64	4447.76	2743.32	3115.76	4032.17	1915.68	4972.6	3218.23
FAM120A	ENSG00000048828	5416.38	9042.05	7950.81	7416.73	3967.85	5426.94	6702.33	5485.93	4076.9	5519.83	3787.09	2971.91	4902.96	5254.21	3346.02	4467.74	3640.23	4907.15	5075.59	6576.4	5398.96	4308.79	3623.62	9291.72	6817.82	8214.23	2556.14	3614.17	2557.39	7296.69	7689.68	7718.66	4453.25	6050.66	3885.89	5413.59	6968.65	5580.11	3152.72	6437.79	5516.69	8910.87	5480.84	4157.76	6172.94	5153.53	6470.92	5228.72
R3HDM1	ENSG00000048991	318.02	834.063	835.795	671.969	550.604	578.802	697.655	457.678	567.352	617.812	612.099	569.301	532.809	661.696	374.581	616.67	535.664	572.501	708.661	680.693	545.243	543.795	531.776	940.417	879.566	858.297	611.145	362.9	592.809	1129.45	625.631	514.664	576.508	740.65	599.462	578.648	840.757	574.389	589.766	782.72	670.851	814.475	761.988	543.86	717.427	658.579	720.606	535.41
COL9A2	ENSG00000049089	26.7806	16.3756	77.415	6.44746	66.0337	20.9928	10.8357	17.7051	21.9963	14.5098	59.0081	83.6037	21.0401	30.502	37.3712	24.9848	27.7631	34.1637	25.1969	28.692	13.9508	44.9985	28.7446	15.8263	44.7796	41.5305	41.228	38.8317	28.9175	18.0713	32.3988	20.6381	68.7031	54.6843	21.2199	60.1675	14.9944	33.3766	19.6337	33.0601	29.2469	54.5031	42.3327	46.4021	47.6823	32.0282	36.3418	20.177
KITLG	ENSG00000049130	2079.68	889.74	1019.3	995.058	776.867	439.05	743.499	874.633	282.918	492.569	799.692	1391.4	565.607	1037.07	724.827	361.144	527.499	321.967	359.055	630.235	442.938	1322.5	540.759	234.063	298.374	420.339	989.473	377.727	263.872	754.065	387.668	500.475	721.88	266.184	1087.52	363.977	300.423	183.183	627.523	461.054	240.373	506.648	312.1	749.257	597.399	887.78	548.242	281.757
ERCC8	ENSG00000049167	148.13	324.237	316.828	219.93	138.865	162.544	215.881	194.756	115.291	242.084	177.024	135.358	159.038	267.138	120.804	137.416	149.431	186.347	172.441	210.738	126.72	175.036	126.656	164.927	230.969	205.135	113.983	190.628	204.23	336.783	172.049	163.815	193.165	201.045	140.582	179.76	181.539	266.237	135.926	170.662	235.803	235.668	181.782	165.819	177.575	160.141	184.824	115.297
ADAMTS6	ENSG00000049192	18.4117	64.4107	239.413	27.2226	66.0337	98.9661	109.191	25.6724	34.1322	129.061	45.7973	123.415	238.867	179.568	152.092	74.9544	44.0943	31.0579	69.2913	107.842	39.5272	94.573	26.9481	19.9911	66.9338	75.51	86.0938	124.261	145.491	82.9636	43.5707	12.8988	60.2396	58.7052	328.908	115.878	110.851	61.3199	116.292	79.523	27.419	143.55	78.025	50.4964	218.681	59.0519	112.14	150.607
H6PD	ENSG00000049239	4443.07	2991.82	2371.19	2833.3	3444.43	3133.33	2134.64	5554.1	6512.42	3945.9	4374.53	3801.98	4089.2	2725.99	4045.64	4472.28	4764.63	4260.11	4357.48	2934.5	5915.14	3571.28	3992.81	5224.35	2904.08	3843.46	4322.88	4496.71	5306.37	4199.11	3663.29	1661.37	4581.2	3985.52	4657.77	4239.96	2802.35	4446.86	7534.81	3596.4	3601.94	3523.51	6364.84	3686.24	2920.13	6004.28	4231.22	2393.13
VAMP3	ENSG00000049245	2362.55	4079.71	3516.65	2674.98	2985.11	2966.58	3890.03	2862.03	2772.29	3958.12	2343.59	2661.38	3239.55	2798.8	2046.72	2692.68	2051.2	3137.88	2273.23	2991.88	2785.51	2998.88	2041.77	2800.43	3437.66	3104.72	2131.73	3347.29	2179.66	3321.83	3151.62	2188.93	2935.81	2482.51	2559.65	2121.46	3685.41	2950.34	2849.15	2720.76	3432.85	3399.92	2088.41	2255.28	3266.51	2669.35	2901.11	2476.72
PER3	ENSG00000049246	233.494	623.91	1558.34	149.724	649.655	653.776	253.39	565.679	612.862	239.03	602.411	2052.27	970.938	980.491	711.79	961.915	588.741	721.579	253.543	952.772	229.025	250.924	124.86	932.92	306.858	499.624	1131.35	495.634	934.398	1021.85	1098.21	788.119	593.435	1043.83	419.093	511.053	545.689	497.545	880.496	606.698	655.313	1143.03	873.216	995.598	447.775	433.381	673.881	242.844
UTS2	ENSG00000049247	0	0	0	0	0	2.99897	0.833519	0	0	0	0	3.98113	4.95061	0	1.73819	0	0	0	0	0.989379	0	0.381343	0	0	0	0	1.21259	0	0	0.821422	0	0	0	0.804181	0	0.742809	0	0	0	0	0	0.767649	0	0	0	0	0	0
TNFRSF9	ENSG00000049249	47.703	1.09171	0	1.43277	0	0	1.66704	12.3936	0	0.763673	0	0	1.23765	0.983935	2.60729	0	0	8.28211	1.5748	0	46.5026	0	0	0	0.471365	0	2.42518	0	3.61469	1.64284	2.2344	0	0	1.60836	0	0	0	0	9.06171	0	0	4.60589	0	2.72953	0	0	0	0
EPN3	ENSG00000049283	87.8739	299.127	957.652	302.314	1109.95	863.104	553.457	193.871	144.872	261.94	581.274	177.16	914.624	849.628	704.837	889.232	977.424	1501.13	1758.27	671.788	156.946	342.065	272.176	934.586	734.857	1802.17	244.943	306.417	412.978	1818.63	1209.93	267.006	977.276	967.429	95.4895	1015.42	443.941	264.685	55.8805	696.049	548.379	639.451	1211.88	1042	240.056	37.0326	783.944	207.534
SRD5A2	ENSG00000049319	0	0	0	0	0	1.19959	0	0	1.51699	0	0	1.99056	2.4753	0.983935	0	2.27135	0	0	0.787402	0	0	0	0	0.832964	0.942729	0	0	0	0	0	4.46879	2.57977	0	1.60836	0	0	0	1.5524	0	0	0	0	1.66011	2.04715	1.09614	0	3.11501	1.44121
LTBP1	ENSG00000049323	6966.31	7568.25	5616.89	7927.51	3863.94	3399.63	7687.55	9227.91	4321.89	7554.26	4708.32	6789.81	3985.86	3963.78	3641.51	2771.04	3522.64	4297.38	5503.15	7680.55	5554.74	4448.36	2782.84	6791.16	6591.56	4587.23	4800.64	5017.06	2495.04	3832.75	6722.18	8204.95	4027.59	3348.61	5286.41	4511.82	6541.84	10873.8	7056.81	5911.5	10598.3	8079.5	3300.29	4479.85	6187.74	3765.31	8115.64	6837.11
RCN1	ENSG00000049449	3504.08	1571.51	1470.88	2469.38	1464.39	1025.65	1722.88	2507.93	1771.84	1714.45	1439.97	3027.65	1256.22	1002.63	1992.84	905.131	1399.59	984.535	1164.57	1260.47	3549.31	1338.51	2839.43	788.817	1070	1044.55	2242.08	2034.08	1573.29	1390.67	950.736	2321.79	1158.49	605.548	3968.12	970.852	1998.54	669.085	3389.08	938.192	1240.25	951.117	948.75	1444.61	1741.23	2528.22	1067.41	1648.03
ELN	ENSG00000049540	572.436	875.548	1794.88	1481.48	3707.6	4947.1	5581.24	664.828	2105.58	9931.57	3727.2	5480.02	1162.15	3029.04	1756.44	2188.44	3513.66	2218.57	5760.63	2356.7	447.588	2293.4	5769.59	3771.66	13010.6	2110.5	3506.81	1395.12	4547.28	1267.45	3239.88	180.584	1594.11	3194.21	28174.7	3055.92	5960.27	7940.54	4693.97	2382.11	3349.68	1769.43	7398.26	3019.55	12172.1	2393.1	6314.13	4963.53
RFC2	ENSG00000049541	456.944	525.656	292.457	454.904	370.954	375.471	344.243	471.842	669.749	409.329	311.774	344.367	357.062	341.917	349.377	354.33	330.707	402.717	337.008	316.601	618.485	400.029	638.67	413.15	416.215	320.917	408.642	384.081	620.823	345.819	323.988	310.862	345.009	332.127	395.221	357.291	468.039	263.908	578.439	301.115	530.1	288.636	293.839	230.646	439.006	560.493	318.769	279.595
ARID1B	ENSG00000049618	2301.46	2632.1	2312.41	2440.01	1858.65	2166.46	2337.19	2740.75	2067.65	1748.05	2184.18	1829.33	1943.73	2112.51	2024.13	2133.93	2007.92	2187.51	2207.09	2652.53	2908.74	2232.38	1822.59	3256.89	1961.35	2774.99	1683.07	1876.63	1469.37	2372.27	2770.65	5052.47	2014.29	2280.66	1599.45	2149.69	2631.52	2938.7	1628.84	2558.14	2154.22	3126.63	2341.58	2135.86	2093.09	1903.67	3171.08	2382.32
CLPTM1L	ENSG00000049656	2217.77	1927.41	1166.96	2493.02	1644.04	1595.45	1787.06	1839.56	3197.05	1790.05	1551.83	1658.14	1655.36	1302.24	1571.33	1307.16	1533.5	1416.24	1798.43	1532.55	2335.6	1363.68	2649.9	1737.56	1869.9	1632.27	1624.87	1563.86	1527.21	1298.67	1825.5	2010.93	1369.08	1519.9	2949.57	1636.41	2753.08	1804.67	2498.77	1707.51	1819.7	1566.77	1688.33	1615.88	2393.98	2652.33	1640.57	2597.06
NEDD4L	ENSG00000049759	1378.37	2589.53	2372.63	1298.09	1385.74	2055.5	1925.43	1602.31	1300.81	1906.89	2206.2	636.98	1506.22	2494.77	1676.49	2182.76	1942.6	1624.33	2055.91	2368.57	2257.7	1147.08	1202.78	3093.63	2144.24	2432.68	1022.21	2149.86	1303.1	2625.26	1947.28	5627.76	1808.68	1932.45	591.505	2128.89	1306.12	3402.09	1042.85	2153.37	1974.17	2510.21	2333.28	1919.54	1717.66	896.788	2495.12	2307.38
FOXP3	ENSG00000049768	3.34758	0.545853	0	1.43277	1.94217	4.19856	0	4.42628	1.51699	9.16408	1.76144	17.9151	3.71295	3.93574	3.47639	13.6281	3.26624	3.10579	3.14961	7.91503	2.32513	0.381343	1.79654	5.83075	4.71365	2.517	12.1259	0	14.4588	2.46427	2.2344	5.15953	7.46772	24.9296	0	1.48562	1.07103	1.5524	6.79628	4.46758	10.9676	7.67649	5.81037	2.72953	2.19229	6.00528	2.07667	3.60303
PPP1R3F	ENSG00000049769	1375.02	1094.44	906.042	1316.71	1390.59	1398.72	943.544	1044.6	1691.44	916.408	1528.05	429.962	1982.1	955.893	1260.19	1306.02	1677.22	1638.82	1488.19	1594.88	1074.21	981.958	1646.53	1694.25	1759.13	1568.09	657.223	920.664	1438.65	1047.31	1662.39	3618.12	1225.7	1578.61	336.866	2172.72	1372.52	2326.27	922.784	1680.7	1491.59	1737.96	1717.38	1428.91	1161.37	1123.99	1457.83	1908.16
HEXB	ENSG00000049860	3451.35	4894.66	3120.97	2404.9	2124.73	2961.78	4924.43	2922.23	2575.08	3467.08	2095.23	2030.37	2528.52	2682.21	2256.17	2154.37	1633.94	1552.9	2862.21	4475.95	4068.98	2548.51	3337.07	3247.73	3967.95	2887	2023.81	1774.96	1765.78	3604.4	3800.71	2929.33	1352.16	2477.68	2050.37	3982.2	2287.18	5486.19	2678.49	2805.64	5883.19	3785.28	1558.84	2274.38	2451.53	2436.14	3559.42	4812.93
PTCD2	ENSG00000049883	274.501	678.495	693.868	318.075	442.814	517.623	404.257	362.07	278.367	430.712	445.643	91.5659	448.649	899.809	175.558	478.118	289.063	568.36	381.89	681.682	297.617	613.962	233.55	541.427	500.589	419.08	282.533	331.128	286.464	763.101	405.543	207.671	586.465	496.984	140.582	417.459	373.789	271.67	186.52	595.082	386.607	545.031	380.994	431.949	348.026	258.227	239.856	373.994
KIAA2022	ENSG00000050030	5.02137	12.5546	21.5042	8.59661	11.653	3.59877	8.33519	10.6231	9.8604	15.2735	10.5686	25.8773	8.04473	5.41164	25.2038	4.54269	8.16561	7.24684	16.5354	9.89379	6.9754	19.0671	11.6775	3.33186	1.41409	12.585	8.48812	12.0025	18.0735	9.85706	8.93759	7.7393	17.9225	3.21672	10.6099	7.42809	9.10374	4.65721	16.6131	15.1898	1.82793	3.0706	9.13058	17.0596	9.8653	12.0106	10.3834	13.6915
JKAMP	ENSG00000050130	447.739	1296.95	1412.11	1128.31	707.92	866.703	1341.13	733.878	701.606	1215.77	477.349	746.461	934.427	1225.49	597.938	740.459	708.775	725.72	918.898	921.112	539.431	846.581	564.114	777.156	1106.76	745.032	622.058	393.965	662.392	1178.74	771.984	764.901	748.266	866.103	801.051	818.576	1057.11	888.75	870.679	895.303	1006.28	1083.15	630.84	720.597	1024.9	695.611	972.922	770.328
DKK3	ENSG00000050165	13232.1	21383.2	25611.5	6024.08	7257.88	25328.1	10940.8	10632.8	10563.5	17511	7737.11	5931.88	17973.8	22803.7	10742.9	25773	18237.1	10007.9	33724.4	26585.6	26798.3	16523.2	25970.8	19414.7	28106.5	23606.9	9287.22	25325.3	18117.7	47813.3	42149.7	32554.1	7447.81	16427.8	4488.01	39163.1	12352.2	62197	17788.9	21333.6	35691.3	37811.3	14723.5	15013.1	26173.7	9854.66	34328.5	24184.3
ARHGEF5	ENSG00000050327	71.136	14.738	24.3714	52.2961	50.4964	40.786	41.676	55.7712	71.2983	64.9122	34.348	73.6508	45.1743	49.1968	96.4697	38.6129	49.8102	50.7279	32.2835	36.607	51.1529	38.897	100.606	39.1493	24.0396	40.272	47.291	71.3091	94.8856	39.4282	31.2816	76.1031	49.7848	30.5589	71.6172	43.0829	55.6935	37.2576	71.7385	74.1619	24.6771	26.8677	63.084	63.4617	39.4612	54.0475	14.5367	46.8394
NFE2L3	ENSG00000050344	148.13	341.704	223.643	158.321	120.414	164.344	230.885	296.561	216.17	235.211	111.851	320.481	171.415	190.391	178.165	237.356	179.643	109.738	205.512	128.619	253.439	224.992	206.602	195.747	121.141	164.863	209.778	164.505	353.336	259.569	141.884	555.94	129.441	206.674	400.526	142.619	182.61	166.107	481.781	180.49	164.514	73.6943	164.35	193.797	213.2	255.224	220.127	173.666
MCUR1	ENSG00000050393	1119.76	1584.61	1604.21	1195.65	1277.95	1079.63	1071.07	975.553	1286.4	1237.15	1173.12	533.471	1549.54	1200.4	915.159	1144.76	1107.26	1188.48	1070.08	1502.87	1254.41	1292.75	960.251	991.228	1351.4	1273.6	765.144	1180.48	748.241	1391.49	1291.48	1262.8	1144.06	1054.28	657.817	1016.16	1511.76	1409.58	798.186	1149.06	1293.26	1703.41	761.988	1059.06	1019.96	1030.91	1239.77	980.745
LIMA1	ENSG00000050405	2104.79	1002.73	1764.78	1069.56	1305.14	1131.21	1191.93	1990.06	830.549	1518.95	3040.24	3931.36	1286.54	1608.73	1366.22	1218.58	1666.6	1207.12	1074.8	1031.92	1435.77	1976.5	810.24	622.224	813.104	1245.91	2085.65	2520.53	2764.34	1467.06	987.603	696.537	1287.93	1177.32	3405.79	1210.04	1356.99	987.328	2606	1293.81	922.191	1154.54	1688.33	1689.58	1299.48	1502.32	1145.29	1107.57
LETMD1	ENSG00000050426	723.914	874.456	1023.6	566.66	877.86	1088.63	859.358	635.614	901.848	1014.92	810.261	1303.82	993.834	881.114	812.605	915.352	579.758	863.41	751.969	1037.86	671.963	1066.23	861.441	729.677	1071.41	877.174	982.197	733.566	902.769	1003.78	637.92	332.79	927.989	915.158	1074.26	769.55	1339.32	591.465	851.046	738.938	809.773	709.308	851.634	706.267	827.589	992.873	833.785	821.491
SLC4A8	ENSG00000050438	18.4117	2.18341	2.86722	3.58192	8.73975	2.39918	6.66815	19.4756	4.55096	11.4551	5.28431	31.849	11.1389	5.90361	13.0364	0	8.16561	7.24684	10.2362	5.93628	8.13796	21.7365	7.18616	15.8263	7.07047	7.551	0	11.2965	18.0735	8.21422	2.2344	7.7393	4.48063	1.60836	23.8724	5.94247	7.4972	10.0906	9.06171	17.8703	5.48379	11.5147	9.13058	2.04715	16.4422	22.0194	16.6134	8.64727
LAMC3	ENSG00000050555	17.5748	13.1005	35.8403	154.739	52.4385	37.1873	14.1698	57.5417	204.035	40.4747	88.9525	7.96225	77.972	12.2992	3.47639	2.27135	25.3134	27.9521	18.8976	31.6601	38.3647	77.794	54.7945	11.6615	34.881	16.3605	7.27553	44.4799	10.8441	8.21422	17.8752	19.3483	19.4161	27.3421	363.391	54.9679	37.486	56.6627	154.804	63.4397	125.213	38.3824	24.0715	8.1886	199.498	263.231	22.8434	91.5169
PTGER3	ENSG00000050628	128.045	73.6902	81.7158	45.8486	85.4554	26.9907	390.92	285.938	22.7548	79.422	66.0539	125.405	101.487	24.1064	66.0513	22.7135	36.7453	44.5163	64.5669	131.587	215.075	24.7873	38.6256	307.364	29.2246	67.959	9.70071	317.714	19.8808	40.2497	22.344	281.195	33.3558	6.43345	106.099	24.5127	92.1085	4.65721	15.1028	17.8703	86.8267	22.2618	38.1824	60.7321	57.5476	48.0422	24.9201	116.738
TNIP3	ENSG00000050730	11.7165	0	0	5.73107	0	0	0	3.54103	0	0	3.52287	0	1.23765	2.45984	0	0	0	2.07053	0	1.97876	34.877	0	3.59308	0	0.942729	0	0	0	0	0	0	0	0	0	0	0	1.07103	1.5524	0	0	0	1.5353	0	0	0	15.0132	0	0
MAPK9	ENSG00000050748	1601.82	2823.15	3447.83	1792.39	1722.7	1729.21	2079.63	2106.91	1250	2529.29	1853.03	973.385	2158.46	1993.94	1281.05	2077.15	1781.74	2044.65	1755.12	2563.48	1717.11	1808.33	1042.89	2390.61	2673.58	2349.62	1310.81	1586.45	1335.63	2430.59	2384.1	2810.66	1815.65	2139.12	1058.34	1739.66	2208.46	2549.04	1557.86	2244.51	2298.62	3075.97	2109.99	1867	2080.48	1027.9	3186.66	1437.61
COL23A1	ENSG00000050767	492.931	1488	613.586	355.327	916.703	1486.29	872.694	316.037	915.501	1570.11	452.689	394.132	2129.38	1270.26	1447.92	816.549	1615.97	729.861	2257.48	1375.24	1123.04	840.861	1411.18	1285.26	1438.13	1816.01	731.191	708.855	1918.5	1187.78	1101.56	572.708	797.055	1697.63	424.398	2518.12	421.985	2431.84	1298.85	1287.56	2226.42	1658.12	1167.05	932.136	949.809	1119.98	1048.72	1153.69
BCAR1	ENSG00000050820	16573	1842.25	1945.41	5407.99	4041.65	5098.25	3449.94	11502.1	4371.19	1821.36	4895.03	3087.36	4038.46	4022.82	4601.87	3421.78	5306.83	4792.23	4340.16	4190.02	8249.57	2452.03	6213.33	3998.23	3237.33	4322.95	3783.28	3177.85	3596.62	2875.8	4512.36	19846.1	3875.75	3758.74	3591.47	4420.46	3373.2	5257.21	4156.3	3915.39	3388.98	3923.45	4421.69	4739.15	4038.2	4258.74	4520.92	5854.2
FAM160A2	ENSG00000051009	1228.56	1243.45	970.555	1652.7	1434.29	1612.85	986.053	1468.64	2003.18	950.773	1218.91	1990.56	1294.58	1842.42	1473.12	1262.87	1332.63	1433.84	1581.1	1233.76	1313.7	1549.78	1833.37	1355.23	1200.57	1412.04	1735.21	1429.01	2058.57	1020.21	1293.72	1313.1	1450.73	1533.57	1710.85	1736.69	1226.86	1121.61	1754.2	1437.67	1195.47	1068.57	1476.66	1239.89	1302.77	1877.65	1022.76	1424.64
HERPUD1	ENSG00000051108	2121.53	4292.04	3373.29	4527.55	3741.59	3340.85	4225.94	2905.41	4076.9	3616.76	4519.85	2613.61	3379.41	4283.07	3011.42	4114.54	3647.58	4181.43	3308.66	5020.11	2241.43	3833.64	11553.6	4422.21	2864.01	4445.02	3880.28	3396.71	3312.86	5262.03	3897.91	5297.55	4687.74	4718.93	2769.2	2847.93	3489.95	4380.88	3025.86	4952.76	4090.91	4106.15	4792.72	3824.76	3202.39	3622.18	3504.39	1802.96
HOMER3	ENSG00000051128	845.263	406.115	289.589	692.744	455.438	852.308	565.126	439.972	904.123	368.854	440.359	615.084	597.167	275.01	773.496	295.275	602.622	429.634	609.449	510.52	698.702	254.356	1214.46	418.148	924.346	468.162	605.082	266.88	567.507	277.641	841.25	705.566	593.933	460.796	1007.95	808.176	601.382	1124.72	928.07	565.596	504.509	459.822	743.727	861.85	1205.76	587.516	488.018	1226.47
RAD51	ENSG00000051180	10.0427	27.2926	20.0706	5.73107	7.76867	29.3899	22.505	8.85257	16.6868	49.6388	14.9722	11.9434	18.5648	13.7751	13.9055	13.6281	26.9465	12.4232	15.748	17.8088	13.9508	6.48283	12.5758	24.9889	15.555	10.068	16.9762	9.1784	21.6881	17.2499	29.0472	11.609	19.4161	16.0836	10.6099	15.599	31.0598	25.6146	13.5926	19.6574	16.4514	23.0295	27.3917	8.87099	31.2401	7.00616	20.7667	54.766
POLQ	ENSG00000051341	6.69516	66.0482	51.61	14.3277	30.1036	47.9836	72.5162	15.9346	12.1359	40.4747	40.513	19.9056	45.1743	23.1225	44.3239	39.7486	66.958	26.9168	31.4961	55.4052	16.2759	38.5156	19.7619	44.1471	26.3964	37.755	12.1259	14.1206	54.2204	68.9994	34.6332	90.2918	26.8838	42.6216	18.5674	69.0813	33.7374	106.34	61.1665	41.9953	42.9564	78.3002	100.436	16.3772	68.509	12.0106	35.3035	57.6485
PIK3CB	ENSG00000051382	746.51	2436.69	1860.83	1341.79	1067.22	1215.18	1906.26	1088.87	857.097	1922.17	930.919	531.48	1018.59	1234.84	650.953	1463.88	930.063	1116.01	1566.93	1554.31	928.89	1287.41	1157.87	1829.19	1661.09	1995.98	1030.7	568.355	783.484	2466.73	1530.56	1595.59	1111.7	1459.59	578.242	1166.21	1786.48	2115.92	910.702	1241.99	1476.05	1537.6	1344.69	1105.46	1446.36	834.734	3200.15	1374.92
CYBA	ENSG00000051523	815.972	383.189	338.332	1220	872.033	1239.78	580.129	612.598	814.621	681.197	738.923	1891.04	759.918	469.337	1421.84	603.042	831.259	693.626	718.11	491.721	1388.1	334.438	1822.59	668.87	876.738	654.42	1473.3	746.275	1543.47	722.03	788.742	534.012	620.319	821.069	1413.78	672.242	924.298	766.11	1555.59	593.295	839.934	632.543	431.627	609.368	1068.19	1862.64	646.884	909.405
THOC3	ENSG00000051596	117.165	120.088	35.8403	151.873	148.576	68.9764	108.357	94.7224	114.532	93.9318	107.448	109.481	120.052	72.3192	68.6586	99.9392	94.7211	162.536	121.26	104.874	175.547	76.2686	87.1322	69.1361	145.652	83.061	99.4323	95.3142	63.2571	27.9283	116.189	107.06	171.758	114.998	74.2696	100.279	151.551	141.269	107.23	162.62	45.6983	89.0473	125.338	152.854	110.711	128.113	109.025	84.3109
HEBP2	ENSG00000051620	4055.59	2311.14	2918.83	3124.15	3964.93	3611.96	3916.71	2894.79	3395.01	3455.62	3761.55	1775.58	4192.54	2756.49	3380.79	3903.31	4104.85	3694.86	3557.48	3017.61	2862.24	2687.32	3089.15	2757.95	5015.32	3331.25	2979.33	3006.99	2840.24	2933.3	3245.46	4033.47	3575.55	2829.11	1854.09	3843.3	2667.4	4024.6	3580.89	3007.58	3699.73	3616.39	2077.62	3401	5665.97	3296.9	3733.86	3272.99
MPHOSPH9	ENSG00000051825	311.325	835.155	1035.07	538.721	402.029	675.968	637.642	395.71	417.171	491.042	561.898	316.5	457.931	862.911	345.9	504.239	409.914	539.372	538.583	734.119	280.178	601.378	397.035	775.49	512.373	690.916	430.469	400.32	478.947	993.099	689.311	425.662	619.821	706.875	249.334	592.019	624.41	630.275	229.563	598.656	606.873	882.029	667.362	700.808	437.362	419.369	621.964	386.965
PLEKHA5	ENSG00000052126	2287.23	3277.85	3602.66	1856.15	1724.64	2087.28	2313.85	2335.31	1347.84	2513.25	3012.06	1162.49	2225.3	3215.99	1659.97	2868.71	1902.59	2489.81	2770.87	3873.42	2330.94	2877.23	1059.06	2398.94	2329.48	3194.07	1940.14	2505	1695.29	4073.43	3245.46	2270.19	2258.74	2101.32	615.377	2773.65	1890.9	4311.02	2347.74	2836.91	2463.14	3095.16	2481.03	2384.25	2168.17	1263.11	4100.39	1713.6
PRSS8	ENSG00000052344	20.0855	7.64194	8.60167	1.43277	2.91325	6.59774	1.66704	5.31154	14.4114	3.05469	0.880718	23.8868	12.9953	7.87148	6.95277	2.27135	7.34905	14.4937	11.811	2.96814	11.6257	5.72014	9.88097	6.66372	12.2555	0	7.27553	4.23619	1.80735	9.03564	8.93759	0	10.9527	8.84599	23.8724	5.19966	2.14206	11.643	0	12.5092	0.913965	10.7471	3.32021	2.72953	6.57687	3.00264	7.26836	10.8091
SIKE1	ENSG00000052723	1294.68	1239.09	1344.73	1230.03	705.978	813.921	1199.43	1562.48	868.474	1004.23	868.388	734.518	779.72	1036.08	896.039	760.901	684.278	735.037	769.291	791.503	1078.86	906.452	920.727	828.8	954.042	891.018	669.349	698.265	783.484	1056.35	898.228	892.599	815.475	810.614	811.661	678.928	969.816	914.365	1064.75	777.359	922.191	1079.31	618.389	968.302	887.877	1095.96	842.091	782.578
RRP12	ENSG00000052749	5043.13	993.452	1185.6	4125.66	1131.31	4625.61	4974.44	3162.14	2301.27	1180.64	1205.7	435.933	524.764	1635.79	1566.11	1801.18	1084.39	1660.56	801.575	952.772	6476.66	1162.33	3310.13	1461.85	2779.17	1303.81	759.081	1209.43	1782.95	2022.34	2250.04	2748.74	638.739	2217.93	1387.25	1484.88	2429.63	2632.1	1520.86	2667.15	1221.06	1159.15	1777.97	1533.32	3258.29	2550.24	2156.63	5156.66
FNIP2	ENSG00000052795	8548.88	3656.12	2401.3	4872.85	832.219	5247	6972.39	4435.14	2664.58	2007.7	4036.33	1343.63	1162.77	2037.24	2079.75	2782.4	1576.78	965.901	2828.35	2334.93	11789.6	1910.91	2128	3263.55	3933.54	7992.73	1404.18	1787.67	1970.01	8417.11	3244.34	18182.2	1111.2	2656.21	2328.88	1758.23	2078.33	5157.86	1902.96	1432.31	5930.72	1351.83	2564.03	1552.42	2119.4	3715.27	3998.64	5527.77
MSMO1	ENSG00000052802	248.558	603.168	771.283	1070.99	311.718	316.092	631.807	264.692	501.364	586.501	381.351	364.273	316.839	372.911	287.671	256.662	246.601	334.39	322.047	357.166	305.755	504.898	436.559	358.175	524.629	312.108	503.224	360.782	299.116	326.104	199.979	374.066	721.382	285.484	554.37	303.066	872.888	231.308	330.752	431.568	272.362	318.574	196.723	376.676	439.006	440.387	268.929	381.201
TTC17	ENSG00000052841	2503.15	1896.84	1813.52	1740.81	1555.68	1481.49	1706.21	1820.97	1633.79	1347.88	2002.75	2430.48	1599.05	2047.08	1840.75	1873.86	1736.01	1359.3	1636.22	1703.71	2015.89	2241.91	1743.54	1850.85	1259.01	1917.95	2631.32	2586.19	2602.58	2061.77	1508.22	2101.22	1626.47	1624.45	2156.47	1553.21	1606.01	1675.82	2304.69	1476.09	1845.3	1780.95	1776.31	1890.2	1481.99	1811.59	1661.34	1739.54
ALX4	ENSG00000052850	5.02137	5.45853	14.3361	5.01469	17.4795	16.7942	10.0022	12.3936	19.7208	5.34571	51.0817	131.377	14.233	28.5341	5.21458	6.81404	13.065	39.34	7.08661	19.7876	4.65026	8.0082	3.59308	1.66593	5.65637	2.517	14.5511	7.76634	7.22938	6.57137	15.6408	5.15953	23.3989	12.8669	7.95746	20.0558	1.07103	7.76201	3.02057	14.2963	3.65586	3.0706	2.49016	20.4715	6.0288	6.00528	2.07667	3.60303
FSTL4	ENSG00000053108	1.67379	1.63756	11.4689	0.716384	3.88433	5.39815	9.16871	1.77051	3.03397	21.3829	0	0	1.23765	7.37951	5.21458	11.3567	1.63312	5.17632	14.1732	11.8726	3.4877	0	2.69481	1.66593	8.95593	13.8435	0	7.06031	7.22938	13.9642	5.58599	3.86965	3.48494	12.0627	10.6099	4.45686	0	10.8668	1.51028	2.68055	5.48379	5.37354	9.96063	9.55337	6.57687	1.00088	14.5367	1.44121
FOXN3	ENSG00000053254	4802.94	7577.53	7394.57	4796.91	4730.15	3809.89	6703.16	5774.53	3406.39	5364.81	4553.31	3738.28	3544.02	4794.72	3196.54	4199.72	4289.4	4767.39	3912.6	5107.18	3183.11	5597.35	2363.35	4757.89	4235.68	6809.74	3195.17	3759.61	2645.05	7925.9	7677.39	7222.06	3800.08	3811.01	2121.99	3642.74	5090.6	5760.19	2683.78	4099.45	4973.8	5140.94	4473.15	4015.83	4614.77	2577.27	9837.21	4209.78
METTL24	ENSG00000053328	5.02137	15.8297	17.2033	9.313	36.9012	11.3961	11.6693	16.8199	12.8944	10.6914	15.8529	3.98113	23.5154	19.6787	13.9055	14.7637	4.08281	18.6347	24.4095	42.5433	5.81283	27.0753	2.69481	21.6571	4.24228	25.17	8.48812	9.1784	10.8441	10.6785	13.4064	12.8988	28.3773	17.692	2.65249	17.0846	6.42617	20.1812	9.06171	15.1898	20.1072	26.8677	12.4508	15.6948	10.4134	12.0106	13.4984	4.32364
AKR7A2	ENSG00000053371	1497.2	740.723	669.496	1004.37	1866.42	1166.6	680.152	1172.08	1211.31	997.357	1431.17	734.518	1251.27	1113.81	1151.55	1158.39	1277.92	1823.1	1170.87	1351.49	820.772	890.817	1227.04	1017.88	1135.05	985.405	1195.61	924.9	1317.55	878.921	975.314	968.703	1587.64	1291.51	748.001	1209.29	781.315	1121.61	896.354	1352.78	1079.39	1233.61	899.777	958.749	813.339	1057.93	767.331	769.607
MRTO4	ENSG00000053372	1363.3	798.583	484.561	1933.52	523.414	746.144	966.049	1381	1720.26	723.199	605.934	591.197	576.127	478.684	657.037	633.705	555.262	749.531	638.583	517.445	1657.82	499.559	1166.85	503.111	928.588	556.257	666.924	880.421	726.553	583.209	662.499	638.492	701.468	593.485	1156.48	728.696	1377.34	597.675	1085.14	650.48	826.225	558.848	612.579	495.41	1033.66	1367.2	585.622	1216.38
NNAT	ENSG00000053438	80.3419	16.3756	110.388	27.2226	51.4674	94.7675	30.8402	80.5583	69.7813	51.1661	44.0359	43.7924	49.5061	72.3192	79.0878	55.648	101.254	74.539	84.252	75.1928	76.7294	16.0164	58.3876	75.7998	15.555	51.5985	33.9525	17.6508	59.6424	27.1069	50.2739	150.916	96.0847	72.3763	61.0072	68.3385	33.7374	42.6911	30.9608	27.699	59.4077	62.1796	48.1431	59.3674	44.3939	55.0484	46.7252	69.1782
USE1	ENSG00000053501	923.095	614.085	478.826	817.395	956.517	900.891	625.973	947.224	1295.51	817.13	895.69	533.471	1339.14	591.345	1361.01	1298.07	1263.22	897.573	701.575	948.815	1043.98	694.044	1534.25	787.984	788.122	873.399	698.451	963.026	685.888	584.852	1066.92	897.759	931.474	698.029	618.03	864.63	819.337	821.997	533.131	1005.21	943.212	694.722	977.802	874.816	932.271	876.771	673.881	1042.72
MCF2L2	ENSG00000053524	3.34758	10.3712	51.61	6.44746	20.3928	3.59877	9.16871	7.08205	11.3774	3.05469	32.5866	31.849	17.3271	12.7912	19.9892	4.54269	8.98217	10.3526	9.44882	15.8301	3.4877	43.4731	7.18616	2.49889	12.2555	7.551	20.614	5.64825	3.61469	2.46427	0	5.15953	15.4333	7.23763	21.2199	11.8849	3.7486	6.20961	5.286	1.78703	1.82793	13.8177	4.15026	13.6477	4.93265	16.0141	10.3834	18.7358
NRIP2	ENSG00000053702	43.5185	126.092	342.633	131.098	408.826	328.687	207.546	115.083	169.902	248.958	307.371	957.461	370.677	354.709	429.334	253.255	609.971	325.073	252.756	455.114	216.237	318.803	185.044	180.753	110.771	196.326	267.982	183.568	195.193	318.712	260.307	130.278	328.082	353.035	700.257	562.307	371.111	181.631	100.434	471.777	103.278	474.407	320.4	724.691	218.133	165.145	150.559	190.961
LAMA3	ENSG00000053747	586.663	332.97	549.073	378.251	685.585	653.776	422.594	276.2	474.058	386.419	614.741	1003.24	776.007	473.273	1026.4	589.414	685.911	561.113	625.984	503.594	611.51	995.686	500.337	683.031	236.154	664.488	461.996	744.157	672.333	478.889	323.988	299.253	367.412	554.081	1039.77	212.443	460.007	563.522	228.053	226.06	530.1	815.243	558.626	425.807	285.546	586.516	422.603	450.379
AP5M1	ENSG00000053770	963.266	2108.08	2009.92	1611.15	766.185	1025.65	1772.06	1542.12	731.187	1347.12	701.052	404.084	1009.92	1396.2	463.229	1077.75	651.616	918.279	1136.22	1177.36	933.54	1136.02	644.06	920.426	1349.99	1115.03	583.255	1112.7	674.14	1715.13	1339.52	1185.4	1023.58	946.521	482.753	738.352	1559.95	1136.36	789.124	1100.81	1265.84	1736.42	736.257	915.759	1199.18	896.788	1574.12	838.785
ANAPC4	ENSG00000053900	312.999	1128.82	885.972	652.626	636.06	694.562	821.016	431.12	941.289	943.9	699.29	893.763	701.13	1024.77	677.026	916.488	769.201	568.36	701.575	570.872	594.071	788.617	907.253	659.708	780.108	723.637	1040.4	775.222	907.288	787.743	700.483	437.271	674.584	836.348	753.306	912.913	726.157	645.799	869.169	786.294	743.968	745.387	704.715	728.103	693.311	775.682	644.807	650.707
KCNQ1	ENSG00000053918	2738.32	2137.56	1135.42	3990.26	1688.71	1686.02	1577.85	2275.99	2267.89	2104.68	2052.95	692.716	2857.12	1145.3	1527.87	1931.78	1698.45	2313.81	1991.34	1909.5	1799.65	1211.15	1739.05	2826.25	2111.24	2170.91	1045.25	1358.4	1746.8	2363.23	2093.63	1440.8	2101.92	2222.76	594.157	2006.33	2255.59	2191.99	2493.48	2267.74	2682.49	2839.53	2344.9	1247.4	2445.5	2161.9	1656.15	1872.85
TRAPPC3	ENSG00000054116	1704.75	1509.83	1400.64	2038.11	1734.36	1509.68	1560.35	1505.82	2496.96	1712.16	1393.3	1152.54	1827.39	1371.61	1719.94	1739.85	2013.64	2119.18	1713.39	1589.93	1661.31	1471.98	2333.71	1727.57	1737.45	1584.45	1326.57	1386.64	1557.03	1773.45	1804.28	2261.17	1737.99	1654.2	1291.76	1894.91	1887.69	1883.84	1666.6	1717.34	1903.79	1675.78	1885.05	1596.09	1873.31	1817.6	1774.52	1946.36
THRAP3	ENSG00000054118	4474.04	6491.83	4102.99	4861.38	3884.33	4145.18	4043.4	7073.2	5792.61	5835.99	4141.14	3469.55	4467.92	4747	4418.49	5459.18	5288.05	4353.28	5891.34	6297.4	4916.49	3863.38	4064.67	7229.3	5540.89	5179.98	4619.96	5500.69	4439.74	5625.1	6621.64	7194.97	4127.16	5535.18	3663.08	5800.6	6258.02	6648.94	5437.78	7610.08	5295.51	6918.82	6232.04	4525.57	5032.95	4929.33	6951.67	5273.39
PHPT1	ENSG00000054148	7124.48	2323.7	2673.68	4460.93	7352.07	6302.64	2936.49	4517.46	5037.15	3701.52	6010.02	2766.88	8733.49	3508.22	10090.2	7403.45	8107.64	7575.02	4639.37	4689.66	5223.41	4087.23	8914.43	4436.37	4693.85	4657.71	5571.85	5532.46	5537.71	3344.83	4917.91	4730	6798.12	5006.03	3286.43	5251.66	4144.34	4789.94	4287.7	6235.85	5546.86	5191.61	4428.33	5144.49	4466.24	5970.25	3646.64	5028.39
ENTPD2	ENSG00000054179	77.8312	42.5765	129.025	50.8633	360.272	223.124	30.0067	94.7224	21.2378	69.4943	582.155	485.697	155.325	181.044	587.509	230.542	342.139	267.098	135.433	150.386	67.4288	154.063	76.353	32.4856	93.8016	94.3875	270.407	370.666	161.757	163.463	119.54	61.9144	362.931	173.703	209.546	262.954	100.141	90.0393	21.144	125.092	50.2681	109.774	144.429	152.854	87.1435	50.044	61.2619	144.842
LY75	ENSG00000054219	29.2913	39.8473	262.351	121.785	63.1204	43.785	55.8458	23.9019	158.525	81.713	42.2745	117.443	51.9814	66.4156	84.3024	52.241	35.9287	36.2342	60.6299	64.3096	68.5914	91.9036	39.5239	89.9602	74.4756	201.36	215.841	81.8996	87.6563	105.142	101.665	41.2763	69.2009	98.1101	151.192	74.2809	48.7318	52.0055	201.623	58.9721	100.536	48.3619	90.4758	81.2036	53.7111	147.129	57.1085	75.6636
ARID4B	ENSG00000054267	1205.13	1579.15	1386.3	933.449	755.503	892.494	1063.57	1311.06	676.575	1012.63	812.022	1283.91	696.798	1152.68	921.242	847.212	733.272	729.861	848.819	1077.43	1212.56	975.475	673.703	1069.53	898.892	1079.79	1045.25	1194.6	844.934	1318.38	1047.93	1782.62	763.201	1031.76	1002.64	838.632	861.107	1033.9	1287.52	1143.7	897.514	1004.85	925.509	962.161	901.579	921.81	1369.57	861.845
OPN3	ENSG00000054277	36.8234	71.5067	78.8486	129.666	66.0337	105.564	163.37	42.4923	44.7511	70.2579	27.3023	15.9245	79.8285	50.6727	26.942	51.1053	48.1771	43.4811	44.8819	93.0016	40.6898	27.4567	43.117	100.789	122.083	83.061	4.85036	22.593	30.7249	56.6781	74.8523	92.8716	56.2569	65.1386	42.4398	56.4535	147.802	84.6059	11.3271	49.1434	68.5474	76.7649	45.6529	44.3549	72.3455	35.0308	53.9935	69.8988
SDCCAG8	ENSG00000054282	365.723	591.705	488.861	545.885	392.318	499.029	489.276	347.021	471.024	498.679	566.302	875.848	456.693	515.09	415.428	556.48	460.54	478.292	543.307	567.904	552.219	581.548	428.475	563.917	500.118	483.264	670.562	564.119	598.231	440.282	509.442	523.693	470.467	579.814	721.477	538.537	467.504	673.742	700.017	503.05	626.98	647.896	602.618	506.329	589.178	597.525	579.392	446.776
PTPRN	ENSG00000054356	10.8796	14.738	71.6806	4.29831	13.5952	8.99692	2.50056	8.85257	20.4793	9.92775	3.52287	0	6.18826	9.34738	9.56006	0	10.6153	5.17632	5.51181	16.8194	11.6257	6.10149	24.2533	19.9911	10.8414	12.585	9.70071	1.41206	6.32571	6.57137	16.758	6.44942	2.98709	20.9087	29.1774	18.5702	5.35514	1.5524	9.81685	11.6157	4.56983	17.6559	24.0715	14.3301	235.123	9.00792	7.26836	18.7358
HHAT	ENSG00000054392	91.2215	93.8867	101.786	76.6531	211.696	138.553	110.025	63.7385	100.88	83.2404	155.887	185.122	298.893	170.713	258.991	81.7684	134.733	135.62	102.362	224.589	56.9657	165.884	111.386	131.608	52.7928	120.816	113.983	237.226	124.707	55.0353	71.5007	336.66	185.2	96.5017	127.319	119.592	114.6	75.2915	24.1646	116.157	99.6222	135.106	57.2736	196.526	100.297	52.0457	72.6836	108.811
KIF1B	ENSG00000054523	4905.04	7586.26	8084.13	6872.99	3451.23	5245.8	11439.2	6578.34	4111.79	6233.1	6105.14	2038.34	3893.65	7014.97	3364.27	5196.84	3452.42	3635.84	4982.68	6288.49	5831.43	4562.01	2463.96	6228.08	5875.56	6807.22	3157.58	4502.36	4074.66	6536.05	6609.35	9158.17	3510.83	4852.43	2090.16	4576.45	5467.06	7597.45	2994.14	5260.13	4937.24	6409.1	5077.43	4114.77	7927.32	3040.67	8525.79	7770.29
FOXC1	ENSG00000054598	331.41	125.546	222.21	191.275	200.043	261.51	293.399	274.43	148.665	285.614	175.263	443.896	104.582	317.319	252.907	246.441	195.975	122.161	306.299	433.348	388.297	346.641	249.719	132.441	251.709	145.986	680.262	311.36	205.134	137.177	184.338	82.5525	119.484	164.857	551.717	126.278	242.588	186.288	815.554	145.643	395.747	201.124	222.454	442.867	268.555	359.316	389.376	336.523
TBC1D22A	ENSG00000054611	965.776	1022.38	738.31	864.676	1033.23	1166	909.369	682.533	1293.99	1045.47	1048.05	1138.6	936.283	1022.8	841.286	1105.01	1096.64	1019.73	1027.56	884.505	950.979	783.278	1198.29	1017.05	1208.58	972.82	1268.37	919.252	1201.88	942.992	1089.27	819.076	1000.18	1142.74	1591.49	1224.15	1273.45	1033.12	987.726	1110.64	848.16	1080.85	1235.12	1050.19	1453.49	966.85	794.328	1198.37
SYNE2	ENSG00000054654	5131	10289.9	14257.3	6830.01	7503.56	10274.5	8747.78	6693.42	4490.28	7463.38	8498.93	7245.65	4153.56	9000.05	6113.23	11064.9	7305.77	12642.6	9046.46	12684.8	3627.21	8425.77	4837.19	13594	7293.42	13272.1	6845.06	4960.57	5588.31	15345.8	15167.1	10906	13470.8	14989.1	8962.75	10894.8	5041.33	13261.4	3535.58	10717.7	9935.72	11494.8	14311.8	8649.89	7782.63	5070.46	13148.5	6029.31
PLEKHH1	ENSG00000054690	281.197	596.071	734.009	783.008	376.78	386.867	510.114	304.528	417.929	430.712	465.9	153.273	404.093	554.939	352.853	439.505	395.216	483.468	487.402	298.793	299.942	430.917	396.137	605.565	263.021	609.114	283.746	540.114	340.685	615.245	347.449	395.994	444.578	384.398	124.667	413.002	450.903	189.393	166.886	444.971	414.94	487.457	415.856	494.728	265.815	232.204	300.079	351.656
ATP9A	ENSG00000054793	1811.88	2503.83	1896.67	1389.07	980.795	1885.15	2053.79	1893.56	1420.66	1418.14	1140.53	1005.23	1647.93	1790.76	1277.57	1722.82	1260.77	1565.32	2179.53	2805.88	1388.1	1597.06	1218.95	2305.65	2249.35	2514.48	1088.9	1281.45	1218.15	1772.63	2721.5	3242.77	1394.47	1851.22	938.98	1891.94	2716.13	2985.27	1125.16	2475.04	2693.46	2222.34	1687.5	1317	2631.84	1030.91	1999.84	2749.83
SPO11	ENSG00000054796	0	0	0	0	0	1.19959	0	0	0	0	0	0	0	0	0	0	0	0	0	0	0	0	0	0.832964	0	0	0	0	0	0	0	0	0	0	0	0	0	0	0	0	0	0	0	0	0	0	0	0
CBLN4	ENSG00000054803	0	1.09171	10.0353	0	7.76867	0.599794	0	1.77051	3.03397	0.763673	3.52287	0	0	0	1.73819	0	0.816561	2.07053	0	3.95752	0	3.81343	1.79654	0	0	0	1.21259	0	1.80735	0	0	0	0	4.82508	0	0	1.07103	0	6.04114	0	0	3.0706	7.47048	2.72953	2.19229	0	0	1.44121
CHRDL2	ENSG00000054938	5583.76	1218.34	688.133	124.651	112.646	365.875	217.548	1958.19	1293.23	969.865	1134.37	1821.37	975.269	126.436	3324.29	1190.19	382.967	711.226	68.5039	204.801	3999.23	306.6	4989.89	264.883	30.6387	178.707	2141.43	173.684	203.326	201.248	403.309	1426.61	275.808	539.605	3376.62	332.779	422.521	55.1103	2597.69	159.939	2420.18	49.1295	8.30053	2090.14	96.4607	3577.14	52.9552	2439.25
FAM168A	ENSG00000054965	1125.62	2575.88	2429.97	1917.76	2171.34	1746	2101.3	1516.44	2054.76	2192.51	2384.99	1793.5	2001.9	2023.46	1282.79	2048.75	1964.65	2302.43	2301.58	2097.48	1305.56	1802.61	1439.93	2880.39	2091.92	2230.06	1651.55	2260.71	1496.48	2538.19	2099.22	1599.46	2402.12	2015.28	1864.7	2260.37	2503.53	2015.79	1812.34	2690.38	1998.84	3025.3	2142.37	2028.04	2734.33	1479.3	2662.3	1975.18
RELT	ENSG00000054967	1436.11	52.9477	88.8839	232.109	77.6867	172.741	180.874	510.793	176.729	80.1857	386.635	133.368	93.4427	113.645	148.616	40.8842	106.97	111.808	63.7795	50.4583	802.171	80.082	194.026	60.8064	112.656	69.2175	162.487	206.161	238.57	91.9992	112.837	229.599	68.2052	143.144	209.546	72.0525	163.332	92.3679	333.773	75.9489	89.5686	96.7238	80.5151	103.04	157.297	246.216	99.6804	159.975
GALC	ENSG00000054983	1523.98	1790.4	1533.96	933.449	609.841	996.858	1141.09	1159.69	768.353	1251.66	1022.51	931.584	928.239	1430.15	712.659	876.739	639.367	884.115	974.803	1291.14	834.722	1417.83	602.739	980.399	1027.57	1057.14	874.277	1120.47	696.732	1294.56	1015.53	831.975	1134.1	881.382	779.831	661.1	931.259	787.068	879.741	912.28	889.288	911.967	632.5	889.828	1097.79	1080.95	872.203	625.486
NOP58	ENSG00000055044	2868.87	1399.02	994.926	1796.69	1189.58	1210.39	1466.16	2280.42	1726.33	1397.52	1422.36	921.631	878.733	1477.38	1188.06	1041.41	988.856	1198.83	1146.46	1201.11	3476.07	1252.71	1567.48	1038.71	1178.88	1054.62	1508.46	2298.13	1475.7	1095.78	1684.74	3547.18	1078.84	1096.1	1474.78	1181.81	1109.05	997.418	1910.51	1121.36	1365.46	928.087	734.597	916.441	986.53	2017.77	1259.5	1478.68
SZRD1	ENSG00000055070	4276.53	3345.53	2355.42	4606.35	3308.48	3332.46	3484.94	4717.53	5368.61	3199.79	3050.81	2896.27	3813.2	2287.65	3008.81	3067.45	3667.18	3261.08	3222.05	2766.3	4145.71	2073.74	3889.51	3725.85	3625.27	3324.96	2722.26	3464.49	3076.1	2435.52	4216.31	5342.7	3168.31	2843.58	3774.49	3113.11	4593.64	3482.81	4084.57	3491.86	3674.14	3312.4	3330.17	2974.51	4764.94	3537.11	3362.14	4173.75
KCNH2	ENSG00000055118	2842.93	5174.14	4461.4	1957.88	5110.81	7809.32	5214.5	3724.27	2084.34	4801.21	4629.94	1303.82	4803.33	3862.93	4081.28	6949.18	6472.06	7435.26	6976.38	5107.18	3087.78	3230.74	3738.6	9796.5	7578.13	8559.06	3121.2	4012.37	4289.73	7341.87	11530.6	4410.11	5948.79	7216.72	970.81	6261.14	6008.47	7638.59	2633.18	6501.23	6805.39	9007.59	7523.6	5427.68	8431.54	927.816	6999.43	7728.5
CUL1	ENSG00000055130	2580.15	3049.68	2996.25	3283.91	2652.03	2490.95	3184.88	2886.82	2007.73	2796.57	2342.71	1689.99	2234.58	2833.73	1832.06	2750.6	2237.38	2775.54	3180.32	3159.09	2170.51	2649.57	2050.75	2676.31	2645.3	2889.51	1866.17	2409.68	1997.12	3210.12	3444.32	4887.37	2454.89	2566.95	1893.88	2652.57	2735.41	3173.11	2609.02	2983.45	2709.91	3133.54	2593.08	2281.21	2807.23	2170.91	4240.57	2285.76
FAM114A2	ENSG00000055147	766.595	1638.65	1386.3	1085.32	810.855	1122.82	1336.13	871.978	861.648	1357.81	743.326	461.811	931.952	1131.53	702.23	980.086	636.918	884.115	924.41	1257.5	1026.55	955.645	749.157	1301.09	1175.11	1177.96	706.939	1168.48	677.755	1297.02	1338.4	850.033	1004.16	880.578	843.491	1032.5	1119.22	948.518	825.371	1137.45	1080.31	1252.8	819.262	932.818	1243.03	916.806	1117.25	892.831
CYFIP2	ENSG00000055163	1342.38	1938.32	1278.78	1013.68	1241.04	1326.75	827.684	1765.2	1161.25	1702.99	987.285	420.009	1673.92	1024.77	843.893	1581.99	1165.23	1734.07	1725.98	1971.83	1269.52	1346.9	1483.04	2714.63	1550.79	1834.89	1001.6	1921.82	1137.72	2315.59	2292.49	1310.52	1438.28	1575.39	342.171	1440.31	1511.22	2143.09	1490.65	1935.36	1604.92	2444.19	1992.13	1351.8	2532.09	973.856	1765.17	1754.68
TAB2	ENSG00000055208	2854.65	5067.7	4834.14	2710.8	2767.59	2217.44	3957.55	3855.29	1837.83	3179.17	2287.23	1592.45	2742.02	2642.85	2069.32	2878.93	2798.36	2754.84	2491.34	3239.23	2787.83	3233.79	1898.94	4951.97	3037.94	3903.87	1747.34	2643.38	1676.31	4934.28	4360.43	4680.99	3190.21	2721.35	1389.9	3014.32	3392.48	4179.84	1688.5	3298.86	2985.01	4378.67	2961.63	2754.78	3045.09	1737.53	6137.61	2892.51
GINM1	ENSG00000055211	2582.66	3000.55	2871.52	2115.48	1699.4	2159.26	2471.38	2159.14	1444.93	3289.14	1947.27	1654.16	2404.76	2257.64	1405.33	1887.49	1641.29	1961.82	2193.7	2320.09	1798.49	2201.87	1254.88	1901.66	2708.93	2114.28	1754.62	2353.91	1624.8	2502.87	2451.13	1467.89	2020.77	1872.13	1610.06	1536.13	2217.03	2032.87	2923.91	1882.64	2723.62	2707.5	1508.21	1647.96	2491.54	1952.72	2755.75	1565.88
EIF2AK2	ENSG00000055332	849.448	1731.45	1667.29	1090.34	1419.72	982.463	1176.93	1355.33	895.021	1176.82	1011.06	1883.07	1012.4	1539.37	1057.69	1072.08	1224.03	1126.37	1290.55	1569.16	1133.5	1489.53	1063.55	1508.5	1207.64	1390.64	1395.69	1087.29	1139.53	1530.31	1069.16	1847.11	1297.39	1112.99	1408.47	1288.77	1211.87	1072.71	1103.26	1339.38	993.48	1423.99	1020.13	1315.64	954.194	1009.89	1329.07	1294.21
USP36	ENSG00000055483	5939.44	1147.93	891.706	1364	1454.68	1350.74	1167.76	2852.3	1873.48	1103.51	6660.87	2032.37	1348.42	1531.5	2319.62	1166.34	1588.21	1465.93	1222.83	1211.99	3177.29	1120	1960.03	1266.11	1129.39	1213.19	2302.71	3492.03	2866.45	1267.45	1686.97	1603.33	1368.58	1330.92	2270.53	1311.06	1340.39	1400.27	2505.56	1239.31	1261.27	1073.94	1372.91	1399.57	1215.08	2177.91	1487.94	1201.25
KMT2C	ENSG00000055609	1906.45	3680.69	3866.45	2971.56	1791.65	2670.88	3024.01	2231.73	1827.97	2656.06	2203.56	2402.61	1892.37	2866.2	2450.85	2764.23	1834.81	2106.76	2775.59	2896.9	1767.1	2447.08	1650.12	3973.24	2180.06	3498.63	2220.25	2320.72	2225.75	3555.11	3368.35	5581.33	2078.52	3147.56	2307.66	2729.08	2818.95	3281	2422.5	3298.86	2125.88	3812.91	2897.71	2313.96	2912.46	1805.59	4186.57	2434.93
MCOLN3	ENSG00000055732	66.9516	26.2009	51.61	4.29831	33.0168	25.7912	18.3374	15.0494	21.9963	41.2384	221.06	193.085	102.106	28.0422	131.234	56.7836	54.7096	115.949	30.7087	23.7451	37.2021	174.655	212.89	27.4878	15.0837	39.0135	117.621	326.186	128.322	59.1424	22.344	15.4786	51.7762	22.5171	42.4398	74.2809	25.7047	76.8439	40.7777	27.699	28.3329	23.0295	50.6332	128.288	61.9322	0	16.6134	8.64727
CCDC85A	ENSG00000055813	188.301	326.42	647.992	457.053	309.776	306.495	549.289	403.677	426.273	425.366	216.657	750.442	362.013	418.664	345.9	473.576	360.92	255.71	377.165	389.815	378.997	483.924	240.736	1126.17	336.554	380.067	722.703	184.274	318.093	370.461	349.683	730.074	276.804	283.072	753.306	212.443	381.822	306.599	412.308	226.06	303.436	365.401	381.824	351.427	287.19	428.377	418.45	286.081
PUM2	ENSG00000055917	3063.03	5446.52	5067.82	3058.24	3038.52	2616.9	4046.74	3595.91	2798.08	3751.93	2974.19	3117.22	3071.23	4482.32	3055.74	3240.07	3056.39	3093.37	3025.2	3988.19	2812.25	4308.79	2491.8	4354.74	2611.83	3521.28	3048.45	3816.1	2577.27	5182.35	3588.44	6980.85	3515.31	3367.1	3108.72	3080.43	3232.36	3563.54	3000.94	3524.92	3025.23	4028.62	3368.35	4064.96	2921.77	2445.15	5068.12	3370.27
MRPL43	ENSG00000055950	1318.11	1174.68	840.096	1242.93	1657.64	1228.98	803.512	975.553	1511.68	1324.97	1694.5	1150.55	1823.68	1001.15	1354.05	1754.61	1467.36	1607.76	925.197	1239.69	1191.63	1065.85	1383.34	939.584	1096.39	955.201	1182.27	1161.42	1263.33	1050.6	903.814	1144.13	1703.14	1202.25	1005.29	1067.42	1256.32	1038.56	1067.77	1384.95	881.063	989.499	1289.07	1322.46	1199.18	1434.26	937.618	1061.45
ITIH4	ENSG00000055955	194.996	117.904	265.218	90.9808	314.631	495.43	324.239	539.121	194.933	297.069	503.771	698.688	332.309	944.578	332.864	367.958	438.493	354.06	359.055	284.941	305.755	358.462	449.135	149.934	255.48	313.366	568.704	402.438	841.319	305.569	271.479	180.584	375.378	412.545	275.859	875.029	442.87	219.665	364.734	537.897	194.675	164.277	521.273	1145.04	367.757	277.244	227.396	661.516
ITIH1	ENSG00000055957	0	0	5.73444	2.14915	1.94217	15.5947	1.66704	1.77051	5.30945	0	1.76144	13.9339	7.42591	1.4759	10.4292	0	0	9.31737	2.3622	0	4.65026	0.762686	11.6775	2.49889	0.471365	3.7755	18.1888	0	0.903673	0.821422	2.2344	5.15953	2.98709	8.04181	5.30497	4.45686	1.07103	2.3286	2.26543	1.78703	2.7419	0	4.98032	2.72953	2.74036	0	4.15335	1.44121
C4orf27	ENSG00000056050	384.135	1023.47	861.6	565.944	617.609	578.802	807.68	478.039	570.386	835.459	650.851	388.16	595.31	579.538	398.046	540.58	489.937	687.415	525.984	633.203	535.943	520.914	376.375	504.776	822.531	547.447	503.224	523.875	461.777	857.564	574.24	468.228	711.425	490.55	472.143	541.508	676.354	448.644	560.316	577.212	726.602	682.44	380.994	580.708	811.695	509.448	566.932	445.334
ZFR	ENSG00000056097	1976.74	5167.04	4607.63	4045.42	2344.2	3530.39	5196.16	3112.56	1780.18	3589.26	2126.93	1648.19	2261.19	3078.24	1714.73	3029.98	1941.78	2553.99	3834.65	4134.62	2557.65	2618.3	1704.02	4983.63	4798.96	4280.16	1863.75	2596.08	1573.29	4526.03	4746.98	3494.29	2363.29	3171.69	2060.98	2915.53	3931.75	4330.43	2010.19	2852.1	3542.53	5275.28	2983.21	2408.81	3159.64	2261.99	5068.12	3081.31
ZNF280C	ENSG00000056277	70.2991	163.21	154.83	105.309	53.4096	101.965	129.195	92.9519	105.43	136.698	81.9068	93.5565	82.3038	162.841	71.2659	64.7334	88.1886	81.7858	92.126	69.2565	115.094	111.733	51.2014	88.2942	94.7443	83.061	157.637	178.626	182.542	107.606	83.7899	123.829	60.7375	61.9219	206.894	92.8512	66.4038	67.5295	230.318	92.9257	74.0312	98.2591	84.6654	147.395	70.1533	132.116	106.949	85.0315
NPFFR2	ENSG00000056291	0	0	0	0	0	0	0	0	0	0	3.52287	0	0	0.983935	0	0	0	0	0	0	0	0	0	0	1.88546	0	0	15.5327	0	0	0	0	2.98709	0	0	0	1.07103	0	0	3.57407	0	0	2.49016	0	1.09614	0	0	0
PHF21B	ENSG00000056487	26.7806	16.3756	7.16806	8.59661	12.6241	11.3961	0.833519	9.73782	26.5472	12.9824	21.1372	23.8868	3.71295	14.2671	57.3604	12.4924	24.4968	8.28211	17.3228	20.777	20.9262	9.91492	27.8464	9.16261	18.8546	6.2925	21.8266	9.88443	37.0506	6.57137	8.93759	27.0876	11.9484	8.84599	55.7022	10.3993	5.35514	45.0197	27.9403	12.5092	13.7095	5.37354	11.6207	15.0124	3.28843	16.0141	11.4217	59.8103
TRAF1	ENSG00000056558	463.64	272.381	323.996	287.27	634.118	494.231	302.567	218.658	455.096	287.141	650.851	539.443	585.409	584.949	736.125	748.408	600.172	711.226	518.898	433.348	635.924	748.957	1041.99	418.148	224.841	488.298	652.373	653.785	632.571	413.175	227.908	328.92	735.322	488.138	466.838	556.364	280.074	367.919	129.129	411.911	354.619	134.339	470.64	591.626	268.007	336.296	223.242	369.671
RC3H2	ENSG00000056586	1686.34	3304.05	3294.44	2116.92	1410.98	1762.2	2968.16	2489.34	1348.6	2249.02	1458.47	1266	1548.3	2389.49	1373.17	1596.76	1341.61	1529.08	1987.4	2028.23	1614.8	1858.28	1193.8	2640.5	2085.32	2540.91	1446.62	1678.94	1580.52	3079.51	2435.49	3193.75	1503.5	1985.52	1490.7	1977.36	2037.1	2627.44	1989.05	2051.51	1847.12	2458.01	1850.19	1860.18	2299.71	1497.32	3233.38	2060.93
PCGF2	ENSG00000056661	1200.94	1010.37	689.567	806.649	1056.54	1203.19	921.872	884.371	1050.51	722.435	905.378	2127.91	893.584	675.963	1453.13	1186.78	1383.25	799.223	1169.29	815.248	950.979	782.516	1437.23	753.833	1163.8	786.562	1777.66	1294.15	1431.42	726.958	786.508	788.119	646.207	919.179	2960.18	957.481	941.434	811.906	1380.4	695.156	849.988	631.007	942.94	946.466	1033.12	1131.99	705.031	1465.71
IL17RB	ENSG00000056736	492.094	280.023	161.998	97.4283	143.72	45.5844	86.686	133.674	72.8153	162.662	126.823	59.7169	104.582	51.6566	139.055	137.416	163.312	126.302	57.4803	70.2459	292.967	80.8447	97.9115	179.92	39.1233	76.7685	56.9917	265.468	98.5003	124.035	81.5555	430.821	156.822	94.8933	39.7873	66.8528	164.938	46.5721	58.9011	208.189	84.9988	75.9972	94.626	88.7099	56.9995	67.0589	98.642	61.2515
TRAF3IP2	ENSG00000056972	1312.25	515.831	270.952	826.708	217.523	462.441	495.11	725.91	767.594	510.897	351.407	420.009	381.815	283.373	500.6	411.114	368.269	379.942	696.063	484.796	1087	468.67	667.415	411.484	616.074	585.202	436.532	478.689	499.731	403.318	383.199	375.356	288.254	360.273	830.229	557.107	549.973	609.318	1091.18	240.356	568.486	356.957	366.053	335.05	591.918	858.755	544.089	543.337
GYG2	ENSG00000056998	10.8796	46.9434	45.8756	6.44746	34.959	38.9866	32.5072	47.8039	19.7208	85.5314	16.7336	49.7641	14.8518	31.9779	20.8583	2.27135	13.8815	48.6574	33.8583	51.4477	20.9262	25.1686	42.2187	9.16261	24.9823	10.068	9.70071	15.5327	59.6424	42.7139	26.8128	5.15953	32.858	27.3421	0	49.7682	107.638	13.9716	15.1028	29.486	75.8591	34.5442	43.1627	60.0497	47.6823	14.0123	40.4951	41.0745
DCBLD2	ENSG00000057019	2507.34	3398.48	3354.65	4243.86	1405.16	2336.8	9146.2	2870.89	1775.63	3449.51	1924.37	1242.11	1834.2	2583.81	918.635	1728.49	1379.99	1814.82	1727.56	2983.97	1840.34	1861.72	741.073	3196.08	5127.03	2902.1	1107.09	2274.13	1101.58	2224.41	2518.17	2432.72	1756.41	1977.48	883.278	2129.63	3091.52	3367.94	1397.01	2449.13	2926.52	3546.54	1721.53	1805.59	4731.51	1306.15	2674.76	4898.68
SERPINB3	ENSG00000057149	1.67379	0	1.43361	0	0	1.19959	0	0	0	0	7.04575	13.9339	1.23765	0	1.73819	3.40702	0	2.07053	1.5748	10.8832	0	0	0	0	0	0	3.63777	0	7.22938	0	0	6.44942	0.995696	0	2.65249	0	0	19.405	0	7.14813	1.82793	1.5353	0	2.04715	3.28843	3.00264	13.4984	0
SOAT1	ENSG00000057252	992.557	734.172	590.648	620.389	401.058	306.495	624.306	779.026	645.477	586.501	642.044	730.537	423.277	476.717	668.335	266.883	459.724	298.156	410.236	397.73	816.121	395.453	538.962	451.467	428.47	324.693	679.05	931.255	526.841	417.282	406.66	580.448	332.563	430.237	896.541	271.125	687.6	245.279	924.294	413.698	409.456	311.665	401.746	573.885	470.794	781.687	504.632	559.911
PKP2	ENSG00000057294	3481.48	22509.9	26723.9	19351.7	10034.2	17560.2	14442.4	8247.93	7333.11	16806.9	10565.1	1126.66	15843.8	20703.5	9670.44	27708.1	12025.5	13426.3	18779.5	23301.9	8107.74	18845.2	6262.74	31467.7	18553.9	18427	6117.51	8182.9	7236.61	22902.1	29018.1	10942.1	11964.3	17383.2	1493.35	14535.3	16846.7	24274.1	4472.71	14704.6	17494.2	25119	16122.9	14972.2	16291.4	5480.82	32832.2	18241.4
MSH4	ENSG00000057468	111.307	57.8604	21.5042	27.939	11.653	17.394	20.0045	2.65577	17.4453	12.2188	44.0359	3.98113	25.3719	239.588	29.5493	6.81404	29.3962	21.7405	29.1339	23.7451	2.32513	47.6679	90.7253	34.9845	11.3127	10.068	53.3539	27.5352	7.22938	15.607	5.58599	39.9864	30.8666	23.3212	34.4823	42.3401	28.3823	6.98581	11.3271	25.912	21.9352	35.3118	12.4508	42.9902	7.12494	35.0308	2.07667	15.1327
F7	ENSG00000057593	4.18447	8.18779	5.73444	1.43277	2.91325	4.79836	1.66704	13.2788	9.10191	4.58204	8.80718	13.9339	9.28239	3.93574	13.0364	4.54269	11.4319	0	6.29921	5.93628	4.65026	0.762686	2.69481	3.33186	2.82819	7.551	2.42518	40.9498	3.61469	5.74995	0	1.28988	5.47633	4.0209	15.9149	0	2.67757	1.5524	6.79628	8.93516	10.0536	6.14119	4.98032	2.04715	2.19229	14.0123	3.11501	2.16182
GDI2	ENSG00000057608	4314.19	6430.15	5135.19	6042.7	4101.86	4209.96	6136.37	4729.04	4180.05	6193.39	3172.35	2701.19	3481.51	3774.38	2726.36	3583.05	2661.17	3191.72	4100.79	3981.26	4940.91	3043.12	4295.53	4957.8	4483.62	4330.5	2716.2	3100.18	2871.87	4902.24	4172.74	4119.89	3315.67	3733.01	3925.68	3969.57	5642.71	3660.56	3948.64	4207.57	4023.28	4435.47	3928.64	3181.95	5155.72	4156.65	3667.41	4303.46
PRDM1	ENSG00000057657	163.194	97.7077	91.7511	83.1006	148.576	88.1698	60.8469	87.6404	134.253	68.7306	242.198	125.405	79.2097	77.7309	163.39	170.351	76.7567	83.8563	105.512	196.886	163.922	216.603	84.4374	195.747	96.6297	90.612	261.919	472.335	132.84	119.928	61.4459	121.249	75.6729	168.074	159.149	77.995	38.557	54.3341	144.232	84.8841	92.3105	107.471	97.9462	122.147	86.5954	241.212	87.2203	85.0315
ATG5	ENSG00000057663	564.904	1099.89	1257.28	905.51	588.477	693.962	1118.58	617.024	629.549	837.75	703.694	648.924	664.619	800.431	491.04	689.353	646.716	623.229	719.685	793.482	641.736	845.437	739.276	701.356	899.364	828.093	680.262	631.898	483.465	895.35	872.532	764.901	776.145	562.122	708.214	706.412	883.063	768.439	740.04	718.387	843.59	793.749	490.561	790.882	745.926	668.588	1038.34	738.621
TMCC3	ENSG00000057704	46.8661	256.005	203.573	194.14	148.576	123.558	291.732	58.4269	94.0531	269.577	267.738	320.481	76.1156	140.703	239.002	212.371	137.182	80.7505	196.85	220.632	145.321	93.0477	242.533	235.729	169.22	164.863	183.101	739.92	419.304	225.07	294.94	72.2335	92.1019	199.437	896.541	87.6515	133.879	318.242	674.342	155.472	212.954	177.327	271.427	233.375	211.556	685.603	350.958	141.239
PITHD1	ENSG00000057757	1443.64	1608.63	1427.88	1798.84	1581.9	1541.47	1578.69	1497.85	1699.02	1937.44	1273.52	1064.95	1498.18	1277.15	1143.73	1673.98	1433.88	1710.26	1491.34	1711.63	1332.3	1245.08	1429.15	1245.28	2162.62	1617.17	1329	1408.53	1099.77	1791.52	1520.51	2192.8	1662.81	1645.35	1076.91	1462.59	2216.49	1550.85	1344.91	1481.45	1689.01	1476.19	1475.83	1205.77	2039.38	1302.14	1630.19	1434.01
MTA3	ENSG00000057935	476.193	782.207	914.644	917.688	689.469	788.13	879.363	469.186	775.179	922.517	808.499	692.716	662.762	797.479	594.462	825.634	699.793	818.893	759.055	1011.15	490.603	799.295	752.75	759.664	914.447	743.773	733.616	667.905	731.071	948.742	766.398	464.358	784.111	709.287	676.384	729.439	714.376	808.801	828.391	798.804	760.419	823.687	872.385	807.26	751.955	570.501	790.174	813.564
USP13	ENSG00000058056	6362.07	8598.82	14503.8	3889.25	6065.39	8804.98	11839.3	10071.6	2489.37	8468.37	7326.7	1329.7	5860.28	8808.19	3096.59	8598.18	5684.08	7520.15	7792.91	10108.5	10328.2	6862.65	3390.97	14567.7	10712.7	12425.2	3229.12	4773.48	3996.94	14372.4	14731.4	8029.52	7043.06	10490.5	1411.12	8685.67	5467.06	15021.8	2948.83	9076.34	8141.6	11929.3	9553.08	6073.21	7699.87	2418.13	17225	8018.18
ATP11B	ENSG00000058063	1820.25	2483.09	2326.75	1231.46	759.387	1167.2	1984.61	2081.24	829.032	1447.92	1233.89	834.046	1009.3	1520.18	1109.84	1081.16	888.419	1006.28	1259.06	1367.32	1538.07	1328.98	899.168	1765.88	1124.2	1794.62	1993.5	1635.87	1133.21	2152.12	1287.01	3275.01	975.783	1178.12	870.016	1078.56	1396.62	2031.32	1318.48	1289.34	1323.42	1326.5	1123.89	1280.15	1353.74	1032.91	2294.72	1367.71
LAMC2	ENSG00000058085	232.657	237.992	236.546	278.674	370.954	183.537	164.203	120.395	161.559	184.809	443.882	623.046	209.163	190.883	185.987	278.24	422.979	330.249	317.323	320.559	272.04	238.721	370.087	84.9624	265.378	133.401	372.265	271.116	234.051	279.283	153.056	210.251	391.807	174.507	233.419	340.949	1019.08	123.416	236.36	201.041	364.672	237.971	222.454	296.837	2985.9	162.143	292.811	415.79
CDK14	ENSG00000058091	1353.26	1122.82	1043.67	1052.37	667.134	642.98	1132.75	990.602	587.073	1083.65	657.016	786.272	977.745	784.196	599.677	454.269	550.362	793.012	609.449	716.311	946.329	957.552	465.304	589.739	456.281	721.12	746.955	884.657	778.966	843.6	597.701	1981.26	810.995	503.417	997.335	537.051	983.204	462.616	851.801	913.174	610.529	555.778	508.822	605.274	1112.04	485.427	651.037	588.014
SEC61A1	ENSG00000058262	12383.5	6369.56	4910.12	10332.4	5807.08	5329.17	7249.12	13560.4	9136.8	6400.35	6537.57	5012.24	5112.12	4678.61	5543.1	3935.11	4892.83	4705.27	5092.13	4379.98	13761.3	4980.72	9175.83	6231.41	5200.09	5894.81	4681.81	6078.93	6170.28	5146.21	5571.47	12351.9	4770.38	4902.29	10517.1	4575.7	8349.2	6055.92	10803.1	6197.43	6048.62	7207.45	5493.29	4513.28	7717.41	8225.23	6250.79	8113.3
PPP1R12A	ENSG00000058272	1665.42	2457.98	2613.47	2318.94	1896.53	1785.59	2378.86	1705	1774.11	2187.16	2191.23	2177.68	1428.25	2572.01	1736.46	1570.64	1513.09	1522.87	1562.99	2422.99	1462.51	2202.64	1001.57	1631.78	1720.48	1973.33	2048.06	2182.34	1447.68	2219.48	2093.63	2145.08	1709.11	1736.23	2262.57	1509.39	1872.16	1633.9	1723.99	1781.67	1760.3	1872.3	1499.08	2091.51	1907.84	1679.48	2132.74	1485.17
RASGRF1	ENSG00000058335	6.69516	5.45853	34.4067	0	18.4506	2.99897	2.50056	2.65577	15.1699	4.58204	7.92646	3.98113	2.4753	3.93574	6.08368	9.08538	4.08281	11.3879	7.08661	3.95752	1.16257	1.90671	19.7619	9.99557	0.942729	5.034	4.85036	7.76634	3.61469	0	4.46879	1.28988	3.48494	8.04181	10.6099	3.71405	3.7486	0	1.51028	4.46758	1.82793	4.60589	4.15026	12.2829	4.93265	3.00264	9.34503	5.04424
CAMK2B	ENSG00000058404	9880.38	4646.3	4814.07	6634.44	9013.6	8760	7159.93	9534.21	8985.1	4427.78	7618.21	3258.55	6483.44	5947.89	5312.79	7233.1	5834.33	8639.27	6819.69	8516.58	5674.48	4921.23	5237.81	8454.59	8402.55	8009.09	4826.1	5058.71	4615.06	6029.24	7300.89	8664.15	7767.43	6898.26	3368.66	9754.57	4492.43	7397.97	3207.09	7375.98	5667.5	7823.88	8815.16	5823.46	6631.68	7606.69	6485.45	8902.37
CROCC	ENSG00000058453	718.892	429.04	496.029	1181.32	1410.01	1017.85	521.783	423.153	1322.05	433.766	1382.73	2832.57	1185.05	624.799	1780.78	1039.14	1760.51	1133.61	1160.63	696.523	860.299	682.222	1607.01	879.61	471.365	712.311	1672.16	1182.6	834.994	434.532	752.992	641.072	1421.36	1087.25	1323.59	888.4	665.644	855.373	663.77	657.628	692.786	603.372	1385.36	1744.85	804.022	1798.58	575.239	757.357
POLR3E	ENSG00000058600	3555.96	1460.7	1199.93	2152.02	1350.78	1311.15	1150.26	2887.71	2463.58	1172.24	1554.47	857.933	1347.8	1440.48	1383.6	1383.25	1335.89	1572.57	1571.65	1904.55	2866.89	1225.25	2005.84	1805.03	1475.37	1575.64	1173.79	1683.88	1346.47	1332.35	1574.13	3200.2	1405.92	1570.57	1137.92	1711.43	2077.26	2005.7	1350.19	1797.75	1721	1548.35	1697.46	1219.42	1541.73	2215.95	1884.58	2050.84
ATP2B4	ENSG00000058668	15965.4	13586.3	12171.4	23253.1	6694.65	10202.5	33595.8	19465.9	14608.6	10782.3	5695.61	9009.29	8052.16	8972.5	7074.45	5275.2	5797.58	6058.36	7190.55	9209.14	14887.8	9051.94	10067.8	12417	8928.12	9513	6840.21	4376.69	4809.35	8597.82	10593.3	16433.1	6041.39	5096.9	6599.39	6858.36	10007.2	6521.64	5545.77	7662.8	5025.9	13132.2	6223.74	7235.99	17188.1	11567.2	9217.32	25523.9
ZC3H11A	ENSG00000058673	6030.66	6159.95	5133.76	3958.02	3907.64	3468.01	4874.42	6886.41	4329.48	4338.43	4355.15	5446.18	4552.7	5327.52	6323.55	4541.56	4680.53	3833.58	3975.59	4021.83	4490.99	4946.78	4370.08	4558.81	3149.19	4622.47	4607.84	5329.83	4596.98	5759.81	3344.89	13226.5	4535.9	4723.76	5172.35	4089.16	3670.95	4706.11	5661.3	4389.85	3878.87	4400.93	4532.09	4893.37	4307.3	4336.81	5510.45	4374.8
RIOK2	ENSG00000058729	481.214	1073.69	873.069	771.546	535.067	585.999	941.043	660.401	706.915	753.746	560.137	302.566	481.446	697.61	392.832	524.681	472.789	566.289	570.079	625.288	638.249	530.448	436.559	576.411	531.699	474.454	569.917	689.086	469.91	758.172	643.506	576.578	569.538	507.438	429.703	484.312	599.24	555.76	606.379	535.216	728.43	687.813	374.354	535.671	555.197	587.516	581.469	461.908
YIPF1	ENSG00000058799	586.663	981.444	589.214	712.802	662.279	657.375	868.527	556.826	1039.13	844.623	539.88	439.914	637.391	561.827	492.778	515.595	569.143	541.443	765.354	636.171	824.259	630.741	1101.28	839.628	833.844	766.426	565.066	483.631	534.974	805.815	545.193	1026.75	576.01	575.793	607.42	717.554	718.125	916.693	838.963	664.776	855.472	731.569	607.599	511.105	818.272	1103.97	473.482	734.297
NDC1	ENSG00000058804	467.824	811.138	632.222	720.683	354.446	310.694	617.638	524.072	474.816	504.024	295.921	292.613	324.265	391.114	232.049	269.154	289.879	315.755	412.598	437.306	658.012	429.392	361.105	438.972	391.704	409.012	386.816	338.895	375.024	620.173	392.137	463.068	403.755	396.461	480.1	293.41	672.606	341.528	521.048	443.184	465.208	502.042	364.393	340.509	415.439	485.427	490.095	355.259
DGKG	ENSG00000058866	457.781	1558.41	1370.53	555.198	889.513	1271.56	1759.56	1325.23	378.488	1622.04	775.913	398.113	1471.57	1734.19	463.229	1369.62	1057.45	945.195	4366.14	3758.65	355.745	1343.09	572.198	2742.12	4366.72	3048.09	719.065	853.591	573.832	1363.56	1203.22	589.477	933.963	1506.23	249.334	2127.41	1236.5	2988.37	695.486	1243.77	3325.92	3149.66	788.55	588.897	2041.02	360.317	2006.07	1275.47
FLYWCH1	ENSG00000059122	2073.82	2564.42	1578.41	2173.51	2352.94	3796.7	2187.99	1378.34	3459.48	2210.83	2173.61	2561.85	2712.31	3671.55	3322.56	2102.13	2158.17	3032.29	3090.55	1733.39	1624.1	2201.87	3651.47	2856.24	2105.11	2318.16	4804.28	1709.3	4753.32	1505.67	3399.63	2087.03	3378.4	3228.79	3665.74	3159.91	2851.61	2964.31	4071.73	2332.08	2420.18	2987.69	2871.98	3805.65	1810.83	2040.79	2102.63	2262.7
UNKL	ENSG00000059145	777.475	630.46	470.224	820.26	647.713	565.606	373.417	1118.96	1333.43	594.138	766.225	1536.71	812.518	740.411	1028.14	1035.73	919.448	1039.4	651.181	677.725	847.511	699.383	744.666	754.666	524.157	688.399	1131.35	601.538	1438.65	777.065	637.92	2010.93	950.392	908.724	920.413	809.662	623.874	993.537	1608.45	780.933	661.711	885.867	1384.53	925.994	657.139	1127.99	840.015	600.265
TBXAS1	ENSG00000059377	30.9651	63.8648	83.1494	106.741	58.265	169.742	180.04	44.2628	67.5058	149.68	73.9803	234.886	88.4921	81.1746	172.081	56.7836	78.3899	60.0453	134.646	75.1928	99.9807	59.4895	167.977	153.265	198.444	186.258	120.046	78.3694	224.111	200.427	143.001	74.8132	44.3085	189.787	161.802	66.11	172.436	157.569	78.5348	78.6294	130.697	41.453	108.737	61.4145	240.056	230.202	124.6	214.741
PARP12	ENSG00000059378	579.131	613.539	500.33	563.078	1140.05	528.419	518.449	878.174	620.447	568.173	586.558	2048.29	625.633	815.19	1100.28	881.282	937.412	731.931	1034.65	737.087	1163.73	856.115	678.194	804.644	575.065	629.25	1030.7	711.679	1049.16	603.745	598.818	870.671	829.913	677.924	1124.65	738.352	512.487	428.463	1138.75	800.591	541.981	736.175	776.099	640.758	681.802	642.565	589.775	696.826
ALDH18A1	ENSG00000059573	1024.36	705.242	745.478	997.207	608.869	503.228	812.681	909.158	906.399	639.195	614.741	547.405	504.962	575.602	516.243	313.446	511.167	432.74	436.221	625.288	1266.03	482.017	914.439	599.734	541.598	396.427	563.854	620.601	396.712	360.604	474.809	718.465	470.964	455.166	1026.51	634.359	850.932	439.33	734.754	656.735	425.908	1043.23	475.62	587.532	653.302	755.664	409.105	964.171
TARBP1	ENSG00000059588	481.214	1061.14	1466.58	815.962	931.269	849.909	1023.56	563.908	718.292	1102.74	1765.84	1134.62	1325.52	1297.32	782.187	1264	850.04	1250.6	944.882	656.948	501.066	1770.19	538.064	987.063	732.029	1155.3	1205.31	1892.87	2569.14	1037.46	554.13	546.911	1374.56	1103.34	1074.26	1168.44	786.135	600.78	780.062	1287.56	578.54	1094.67	1266.66	1082.26	557.39	617.543	784.983	605.309
PET112	ENSG00000059691	3131.66	3351.54	3420.6	1986.53	3210.4	2863.42	2267.17	2089.21	1875.75	3771.02	4481.98	529.49	2938.8	3537.25	1889.42	4048.67	3534.08	4009.58	2529.13	3754.69	3894.6	2911.93	2769.37	3725.02	3036.53	3322.44	1444.19	2860.13	2008.86	3597.01	2882.37	2427.56	4005.69	4262.96	811.661	3471.15	2256.12	2407	1519.35	4188.8	2795.82	4265.06	3526.06	2633.32	3641.39	1484.3	1992.57	3064.74
MXD1	ENSG00000059728	1098.01	395.743	549.073	259.331	393.289	344.882	442.599	656.86	445.994	424.602	670.227	519.537	951.754	556.415	885.609	312.31	578.942	565.254	353.543	307.697	1218.37	522.44	1348.3	492.282	394.061	400.203	2787.74	731.448	1874.22	858.386	350.8	1068.02	456.527	349.819	742.696	338.721	300.959	514.621	542.192	426.207	351.877	360.027	376.844	614.828	364.468	784.69	398.721	395.613
CDK17	ENSG00000059758	2285.56	1213.98	1155.49	1623.33	621.494	590.198	1075.24	1970.58	859.372	911.062	1203.06	1068.93	687.515	869.307	1104.62	609.856	660.598	561.113	646.457	666.842	1933.35	1032.3	757.242	728.844	670.752	723.637	1267.16	1853.33	1289.54	961.885	720.593	1074.47	640.233	514.676	2424.37	511.053	779.173	681.504	1889.37	846.16	594.077	975.682	494.711	871.404	759.08	1479.3	858.705	636.295
DNAJC25	ENSG00000059769	884.598	465.613	655.16	714.235	262.193	336.485	454.268	586.04	431.582	427.657	268.619	242.849	344.686	316.827	379.795	319.124	284.163	280.556	324.409	292.856	761.481	316.896	391.646	258.219	373.321	347.346	344.375	654.491	323.515	321.997	385.433	517.243	297.713	295.134	400.526	236.213	462.684	268.566	481.026	315.411	434.134	313.201	170.991	300.931	438.458	497.437	311.501	210.417
SLC2A3	ENSG00000059804	21514	1058.41	822.893	717.817	1968.39	769.536	481.774	3154.17	933.704	387.946	6489.13	1162.49	1532.83	626.275	2983.61	264.612	6693.35	1018.7	747.244	259.217	3049.41	1900.61	4887.49	690.528	484.091	362.448	16651.3	8293.04	6982.68	611.959	620.045	1510.45	382.845	362.686	5753.24	400.374	816.124	1423.55	1699.07	654.054	1009.02	469.033	686.454	3189.46	325.007	2002.76	1162.94	1045.6
PSD	ENSG00000059915	64.4409	63.8648	160.564	27.939	86.4264	76.1739	14.1698	23.0167	114.532	17.5645	81.0261	71.6603	34.0354	43.2931	68.6586	23.8491	71.8574	61.0805	43.3071	89.0441	26.739	39.6597	117.673	57.4745	40.5374	41.5305	43.6532	20.4749	84.0416	39.4282	49.1567	55.465	45.3042	53.0759	63.6597	59.4247	18.2075	50.4531	70.2283	115.264	64.8915	120.521	69.7244	72.3326	59.1918	58.051	58.1469	74.2224
CTDP1	ENSG00000060069	835.221	535.482	448.72	679.849	455.438	620.787	500.945	794.075	1125.6	501.733	646.447	788.263	392.954	495.411	598.808	532.631	600.172	497.962	688.976	490.732	704.515	367.233	702.447	588.073	625.029	522.277	721.49	650.254	1039.22	487.924	643.506	718.465	410.227	659.428	949.59	637.33	734.726	856.926	1318.48	763.956	495.369	670.157	768.629	556.143	679.61	867.763	718.529	789.784
YBX3	ENSG00000060138	50183.5	32119.1	13597.8	37012.7	15332.4	30018.5	30274.2	32157.8	42686.4	37098.5	13939.1	6115.01	23982.6	15771	23007.6	12088.1	17730.8	9401.23	36885	26454	62725.1	16564.4	47441.2	26624	27719.5	30211.5	15452	17114.2	22411.1	15028.7	25907.8	55132.2	8004.4	10715.7	16588.7	17340.9	24156.5	32824	35725.8	15143.3	30584	16687.9	13122.3	13170	25396	58554.5	26055	40064.2
STYK1	ENSG00000060140	1.67379	2.18341	4.30083	1.43277	4.85542	1.79938	0	0.885257	1.51699	0	0.880718	7.96225	1.23765	2.45984	1.73819	0	0	3.10579	0	1.97876	1.16257	3.43209	6.28789	1.66593	0	0	0	7.06031	2.71102	0	0	2.57977	0.497848	4.82508	5.30497	2.22843	5.35514	0	3.02057	1.78703	0	4.60589	3.32021	6.82383	4.38458	3.00264	0	2.16182
WNK1	ENSG00000060237	11662.1	22871.2	20717.1	16814.3	8712.56	13277	21317.3	18874.6	7462.81	16488.5	10167	4827.12	11929.7	12367.1	6052.39	13034.1	7820.21	10829.9	15724.4	16351.5	10770	9813.48	6428.02	24640.8	17115.2	18439.5	6267.87	15007.4	8582.18	18703.8	18009.2	33820.7	9432.73	13439.5	6522.47	12286.1	27473	17723.8	8299.02	20136.3	14372.1	30914	14379	6960.99	19222.5	7742.81	21866.3	11822.3
RPS17P5	ENSG00000060303	0.836895	0.545853	0	0	0.971084	0	0	0	0	0	0	1.99056	0	0.491968	0	0	0	1.03526	0	0	1.16257	0	0.89827	0	0	0	1.21259	0.706031	0	0	0	0	0	0	2.65249	0	0	0	0	0	0	0	0	0.682383	0	0	0	0.720606
CCAR1	ENSG00000060339	1654.54	2305.68	2591.97	2566.81	1812.04	2030.3	3036.51	1897.1	1527.6	2226.11	1646.94	1952.74	1471.57	2417.04	1487.89	1793.23	1489.41	1556	1988.98	1853.11	2146.1	1777.44	1268.36	2019.94	1352.82	1920.47	1556.96	1974.06	2201.35	2490.55	1616.59	2925.46	1591.12	1893.04	1618.02	1829.54	1365.03	2105.06	2597.69	1620.84	1824.27	1793.23	1865.13	1743.49	2076.65	1983.74	2146.24	1797.91
OGFR	ENSG00000060491	2871.39	678.495	607.851	984.312	1561.5	1146.21	773.506	1961.73	1847.69	755.273	1431.17	2830.58	1232.7	1155.14	2815	1656.95	1891.16	1201.94	1088.98	968.602	2135.63	831.709	1960.03	1173.65	1072.83	1035.75	2115.97	1424.77	2392.02	956.135	927.275	1965.78	1219.23	1182.95	2129.95	1348.94	1007.3	1142.57	2143.09	1161.57	1249.39	1120.77	1932.36	1456.89	1072.03	1725.52	1115.17	1494.54
GNA15	ENSG00000060558	165.705	44.7599	64.5125	61.6091	42.7277	74.3745	39.1754	77.9026	38.6831	53.4571	97.7597	185.122	60.6449	48.2128	210.321	17.0351	106.153	18.6347	67.7165	50.4583	339.469	25.1686	143.723	69.1361	47.6078	50.34	53.3539	103.787	78.6195	32.8569	65.9147	56.7549	26.386	51.4676	58.3547	44.5686	122.097	43.4673	31.716	52.7175	42.0424	33.0089	29.8819	39.5782	57.5476	184.162	39.4568	97.2818
CREB3L3	ENSG00000060566	0.836895	0.545853	0	0	0	2.99897	0	2.65577	0.758493	0	1.76144	7.96225	4.95061	0.983935	3.47639	2.27135	0	7.24684	3.14961	0	0	0.381343	1.79654	0.832964	0.471365	1.2585	9.70071	0	1.80735	0	0	2.57977	0.995696	1.60836	2.65249	5.94247	1.07103	0	0	0	0	0.767649	0.830053	0	0	1.00088	8.3067	2.16182
PIGV	ENSG00000060642	111.307	270.743	177.768	208.468	212.667	295.699	249.222	164.658	293.537	208.483	115.374	290.622	264.857	145.13	231.18	264.612	273.548	238.111	221.26	254.27	155.784	255.118	423.085	198.246	205.986	193.809	232.817	112.965	158.143	237.391	212.268	303.123	252.409	251.709	442.965	249.584	164.403	180.855	165.376	224.273	265.964	196.518	217.474	277.73	282.257	231.203	241.933	290.404
PTPRU	ENSG00000060656	1601.82	2239.09	761.247	3806.87	1119.66	795.327	1206.1	1338.51	3457.21	1089	1128.2	788.263	869.45	679.899	1161.98	998.256	1469.81	1376.9	2068.5	855.813	1677.58	909.884	2239.39	1206.13	863.54	1405.74	1343.55	922.076	706.672	888.778	1002.13	3912.22	1103.23	564.535	899.193	1048.1	1675.09	524.712	1422.69	1494.85	1523.58	730.034	844.994	1009.93	926.242	1363.2	1257.43	2194.24
SNRNP40	ENSG00000060688	730.609	554.587	623.621	732.861	489.426	543.414	658.48	958.733	741.047	611.702	509.936	585.226	514.244	665.14	535.364	498.56	519.333	523.843	592.913	579.776	888.2	508.33	661.127	594.737	602.404	526.053	682.688	624.837	647.933	505.174	542.958	573.998	527.221	591.877	782.484	638.816	626.552	494.44	952.235	717.494	661.711	654.804	512.973	584.12	450.515	865.761	549.28	564.955
RIMBP2	ENSG00000060709	3.34758	3.82097	28.6722	1.43277	24.2771	1.19959	0	3.54103	5.30945	0	8.80718	3.98113	2.4753	1.96787	8.69097	2.27135	0.816561	5.17632	3.14961	1.97876	0	3.43209	5.38962	0	0.471365	0	3.63777	0	0	0	4.46879	5.15953	1.99139	0	23.8724	4.45686	1.07103	0	1.51028	8.93516	0	4.60589	3.32021	4.0943	2.19229	2.00176	0	1.44121
COL11A1	ENSG00000060718	0	0	14.3361	0	4.85542	2.39918	1.66704	3.54103	3.79246	3.05469	3.52287	5.97169	0.618826	3.44377	0	2.27135	4.89937	0	1.5748	1.97876	1.16257	8.38954	3.59308	0	1.88546	0	0	0	1.80735	3.28569	0	5.15953	1.99139	0	5.30497	1.48562	3.21309	4.65721	7.55142	5.3611	0	6.14119	11.6207	4.0943	0	0	8.3067	1.44121
QSER1	ENSG00000060749	873.718	1440.51	1505.29	946.344	748.706	678.367	1187.76	951.651	530.945	1056.92	617.384	613.093	785.29	1008.53	737.863	633.705	582.208	619.088	670.866	1145.7	809.146	1032.68	605.434	1256.94	957.813	951.426	663.286	698.971	718.42	1155.74	692.663	1148	799.046	694.008	835.533	672.242	1140.11	937.651	801.961	911.387	591.336	1083.15	749.538	746.528	898.291	688.605	1231.47	791.946
MPC1	ENSG00000060762	13617.1	7082.44	16836.3	8532.85	13175.7	9423.37	7530.84	12916.8	4273.35	8587.51	10897.1	1490.93	16548.6	13005.2	8262.5	10006.4	7347.42	15308.4	7888.19	14043.2	9316.8	15630.9	5279.13	10026.4	10252.2	9417.35	6723.81	6924.75	5797.96	15044.3	13376.2	6068.9	10553.4	9220.74	1350.12	8365.52	6845.48	14556.1	5134.97	8846.71	9938.46	15642.4	6031.16	8869.62	4983.07	5686	14278.2	5302.22
ACAA1	ENSG00000060971	5080.79	3042.04	3086.56	3355.54	3872.68	3770.31	2274.67	3844.67	2983.91	2989.78	3504.38	1419.27	3397.35	2907.53	2669.86	3602.35	3605.12	4647.3	3317.32	3698.3	3665.57	2749.1	3880.53	4003.23	3050.67	3270.84	2288.16	3162.31	2474.26	3383.44	4123.58	2676.51	4141.6	4436.67	1082.21	3904.95	3198.09	3992.78	3013.02	3592.83	3597.37	3875.09	3940.26	2838.72	3339.95	3411	2848.16	2918.45
BCAT1	ENSG00000060982	225.125	363.538	167.732	289.419	164.113	286.702	434.263	185.904	314.774	339.835	192.877	346.358	116.339	152.51	195.547	188.522	188.626	143.902	163.78	79.1503	354.583	299.354	396.137	189.916	169.691	270.577	196.439	137.676	334.359	273.533	208.916	56.7549	120.977	161.64	384.611	69.8241	335.767	90.0393	127.619	77.7359	206.556	47.5942	179.291	124.194	277.873	423.372	182.747	337.964
HDAC7	ENSG00000061273	6424.84	2411.03	2031.43	4231.68	3774.6	4501.46	2953.16	3795.09	7702.49	3234.16	3395.17	9616.41	2742.02	3456.56	4629.68	4431.4	4537.63	2804.53	3855.12	2419.03	5002.52	3703.6	6753.2	3711.69	2685.84	2549.72	5429.97	2856.6	7813.16	2010.02	2705.85	3905.77	3186.23	4000.8	11246.5	3876.72	2965.14	3692.39	7984.88	2929.84	3006.03	2479.51	4873.24	3199.01	3759.23	7054.2	2797.28	4590.26
LZTS1	ENSG00000061337	869.533	747.819	258.05	644.746	268.019	413.258	774.339	990.602	804.761	642.249	533.715	1250.07	350.874	475.733	750.03	349.787	522.599	305.403	628.347	306.708	229.025	293.634	466.202	411.484	452.51	383.842	478.973	302.181	562.988	456.71	576.474	403.734	403.755	443.104	1745.34	406.317	586.924	421.477	828.391	518.239	225.749	393.036	739.577	496.775	652.206	1386.22	444.408	696.105
PRDM6	ENSG00000061455	28.4544	10.9171	61.6453	35.1028	36.9012	76.7737	90.0201	39.8365	34.1322	23.6739	88.9525	43.7924	97.7745	58.5441	92.1242	51.1053	40.0115	56.9395	82.6772	119.715	41.8524	93.8104	77.2512	64.1383	60.806	119.557	41.228	129.91	131.936	65.7137	37.9847	208.961	83.1407	47.4467	58.3547	72.7953	35.8795	47.3483	44.5534	54.5045	27.419	55.2707	73.8747	234.74	62.4802	48.0422	79.952	70.6194
WNT8A	ENSG00000061492	0.836895	0	0	0	0	0.599794	0	0	0	0	0	0	0	0	0	0	0	0	0	0	0	0.381343	0	0	0	0	0	0	2.71102	0	0	0	0.497848	0	0	0	0.535514	0	0	0	0	0	0	0.682383	0	0	0	0
SPAG4	ENSG00000061656	127.208	73.1443	44.4419	60.8927	65.0626	145.15	61.6804	80.5583	116.049	65.6759	169.098	65.6886	60.0261	42.8012	128.626	141.959	61.2421	74.539	81.8898	59.3628	102.306	44.9985	179.654	86.6283	129.625	61.6665	67.905	149.679	84.0416	82.9636	129.595	68.3638	67.7074	80.4181	135.277	77.995	57.3	69.8581	100.434	112.583	39.3005	72.9266	146.089	49.814	75.0859	99.0871	43.6102	55.4867
NCKAP1	ENSG00000061676	9155.63	17372.3	14374.8	11847.6	4595.17	7028.99	12782.8	11762.4	6845.4	9812.44	5267.58	3831.83	6795.94	8306.87	4136.9	6795.87	4528.65	5870.98	7136.22	11106.8	9531.88	7051.79	4891.98	10973.5	8935.19	9187.05	3911.81	6018.91	3749.34	12764.9	9841.4	14471.2	5319.01	6548.44	5681.63	5947.67	11208.8	8276.63	6288.83	9082.59	8574.82	9988.65	7023.91	6075.94	10246.8	7178.31	13163	7619.69
MRPS35	ENSG00000061794	2516.54	4160.49	4809.77	2985.17	2494.71	2736.26	3317.41	2539.8	1666.41	3235.68	2200.03	553.377	2277.28	3465.91	1047.26	2235	1543.3	3137.88	2177.17	3207.57	2074.02	2615.63	1243.21	2385.61	2839.03	2233.84	1181.06	1649.29	1483.83	4001.14	3159.44	1850.98	2870.59	2505.83	1005.29	2144.49	2705.95	2178.8	1363.03	2643.91	2835.12	3089.79	1484.96	1950.93	2109.53	1597.4	2855.43	1820.25
GUCY1B3	ENSG00000061918	819.32	2002.73	1860.83	1444.95	1379.91	1274.56	1782.06	909.158	795.659	1871	1667.2	1994.54	1394.83	1506.9	1267.14	988.035	1379.17	1269.23	1280.32	1367.32	1010.27	1542.53	685.38	1331.08	954.042	1057.14	1966.82	1026.57	883.792	1766.06	1094.85	1494.97	1610.04	1083.23	2230.74	1409.85	1769.34	749.034	880.496	1421.58	622.41	1256.64	1045.04	1671.16	1313.73	1126.99	1345.68	1152.25
SFSWAP	ENSG00000061936	2108.14	1203.61	1318.92	1674.91	2068.41	1709.41	1109.41	1756.35	1870.44	1223.4	2545.28	3085.37	1946.83	1942.29	1954.6	2405.36	1976.08	2024.98	1653.54	1408.88	2020.54	1823.2	1589.94	1422.7	1196.79	1769.45	1852.84	2766.23	3099.6	1395.6	1666.86	1573.66	2016.29	2115	1755.95	1464.82	1392.87	2131.45	2442.89	1456.43	1646.05	1437.81	1858.49	1694.36	1587.77	2072.82	1689.37	1535.61
TNK2	ENSG00000061938	1086.29	779.478	665.196	1195.65	2180.08	1057.44	1059.4	933.06	1444.93	944.664	1700.67	2368.77	1923.93	1259.93	2231.84	1742.12	2331.28	1571.53	2007.09	1956.99	895.176	1136.78	3365.82	1035.37	1582.84	1594.52	2256.63	1375.35	2019.71	1039.1	939.564	2961.57	1762.88	1676.72	1183.01	2281.91	1486.05	2586.3	1902.2	1728.95	1289.61	1615.13	2903.52	2228.66	1620.1	1404.23	2095.36	2759.92
MON2	ENSG00000061987	1895.57	2046.95	1754.74	1183.47	878.831	1273.96	1884.59	1607.63	1240.89	1781.65	1571.2	1725.82	1052.62	2024.45	1281.05	1524.07	1058.26	1104.63	1340.16	1249.59	1533.42	1659.6	1031.21	1303.59	1273.63	1386.87	2004.41	1853.33	1587.75	1783.31	1408.79	1287.3	1030.55	1383.19	1747.99	1296.2	1087.63	1321.09	1620.54	1157.1	1151.6	1236.68	1284.09	1529.22	1469.93	1344.18	1633.3	1222.87
CDH3	ENSG00000062038	6.69516	2.18341	8.60167	2.86554	5.8265	5.99794	0.833519	3.54103	3.79246	1.52735	8.80718	19.9056	3.09413	0	5.21458	1.13567	7.34905	6.21158	6.29921	0	8.13796	7.62686	17.0671	7.49668	1.88546	0	19.4014	2.82412	9.03673	0	2.2344	7.7393	6.96988	11.2585	18.5674	2.97124	1.07103	3.881	12.0823	8.04165	1.82793	2.30295	19.0912	5.45907	0	3.00264	4.15335	3.60303
ARSF	ENSG00000062096	0	0	0	0	0	1.19959	0	0	0	0	1.76144	0	0	0	0	0	0	0	0	0	2.32513	0	0.89827	0	0.471365	3.7755	0	0	0	4.10711	2.2344	2.57977	0.995696	0	0	0	2.14206	0	0	1.78703	0	0	0	0	0	0	0	0.720606
GPBP1	ENSG00000062194	4181.96	3649.57	2884.43	2618.38	2352.94	2147.86	3095.69	3730.47	2159.43	2730.13	3160.9	2173.7	2925.19	2413.59	2431.73	2338.35	2274.94	2508.44	1946.46	2606.02	4558.42	2996.21	2441.5	2330.63	1873.2	2267.82	2362.12	3184.91	1797.41	3212.58	2563.97	6632.58	2692.86	1955.77	2063.64	1961.02	2261.48	2075.56	1887.86	1930.89	2470.45	2287.59	1686.67	2399.94	2152.83	2400.11	2565.73	2698.67
DGAT2	ENSG00000062282	174.074	213.429	402.845	322.373	303.949	283.703	120.86	530.269	171.419	855.314	368.14	408.065	148.518	241.064	172.081	257.798	348.672	435.846	311.811	248.334	295.292	238.721	245.228	156.597	115.484	244.149	300.722	259.113	198.808	793.493	392.137	98.0311	626.293	362.686	111.404	389.232	1172.24	261.58	102.699	295.754	189.191	409.157	366.053	453.785	259.238	89.0783	194.169	221.947
ZNF112	ENSG00000062370	78.6681	250.001	349.801	206.319	211.696	196.133	298.4	254.069	175.97	216.12	63.4117	181.141	242.58	236.144	189.463	206.692	210.673	222.582	181.102	236.462	170.897	210.12	153.604	269.88	205.515	323.434	213.416	280.294	232.244	367.175	246.901	268.296	224.53	206.674	129.972	307.523	197.605	252.265	167.642	315.411	233.061	306.292	176.801	206.762	175.931	182.16	280.351	212.579
CS	ENSG00000062485	30445.4	27015.9	40622.8	36460.4	29587.9	26116.8	28375.5	39484.2	15735.7	30601.2	24237.4	4339.43	23828.5	29177.1	13877.7	27534.4	17598.5	33274.4	25156.7	32327	27637.7	23059.8	16274	34921.2	26362	31711.7	10521.6	17302.7	17076.7	44103.8	30480.5	26876	25908	30831.5	5636.54	19838.9	23094.1	30184.9	16020.3	29836.3	27840.3	40164.9	26439.7	15456.7	18548.4	17730.6	30486.6	16860
LTK	ENSG00000062524	23.433	29.4761	44.4419	41.5503	40.7855	237.519	120.86	12.3936	15.9283	35.129	19.3758	49.7641	24.753	257.791	102.553	61.3263	257.217	116.985	18.8976	68.2672	9.30053	55.6761	96.1149	36.6504	43.8369	46.5645	94.5819	110.141	142.78	268.605	78.2039	46.4358	101.063	107.76	34.4823	54.2251	112.458	99.3537	9.81685	95.6063	19.1933	23.0295	126.168	27.2953	64.6725	85.0748	65.4152	50.4424
MRPS24	ENSG00000062582	5163.64	2056.77	2753.97	2996.64	5427.39	3441.62	2538.9	3689.75	3294.89	3131.06	3995.82	1552.64	4918.43	2389.49	4206.43	4181.55	5527.3	5150.44	2814.17	3331.24	3574.89	2633.55	3932.63	2853.74	2965.35	3131.15	3442.54	3613.47	2962.24	2989.15	3559.39	3383.36	4906.29	3264.97	1920.4	3023.98	2885.35	2609.59	2502.54	3197	3117.54	2781.19	2876.13	3457.64	3159.09	3252.86	2919.8	2951.6
ELMO2	ENSG00000062598	865.349	2120.64	1796.31	2063.19	1951.88	1553.47	1748.72	1215.46	1752.12	1967.22	1679.53	1684.02	1363.27	1826.68	1546.12	1636.5	1886.26	1722.68	1851.97	1778.9	1245.11	1819.01	2146.87	1737.56	1756.78	1983.4	1510.89	1684.59	1657.34	1632.16	1284.78	2245.69	1754.42	2065.94	2238.7	2258.14	2122.78	1637.78	1446.1	2194.48	1417.56	1891.49	2261.06	2000.75	1545.02	1364.2	1701.83	2117.14
WAPAL	ENSG00000062650	1921.51	2112.45	1708.86	1826.06	1022.55	1306.35	2038.79	2287.5	1360.74	1502.91	1188.09	1098.79	925.144	1684	1026.4	1288.99	1056.63	1012.49	1427.56	1489.02	1641.54	1192.46	1058.16	1584.3	1498.47	1717.85	1304.75	1419.12	967.834	2187.45	1902.59	2188.93	982.255	1269.8	1267.89	1213.01	1405.72	1591.21	1465.73	1583.31	1399.28	1736.42	1246.74	1364.77	1470.48	1355.19	2188.81	1457.79
VMP1	ENSG00000062716	5897.6	1854.81	1294.55	2472.24	890.484	1240.37	1471.99	3835.82	2747.26	1720.56	9583.98	847.98	1315	1372.1	1403.59	1126.59	1258.32	1026.98	1018.9	1119.98	4157.34	1110.85	1897.15	1722.57	1290.12	1208.16	2878.69	3741.96	1444.07	1951.7	1371.92	1684.59	1041.5	1192.6	1870	978.28	1775.77	1282.28	1819.14	1176.76	1567.45	1357.97	1241.76	1077.48	1582.28	3442.03	1495.21	1140.72
APPBP2	ENSG00000062725	649.43	1312.78	1301.72	939.18	758.416	736.548	1376.97	889.683	653.821	955.355	671.988	770.348	732.69	988.363	867.358	721.152	684.278	628.405	777.165	987.4	616.16	890.817	690.77	914.595	795.663	997.99	836.686	1047.75	872.044	1313.45	722.827	1225.39	683.546	755.93	885.931	700.469	947.86	821.997	884.272	811.313	918.535	769.184	636.651	773.823	914.185	776.683	1087.14	862.565
POLD1	ENSG00000062822	399.199	397.927	210.741	482.843	428.248	424.055	353.412	426.694	641.685	303.942	363.737	638.971	394.192	275.502	548.4	337.295	488.304	450.34	440.158	354.198	562.682	232.238	922.523	469.792	393.589	386.359	442.595	242.875	453.644	316.247	327.339	513.374	369.901	468.033	546.412	555.621	570.323	360.933	411.553	431.568	445.101	356.189	483.091	409.43	504.775	667.587	345.766	566.396
SEZ6	ENSG00000063015	0	4.36682	30.1058	2.14915	10.6819	3.59877	0	1.77051	9.10191	1.52735	6.16503	1.99056	1.23765	5.41164	4.34548	2.27135	0	4.14105	0.787402	0.989379	0	3.05074	8.9827	6.66372	2.82819	2.517	0	0	3.61469	0	4.46879	5.15953	1.49354	5.62927	0	0.742809	1.60654	3.881	3.77571	7.14813	0	19.9589	4.15026	5.45907	0.548072	0	3.11501	3.60303
EIF4B	ENSG00000063046	9858.62	11053.5	8644.67	9203.39	13361.1	8024.65	6906.54	12131.6	7157.14	12023.3	7277.38	5276.98	10708.2	9181.1	6538.21	10877.5	8065.17	11011.1	11075.6	11822.1	8118.2	8522.25	8800.35	14450.3	9228.38	11402	6932.37	7608.19	6407.94	9967.95	10252.5	12429.3	10622.6	11265.8	3538.42	9195.98	10753.7	12378.1	6942.02	9097.78	9908.3	11333.6	9870.99	8376.26	8116.95	6462.68	14600.1	8056.37
SLC6A16	ENSG00000063127	100.427	46.3975	61.6453	22.2079	102.935	57.5803	22.505	75.2468	113.774	25.9649	128.585	169.198	69.9273	142.179	119.935	121.517	104.52	98.35	68.5039	56.3946	75.5668	173.13	103.301	99.1228	74.0042	55.374	156.424	183.568	229.533	58.3209	55.8599	56.7549	93.5955	97.3059	76.9221	78.7378	54.6225	52.7817	164.621	86.6711	43.8703	53.7354	131.978	120.782	46.0381	77.0677	51.9169	34.5891
GLTSCR1	ENSG00000063169	985.025	422.49	292.457	728.563	731.226	920.085	397.589	635.614	1369.08	406.274	770.628	1138.6	649.148	587.409	1144.6	888.096	971.708	740.213	862.205	623.309	658.012	369.14	912.643	708.853	562.338	771.46	1068.29	629.78	1051.88	474.782	869.18	1249.9	583.478	776.839	819.619	936.682	612.093	718.762	1017.18	729.109	549.293	658.643	947.09	919.171	681.254	1191.05	648.961	707.635
SPHK2	ENSG00000063176	112.981	311.136	239.413	300.165	454.467	524.82	353.412	141.641	581.005	314.633	302.086	416.028	503.724	314.367	440.632	526.952	482.588	450.34	497.638	373.985	145.321	347.403	582.977	493.948	511.431	444.25	324.974	153.915	358.758	317.069	528.435	348.269	438.106	504.221	344.823	470.941	408.597	494.44	293.75	369.022	410.37	407.622	532.064	406.701	379.266	395.347	298.003	405.701
RPL18	ENSG00000063177	12877.3	5417.05	4537.38	9587.37	12599.8	8755.2	6448.1	8448	14069.3	8071.26	9860.52	12245.9	13001.5	7074.49	16349.4	9780.41	11026	10541.1	7891.34	7855.67	10230.6	7969.3	16318.9	5701.64	10158.8	6975.86	15276.2	10339.8	12488.8	5655.49	7627.11	7681.26	10776.9	7884.19	13381.8	6972.01	10219.2	6131.21	17325.2	5994.6	9360.83	6444.41	6524.22	7289.9	12399	14138.4	6383.7	9535.06
CA11	ENSG00000063180	220.94	188.319	269.519	94.5627	366.099	288.501	265.893	168.199	290.503	124.479	295.921	483.707	247.53	96.9176	314.613	608.721	387.867	266.063	189.764	168.194	396.435	204.781	236.245	292.371	214.471	339.795	246.156	229.46	109.344	244.784	341.863	314.732	264.855	266.184	169.759	275.582	131.201	196.379	162.356	159.046	147.148	247.951	403.406	300.249	235.671	133.117	202.476	245.727
ISOC2	ENSG00000063241	1928.2	1389.74	1088.11	1124.72	2033.45	1542.67	1224.44	1191.56	1990.28	1759.5	2271.37	1116.71	2022.94	1166.46	1477.46	2471.22	2665.26	1840.7	1170.87	1118.99	1882.19	1065.47	2052.55	1204.47	2039.12	1349.11	1498.76	1627.4	1234.42	1403.81	1901.47	1438.22	2080.51	1708.88	1527.83	1478.19	1654.74	1541.54	1081.36	1861.19	1987.87	1934.48	1662.6	1788.53	2658.7	1414.24	1405.91	1499.58
U2AF2	ENSG00000063244	4491.61	2472.71	1946.84	4862.82	4254.32	3827.89	2994.83	3918.15	4807.33	2090.94	3028.79	3943.31	3479.04	3045.28	4528.86	3186.7	4019.11	3743.51	3570.08	4005.01	4461.93	2384.16	5458.79	3652.55	3205.75	3220.5	3885.13	2958.27	3114.96	2343.52	3629.78	5600.67	3413.25	3889.02	3872.63	3453.32	4076.87	3527.83	3355.85	3804.59	3665	3320.08	3586.66	3559.99	3666.6	4423.89	3111.9	4226.35
EPN1	ENSG00000063245	9829.33	6337.35	4970.33	6728.28	10076.9	11465.7	6603.97	7392.78	10395.9	6906.66	9193.82	4413.08	8021.22	5497.74	10207.5	10163.1	16136.9	9909.54	10818.9	7949.66	8532.07	4850.3	9760.6	11167.6	11070.5	11495.1	5841.04	5122.25	8138.48	9122.71	15648.6	11438.7	9093.2	10385.2	5283.75	14450.6	8253.88	14518.8	7830.83	10888.4	8759.44	10386.3	16969.6	10125.9	13324.7	6235.48	15052.8	10268.6
MED29	ENSG00000063322	1103.86	1454.15	847.264	1245.08	1402.24	1521.08	1206.1	1273	1919.74	1341.77	1139.65	1425.24	1660.93	1024.28	1009.89	1600.16	1219.94	1560.14	1396.06	1473.19	1196.28	999.118	1090.5	1381.89	1798.73	1394.42	1463.59	1100.7	1291.35	1260.88	1520.51	813.916	1411.9	1384.8	1371.34	1549.5	1539.6	1340.5	1502.73	1407.29	1681.7	1443.18	1350.5	1042.68	1625.03	1588.4	1442.25	1238
AHRR	ENSG00000063438	27.6175	25.1092	88.8839	14.3277	82.5421	46.784	19.1709	59.3122	75.0908	25.2012	74.8611	111.472	69.9273	60.02	60.8368	27.2561	18.7809	15.529	81.8898	38.5858	19.7636	64.8283	43.117	11.6615	90.0306	31.4625	10.9133	5.64825	143.684	10.6785	69.2663	18.0584	32.3601	21.7129	58.3547	79.4806	29.9888	6.98581	64.9423	17.8703	7.31172	16.8883	24.9016	14.3301	53.7111	124.109	120.447	175.828
GSC2	ENSG00000063515	0	0	2.86722	0	0	0.599794	0	0	0	0	0	0	0	0	0	0	0	1.03526	0	0	0	0	0.89827	0.832964	0	0	0	0	0	0	0	0	0.995696	0	0	0	0	0	0	0	0	0	0	0.682383	0	0	0	0.720606
ZNF275	ENSG00000063587	625.16	647.382	650.859	417.652	415.624	648.978	746.833	922.437	323.876	538.39	511.697	489.679	501.868	671.536	460.621	665.504	458.091	603.559	637.795	654.969	430.149	554.854	234.449	708.02	729.672	792.855	453.508	720.152	649.741	583.209	798.797	789.409	450.055	564.535	538.455	479.855	597.098	742.048	658.484	566.489	732.086	602.604	603.448	478.351	558.486	425.374	743.449	564.234
MTMR1	ENSG00000063601	1109.72	902.295	1062.31	1035.18	734.139	878.699	1200.27	1360.64	895.021	833.168	759.179	591.197	701.748	997.218	640.524	692.76	705.509	911.032	800.787	789.525	854.486	659.723	655.737	945.415	918.69	1052.11	696.026	689.086	900.962	996.384	989.838	1110.59	860.78	877.361	450.923	685.613	1197.41	1058.74	894.844	836.331	844.504	918.876	794.361	779.282	1069.29	724.637	1085.06	817.167
GPC1	ENSG00000063660	18599.1	16930.2	7522.16	17272	11494.7	16583.1	11946	14473.1	22421.8	10747.2	14713.3	4677.82	16080.2	11161.3	9328.88	11707.7	12663.2	14594.1	13833.1	13054.9	13506.7	8906.64	9580.05	20995.7	16395.9	10824.4	7769.06	8597.34	10151.9	12288.5	17502	12723.4	14953.9	12543.6	6172.34	13970.8	17887.8	10826.5	12558	17287.8	18354.3	21225.5	13960.7	11211.6	31680.8	12769.2	9063.64	19474.4
ADCK1	ENSG00000063761	525.57	455.241	496.029	428.398	605.956	659.774	402.59	270.003	477.85	544.499	1032.2	292.613	718.457	507.711	889.086	830.177	1269.75	847.881	524.41	573.84	511.529	763.448	655.737	483.119	471.365	655.678	624.483	804.169	496.116	478.889	966.377	359.877	813.484	671.491	257.291	643.273	424.127	619.408	209.174	686.221	584.938	837.505	625.03	806.577	502.582	375.33	629.232	431.643
HAGH	ENSG00000063854	5420.57	1817.69	1879.46	2495.17	5217.63	3671.34	2889.81	3512.7	3059	2462.85	4139.38	1654.16	3615.18	2623.66	3577.2	4615.37	5378.69	4653.51	3654.33	5132.9	3659.76	2426.87	2524.14	4453.03	5381.57	4013.35	3301.88	2280.48	2652.28	3080.33	5201.68	5360.76	4073.39	4781.66	1453.56	4560.85	2568.33	5528.1	3102.13	4442.56	4299.29	5397.34	4788.57	3689.65	3627.69	3002.64	4940.41	3339.29
RNF4	ENSG00000063978	3469.76	1806.23	1506.73	2239.42	1712.99	1459.3	1869.58	2855.84	2248.17	1669.39	1923.49	1480.98	1519.84	1609.23	1581.76	1299.21	1480.43	1600.52	1703.94	1625.55	2630.89	1602.4	1885.47	1713.41	1711.52	1510.2	1635.78	3592.29	2763.43	1596.02	1752.88	1727.15	1532.38	1462	2490.69	1340.77	2134.02	1674.27	3354.34	1535.95	1566.54	1630.49	1660.94	1326.55	1557.62	3196.81	1926.12	1683.34
CASP8	ENSG00000064012	137.251	251.638	262.351	174.798	180.622	139.752	142.532	160.231	251.061	288.669	212.253	282.66	150.375	231.225	201.63	164.673	159.229	161.501	180.315	175.12	274.366	229.568	216.483	226.566	252.651	177.448	331.037	145.442	430.148	298.997	138.533	263.136	153.835	246.079	233.419	254.784	190.643	176.198	577.684	252.865	187.363	285.565	219.134	216.316	244.988	245.216	347.843	177.269
LIMCH1	ENSG00000064042	6753.74	11192.2	15181.9	9248.52	6560.64	7495.63	10934.1	8558.66	3712.06	8121.67	7651.68	2780.82	7419.72	12217.5	4645.32	9629.37	7387.43	9296.67	10461.4	17284.5	9781.83	9375.7	4546.15	13564.8	12205	13868.7	4107.04	7660.44	6305.83	11055.5	11140.7	19833.2	7790.33	9053.47	3039.75	7171.82	7924	15158.4	4709.82	13585	15360.1	21967.8	7490.4	6030.22	8912.2	3563.13	14476.5	7848.84
ASUN	ENSG00000064102	586.663	1105.9	1017.86	1076.01	570.026	812.122	1357.8	564.794	672.783	876.697	642.044	282.66	584.79	805.351	332.864	725.695	545.463	589.065	747.244	701.47	997.482	819.506	818.324	915.428	694.791	748.807	362.564	564.119	431.052	1016.1	788.742	1142.84	569.041	590.269	302.384	595.733	802.2	796.382	422.125	721.961	824.397	709.308	498.032	668.736	745.378	676.595	664.536	1104.69
TM7SF3	ENSG00000064115	368.234	890.832	870.202	960.671	664.221	619.588	780.174	362.955	552.941	736.181	618.264	838.027	662.144	725.16	495.385	478.118	560.161	607.7	806.299	1069.52	402.248	723.026	722.209	712.185	738.628	845.712	691.176	436.327	469.91	542.96	469.223	896.469	635.254	616.807	846.143	848.288	984.811	702.462	306.588	813.993	744.882	541.96	585.187	719.915	601.783	749.659	419.488	832.3
DLX3	ENSG00000064195	4.18447	1.63756	18.6369	0	7.76867	5.99794	11.6693	2.65577	3.79246	2.29102	3.52287	9.95282	0	8.85542	1.73819	6.81404	3.26624	4.14105	6.29921	1.97876	9.30053	1.14403	0	3.33186	0.471365	0	2.42518	2.11809	0	0	8.93759	5.15953	9.45912	3.21672	7.95746	2.97124	2.14206	3.881	0	4.46758	1.82793	7.67649	4.15026	0	2.19229	0	2.07667	4.32364
SPA17	ENSG00000064199	27.6175	46.9434	43.0083	38.6848	15.5373	43.1852	55.0123	30.984	48.5435	39.711	31.7059	37.8207	47.6496	55.1004	19.1201	30.6632	17.9643	37.2695	51.1811	29.6814	41.8524	44.6171	41.3204	14.9934	27.8105	30.204	18.1888	26.8292	41.5689	32.0354	42.4535	24.5078	43.3128	27.3421	55.7022	50.511	27.3112	28.7194	49.0843	51.8239	43.8703	14.5853	39.8425	38.8959	40.0093	64.0563	10.3834	38.1921
TSPAN32	ENSG00000064201	592.521	243.45	223.643	116.054	747.734	457.043	95.8547	394.824	97.0871	284.85	756.537	171.188	761.774	482.62	569.258	771.122	470.339	835.458	334.646	559.989	184.848	403.079	202.111	468.126	276.22	548.706	425.619	791.461	508.768	610.316	220.088	197.352	762.206	712.504	153.844	352.834	370.576	373.353	271.851	668.35	411.284	403.783	574.397	478.351	299.796	113.099	240.894	153.489
WISP2	ENSG00000064205	264.459	856.443	970.555	1543.09	515.645	1519.28	898.534	228.396	1845.41	988.193	454.451	838.027	190.598	739.427	303.315	1190.19	970.075	594.241	2016.54	696.523	704.515	574.684	1473.16	957.076	1714.82	706.018	210.99	365.018	1089.83	813.207	1349.58	110.93	384.339	1049.46	602.115	979.765	2214.89	980.342	1656.03	1131.19	1684.44	1615.13	1802.87	480.398	2697.61	1780.57	447.523	1281.24
DMRT3	ENSG00000064218	0	0	0	0	7.76867	2.39918	0	0	0	0	0	0	0	1.96787	0	0	0	0	2.3622	0	0	0	1.79654	1.66593	0.471365	0	0	0	0	0	0	0	0	0	0	0	0	3.1048	0	0	0	1.5353	0.830053	0	2.19229	2.00176	0	0.720606
ST3GAL6	ENSG00000064225	5881.69	2939.42	1466.58	6971.14	1326.5	2851.42	4022.56	4583.86	3443.56	2111.56	2785.71	754.423	2044.6	2511	1615.65	1429.81	1241.17	1392.43	1592.13	2479.38	6222.05	2832.62	1345.61	2578.03	2913.03	2271.59	1252.6	2865.07	1510.94	1531.95	2236.63	3385.94	1252.09	891.032	570.285	1388.31	2218.1	2354.99	1784.4	2066.7	1990.62	1550.65	1119.74	1439.83	3796.5	3344.94	2503.43	3567
ATP2C2	ENSG00000064270	9.20584	0.545853	12.9025	0.716384	0.971084	2.99897	3.33408	15.9346	10.6189	0.763673	2.64215	13.9339	5.56943	1.4759	6.95277	3.40702	5.71593	2.07053	7.08661	2.96814	6.9754	1.90671	11.6775	0.832964	6.5991	0	7.27553	19.7689	23.4955	4.92853	4.46879	5.15953	6.47203	8.04181	23.8724	7.42809	2.14206	6.20961	6.79628	1.78703	0	9.97943	9.96063	4.77668	3.28843	23.0202	1.03834	8.64727
NGFR	ENSG00000064300	888.782	653.386	266.652	605.345	1009.93	942.277	637.642	1273	1061.13	1248.61	786.481	740.49	720.932	1038.05	2143.19	534.902	2423.55	375.801	826.772	659.916	2695.99	393.546	3052.32	963.74	1575.77	484.522	940.969	2276.24	2690.23	400.032	1202.11	841.004	402.759	435.062	6076.85	1508.65	2313.96	931.441	1816.87	931.044	694.614	849.787	1086.54	661.23	2403.85	1624.43	1234.58	1480.85
CDON	ENSG00000064309	128.882	284.935	561.976	247.153	497.195	137.953	224.217	171.74	168.385	407.038	450.047	634.99	272.283	342.901	289.409	188.522	360.103	500.032	271.654	331.442	129.045	383.25	221.873	164.094	149.423	293.23	381.966	341.719	333.455	481.353	404.426	309.572	510.792	172.899	228.114	242.156	337.909	176.198	232.584	287.712	159.944	338.533	392.615	489.951	237.315	131.115	376.916	154.21
TAF2	ENSG00000064313	724.751	802.95	901.741	711.37	343.764	485.234	826.017	796.731	442.201	704.107	396.323	537.452	501.249	692.198	451.061	471.304	387.867	426.529	537.008	606.489	783.569	594.132	383.561	675.534	601.933	684.624	503.224	585.3	569.314	740.922	633.452	842.294	430.141	525.934	607.42	460.542	697.24	658.218	818.574	612.059	542.895	611.048	460.679	517.929	616.033	709.624	751.756	436.687
HIPK2	ENSG00000064393	9499.59	11013.7	10191.5	11477.2	3522.12	10176.1	16215.3	14673.1	4686.73	8130.83	3684.04	3648.7	4344.78	7307.69	4315.06	6812.9	4144.05	4607.96	8402.36	10386.5	7479.95	4846.87	3704.47	14217	14923.4	12143.3	3596.54	5308.65	3404.14	8515.68	11602.1	13457.4	4087.83	9642.13	6055.63	7136.17	11435.9	10513.6	4886.53	9518.63	9053.74	13635	8000.88	4963.66	18397.7	4726.15	16318.5	13324
TNPO3	ENSG00000064419	974.145	2352.63	1630.02	1752.28	1057.51	1476.09	1817.91	1354.44	1052.79	1305.12	780.316	593.188	970.938	1220.08	732.648	1092.52	857.389	1195.73	1400	1728.45	1068.4	1151.27	1200.09	2259.83	1283.05	1646.12	767.569	640.37	704.865	1501.56	1642.28	2885.47	1006.15	1290.71	676.384	1578.47	2001.22	1653.31	603.359	1598.5	1688.09	1457.77	1403.62	1160.05	1418.41	798.702	1654.07	1859.16
RFXANK	ENSG00000064490	444.391	479.805	332.598	674.118	793.375	653.176	550.123	477.153	940.531	575.81	583.035	760.395	642.96	509.678	580.557	610.992	659.781	758.848	645.669	524.371	451.076	623.496	1010.55	512.273	652.369	523.536	816.072	474.453	565.699	607.031	521.732	410.183	833.896	560.514	732.086	779.95	703.13	457.182	519.538	623.674	478.004	425.277	630.84	614.145	754.696	609.536	420.527	615.397
TMEM161A	ENSG00000064545	1102.19	755.461	351.235	867.541	1169.18	1177.4	545.121	738.304	1834.04	955.355	1526.28	812.15	1258.07	810.271	977.734	1036.87	1315.48	1311.68	925.197	927.048	1027.71	923.612	1351	730.51	1207.16	825.576	1229.57	777.34	1362.74	618.531	956.322	718.465	1256.07	1199.03	912.456	1243.46	725.086	752.915	977.154	1129.4	1047.4	882.796	1033.42	1009.25	856.637	1236.09	531.629	742.224
LPAR2	ENSG00000064547	18.4117	22.38	73.1142	25.0735	57.2939	38.9866	26.6726	38.066	119.083	48.8751	71.3382	177.16	107.057	89.0461	166.867	29.5275	76.7567	51.7632	107.087	48.4796	36.0395	54.1507	464.406	98.2898	68.8192	74.2515	251.006	122.849	195.193	59.1424	34.6332	96.7413	55.759	83.6348	116.709	101.765	28.3823	72.9629	60.4114	52.7175	42.0424	23.7971	70.5545	84.6156	88.7877	176.155	19.7284	47.56
CTSA	ENSG00000064601	4325.07	3492.37	2781.21	3483.06	3583.3	5392.75	3457.44	3669.39	3696.13	4438.47	3517.59	3324.24	4631.91	3889.99	3612.83	4466.6	3973.39	4007.5	3858.27	4957.78	4379.39	3104.51	6269.03	4539.66	3693.14	4442.5	3451.03	2735.87	4500.29	4717.42	5635.15	4277.25	3355.99	3909.12	3198.9	3910.89	4118.64	3834.43	4493.85	5035.86	4988.42	4506.87	3911.21	3823.39	3627.14	3836.37	3671.56	4535.49
SUGP2	ENSG00000064607	4595.39	4213.99	4581.82	3639.23	3843.55	3605.36	4038.4	3779.16	3288.07	3890.92	4873.89	2983.85	4139.33	4007.57	3683.23	3583.05	4108.94	4632.8	3836.22	3670.6	4028.29	3702.46	3035.26	3894.94	2976.2	4198.35	2380.31	3688.31	4628.61	3771.15	3434.27	5814.79	4544.36	5700.84	2559.65	4125.56	3953.17	4027.71	3579.38	4588.21	5241.59	4800.88	4542.05	3458.32	4509.54	2933.58	3886.5	3514.39
SLC12A2	ENSG00000064651	1629.43	1341.71	1386.3	934.882	641.886	830.715	1206.94	1306.64	739.53	1418.91	1182.8	1007.22	978.982	1732.71	993.377	606.449	792.881	493.821	926.772	788.535	1901.96	1054.41	610.824	1145.33	1072.83	896.052	959.158	1174.13	938.916	1347.13	827.844	1484.66	610.86	874.144	1469.48	773.264	835.938	1035.45	1037.57	1095.45	705.581	896.614	1098.99	1061.79	1104.91	944.83	1517.01	1130.63
SNX24	ENSG00000064652	358.191	585.7	673.797	475.679	423.392	385.068	550.956	325.774	471.024	445.985	456.212	256.783	373.152	572.158	366.759	346.38	331.524	390.294	330.709	395.752	330.169	444.264	349.427	373.168	320.528	458.094	358.926	337.483	370.506	468.21	370.91	174.134	531.204	326.497	297.079	308.266	501.241	348.514	313.384	435.142	350.049	394.572	244.866	438.773	452.708	374.329	302.156	372.553
EYA2	ENSG00000064655	27.6175	16.9214	28.6722	40.1175	77.6867	53.9815	35.0078	24.7872	16.6868	22.9102	73.0996	145.311	60.6449	33.9458	39.1093	29.5275	54.7096	105.597	48.0315	57.384	15.1134	36.9903	58.3876	87.4613	49.4933	98.163	92.1568	33.1835	40.6653	41.8925	49.1567	38.6965	32.858	30.5589	124.667	30.4552	69.0813	13.9716	37.002	50.0369	21.0212	61.4119	72.2146	42.3078	39.4612	45.0396	65.4152	65.5751
CNN2	ENSG00000064666	1789.28	1880.46	993.492	1402.68	1861.57	1693.22	1603.69	1445.62	2113.92	1948.89	3767.71	1166.47	2009.33	1146.78	1771.22	2880.07	3705.55	3113.04	1701.57	1678.98	1400.89	1064.33	1970.8	2852.9	1462.64	1685.13	3702.03	1277.92	1846.2	1154.1	2755.01	1745.21	2448.42	2178.53	1355.42	1717.37	1779.51	1592.76	1466.49	1018.61	1904.7	1817.02	2474.39	3151.93	1662.85	1575.38	1443.29	1690.54
ABCA7	ENSG00000064687	506.321	398.473	477.392	333.835	761.33	399.463	274.228	322.233	610.587	268.813	881.599	459.82	912.768	496.887	808.26	471.304	901.484	549.725	556.693	573.84	489.44	210.12	790.478	709.686	320.057	651.903	583.255	292.297	541.3	427.961	227.908	1283.43	582.98	595.094	307.689	693.784	465.897	445.539	205.399	678.179	333.597	531.981	641.631	666.689	471.342	370.326	537.859	539.734
SNCAIP	ENSG00000064692	64.4409	31.1136	40.1411	50.1469	66.0337	43.1852	58.3463	68.1648	50.819	23.6739	54.6045	163.226	44.5555	56.5763	101.684	36.3415	69.4077	45.5516	23.622	54.4159	101.143	73.2178	44.0152	13.3274	33.9382	40.272	56.9917	98.1383	64.1608	48.4639	26.8128	34.8269	59.7418	53.8801	167.107	29.7124	43.3767	18.6288	132.905	41.1018	49.3541	76.7649	62.254	56.6378	43.2977	63.0554	47.7635	51.8836
DDX20	ENSG00000064703	312.162	854.26	656.594	599.614	280.643	499.029	896.867	602.86	439.167	824.767	283.591	469.773	340.973	535.261	352.853	525.817	353.571	342.672	576.378	395.752	424.337	477.06	360.206	540.594	521.329	473.196	361.352	494.928	489.791	812.386	443.528	210.251	383.343	567.752	493.363	568.249	666.18	550.326	588.256	557.554	498.111	504.345	468.98	412.16	394.064	423.372	634.424	628.368
BTBD1	ENSG00000064726	6700.18	9403.96	11023	6266.21	5317.65	6129.3	6820.69	7666.32	3278.2	8967.05	4260.03	1371.5	5595.42	7496.11	2485.62	5420.57	3958.69	6163.96	6785.83	8201.95	5458.25	5699.17	3217.6	8822.76	8379.45	7871.91	2260.27	4321.62	3658.97	10694.9	9666	9266.52	6787.17	6505.82	1864.7	5653.52	6594.86	9811.96	3647.34	7820.06	7992.63	11126.3	4869.09	3959.19	5177.64	4125.63	8941.12	3953.96
FAR2	ENSG00000064763	251.068	287.665	292.457	239.272	167.997	149.949	248.389	158.461	119.083	232.157	144.438	246.83	115.102	150.542	125.15	113.567	102.07	114.914	151.181	134.556	227.863	198.298	132.944	213.239	146.594	217.72	178.251	146.854	125.611	188.927	146.353	162.525	143.38	135.907	251.986	126.278	202.96	111.773	171.417	156.365	146.234	204.962	107.907	127.606	168.806	189.166	173.402	170.784
BCAS1	ENSG00000064787	7.53205	52.4019	187.803	7.16384	68.9469	17.394	1.66704	33.6397	66.7473	3.05469	11.4493	7.96225	1.23765	49.6887	33.0257	10.2211	24.4968	10.3526	12.5984	20.777	12.7882	4.95746	41.3204	16.6593	1.41409	2.517	10.9133	10.5905	9.03673	3.28569	21.2268	45.1459	24.3946	28.9505	23.8724	9.65652	2.14206	16.3002	21.144	37.5277	10.0536	211.871	34.0322	31.3896	5.48072	6.00528	6.23002	31.7067
POU1F1	ENSG00000064835	4.18447	3.27512	0	1.43277	0	2.39918	0	0	1.51699	3.05469	0	0	3.71295	0.491968	0	9.08538	0	2.07053	3.14961	0	0	0	0	2.49889	2.35682	0	2.42518	0	0	0	0	5.15953	0.995696	3.21672	0	0	0	0	0	1.78703	2.7419	3.0706	1.66011	2.72953	0.548072	10.0088	3.11501	0
CHI3L2	ENSG00000064886	208.387	82.9697	48.7428	25.0735	43.6988	75.5741	5.83463	171.74	135.77	72.549	66.9346	123.415	58.7884	20.6626	86.0406	165.808	44.0943	186.347	59.8425	24.7345	448.75	32.0328	255.109	56.6416	7.54183	15.102	36.3777	57.8945	34.3396	59.9638	84.9071	3.86965	86.1277	62.7261	23.8724	58.6819	128.523	9.31441	88.3517	23.2314	25.591	18.4236	16.6011	141.253	42.2016	189.166	37.3801	30.9861
SBNO2	ENSG00000064932	17185.6	1234.17	570.577	2958.67	1039.06	1494.69	1120.25	8268.3	5773.65	723.199	2143.67	1821.37	1660.31	1403.09	5394.48	1028.92	1537.58	1025.95	1413.39	926.059	7841.51	659.342	5875.59	2082.41	938.487	1086.09	2088.08	4878.67	3873.14	741.744	1186.46	9158.17	835.389	1140.33	2946.91	1420.25	1540.14	1574.14	4391.15	1369.76	1414.82	1154.54	1346.35	1222.15	1269.34	7723.79	1279.23	2036.43
PMS1	ENSG00000064933	190.812	690.504	458.756	560.929	394.26	359.877	494.277	217.773	527.911	439.112	516.101	511.575	444.936	621.847	302.446	411.114	251.501	476.221	449.606	522.392	415.036	621.589	548.843	412.317	268.206	424.114	517.775	425.031	496.116	662.066	280.417	430.821	477.934	404.503	405.831	482.826	419.843	316.69	364.734	456.587	357.36	390.733	352.772	446.279	331.036	442.389	288.658	264.462
HMG20B	ENSG00000064961	1114.74	1027.84	685.266	1061.68	1291.54	1192.39	909.369	828.6	1771.08	920.99	1242.69	1703.92	1393.6	851.104	1600.01	1258.33	1558	1152.25	1221.26	1096.23	1166.05	823.319	1875.59	1129.5	1677.59	1218.23	1128.92	871.242	1194.66	926.564	1320.53	1630.41	1114.18	1292.32	1485.39	1409.85	1828.78	1607.51	1267.13	1140.13	1366.38	1146.87	1488.28	1353.85	2190.65	1300.14	1072.6	1271.15
CALCRL	ENSG00000064989	743.162	1687.23	1290.25	1606.85	541.865	816.32	1665.37	248.757	687.953	1020.27	634.998	1672.07	542.091	871.275	569.258	893.775	759.402	433.775	726.772	1202.1	405.736	1682.48	671.008	290.705	1122.32	1325.2	2079.59	549.292	525.938	1701.16	1112.73	693.957	737.313	746.28	1198.92	578.648	1137.97	454.854	1636.39	693.369	1105.9	705.469	357.753	1033.13	793.609	1447.27	1924.04	1000.2
TAF11	ENSG00000064995	897.151	1167.03	838.662	945.627	804.057	920.684	1307.79	847.19	1401.69	1192.09	972.313	752.433	886.777	851.596	717.005	1062.99	799.413	825.105	959.843	793.482	789.382	888.148	872.22	764.661	1306.15	873.399	1007.66	1244.03	1337.44	962.706	866.946	708.146	912.058	916.766	1034.47	867.601	1113.87	965.594	1221.82	765.744	876.493	745.387	933.809	704.902	1192.61	1021.9	1069.49	1007.41
ANKS1A	ENSG00000064999	1600.98	2944.33	2438.57	2546.03	2339.34	2318.81	2214.66	1927.2	2327.06	2400.99	3743.05	2822.62	2759.34	2650.23	3835.32	4544.96	2819.59	2163.7	3657.48	3035.42	1513.66	2452.42	2132.49	5157.72	3041.72	4057.4	2436.09	5609.42	3257.74	2632.66	2749.43	2786.15	2197	3747.48	2753.28	2419.33	2444.62	4151.12	2857.46	2398.2	2997.81	2572.39	4294.69	2703.6	2343.56	1557.37	2643.61	2875.22
AP3D1	ENSG00000065000	8731.32	6050.23	3886.52	6735.45	5094.3	5824	5509.56	8755.19	6543.52	4504.91	5355.65	4182.17	5693.2	4772.58	5939.41	5073.05	6147.89	6026.27	6360.63	5559.32	7703.16	3922.11	7699.07	6385.51	5169.93	6575.66	3851.18	5367.25	5358.78	5114.17	6955.68	9812.14	4628.99	4967.42	5023.81	6726.14	6743.2	6244.54	5095.7	7062.35	5772.6	5329.79	7311.11	5129.48	7774.95	4978.38	5671.4	9172.59
ZNF76	ENSG00000065029	1134.83	1175.77	1369.1	1065.26	2515.11	1814.98	800.178	1211.92	1871.2	1221.88	2282.82	2165.73	3253.79	2038.22	3050.53	3027.7	2922.47	2525.01	2100.79	1876.85	1381.13	2116.83	1421.06	1885.83	1489.98	1878.94	2370.61	2082.79	2663.12	1355.35	1644.52	1778.75	2907.93	2459.99	1570.27	2671.14	1396.62	2174.14	1696.81	1627.99	1892.82	2041.18	2708.46	1941.38	1477.6	1588.4	1692.49	1418.15
SLC9A3R2	ENSG00000065054	3036.25	9394.68	6348.03	10033	14266.2	16544.1	12597	1834.25	7063.84	8472.96	7285.3	39283.8	5585.52	11224.2	15690.7	18988.5	16614.6	9358.78	13776.4	8425.55	2310.02	8754.11	14651.7	5489.24	12210.2	12158.4	27290.5	7154.92	10876.6	9293.56	13771.7	8208.82	10173.5	18819.4	45301.8	9994.5	9279.39	10224.1	6317.52	8943.21	11027	6184.18	11307.8	12690.3	11244.3	17579.5	10568.2	13856.5
NTHL1	ENSG00000065057	263.622	247.271	192.104	208.468	544.778	230.921	145.032	164.658	248.027	206.955	598.888	627.027	423.896	279.93	396.308	596.228	525.865	541.443	380.315	624.298	173.222	305.074	402.425	298.201	355.88	271.836	574.767	336.777	226.822	317.069	202.213	138.018	615.838	542.018	320.951	413.002	308.992	135.835	123.088	608.485	235.803	479.013	432.458	565.014	154.008	167.147	163.019	220.505
UHRF1BP1	ENSG00000065060	3111.57	2422.5	2117.44	3796.84	1282.8	1294.96	1682.87	4754.71	2154.88	1615.17	1221.56	549.395	1289.63	1867.51	841.286	1772.79	1112.16	1511.48	1617.32	1554.31	1846.15	1341.18	1474.06	3189.42	1639.88	2452.82	937.331	1124	1306.71	2615.41	2327.12	2741	1275.49	1684.76	530.497	1421.74	2128.13	2544.39	1428.73	2076.53	1830.67	2492.56	2221.22	1173.02	1982.38	1278.12	2827.39	1810.16
GNAI3	ENSG00000065135	1048.63	1040.4	878.804	1639.09	594.303	618.988	1231.11	996.799	851.787	1065.32	824.352	1283.91	642.96	671.536	739.601	541.716	623.853	446.199	703.937	630.235	1231.16	713.874	865.932	558.086	584.021	604.08	1121.64	1253.2	676.851	829.636	706.069	797.148	575.015	533.172	1453.56	410.031	1249.89	527.817	894.844	565.596	807.945	505.881	466.49	737.657	838.003	1138	589.775	718.444
IPO5	ENSG00000065150	6869.23	9449.26	7100.68	8454.05	4964.18	5405.95	13305.5	8821.58	5119.82	7848.27	4221.28	2595.69	4785.38	6257.83	3088.77	5192.3	3493.25	4811.9	6118.9	6752.51	6385.97	5034.11	4524.59	7390.06	10912.6	6603.35	3072.7	4548.25	3289.37	6863.8	6923.28	8216.56	4530.92	5417.77	3724.09	5849.62	9320.63	6360.97	4327.72	6224.24	6197.6	6569.54	5522.34	4421.84	10843.6	4073.58	7167.64	10443
OAT	ENSG00000065154	1811.88	1586.25	1956.88	732.145	1130.34	1119.22	1541.18	1780.25	840.41	1655.64	1511.31	1315.76	1229.61	1645.14	1181.97	1596.76	982.323	1212.29	1336.22	1896.64	1584.58	1563.89	770.716	1351.9	1887.34	1525.3	1347.19	1546.91	1197.37	1843.27	1408.79	1921.93	1028.55	1815.84	1538.44	1376.43	1303.98	1900.92	1550.31	1642.28	1560.14	1668.87	1302.35	1469.85	1270.43	1113.98	1804.63	1332.4
WDR3	ENSG00000065183	1154.91	1018.02	864.467	1438.5	447.67	780.932	1072.74	1106.57	756.976	887.388	342.599	384.179	430.084	811.746	437.156	547.394	329.074	545.584	652.756	851.855	1162.57	464.094	423.984	799.646	936.13	791.596	383.178	560.589	520.516	922.457	875.884	499.185	434.124	681.945	649.859	697.498	987.488	641.918	857.087	726.429	901.17	749.993	532.064	490.634	705.369	925.814	989.535	778.975
PKN2	ENSG00000065243	851.122	2906.12	2425.67	1538.79	972.055	1272.16	2095.47	1112.77	1156.7	1919.87	1282.33	1271.97	1063.76	1877.35	937.755	1300.35	1129.3	1073.57	1340.95	1470.22	1035.85	1413.26	742.869	1742.56	1254.3	1551.73	1331.42	1409.24	1357.32	2226.87	1600.95	1683.3	1140.07	1429.03	1084.87	1275.4	1648.85	1261.33	1441.57	1523.45	1175.36	1773.27	1190.3	1568.12	1601.47	950.836	2082.9	1131.35
WDR18	ENSG00000065268	1283.8	1233.08	351.235	796.619	1119.66	765.338	561.792	756.894	1687.65	618.575	1000.5	744.471	949.279	669.076	1452.26	935.794	820.644	1104.63	1131.5	689.597	839.373	726.458	1668.99	895.437	755.126	718.603	989.473	691.91	887.407	475.603	777.57	577.868	1512.96	852.432	827.576	701.212	911.981	655.114	690.955	992.697	939.556	829.828	781.91	918.488	1292.35	871.766	585.622	799.152
TRAM2	ENSG00000065308	1522.31	1398.48	1621.41	2081.81	1485.76	1351.34	2020.45	1428.8	2020.62	1680.08	1475.2	2510.1	1469.09	1488.69	1575.67	1214.03	1733.56	1211.26	1423.62	1268.38	1238.13	1425.84	2050.75	1051.2	1278.81	1271.08	1851.62	819.702	1211.83	1331.52	1766.29	1255.06	1181.89	1399.27	3262.56	1308.83	2038.17	1283.06	1861.43	1395.67	1173.53	1804.74	1455.08	1424.13	1480.34	2518.21	1921.96	1524.8
NTN1	ENSG00000065320	749.021	1225.44	1113.92	983.596	861.351	1440.71	1271.95	1109.23	1466.92	1392.18	1038.37	754.423	1112.03	1127.59	353.722	2173.68	1326.91	958.654	5374.02	4796.51	2757.61	1539.86	1338.42	1812.53	3347.63	4718.11	651.16	797.109	1287.73	2253.98	1070.28	1363.41	1040	2292.72	480.1	1016.16	883.063	3216.58	6338.67	1560.97	10367.1	2371.27	1795.4	1064.52	1923.19	2376.09	1872.12	2099.12
GLP2R	ENSG00000065325	3.34758	0	8.60167	2.86554	23.306	10.7963	10.0022	54.0006	6.06794	9.16408	10.5686	13.9339	11.1389	1.96787	12.1674	3.40702	16.3312	8.28211	10.2362	5.93628	2.32513	8.77089	3.59308	6.66372	0.942729	2.517	7.27553	16.9447	19.8808	4.92853	13.4064	7.7393	13.9398	3.21672	0	13.3706	6.96169	6.20961	6.04114	50.0369	1.82793	1.5353	16.6011	62.0969	18.6345	4.00352	73.7219	2.88242
MCM10	ENSG00000065328	11.7165	20.7424	2.86722	7.16384	0.971084	19.1934	15.0033	7.08205	8.34342	21.3829	17.6144	0	6.18826	1.96787	2.60729	9.08538	1.63312	6.21158	4.72441	3.95752	9.30053	4.19477	17.0671	18.3252	1.88546	2.517	7.27553	0	13.5551	18.0713	4.46879	9.02918	1.49354	5.62927	26.5249	5.94247	38.557	18.6288	6.04114	2.68055	7.31172	6.14119	9.13058	6.82383	13.1537	4.00352	6.23002	8.64727
DGKA	ENSG00000065357	443.554	424.674	285.289	252.884	353.474	315.492	315.904	252.298	481.643	370.382	416.58	702.669	362.013	286.817	570.996	291.868	291.512	284.697	406.299	258.228	394.11	292.871	548.843	252.388	329.484	297.006	571.129	808.405	549.433	260.391	255.838	238.628	242.95	352.231	793.094	283.01	316.489	197.155	553.519	314.518	320.802	206.498	296.329	325.497	468.602	582.512	289.696	417.231
ERBB3	ENSG00000065361	109.633	135.917	222.21	202.737	780.751	123.558	205.046	214.232	128.944	169.535	317.059	416.028	273.521	387.178	510.16	220.321	279.264	468.974	248.032	175.12	97.6555	289.439	193.128	84.9624	158.85	197.584	104.283	1014.57	154.528	162.641	331.808	56.7549	505.316	212.304	167.107	271.868	169.758	161.45	87.5965	220.699	180.051	211.103	501.352	425.125	137.018	118.104	226.357	224.829
ROPN1	ENSG00000065371	1.67379	1.63756	0	2.86554	4.85542	5.39815	1.66704	8.85257	1.51699	9.16408	7.04575	0	2.4753	0.983935	6.95277	9.08538	8.16561	12.4232	9.44882	4.9469	0	0	0	4.99779	3.77092	2.517	2.42518	12.7086	5.42204	6.57137	2.2344	5.15953	16.429	49.055	5.30497	2.97124	0	0.776201	6.79628	30.3796	0	3.0706	0.830053	8.1886	2.19229	0	8.3067	1.44121
ANKRD44	ENSG00000065413	90.3846	121.179	260.917	77.3695	74.7734	125.957	180.04	84.9846	101.638	141.28	160.291	177.16	126.24	148.574	159.045	140.823	113.502	123.196	144.095	179.078	94.1678	148.724	98.8097	119.114	87.2024	134.659	181.888	143.324	163.565	147.034	148.587	92.8716	133.423	131.081	145.887	77.2522	135.485	128.073	104.965	106.328	78.601	75.2296	141.109	91.4394	128.249	152.134	168.211	116.018
KARS	ENSG00000065427	7053.35	5258.2	4504.41	5317.72	6272.23	4418.09	4713.55	6254.34	5045.49	4691.25	4675.73	2018.43	4589.21	4277.66	3990.02	4900.43	5179.45	5707.41	4807.87	4989.44	6433.64	4375.15	5558.5	5227.69	4589.21	4867.88	3236.4	4318.79	3564.09	5154.42	5407.24	7143.37	5232.88	4205.87	2944.26	5237.55	4821.77	4297.05	3701.71	5388.8	5183.1	4653.49	4573.59	4346.78	5126.67	4580.03	5292.4	5037.76
ADAT1	ENSG00000065457	129.719	382.097	345.5	363.923	204.899	376.671	357.58	212.462	424.756	236.739	184.951	163.226	278.472	292.229	222.489	325.938	203.324	206.017	230.709	349.251	374.346	350.454	258.702	415.649	246.995	346.087	204.928	202.631	363.276	233.284	388.785	282.484	190.676	307.197	371.348	317.922	393.067	354.724	319.425	280.564	223.008	429.116	298.819	204.033	226.902	354.311	366.533	337.964
PDIA5	ENSG00000065485	405.057	230.896	209.307	333.119	381.636	234.52	340.076	227.511	393.658	289.432	348.764	678.782	284.041	235.652	256.384	253.255	316.826	203.947	261.417	234.483	546.406	227.662	396.137	129.942	297.902	225.271	527.476	139.794	393.098	200.427	195.51	180.584	249.422	185.766	623.334	213.929	338.981	137.388	693.976	292.18	288.813	301.686	276.408	301.614	429.689	427.376	296.964	242.124
TBC1D22B	ENSG00000065491	1355.77	479.805	345.5	836.737	597.216	440.249	605.968	1095.06	1019.41	442.167	760.941	563.329	540.854	509.186	610.975	417.928	552.812	452.41	460.63	496.668	969.58	502.61	681.787	539.761	568.466	533.604	600.232	733.566	530.456	438.639	454.7	1080.92	477.436	419.782	596.81	442.714	645.295	468.825	613.176	474.457	543.809	440.63	522.103	517.247	703.725	785.691	540.974	938.229
NDUFB4	ENSG00000065518	12289.8	5199.8	7301.38	7512.01	12403.7	8139.21	6228.05	6222.47	5618.15	6787.53	9657.96	2454.36	13268.2	7541.37	7880.97	13820	10310.7	12880.7	8532.28	11335.3	8450.69	8584.03	6049.85	7313.43	8718.83	9329.26	7337.38	8650.29	6643.8	8339.89	8818.05	10470	11589.4	8895.04	2522.52	8127.82	6460.98	8358.91	6976.01	8680.51	9026.32	7861.49	6659.51	7328.12	6275.98	6818.99	10136.2	6383.85
SPEN	ENSG00000065526	4659.83	3033.85	2569.03	3511.72	2233.49	3283.87	3371.58	5603.67	3143.19	2249.02	2702.04	3915.44	1953.63	3090.05	3473.78	2824.42	2589.32	2517.76	3037.01	2635.71	5437.32	2420	3798.78	3614.23	2408.2	3059.41	3374.64	3331.05	3512.58	2345.98	3615.25	6973.11	2155.68	3003.62	3366.01	2600.58	2671.68	4043.23	4456.85	2254.34	2523.46	2564.71	3441.4	2732.95	2960.14	3478.06	4022.52	3938.83
MYLK	ENSG00000065534	496.278	894.107	2181.96	1347.52	1172.1	1510.28	2005.45	1320.8	669.749	1689.25	1146.7	2450.38	950.516	1832.09	679.634	975.543	1057.45	1263.02	1227.56	1452.41	1007.94	1484.95	379.968	377.333	773.038	1339.04	938.544	849.355	539.493	1099.06	1650.1	300.543	1114.18	1356.65	3198.9	899.542	1517.11	849.164	731.733	1216.08	909.395	1361.04	1064.96	2350.81	1087.38	1059.93	1395.52	1175.31
ZC3H15	ENSG00000065548	1979.26	1855.9	1850.79	2472.24	1187.64	1669.23	1977.94	1823.63	1433.55	1487.64	1227.72	903.716	1170.2	1628.41	921.242	1172.01	1006.82	1356.2	1270.87	1786.82	2226.31	1341.95	1203.68	1387.72	1507.9	1613.4	1075.57	1604.1	958.797	1957.45	1893.65	1329.87	1159.99	1130.68	1153.83	1110.5	1710.97	1271.42	1278.46	1309	1694.49	1438.57	942.11	1058.38	1319.21	1666.46	1560.62	1366.27
MAP2K4	ENSG00000065559	1146.55	1813.87	2097.37	1632.64	1092.47	1198.39	1842.08	1538.58	1103.61	1881.69	1021.63	688.735	1157.2	1674.66	690.063	1315.11	871.271	1142.93	1225.2	1362.38	1125.36	1272.92	706.04	1403.55	1747.82	1672.55	709.365	1234.14	896.443	1787.41	1456.83	1801.97	1264.53	1238.44	798.399	992.393	1856.63	1438.3	1233.15	1368.87	1307.88	1677.31	976.142	1093.18	1733	713.627	1851.35	1310.06
TMEM206	ENSG00000065600	123.023	195.415	110.388	169.783	108.761	126.557	171.705	49.5744	222.238	147.389	118.897	123.415	107.676	111.185	119.066	79.4971	137.999	106.632	158.268	154.343	94.1678	167.028	214.687	160.762	172.991	133.401	120.046	55.0704	103.019	117.463	112.837	109.64	127.449	177.724	175.064	143.362	189.572	136.611	108.741	136.708	172.739	89.0473	111.227	140.571	181.96	222.195	151.597	226.27
SNAP91	ENSG00000065609	7.53205	74.236	346.934	1.43277	31.0747	26.391	183.374	14.1641	20.4793	22.1465	59.0081	19.9056	6.18826	138.735	8.69097	47.6983	22.0472	9.31737	70.0787	74.2034	13.9508	41.5664	108.691	133.274	21.6828	37.755	65.4798	1295.57	14.4588	125.678	13.4064	27.0876	4.97848	54.6843	0	17.8274	30.5243	202.588	13.5926	51.8239	98.7083	201.124	9.96063	27.2953	41.1054	16.0141	60.2235	188.799
SLK	ENSG00000065613	5563.67	4711.8	5148.1	4658.65	2110.16	3213.7	6674.82	6742.11	2700.23	3940.55	3188.2	2500.15	2090.39	3682.87	2534.29	2348.57	2056.92	2092.27	3166.14	3905.08	3306.34	3194.51	2210.64	4499.67	4655.2	3828.36	2830.18	2976.63	2034.17	4461.14	4279.99	4238.56	2165.64	2784.88	3098.11	2853.13	3869.09	5022.8	3134.6	3146.07	2707.17	4063.17	2754.95	2751.37	4217.96	2964.61	5978.74	3492.06
CYB5R4	ENSG00000065615	432.674	1030.02	792.787	709.937	413.682	517.023	1041.9	572.761	577.971	704.87	435.956	350.339	504.343	683.835	349.377	497.425	412.363	506.244	627.559	657.937	554.544	530.067	421.289	646.38	769.738	721.12	383.178	429.973	493.405	794.315	674.788	594.636	556.096	481.704	352.781	519.224	749.184	613.975	428.921	741.619	678.162	766.114	447.398	492.681	709.754	492.433	793.29	512.351
COL17A1	ENSG00000065618	37.6603	2.72926	134.759	10.0294	15.5373	16.1944	15.0033	20.3609	12.1359	13.7461	16.7336	49.7641	14.233	16.7269	46.9312	3.40702	11.4319	27.9521	40.9449	32.6495	75.5668	3.81343	20.6602	13.3274	10.8414	0	78.8183	16.2387	31.6285	17.2499	26.8128	3.86965	30.3687	9.65017	58.3547	17.8274	17.672	5.43341	20.3888	20.5509	18.2793	51.4325	46.483	13.6477	23.5671	47.0413	23.8818	15.1327
GSTO2	ENSG00000065621	156.499	45.3058	45.8756	37.9684	50.4964	57.5803	50.0111	49.5744	46.268	29.0196	169.979	37.8207	57.5508	37.8815	39.9784	43.1556	67.7746	42.4458	51.9685	64.3096	51.1529	26.3127	76.353	39.9823	66.9338	32.721	63.0546	148.973	109.344	94.4635	65.9147	288.934	44.8063	44.2299	50.3973	78.7378	34.2729	42.6911	68.718	60.7591	57.5798	33.7765	50.6332	40.943	32.3363	127.112	52.9552	34.5891
SEC61A2	ENSG00000065665	397.525	774.565	774.15	522.961	364.156	518.822	476.773	508.137	533.979	658.286	513.459	298.584	481.446	653.333	471.05	429.284	433.594	549.725	499.213	661.895	510.366	650.952	474.287	542.26	549.611	526.053	460.784	474.453	449.125	685.066	334.042	470.807	500.337	542.822	331.561	480.598	621.197	374.905	397.96	469.096	559.347	553.475	429.967	459.244	494.909	407.358	442.332	436.687
PRKCQ	ENSG00000065675	14.2272	1.63756	25.805	10.0294	8.73975	21.5926	0	8.85257	16.6868	1.52735	7.04575	7.96225	14.8518	11.8072	22.5965	6.81404	6.53249	19.67	14.1732	48.4796	9.30053	31.2701	44.9135	14.9934	6.12774	2.517	6.06294	10.5905	7.22938	4.92853	6.70319	3.86965	11.9484	19.3003	0	7.42809	5.89066	3.1048	32.4711	95.6063	7.31172	11.5147	10.7907	23.8834	8.76916	11.0097	29.0734	2.88242
TLE2	ENSG00000065717	3087.3	2427.95	1706	2067.49	3382.28	2697.88	1845.41	2568.13	3784.12	2397.93	2901.97	2707.17	3651.07	2198.11	5123.32	3044.74	4302.46	3162.73	2823.62	2611.96	2915.72	2146.96	5891.75	3261.06	2624.09	3002.78	3367.36	2805.06	2511.31	2226.87	3226.47	4010.25	3062.26	2478.49	4808.96	3673.93	2573.68	3225.11	2871.05	2770.79	3008.77	3120.49	3395.75	2885.8	2458.65	2814.47	2100.56	2939.35
ASB1	ENSG00000065802	2190.15	2381.01	2527.46	2271.65	2493.74	2260.63	2251.34	2735.44	2848.9	2581.98	3127.43	1469.04	2381.24	2488.86	2091.05	2304.28	4108.94	2929.8	2817.32	2425.96	2227.48	2376.53	2556.48	3568.42	3840.68	2956.22	1747.34	2793.76	2356.78	2768.19	3141.56	2403.05	2976.14	3437.87	1291.76	3817.3	2999.42	3807.27	1882.57	2738.63	2635.88	4100.01	3498.67	2384.25	3709.9	1774.56	3898.96	3135.36
FAM107B	ENSG00000065809	892.13	251.092	358.403	212.05	302.978	149.949	216.715	648.893	194.174	361.217	892.168	782.291	304.462	552.48	465.836	112.432	241.702	300.226	200.787	351.23	957.954	471.34	352.122	144.936	247.938	169.897	584.468	317.008	434.667	296.533	161.994	282.484	307.67	151.99	753.306	206.501	239.91	218.889	697.752	315.411	199.244	412.995	198.383	340.509	258.69	419.369	437.14	284.639
ME1	ENSG00000065833	749.857	1870.09	2034.29	1347.52	699.18	950.074	1104.41	1047.26	601.485	1576.99	949.414	228.915	1119.46	996.234	297.231	1017.56	678.562	1093.24	1152.76	1175.38	849.836	809.21	404.222	1682.59	1275.98	1167.89	314.061	464.568	508.768	2133.23	1444.54	2194.09	846.342	928.025	153.844	1371.23	737.403	1338.95	474.229	1387.63	933.159	1685.76	979.462	786.106	1156.98	561.494	1411.1	778.975
TBC1D1	ENSG00000065882	5602.17	7293.14	6140.16	9011.4	4230.04	5841.4	8709.44	6743	5645.46	6656.18	3846.98	2535.98	4968.55	4237.32	4143.85	7269.44	4346.56	4919.57	6118.9	4206.84	7827.56	3666.23	4711.43	7359.24	6739.1	6720.39	3934.85	4318.79	3427.63	6309.34	7703.08	5346.57	4347.21	6584.63	3962.82	5296.97	7466.68	6994.35	4194.82	4657.01	6896.78	6136.58	6421.29	5066.01	8963.72	7095.24	5497.99	6745.59
CDK13	ENSG00000065883	1299.7	1463.98	1584.14	1615.45	1439.15	1281.16	1784.56	1658.09	1637.59	1476.18	1320.2	1980.61	1177.01	1750.91	1513.97	1547.92	1542.48	1210.22	1601.57	1669.08	1327.65	1707.65	1501.01	1645.94	1326.89	1525.3	1691.56	1662	1552.51	1625.59	1416.61	2676.51	1218.73	1566.54	1517.22	1354.88	1425	1869.09	1782.89	1460.01	1285.95	1528.39	1605.32	1662.29	1418.41	1618.42	1856.55	1495.98
MTHFD2	ENSG00000065911	4293.27	1807.32	1274.48	3521.75	753.561	979.464	1314.46	2759.34	2283.06	1606.77	996.973	1166.47	798.285	852.58	1842.48	1299.21	885.969	765.06	1212.6	904.293	2407.67	783.66	2206.15	1308.59	1102.05	867.106	1663.67	3710.19	1235.32	1077.71	805.5	1919.35	730.841	1343.79	2830.2	603.904	1311.47	899.617	1988.29	596.869	1512.61	837.505	952.071	843.426	961.319	3706.26	1496.24	1850.52
SLC9A7	ENSG00000065923	59.4195	82.9697	147.662	111.756	47.5831	77.9733	52.5117	117.739	67.5058	48.8751	31.7059	9.95282	108.295	81.6666	52.1458	72.6831	59.609	65.2216	53.5433	108.832	56.9657	56.0574	52.9979	79.1316	42.4228	129.625	24.2518	49.4222	60.5461	86.2493	102.782	153.496	36.8408	41.0132	10.6099	40.8545	77.6496	45.7959	31.716	131.347	92.3105	17.6559	57.2736	63.4617	102.49	36.0317	52.9552	82.1491
FOXJ2	ENSG00000065970	1528.17	2547.5	2140.38	2834.73	1617.83	1973.92	2281.34	2664.62	2183.7	1838.16	1487.53	1632.26	1891.13	2094.8	1832.06	1652.4	1931.17	1755.81	2334.65	2358.68	1864.76	1617.66	1633.95	2585.52	2209.29	2135.67	1871.02	1695.18	1932.96	2203.05	2190.83	2600.41	1648.87	1866.5	1549.05	1777.54	2582.25	2847.88	2284.31	1820.09	1869.06	1758.68	2180.55	1855.4	2038.83	1574.38	2539.77	2411.15
YBX1	ENSG00000065978	32881.6	16646.3	21125.7	27529.2	37727.6	26296.8	23653.6	33197.1	24842.9	24103.8	24672.4	15558.2	37947	19071.6	29156.5	24032	31082.4	32664.6	24085	28384.3	32930.8	20356.8	26254.6	25749.4	26056.1	24553.3	19321.4	23133.8	19729	20804.1	28714.2	36791.3	28508.8	23052.6	17734.5	20259.4	28408	24366.5	24035.4	21121.8	29057.7	24071.2	18272	21564.7	26059.7	24504.5	23226.6	22837.4
PDE4A	ENSG00000065989	588.337	1255.46	1032.2	1290.21	1704.25	870.302	1043.57	576.302	1136.22	878.988	1304.34	1496.9	1073.66	902.76	1851.18	1360.54	2226.76	1814.82	1758.27	390.805	825.422	1088.35	1025.82	361.507	796.606	1354.15	902.166	1190.37	885.599	1153.28	2408.68	3228.58	1425.84	1022.11	1129.96	1432.88	1468.38	1286.94	947.704	1686.07	696.442	832.131	1758.05	1759.87	1226.59	796.7	1778.67	1440.49
PPP2R5A	ENSG00000066027	3442.15	5850.45	4647.77	5748.27	3324.02	4485.26	6574.8	2565.47	4087.52	5121.96	4285.58	2004.5	4441.93	3520.52	2342.22	3354.78	2594.21	3476.41	3856.69	3953.56	3398.18	3230.36	2756.79	4739.57	4373.79	4901.86	2522.18	3347.29	2182.37	5021.35	4017.45	6273.99	3107.57	3649.37	2092.81	3187.39	4512.24	3750.6	2115.15	3811.74	3767.36	3954.93	2892.73	3407.14	6161.43	2765.43	4530.26	3707.52
CTNNA2	ENSG00000066032	3.34758	14.1922	58.7781	3.58192	24.2771	2.39918	1.66704	12.3936	8.34342	0	5.28431	9.95282	8.66356	4.91968	15.6437	0	6.53249	8.28211	0	10.8832	4.65026	3.81343	2.69481	3.33186	6.5991	1.2585	2.42518	1.41206	1.80735	0	6.70319	2.57977	7.96557	0	10.6099	1.48562	2.67757	1.5524	4.53085	13.4027	0	24.5648	6.64042	9.55337	1.09614	3.00264	2.07667	8.64727
ELAVL1	ENSG00000066044	2612.78	2283.3	1870.86	2254.46	2106.28	1990.12	2014.62	2237.93	1699.02	2097.05	1924.37	1594.44	2231.49	1875.38	1898.98	2082.82	1898.5	2058.1	2077.95	2443.77	2105.41	1671.43	1554.01	1890	2491.16	2369.75	1567.88	2582.66	1500.1	2366.52	2349.47	2906.11	2016.78	2386.81	2079.55	1773.09	2346.09	2161.72	1768.54	2378.54	2315.07	2251.51	1705.76	1927.05	2150.09	1761.55	2603.11	2095.52
TIE1	ENSG00000066056	1978.42	1926.86	1796.31	3023.14	3003.56	2189.25	2586.41	1542.12	2244.38	1991.66	1603.79	7623.86	1167.11	2253.21	3033.15	3710.24	2925.74	1791.01	2413.39	2792.03	2132.15	2539.36	3639.79	2253.17	1967	2764.92	5382.68	3399.54	1784.75	2152.12	1623.29	2352.75	2359.3	4025.73	7546.33	1985.53	2380.9	2738.44	4175.18	2187.33	2315.99	2491.79	4567.78	3236.54	2357.81	3396.99	2364.29	3076.27
DIP2B	ENSG00000066084	1708.1	1674.13	1314.62	1117.56	736.081	987.262	1398.64	1824.51	626.515	1040.89	752.133	855.942	764.869	1224.02	1210.65	771.122	644.267	742.284	990.551	1434.6	1131.18	1187.12	701.549	1648.44	517.558	1395.68	867.001	876.89	806.076	1483.49	1377.51	2453.36	730.343	1081.62	782.484	848.288	982.669	1853.57	925.05	1366.19	1012.67	1483.87	1003.53	896.652	1188.77	846.744	1334.26	1337.44
SMARCD1	ENSG00000066117	1219.36	1057.32	986.324	1528.05	1114.8	1230.18	1276.12	1831.6	1957.67	1215	1061.27	2145.83	1059.43	1296.33	1522.66	1166.34	1305.68	1023.88	1027.56	1010.16	1396.24	1090.64	1818.1	1022.88	1069.05	1044.55	1581.22	1588.57	1630.23	1005.42	1053.52	1144.13	1023.08	1053.48	2495.99	1149.13	1322.18	1127.04	1937.7	1186.59	1038.26	928.855	1406.94	1210.55	1335.65	1756.54	986.42	1851.96
KDM4A	ENSG00000066135	403.383	888.649	946.183	820.26	609.841	646.578	744.333	1061.42	631.066	715.562	462.377	871.867	569.939	949.497	424.988	643.927	629.569	691.556	874.803	1127.89	411.548	663.155	742.869	1099.51	654.254	932.548	552.941	552.116	611.786	899.457	823.375	557.23	568.045	871.732	660.469	886.171	778.638	1140.24	659.239	1164.25	915.793	989.499	925.509	666.006	694.956	590.519	925.158	866.889
NFYC	ENSG00000066136	1562.48	2086.8	2004.19	2423.53	2206.3	2750.06	2082.96	1791.76	2077.51	2489.58	1897.07	1893.03	2332.97	2647.28	2325.7	2711.99	2522.36	2577.81	2459.06	2631.75	1421.82	2352.89	1730.07	2269.83	2306.39	2077.78	2376.67	2060.9	1812.77	2317.23	2520.4	2466.26	2235.34	2526.74	1466.83	2397.05	2348.23	2548.27	1516.33	2458.06	2612.11	2697.52	2260.23	2385.61	1910.58	1546.36	2279.15	1843.31
ZMYND12	ENSG00000066185	39.334	98.7994	57.3444	28.6554	140.807	99.5659	37.5084	59.3122	42.4756	62.6212	72.2189	19.9056	100.869	124.96	55.6222	88.5825	39.1949	84.8916	72.441	124.662	56.9657	80.8447	44.9135	73.3009	66.9338	108.231	55.7791	77.6634	75.9085	23.8212	53.6255	16.7685	130.436	67.5512	5.30497	46.0542	20.3495	85.3821	59.6563	140.282	43.8703	148.924	20.7513	107.134	42.2016	52.0457	21.8051	39.6333
SLC9A3	ENSG00000066230	11.7165	10.3712	8.60167	7.16384	27.1903	40.1862	7.50167	2.65577	44.7511	20.6192	26.4215	35.8301	44.5555	13.7751	45.193	15.8994	13.065	15.529	44.0945	22.7557	12.7882	25.1686	32.3377	49.1449	14.6123	10.068	36.3777	19.7689	38.8579	5.74995	12.2892	16.7685	23.8967	20.9087	15.9149	22.2843	28.9178	31.8242	21.8991	15.1898	8.22569	9.97943	35.6923	8.1886	44.9419	13.0114	26.9968	4.32364
NGEF	ENSG00000066248	9.20584	9.82535	75.9814	0	17.4795	16.7942	3.33408	11.5083	9.10191	25.2012	10.5686	15.9245	6.18826	16.2349	13.9055	7.94971	4.08281	9.31737	9.44882	20.777	10.4631	7.62686	9.88097	5.83075	18.3832	12.585	4.85036	2.11809	44.28	3.28569	5.58599	0	3.98279	12.0627	47.7448	8.1709	6.42617	4.65721	28.6954	13.4027	20.1072	109.006	15.771	6.14145	21.3748	2.00176	5.19169	23.0594
ASPM	ENSG00000066279	17.5748	40.939	44.4419	16.4768	21.3638	43.785	35.8413	21.2462	15.9283	103.86	25.5408	11.9434	32.1789	34.9297	17.3819	17.0351	8.16561	8.28211	11.0236	11.8726	31.3893	18.3045	0	19.9911	15.0837	20.136	12.1259	14.1206	54.2204	21.357	12.2892	12.8988	11.9484	33.7756	29.1774	7.42809	19.2785	13.9716	30.9608	23.2314	9.13965	26.1001	18.2612	19.1067	83.8551	11.0097	29.0734	51.163
CD84	ENSG00000066294	50.2137	35.4804	110.388	58.0271	68.9469	119.359	101.689	57.5417	29.5812	164.953	79.2646	230.905	115.72	172.189	92.1242	18.1708	66.958	65.2216	92.126	149.396	45.3401	76.6499	56.591	76.6327	86.2597	190.033	48.5036	45.892	164.468	143.749	86.0243	18.0584	77.6643	219.541	92.8371	96.5652	173.507	97.8013	58.146	61.6526	63.0636	61.4119	194.232	82.5684	230.19	56.0493	107.987	187.358
ELOVL1	ENSG00000066322	1300.53	1516.38	1019.3	2370.52	1110.92	1383.13	1842.91	1315.49	2361.95	1623.57	1015.47	1932.84	1342.85	1030.67	1676.49	1103.87	1430.62	1033.19	1507.87	1079.41	1724.09	992.254	2456.77	914.595	1481.97	1031.97	1489.06	1113.41	1731.44	1005.42	1093.74	1701.36	1113.19	1057.5	3225.42	1552.47	2705.42	1256.67	2136.3	1233.95	1305.14	964.935	1279.11	1026.99	1794.39	2228.96	1086.1	1853.4
SPI1	ENSG00000066336	150.641	123.363	226.511	176.231	208.783	507.426	195.877	319.578	235.891	253.54	177.905	473.754	292.086	219.91	485.825	110.16	256.4	124.232	245.669	253.281	413.873	119.742	798.562	352.344	308.744	252.958	358.926	214.633	813.306	297.355	259.19	252.817	108.033	366.706	275.859	216.157	423.592	510.74	215.971	253.759	231.233	168.883	217.474	206.762	361.728	517.455	209.744	369.671
ZNRD1	ENSG00000066379	412.589	179.04	143.361	343.864	350.561	275.905	187.542	208.035	562.043	210.01	311.774	236.877	217.208	154.478	284.195	236.22	271.098	271.239	194.488	225.578	425.499	219.654	424.882	190.749	267.264	245.407	337.1	204.043	242.184	198.784	194.393	202.512	254.898	199.437	397.873	239.927	221.703	246.832	329.242	225.166	223.921	201.124	276.408	251.8	172.095	364.32	138.099	247.168
MPPED2	ENSG00000066382	175.748	259.826	553.374	111.756	442.814	224.323	193.376	138.1	75.0908	303.178	386.635	338.396	527.24	443.755	224.227	377.043	221.288	250.534	439.37	585.712	72.0791	331.006	137.435	264.883	339.382	293.23	209.778	285.236	144.588	372.925	275.948	225.73	397.781	287.897	204.242	344.663	184.752	328.333	85.3311	275.203	161.772	370.007	224.944	293.425	226.354	68.0598	176.517	181.593
CLDN18	ENSG00000066405	5.02137	7.09609	15.7697	5.73107	15.5373	9.59671	7.50167	4.42628	16.6868	14.5098	14.0915	21.8962	6.80708	16.7269	26.0729	4.54269	14.6981	16.5642	14.9606	7.91503	8.13796	9.53357	26.9481	4.99779	6.5991	5.034	24.2518	4.94222	6.32571	4.92853	3.3516	11.609	10.9527	14.4753	42.4398	14.1134	8.03271	3.1048	2.26543	8.93516	3.65586	6.14119	9.13058	22.5187	9.8653	18.0158	7.26836	7.20606
ZBTB11	ENSG00000066422	730.609	1153.39	911.777	763.666	390.376	477.436	843.521	679.877	499.847	705.634	524.908	646.933	476.496	861.435	550.138	592.821	515.25	521.773	612.598	797.44	795.195	681.078	474.287	777.156	665.567	772.719	824.56	612.129	503.346	904.385	663.616	1008.69	569.041	622.436	623.334	505.11	748.649	592.241	511.987	698.73	561.175	660.946	596.808	693.984	646.177	672.591	739.296	568.558
ATXN3	ENSG00000066427	329.736	452.512	410.013	367.505	383.578	409.66	435.097	339.939	447.511	359.69	510.817	531.48	285.279	529.849	359.806	295.275	413.997	239.146	418.11	370.028	335.982	464.857	370.986	527.267	410.087	442.992	487.461	706.031	431.956	451.782	388.785	376.646	392.304	390.028	371.348	434.543	423.592	395.862	425.145	360.981	328.114	416.833	482.261	470.845	481.207	416.366	410.143	324.993
GOLGA5	ENSG00000066455	600.053	1581.88	1595.61	1411.99	895.339	1110.82	1574.52	1162.34	1077.06	1626.62	743.326	941.536	918.337	1150.71	644.87	946.015	824.727	1038.37	1149.61	1182.31	755.668	1126.87	761.733	1039.54	1496.11	1225.78	922.78	890.305	909.999	1448.17	1597.59	816.496	886.668	1063.13	1127.31	1066.67	1407.87	1234.94	1591.09	1376.02	1169.88	1515.34	960.371	932.818	1817.41	1058.93	1803.59	1056.41
FGFR2	ENSG00000066468	25.1068	10.3712	73.1142	13.6113	61.1783	20.9928	11.6693	12.3936	20.4793	32.0743	44.0359	71.6603	18.5648	17.7108	22.5965	22.7135	14.6981	24.8463	27.5591	37.5964	33.7144	54.1507	35.0325	20.8241	9.89866	42.789	61.842	38.1257	31.6285	13.9642	35.7503	11.609	16.9268	19.3003	47.7448	20.7987	5.89066	45.0197	27.9403	15.1898	21.9352	41.453	26.5617	55.9554	12.0576	26.0229	10.3834	24.5006
LRRC40	ENSG00000066557	348.148	1177.95	950.484	701.34	264.135	445.647	864.359	592.237	453.579	692.652	420.983	326.452	421.42	645.953	225.965	479.254	329.074	423.423	466.142	519.424	458.051	521.296	165.282	612.229	609.003	435.441	345.588	472.335	357.854	754.065	474.809	278.615	368.906	476.075	403.178	365.462	602.989	522.383	507.456	626.355	520.046	640.219	278.068	496.775	508.063	431.379	610.542	355.979
ISOC1	ENSG00000066583	1432.76	2401.75	4414.09	2167.06	3235.65	1802.98	2398.03	3022.27	1560.98	3434.24	2877.31	1070.92	3493.27	2640.39	1425.32	2585.93	2666.07	4414.36	1765.35	3985.22	1555.51	2863.12	686.278	2141.55	2313.93	2222.51	1473.3	1818.74	1019.34	3150.15	3521.41	1790.36	3947.44	2165.66	726.782	2615.43	2950.15	1329.63	1014.91	2494.7	2531.68	5005.84	1161.24	3644.61	2283.82	781.687	3051.67	874.095
EML1	ENSG00000066629	862.001	2430.68	2399.86	1987.25	1235.22	1367.53	1461.99	1385.43	700.847	1921.4	1255.02	1488.94	1108.32	1651.04	733.518	1557.01	1317.93	1419.35	1640.95	1585.97	1048.63	1350.72	775.207	2165.71	1307.57	1939.35	1279.28	739.92	750.952	2125.02	1648.98	2120.57	1480.1	2086.85	1607.41	1536.13	1797.19	1137.13	891.068	1914.81	1278.64	2831.86	1415.24	1423.45	1544.47	1023.9	1431.87	1147.93
TRMT11	ENSG00000066651	663.657	591.159	567.71	390.429	386.491	401.262	519.282	520.531	414.895	543.735	461.496	360.292	469.689	516.074	298.1	474.711	341.323	420.317	428.346	455.114	444.1	605.191	217.381	339.017	463.351	427.89	569.917	746.275	658.777	524.888	450.231	272.165	499.342	419.782	310.341	439	324.522	489.783	650.933	431.568	423.166	443.701	339.492	498.14	420.371	524.461	606.389	285.36
THUMPD1	ENSG00000066654	749.021	1913.21	1392.04	1109.68	884.657	1022.05	1419.48	1100.37	1328.12	1441.82	811.142	1315.76	862.024	1360.29	900.384	1191.32	953.743	931.737	1122.05	1357.43	903.314	1402.2	728.497	1125.33	1064.34	1086.09	951.882	1331.57	1297.67	1264.99	1026.71	855.193	1124.64	1085.64	1206.88	1013.19	1154.57	1078.92	1114.59	1304.53	1210.09	1181.41	1108.12	1146.4	983.79	1113.98	1257.43	1000.92
MSANTD3	ENSG00000066697	1420.21	652.294	682.399	861.81	392.318	511.025	829.351	787.878	740.289	651.413	422.745	264.745	560.656	451.134	369.366	475.847	462.174	386.153	598.425	438.295	918.427	325.285	530.878	412.317	882.866	505.917	331.037	374.196	352.432	575.817	741.82	890.02	393.798	449.537	371.348	548.936	954.286	863.912	592.787	596.869	520.046	800.658	497.202	375.993	1492.95	390.343	1049.76	923.817
KIF26A	ENSG00000066735	2360.88	501.093	442.986	692.027	645.771	882.298	522.616	1368.61	379.246	519.298	522.266	2034.36	529.715	513.122	2052.81	833.584	928.43	372.695	855.906	396.741	1266.03	316.515	954.861	600.567	287.532	702.243	1091.33	800.639	1126.88	289.962	413.363	843.584	648.198	860.473	2270.53	710.126	472.324	648.128	1074.57	648.693	417.682	1024.04	918.038	897.334	712.494	795.699	607.427	802.755
ATG2B	ENSG00000066739	937.322	2554.59	2136.08	1351.82	1039.06	1279.36	1853.75	1535.03	1233.31	1815.25	1183.69	1526.76	1154.11	1729.27	1606.09	1627.42	1146.45	1290.97	1425.2	1401.95	912.614	1616.51	971.928	1729.23	1312.75	1798.4	1781.29	1600.57	2391.12	2255.62	1837.79	1411.13	1319.8	1754.72	1286.46	1277.63	1626.36	1833.39	2640.73	1545.78	1397.45	1746.4	1753.9	1481.45	1605.85	1360.2	2089.13	1312.22
ARFGEF1	ENSG00000066777	1595.12	2397.39	2450.04	1849.7	1177.92	1344.74	2208.83	1743.96	1148.36	1879.4	1719.16	1068.93	1234.56	1886.7	1133.3	1452.53	1221.58	1288.9	1507.09	1748.23	1216.04	1689.73	1114.75	2030.77	1533.82	1979.62	1543.63	1762.25	1777.52	2635.12	2088.04	2903.53	1447.24	1550.46	1236.06	1449.96	1889.83	2288.24	1637.15	1989.86	1162.56	2081.1	1875.92	1656.83	1821.79	1207.06	2677.87	1834.66
ACSM2B	ENSG00000066813	1.67379	0	0	1.43277	0	0	0	0	0	0.763673	0	3.98113	0	0.983935	0	2.27135	1.63312	5.17632	3.14961	0	0	0	0	0	3.29955	2.517	4.85036	0	0	0	0	1.28988	0.995696	2.41254	0	1.48562	0	0	0.755142	3.57407	1.82793	3.0706	2.49016	0	1.09614	2.00176	0	0
ZFAT	ENSG00000066827	197.507	319.324	286.722	392.579	250.54	293.899	342.576	224.855	305.673	246.666	218.418	141.33	429.465	180.552	6787.64	300.953	356.837	350.954	304.724	342.325	291.804	225.755	347.631	435.64	209.757	333.502	236.455	321.95	132.84	260.391	408.895	497.895	291.241	318.456	177.717	245.87	351.297	378.786	112.516	302.902	310.748	347.745	323.721	294.79	367.208	301.265	320.846	400.657
MTFR1	ENSG00000066855	447.739	1090.07	801.389	845.334	356.388	600.394	1363.64	373.578	553.7	698.761	438.598	205.028	435.035	500.823	273.765	559.887	365.003	385.118	460.63	368.049	595.234	525.109	543.453	708.02	1047.37	661.971	414.705	552.822	327.13	734.351	969.728	603.665	354.966	619.219	366.043	411.516	1136.9	537.131	398.715	443.184	731.172	480.548	450.719	568.425	1253.99	471.414	740.334	981.465
STAG3	ENSG00000066923	46.8661	57.8604	94.6183	59.4599	88.3686	58.1801	64.181	44.2628	105.43	38.1837	138.273	157.254	82.9227	100.361	87.7788	64.7334	187.809	99.3853	47.2441	39.5752	33.7144	105.632	146.418	76.6327	21.2114	75.51	72.7553	79.7815	94.8856	65.7137	31.2816	76.1031	105.046	91.6766	55.7022	122.564	75.5075	131.954	61.9217	69.6943	48.4402	37.6148	121.188	93.4865	56.4514	60.0528	51.9169	95.8406
FECH	ENSG00000066926	1137.34	2225.99	2171.92	1092.49	1462.45	1549.27	1364.47	1356.21	1372.11	2116.9	1014.59	658.876	1707.34	2216.81	874.311	1446.85	1151.35	1689.55	1395.28	2102.43	838.21	1424.7	664.72	1954.13	1935.89	1205.64	1092.54	931.255	1189.23	2004.27	1903.71	926.136	1861.95	1987.13	641.902	1733.72	1644.03	1760.42	929.58	1980.93	1261.27	2832.62	1398.64	1063.15	1602.02	862.758	1854.47	795.549
MYO9A	ENSG00000066933	716.382	2090.07	2070.13	2141.27	1076.93	1023.85	1945.43	793.19	1314.47	1269.99	1301.7	1122.68	920.813	1213.19	915.159	1151.57	869.638	941.054	1134.65	1112.06	741.717	1071.95	821.917	2402.27	1241.57	1526.56	978.559	1104.23	1082.6	1842.45	1369.69	1359.54	924.504	1405.71	1058.34	930.74	1489.8	1117.73	915.988	1292.02	1174.45	1560.63	1277.45	1016.75	1341.13	1000.88	1700.8	1232.96
DDX3Y	ENSG00000067048	5926.05	3033.31	2216.36	1672.04	1827.58	1572.06	2434.71	4141.23	1843.14	2045.88	3859.31	2585.74	2199.31	2820.94	3864	1934.05	2740.38	1856.23	1986.61	2527.86	4622.36	2669.4	1993.26	2135.72	2052.32	2480.5	3672.93	4945.75	2796.87	2497.12	2460.07	11056.9	2173.61	2156.81	2241.35	2144.49	1909.64	3111.79	2180.85	2410.71	2246.53	2329.05	2002.92	3345.04	1960.45	2228.96	3853.27	2478.16
PFKP	ENSG00000067057	13267.3	6233.64	7542.23	8802.21	7274.39	14731	10983.3	14816.5	4007.87	6792.11	4503.11	1749.71	9800.96	6852.12	5482.26	6828.8	3930.93	6717.82	8083.47	10050.1	17644.3	4501.75	10490.9	9864.8	9311.34	8844.73	4377.45	4312.44	4290.64	9240.17	12259	7984.38	7413.46	2472.05	2527.82	5120.93	4805.7	9944.69	6292.6	5559.46	12123.7	7991.99	2637.91	5055.1	13400.9	10790.5	5616.37	12135
IDI1	ENSG00000067064	1532.35	1358.63	1493.82	1084.61	765.214	947.075	1236.94	1467.76	707.674	1282.21	1784.34	499.631	855.836	1082.33	663.99	696.167	976.607	873.762	837.795	1021.04	833.56	1110.47	772.512	975.401	1595.1	1047.07	1001.6	1512.32	888.31	1310.17	1167.47	1947.72	1371.07	903.899	883.278	1078.56	1287.91	1063.4	793.655	1384.06	1057.46	971.076	751.198	1064.52	1200.83	671.59	1239.77	845.271
SP100	ENSG00000067066	3020.35	2798.04	2015.66	1843.97	2423.82	1906.15	2398.87	2236.16	2003.18	1480.76	1611.71	2084.12	2501.29	2678.27	2195.34	2668.83	2163.07	1641.93	2329.92	3354.98	3035.46	2745.67	1838.76	1829.19	2018.38	2725.91	2135.37	2850.95	1947.41	2298.34	2842.15	2846.77	1907.26	1530.36	1984.06	1672.06	1325.4	2240.89	2721.53	2375.86	2565.5	2792.71	1090.69	1767.37	1942.37	2580.27	2877.23	2502.66
KLF6	ENSG00000067082	8767.31	5474.91	2612.04	6514.8	3433.75	3760.11	4577.69	4675.92	4030.63	3927.57	13691.6	5181.44	2414.04	2451.47	4789.59	3502.42	4853.64	2086.06	3474.02	2897.89	8657.63	4557.81	4255.11	3249.39	2626.91	3555.26	6338.2	5108.84	5330.77	3661.9	5514.49	6452	2821.8	2730.19	6074.2	2065.01	4029.74	3340.77	4148	2194.48	3615.65	2380.48	4048.17	3641.2	3764.71	4536.99	3623.8	3354.42
PPAP2A	ENSG00000067113	2527.42	2620.64	1988.42	2776.71	1140.05	2445.96	2471.38	2612.39	1657.31	2745.41	1493.7	1258.04	1845.34	1792.24	1658.24	2090.77	1493.49	1317.89	2144.88	1806.61	2157.72	1201.23	1533.35	2209.85	2952.63	2124.35	1653.97	1885.81	1387.14	2277.8	2747.19	2485.61	976.778	1675.91	2864.69	1901.59	2746.12	3082.29	3631.48	2150.69	2177.07	1972.86	1810.35	1819.92	3453.95	2686.36	2912.54	2138.76
NEO1	ENSG00000067141	379.95	789.849	901.741	511.498	906.021	664.572	698.489	499.285	574.937	633.849	894.81	1070.92	724.645	744.839	768.281	796.107	784.715	774.377	826.772	1025.99	505.716	736.373	502.133	950.412	658.968	996.732	783.332	867.712	473.525	735.994	795.445	1420.16	790.085	778.447	580.895	672.985	1039.43	793.277	450.82	1091.88	586.766	1009.46	891.477	857.756	797.445	297.261	959.423	756.636
TRAM1	ENSG00000067167	1574.2	2062.23	2160.45	1880.51	1018.67	1258.37	2376.36	1635.07	1331.15	1843.51	940.607	1275.95	966.606	1202.86	878.657	917.624	934.963	856.163	1075.59	1424.71	1867.08	1307.62	1205.48	1377.72	1286.83	1220.74	1344.76	1172.72	775.351	1712.66	1511.57	1622.67	970.804	1010.05	1408.47	774.75	2472.47	1259.77	1850.1	1295.6	1320.68	1435.5	800.171	1095.23	1189.32	1508.33	2228.27	1004.52
PHKA1	ENSG00000067177	1482.98	1462.34	1816.39	1037.32	1204.14	1446.7	2247.17	2012.19	841.927	1124.13	1425.88	615.084	636.153	1635.79	655.299	1185.64	888.419	1598.45	1203.94	2302.29	912.614	1339.66	623.4	1634.28	1493.28	1634.79	670.562	862.064	752.759	2122.55	2151.72	1138.97	1256.57	1446.72	424.398	1126.1	767.392	1604.41	737.019	1770.95	1744.76	2117.18	1332.23	1116.38	965.155	378.333	2046.56	1121.98
TNFRSF1A	ENSG00000067182	7445.85	2467.26	1364.8	7146.65	1847.97	2626.5	2722.27	6464.14	8714.32	2302.48	2798.04	5044.09	2845.36	2218.28	5975.04	1885.22	3115.18	1576.71	2675.59	1857.06	6671.97	1341.95	7337.97	2643.83	2368.14	1545.44	3608.66	4503.07	4253.59	1660.91	2147.26	9194.29	1432.31	1666.26	8230.67	2362.88	4581.32	1999.49	6892.94	2576.01	2509.75	2068.81	2131.58	2490.7	3326.25	7331.44	2209.58	4114.66
CACNB1	ENSG00000067191	268.643	304.04	319.695	330.253	243.742	284.902	385.086	188.56	476.333	258.122	234.271	461.811	195.549	156.446	233.787	223.728	160.046	196.7	300.787	200.844	211.587	188.002	367.393	239.894	455.81	216.462	183.101	144.03	286.464	180.713	230.143	228.309	180.221	217.129	395.221	338.721	393.067	257.699	313.384	174.236	230.319	148.156	341.152	163.772	537.659	211.186	266.853	493.615
EVI5	ENSG00000067208	620.976	860.264	679.532	861.094	465.149	483.434	1306.12	492.203	622.722	731.599	732.758	734.518	581.077	761.566	587.509	614.399	529.948	510.385	660.63	730.162	648.712	784.041	486.862	645.547	1097.81	772.719	612.357	715.915	760.893	806.636	729.531	790.699	568.543	518.697	970.81	467.97	864.856	869.345	860.862	526.281	780.526	731.569	503.012	664.642	798.541	699.615	940.733	789.063
STOML1	ENSG00000067221	446.902	1466.16	563.409	1386.2	807.942	1092.83	931.874	366.496	2155.64	1149.33	1074.48	666.839	1158.44	745.823	681.372	864.247	998.654	1069.43	1168.5	763.801	716.141	740.949	1611.5	926.256	1313.69	946.392	583.255	589.536	900.058	781.993	839.016	585.607	1067.39	1062.32	1007.95	1175.87	1720.07	860.031	832.167	1464.47	1088.53	1386.37	1005.19	870.039	1842.07	871.766	711.261	1434.73
PKM	ENSG00000067225	55168.1	37851.1	47213.1	49560.2	39699.8	52116.7	43775.6	51671.5	30529.3	45981.5	47840.6	14322.1	47751.7	35189.9	34455.3	44480.9	37822.3	51143	35832.3	42825.3	56920.4	30822.4	59670.3	51216.5	35770	50058.1	21318.5	34664.7	34743.5	52686.8	49579	45996	38736.1	48941.6	21015.7	33870.6	42697.6	35852.7	29714.1	54115.8	54225.6	48682	43393.5	38395.7	45672.5	36299.9	33891.3	41373.6
DHX29	ENSG00000067248	1148.22	2711.25	1751.87	1730.07	1116.75	1221.18	1962.1	1672.25	1213.59	2002.35	1070.07	792.244	918.337	1609.23	673.55	1362.81	879.436	1240.25	1347.24	1541.45	1223.02	1270.63	942.285	1693.42	1613.48	1517.75	971.284	1245.44	1023.86	2235.91	1855.67	1288.59	1121.65	1224.77	769.221	1557.67	1705.61	1539.98	1360.01	1986.29	1476.97	1718	1546.39	1334.74	1700.67	1198.05	2146.24	1576.69
DNTTIP2	ENSG00000067334	3443.82	2567.69	1956.88	2672.83	1397.39	1487.49	2456.38	2980.66	2182.94	2155.85	1643.42	923.621	1346.56	1630.87	1192.4	1645.59	1224.84	1381.04	1647.24	1621.59	4625.85	1650.07	1591.73	1785.88	1678.53	1476.22	2097.78	2294.6	1367.26	1912.27	2016.54	5159.53	1312.83	1326.09	1315.63	1567.33	1888.76	1824.85	2181.61	1750.4	1920.24	1757.15	1558.01	1458.94	1844.81	2003.76	2194.01	2453.66
[truncated: 55,187 more rows]
[truncated: 84 more columns]
