# Supplementary material for: Chronological and biological aging of the human left ventricular myocardium: Analysis of microRNAs contribution
Source: Aging Cell. 2021 Jun 6;20(7):e13383. doi: 10.1111/acel.13383 (PMC8282276; doi:10.1111/acel.13383)
Supplement: Supplementary file 9 — Table S3 [file ACEL-20-e13383-s011.xlsx]

## Sheet: aging parameters
Individual	Chronological Age	CDKN2A	AppAge
GTEX-111FC-0826-SM-5GZWO	61	3.88396	58.5325
GTEX-111YS-0426-SM-5987O	62	9.3763	41.983
GTEX-117YW-0326-SM-5N9CY	58	26.2461	91.8021
GTEX-117YX-1126-SM-5H128	55	6.13448	29.0087
GTEX-11DXY-0826-SM-5EGGR	62	19.7408	92.4428
GTEX-11DXZ-0626-SM-5GU77	56	2.85433	42.2928
GTEX-11LCK-0926-SM-5A5KA	38	4.72441	45.5826
GTEX-11ONC-0126-SM-5PNW6	69	61.3254	117.814
GTEX-11TT1-1326-SM-5PNYM	22	0.716384	17.1438
GTEX-11ZUS-0226-SM-5FQT8	37	16.5642	31.3567
GTEX-1212Z-0626-SM-5FQTB	66	14.6534	88.7875
GTEX-12584-0926-SM-5FQTN	42	8.48812	75.5507
GTEX-12BJ1-0226-SM-5LUA2	61	7.0452	34.7889
GTEX-12WSN-5001-SM-7DHMK	49	1.82793	33.5107
GTEX-1314G-0126-SM-5LZUL	33	7.82187	74.4539
GTEX-131XF-5001-SM-7DHLY	60	6.96108	37.4416
GTEX-132NY-1726-SM-5EGKK	60	2.92842	40.2573
GTEX-132QS-0426-SM-5KLZ6	67	3.42978	40.2592
GTEX-1399R-1926-SM-5K7X8	38	3.95752	27.1793
GTEX-139YR-0826-SM-5LZXY	53	24.0957	39.6435
GTEX-13FHP-1026-SM-5K7Y2	56	52.0834	103.741
GTEX-13FTW-1026-SM-5L3E3	44	8.93759	30.5656
GTEX-13FTZ-0226-SM-5K7X6	67	22.2467	75.8314
GTEX-13N1W-1026-SM-5IJC5	70	26.9989	91.2699
GTEX-13NZB-0226-SM-5KM1T	35	4.89937	57.7025
GTEX-13O1R-1226-SM-5J1NU	68	35.5366	86.7361
GTEX-13O21-2326-SM-5MR3X	59	6.80083	31.2515
GTEX-13O3P-1626-SM-5K7X3	59	15.6871	80.5896
GTEX-13OVG-0526-SM-5K7YD	62	5.19012	52.8299
GTEX-13OW5-1126-SM-5J1NR	62	39.7484	101.89
GTEX-13OW8-2126-SM-5J1OS	66	7.6945	91.4845
GTEX-13RTJ-0726-SM-5QGQN	60	12.3932	74.9108
GTEX-13S86-0226-SM-5S2PJ	44	0	24.9053
GTEX-13X6I-1426-SM-5SI9Z	65	24.6794	83.9264
GTEX-145LV-0326-SM-5Q5BW	53	5.8304	54.5535
GTEX-147JS-1526-SM-5ZZWF	69	20.5003	101.642
GTEX-148VJ-1526-SM-5Q5DU	70	6.53988	109.809
GTEX-1497J-1226-SM-5Q5BL	63	8.97077	85.5346
GTEX-14A6H-0226-SM-5Q5DX	31	1.85648	38.1649
GTEX-14C38-1426-SM-5RQHZ	50	11.0097	64.6829
GTEX-14C39-0926-SM-5TDDV	46	37.1348	101.2
GTEX-14C5O-1326-SM-5S2UW	65	29.7722	104.197
GTEX-14E1K-1026-SM-73KUR	55	13.7225	46.5806
GTEX-14E6C-0426-SM-5YYA8	48	10.572	72.9051
GTEX-14PHX-2126-SM-6EU2U	58	9.80371	43.8477
GTEX-14PJ2-1026-SM-6EU1M	57	22.7967	93.5359
GTEX-14PJ4-1126-SM-5YY91	65	4.70588	43.6224
GTEX-15RJ7-0226-SM-7KUMN	49	1.5353	26.4444
GTEX-15SHW-1226-SM-6M46C	64	74.8987	104.787
GTEX-16NPX-0926-SM-7KUEZ	55	13.3289	70.8139
GTEX-16YQH-0926-SM-793BC	30	20.2565	42.2868
GTEX-17F9E-0926-SM-7IGMG	57	0	48.7526
GTEX-17GQL-0526-SM-72D5N	66	8.52052	52.8754
GTEX-17HGU-1026-SM-79OKL	59	2.01725	56.8636
GTEX-17KNJ-0826-SM-793A4	59	6.67675	20.9176
GTEX-18D9U-1126-SM-72D5Y	41	5.034	32.7371
GTEX-1A3MX-1326-SM-72D58	66	10.1015	85.1545
GTEX-1AX8Z-1326-SM-7DHMO	60	5.29561	64.4326
GTEX-1AX9J-1026-SM-72D6E	66	3.91294	43.4397
GTEX-1AYCT-0426-SM-73KVZ	57	2.21226	36.2913
GTEX-1B8KE-0126-SM-793AM	50	19.7284	32.4512
GTEX-1C2JI-0526-SM-7EWEQ	58	8.5178	49.337
GTEX-1EH9U-0826-SM-7IGPT	69	40.1418	104.017
GTEX-NFK9-0926-SM-2HMJU	49	2.49016	57.4753
GTEX-NPJ8-0426-SM-2HMK6	40	7.18616	69.2072
GTEX-O5YT-0326-SM-32PKA	21	2.18341	5.18602
GTEX-O5YW-0326-SM-2I5EI	54	3.4945	33.3071
GTEX-OHPM-0326-SM-33HCA	54	10.6669	33.1458
GTEX-OIZG-1126-SM-2HMIU	59	1.0152	74.3004
GTEX-OIZH-0326-SM-2HMKC	58	1.01928	47.9324
GTEX-OOBJ-0326-SM-33HBO	61	1.4888	29.5795
GTEX-OXRL-0326-SM-2I3F2	52	6.30606	45.5173
GTEX-P44H-0726-SM-48TBT	43	20.7845	71.2672
GTEX-P4PQ-0326-SM-2HMJ8	60	5.78688	30.5779
GTEX-P4QS-0326-SM-2I3EU	68	19.1503	74.066
GTEX-PLZ5-0626-SM-2I5F8	50	9.36788	47.4703
GTEX-PSDG-0926-SM-2I5FP	50	17.0781	54.7709
GTEX-Q2AH-0526-SM-2I3ED	40	3.33186	29.9956
GTEX-QDVJ-0426-SM-2I5FW	51	7.21321	38.718
GTEX-QEG4-0426-SM-33HC3	39	10.6776	35.113
GTEX-QEG5-0926-SM-2TC64	28	8.34342	49.1079
GTEX-QEL4-0926-SM-3GAD1	56	5.94011	63.6499
GTEX-QESD-0526-SM-2I5G5	26	0	19.1715
GTEX-QLQ7-0526-SM-2I5G3	64	6.78791	32.5024
GTEX-QMRM-0526-SM-2I5GA	53	11.1415	24.7608
GTEX-QV44-0526-SM-2S1RE	54	3.48417	32.8108
GTEX-R55E-1026-SM-2TC5S	22	10.6819	37.4875
GTEX-REY6-1026-SM-2TF4Y	62	11.4979	79.544
GTEX-RN64-0826-SM-2TC62	52	26.1084	93.5893
GTEX-RUSQ-0526-SM-2TF72	59	3.57188	34.4331
GTEX-RWSA-0626-SM-2XCBD	42	0	49.5028
GTEX-SNMC-0126-SM-2XCFO	21	0	-4.8717
GTEX-U3ZH-0326-SM-3DB7A	31	1.96787	26.0381
GTEX-U4B1-0326-SM-3DB8K	47	10.7103	38.3504
GTEX-U8XE-1126-SM-3DB8W	38	9.30053	33.4458
GTEX-UJMC-0526-SM-3GAE3	59	5.64236	38.0369
GTEX-UPK5-0326-SM-5SI81	49	5.45907	52.0472
GTEX-V1D1-0526-SM-4JBGW	51	8.069	53.2002
GTEX-WFG7-0726-SM-3GIKO	25	3.33408	6.37173
GTEX-WFG8-0626-SM-3GILJ	28	6.10939	16.8253
GTEX-WFON-0326-SM-3GIKX	43	1.64284	9.34646
GTEX-WH7G-0426-SM-3NMBJ	49	7.67301	43.4703
GTEX-WHPG-0826-SM-3NMBF	50	15.415	29.88
GTEX-WHSE-0926-SM-3NMBS	20	10.0427	27.0532
GTEX-WHWD-0426-SM-3LK83	54	4.98708	33.0782
GTEX-WQUQ-1426-SM-3MJFD	66	5.12545	70.6058
GTEX-WYJK-1026-SM-3NM8W	51	4.97338	50.2317
GTEX-WZTO-1326-SM-3NM8X	44	6.96988	35.5367
GTEX-X261-1426-SM-4PQZ1	56	13.53	117.272
GTEX-X3Y1-0426-SM-3P5Z4	44	7.23763	42.2303
GTEX-XBED-0526-SM-47JY3	60	9.6988	37.6906
GTEX-XPT6-0126-SM-4B65S	22	7.79733	36.1624
GTEX-XQ8I-0126-SM-4BOPL	54	7.97911	50.7501
GTEX-XXEK-0926-SM-4BRWH	53	7.15443	31.0454
GTEX-Y5V6-0826-SM-4VBRU	65	9.80966	42.9363
GTEX-Y8E4-0326-SM-4VBRR	46	6.68528	46.7394
GTEX-YEC3-0726-SM-4YCD1	56	8.24737	31.9279
GTEX-YEC4-0326-SM-4W216	40	8.95593	31.764
GTEX-YF7O-0426-SM-5P9FS	53	13.6259	36.9545
GTEX-ZAB5-0226-SM-5CVMH	52	5.98795	39.962
GTEX-ZDTS-1326-SM-6LLHE	66	8.78636	51.9726
GTEX-ZDTT-0726-SM-4WKFK	62	2.49577	34.6885
GTEX-ZDYS-0226-SM-5HL4K	53	14.4475	40.3801
GTEX-ZEX8-0426-SM-4WWEN	54	9.16756	31.2011
GTEX-ZG7Y-0926-SM-5EQ6O	58	2.05957	34.9597
GTEX-ZLFU-0226-SM-4WWFH	47	0.776201	42.5579
GTEX-ZPU1-0626-SM-4YCDM	48	5.3611	32.3959
GTEX-ZQUD-1526-SM-7IGO2	34	7.94971	41.3607
GTEX-ZV7C-0326-SM-57WB1	54	6.18041	45.231
GTEX-ZVZP-0226-SM-5NQ73	58	9.77284	33.1706
GTEX-ZYFC-1126-SM-5E44W	57	5.8229	51.5752
GTEX-ZYT6-1726-SM-5E44P	30	13.9339	99.8921
