# Supplementary material for: Chronological and biological aging of the human left ventricular myocardium: Analysis of microRNAs contribution
Source: Aging Cell. 2021 Jun 6;20(7):e13383. doi: 10.1111/acel.13383 (PMC8282276; doi:10.1111/acel.13383)
Supplement: Supplementary file 10 — Table S4 [file ACEL-20-e13383-s012.xlsx]

## Sheet: DEG_CDKN2A
Ensembl_id	logRatio(P100/P020)	FDR
ENSG00000147889	3.75	0
ENSG00000167617	2.2	0
ENSG00000122691	1.63	0
ENSG00000119865	1.18	0
ENSG00000109113	1.4	0
ENSG00000153029	0.85	0
ENSG00000180672	1.95	0
ENSG00000262246	0.96	0
ENSG00000157833	1.28	0
ENSG00000130513	3.3	0
ENSG00000244486	1.93	0
ENSG00000112343	1.05	0
ENSG00000153714	1.65	0
ENSG00000143429	1.65	0
ENSG00000140931	1.55	0
ENSG00000078246	0.86	0
ENSG00000205542	1.27	0
ENSG00000106948	0.96	0
ENSG00000104368	1.64	0
ENSG00000148908	1.5	0
ENSG00000100276	2.35	0
ENSG00000115935	0.76	0
ENSG00000026025	1.36	0
ENSG00000196839	1.33	0
ENSG00000185633	1.5	0
ENSG00000110719	1.17	0
ENSG00000118257	1.56	0
ENSG00000026652	1.11	0
ENSG00000130813	1.37	0
ENSG00000184371	1.03	0
ENSG00000213445	1.18	0
ENSG00000068028	1.54	0
ENSG00000157227	1.3	0
ENSG00000126785	1.26	0
ENSG00000172954	-1.11	0
ENSG00000181588	1.4	0
ENSG00000158747	1.57	0
ENSG00000026103	1.4	0
ENSG00000140406	1.47	0
ENSG00000153551	1.44	0
ENSG00000157191	1.13	0
ENSG00000115318	1.42	0
ENSG00000121297	1.3	0
ENSG00000142173	1.43	0
ENSG00000181467	0.94	0
ENSG00000089060	0.77	0
ENSG00000107485	1.53	0
ENSG00000161921	1.28	0
ENSG00000164054	1.14	0
ENSG00000173040	1.15	0
ENSG00000189337	1.35	0
ENSG00000105419	1.32	0
ENSG00000187838	0.79	0
ENSG00000173846	1.65	0
ENSG00000105329	1.4	0
ENSG00000107281	1.49	0
ENSG00000117385	1.25	0
ENSG00000157873	1.53	0
ENSG00000185650	1.19	0
ENSG00000189241	-0.97	0
ENSG00000243749	1.11	0
ENSG00000169919	0.73	0
ENSG00000177721	1.56	0
ENSG00000269996	1.17	0
ENSG00000198598	1.49	0
ENSG00000160932	1.51	0
ENSG00000173917	1.73	0
ENSG00000105472	1.84	0
ENSG00000140743	1.31	0
ENSG00000142634	1.13	0
ENSG00000110931	0.69	0
ENSG00000163071	1.45	0
ENSG00000099992	0.97	0
ENSG00000124164	-0.56	0
ENSG00000169071	1.55	0
ENSG00000117122	1.84	0
ENSG00000135046	1.19	0
ENSG00000262370	1.54	0
ENSG00000158710	1.39	0
ENSG00000164330	1.06	0
ENSG00000197457	1.51	0
ENSG00000140682	1.27	0
ENSG00000235999	1.65	0
ENSG00000127920	1.38	0
ENSG00000146242	1.55	0
ENSG00000269190	1.24	0
ENSG00000172889	1.61	0
ENSG00000167535	1.1	0
ENSG00000021762	0.82	0
ENSG00000090539	1.16	0
ENSG00000181444	1.46	0
ENSG00000128342	3.27	0
ENSG00000122694	1.5	0
ENSG00000005381	2.87	0
ENSG00000178718	1.4	0
ENSG00000172164	1.33	0
ENSG00000196526	1.22	0
ENSG00000136630	1.45	0
ENSG00000204381	1.58	0
ENSG00000087245	1.41	0
ENSG00000095397	1.26	0
ENSG00000164403	1.35	0
ENSG00000112655	1.39	0
ENSG00000173653	1.1	0
ENSG00000145014	1.29	0
ENSG00000176678	1.32	0
ENSG00000114698	1.18	0
ENSG00000213145	1.62	0
ENSG00000123427	1.18	0
ENSG00000150773	-0.94	0
ENSG00000186827	2.26	0
ENSG00000100258	0.83	0
ENSG00000135185	1.17	0
ENSG00000152284	0.97	0
ENSG00000136490	1.43	0
ENSG00000010810	0.71	0
ENSG00000120324	1.27	0
ENSG00000149115	0.96	0
ENSG00000182916	1.48	0
ENSG00000090554	1.44	0
ENSG00000161544	1.23	0
ENSG00000177096	1.13	0
ENSG00000154134	1.41	0
ENSG00000132670	0.58	0
ENSG00000159322	0.86	0
ENSG00000141959	0.79	0
ENSG00000169902	1.07	0
ENSG00000225210	2.35	0
ENSG00000104689	1.34	0
ENSG00000189129	1.62	0
ENSG00000182118	1.36	0
ENSG00000134013	1.91	0
ENSG00000225889	1.35	0
ENSG00000174791	1.59	0
ENSG00000243646	0.79	0
ENSG00000257702	1.33	0
ENSG00000134533	1.31	0
ENSG00000187688	1.12	0
ENSG00000181481	0.81	0
ENSG00000155093	1.23	0
ENSG00000213654	1.3	0
ENSG00000156858	0.74	0
ENSG00000136059	1.28	0
ENSG00000161791	1.2	0
ENSG00000183186	1.75	0
ENSG00000076928	0.77	0
ENSG00000223953	1.22	0
ENSG00000138172	1.07	0
ENSG00000176907	1.86	0
ENSG00000130429	1.26	0
ENSG00000101017	0.96	0
ENSG00000142694	1.6	0
ENSG00000167123	1.54	0
ENSG00000205502	2.19	0
ENSG00000011028	1.76	0
ENSG00000172780	0.96	0
ENSG00000029725	-0.69	0
ENSG00000197948	1.1	0
ENSG00000175832	1.98	0
ENSG00000135929	1.29	0
ENSG00000142102	1.27	0
ENSG00000241014	1.37	0
ENSG00000168060	1.34	0
ENSG00000102362	1.21	0
ENSG00000168487	1.01	0
ENSG00000071564	0.85	0
ENSG00000184232	1.41	0
ENSG00000132300	-0.87	0
ENSG00000142552	1.65	0
ENSG00000155158	1.09	0
ENSG00000213398	1.3	0
ENSG00000182511	1.25	0
ENSG00000065485	1.08	0
ENSG00000149260	1.3	0
ENSG00000130592	1.69	0
ENSG00000136944	1.8	0
ENSG00000153395	0.95	0
ENSG00000166135	-0.73	0
ENSG00000182195	1.11	0
ENSG00000197965	0.97	0
ENSG00000002587	1.41	0
ENSG00000105287	1.18	0
ENSG00000121898	1.63	0
ENSG00000105538	1.4	0
ENSG00000135919	2.16	0
ENSG00000078674	-0.89	0
ENSG00000118564	-0.79	0
ENSG00000188996	2.18	0
ENSG00000122679	1.47	0
ENSG00000014919	-0.7	0
ENSG00000054598	1.54	0
ENSG00000127528	1.66	0
ENSG00000204387	0.81	0
ENSG00000056661	0.89	0
ENSG00000142156	1.05	0
ENSG00000100842	1.2	0
ENSG00000213999	1.39	0
ENSG00000034510	1.37	0
ENSG00000240065	1.37	0
ENSG00000128283	1.4	0
ENSG00000164603	-0.95	0
ENSG00000149131	1.02	0
ENSG00000164932	2.33	0
ENSG00000135363	1.28	0
ENSG00000184922	0.85	0
ENSG00000113758	1.39	0
ENSG00000232527	1.44	0
ENSG00000160180	2.05	0
ENSG00000178950	0.68	0
ENSG00000155254	1.24	0
ENSG00000131435	1.8	0
ENSG00000035862	1.1	0
ENSG00000161940	1.55	0
ENSG00000180190	1.17	0
ENSG00000188536	2.84	0
ENSG00000167641	1.53	0
ENSG00000260807	1.78	0
ENSG00000162148	1.35	0
ENSG00000118508	1.39	0
ENSG00000076242	-0.82	0
ENSG00000267107	1.6	0
ENSG00000025708	1.65	0
ENSG00000172932	0.98	0
ENSG00000204264	1.25	0
ENSG00000141756	1.46	0
ENSG00000073060	0.81	0
ENSG00000113083	2.07	0
ENSG00000259865	1.36	0
ENSG00000160326	1.2	0
ENSG00000110274	0.89	0
ENSG00000131171	0.95	0
ENSG00000152049	1.58	0
ENSG00000152518	0.88	0
ENSG00000115325	1.16	0
ENSG00000156052	0.96	0
ENSG00000089327	1.41	0
ENSG00000188641	0.73	0
ENSG00000136504	-0.72	0
ENSG00000182218	1.36	0
ENSG00000105137	0.76	0
ENSG00000173068	1.23	0
ENSG00000267272	1.59	0
ENSG00000107518	-2.42	0
ENSG00000088826	1.39	0
ENSG00000139318	1.49	0
ENSG00000154310	-1.05	0
ENSG00000261586	1.64	0
ENSG00000082397	1.04	0
ENSG00000019102	1.54	0
ENSG00000024422	1.04	0
ENSG00000092607	1.33	0
ENSG00000051523	1.13	0
ENSG00000107816	0.75	0
ENSG00000130635	1.67	0
ENSG00000141985	1.11	0
ENSG00000149499	1.11	0
ENSG00000232442	1.25	0
ENSG00000130158	1.11	0
ENSG00000061273	0.92	0
ENSG00000204946	0.94	0
ENSG00000053770	-1	0
ENSG00000167202	0.8	0
ENSG00000125378	1.45	0
ENSG00000185049	0.64	0
ENSG00000118526	1.84	0
ENSG00000154640	1.39	0
ENSG00000004399	0.99	0
ENSG00000142046	1.31	0
ENSG00000110852	1.39	0
ENSG00000109736	0.91	0
ENSG00000099864	1.34	0
ENSG00000146067	1.07	0
ENSG00000186994	1.29	0
ENSG00000267809	-1.28	0
ENSG00000151702	1.07	0
ENSG00000139597	1.21	0
ENSG00000140044	1.01	0
ENSG00000082512	1.07	0
ENSG00000117020	0.8	0
ENSG00000160888	1.54	0
ENSG00000186654	1.33	0
ENSG00000014824	-0.93	0
ENSG00000110171	0.59	0
ENSG00000002834	1.06	0
ENSG00000141526	1.61	0
ENSG00000257704	1.22	0
ENSG00000101911	1.16	0
ENSG00000173548	0.76	0
ENSG00000234745	1.21	0
ENSG00000037280	1.27	0
ENSG00000176720	1.34	0
ENSG00000203485	0.9	0
ENSG00000163520	1.48	0
ENSG00000130511	1.06	0
ENSG00000172345	1.13	0
ENSG00000198938	1.55	0
ENSG00000117318	1.14	0
ENSG00000178695	1.04	0
ENSG00000167766	1.13	0
ENSG00000076604	1.69	0
ENSG00000114353	0.79	0
ENSG00000119782	1.33	0
ENSG00000198832	1.22	0
ENSG00000249751	1.35	0
ENSG00000011304	0.97	0
ENSG00000154146	1.2	0
ENSG00000172232	2.94	0
ENSG00000210082	1.7	0
ENSG00000154096	2.41	0
ENSG00000128805	1.35	0
ENSG00000196628	0.94	0
ENSG00000198844	1.21	0
ENSG00000204592	1.21	0
ENSG00000241839	1.26	0
ENSG00000234912	1.18	0
ENSG00000198712	1.55	0
ENSG00000134874	0.95	0
ENSG00000116678	1.28	0
ENSG00000170779	1.1	0
ENSG00000234062	1.25	0
ENSG00000104723	-0.81	0
ENSG00000039560	1.39	0
ENSG00000128917	1.44	0
ENSG00000188483	1.89	0
ENSG00000159674	1.55	0
ENSG00000174938	1.57	0
ENSG00000153048	1.07	0
ENSG00000103647	1.1	0
ENSG00000257596	1.82	0
ENSG00000157927	0.99	0
ENSG00000169239	1.04	0
ENSG00000101384	0.91	0
ENSG00000100599	0.83	0
ENSG00000157600	-1.06	0
ENSG00000184163	1.4	0
ENSG00000144810	1.43	0
ENSG00000184271	0.82	0
ENSG00000185404	0.99	0
ENSG00000131477	1.41	0
ENSG00000253341	-1	0
ENSG00000178913	-0.65	0
ENSG00000165949	1.32	0
ENSG00000137404	1.01	0
ENSG00000180089	1.23	0
ENSG00000203392	1.4	0
ENSG00000101052	0.77	0
ENSG00000161642	1.18	0
ENSG00000122870	1.24	0
ENSG00000169231	1.12	0
ENSG00000198435	1.48	0
ENSG00000102241	-0.91	0
ENSG00000196963	0.98	0
ENSG00000171451	1.12	0
ENSG00000197047	2.95	0
ENSG00000166971	-0.98	0
ENSG00000163191	1.36	0
ENSG00000168961	1.46	0
ENSG00000168994	1.17	0
ENSG00000203883	1.57	0
ENSG00000136451	-0.56	0
ENSG00000243509	1.55	0
ENSG00000169418	1.2	0
ENSG00000105088	1.49	0
ENSG00000106976	1.35	0
ENSG00000259953	0.95	0
ENSG00000269356	2.72	0
ENSG00000204642	1.3	0
ENSG00000205710	1.74	1e-08
ENSG00000198899	1.46	1e-08
ENSG00000132622	1.23	1e-08
ENSG00000162576	1.42	1e-08
ENSG00000138663	-0.91	1e-08
ENSG00000149564	1.1	1e-08
ENSG00000261438	1.6	1e-08
ENSG00000175040	1.62	1e-08
ENSG00000088881	1.13	1e-08
ENSG00000204851	1.41	1e-08
ENSG00000136478	-0.86	1e-08
ENSG00000149782	0.75	1e-08
ENSG00000164181	1.75	1e-08
ENSG00000179715	1.36	1e-08
ENSG00000113558	-0.62	1e-08
ENSG00000154237	1.03	1e-08
ENSG00000228401	1.5	1e-08
ENSG00000160813	1.05	1e-08
ENSG00000214063	1	1e-08
ENSG00000110057	0.93	1e-08
ENSG00000163486	0.85	1e-08
ENSG00000013297	1.26	1e-08
ENSG00000248527	1.49	1e-08
ENSG00000100316	0.97	1e-08
ENSG00000132274	1.16	1e-08
ENSG00000143369	1.26	1e-08
ENSG00000177380	1.07	1e-08
ENSG00000050405	0.99	1e-08
ENSG00000179776	1.18	1e-08
ENSG00000173327	1.03	1e-08
ENSG00000160447	1.15	1e-08
ENSG00000173267	1.18	1e-08
ENSG00000267283	1.38	1e-08
ENSG00000108001	1.06	1e-08
ENSG00000143554	1.21	1e-08
ENSG00000254206	1.8	1e-08
ENSG00000161217	-0.89	1e-08
ENSG00000133131	0.77	1e-08
ENSG00000139116	-1.39	1e-08
ENSG00000198589	-0.91	1e-08
ENSG00000129055	-0.7	1e-08
ENSG00000166167	-0.76	1e-08
ENSG00000225177	1.6	1e-08
ENSG00000187189	-0.76	1e-08
ENSG00000102034	1.22	1e-08
ENSG00000008256	0.71	1e-08
ENSG00000088179	-0.85	1e-08
ENSG00000104419	1.24	1e-08
ENSG00000115828	1.54	1e-08
ENSG00000120896	0.9	1e-08
ENSG00000164347	-1.25	1e-08
ENSG00000165802	0.94	1e-08
ENSG00000182704	1.19	1e-08
ENSG00000005059	1.44	1e-08
ENSG00000100568	-0.46	1e-08
ENSG00000196923	1.25	1e-08
ENSG00000120742	0.83	1e-08
ENSG00000047648	0.91	1e-08
ENSG00000143387	1.27	1e-08
ENSG00000105607	-0.98	1e-08
ENSG00000122707	0.83	1e-08
ENSG00000167397	0.73	1e-08
ENSG00000214226	1.47	1e-08
ENSG00000228253	1.48	1e-08
ENSG00000253304	1.23	1e-08
ENSG00000103335	1.03	1e-08
ENSG00000241404	1.27	1e-08
ENSG00000158717	0.67	1e-08
ENSG00000254429	1.07	1e-08
ENSG00000108821	2.16	1e-08
ENSG00000105520	0.93	1e-08
ENSG00000175130	1.35	1e-08
ENSG00000185973	-1.2	1e-08
ENSG00000205078	1.74	1e-08
ENSG00000233016	1.04	1e-08
ENSG00000179403	1.45	1e-08
ENSG00000099869	1.65	1e-08
ENSG00000137101	1.38	1e-08
ENSG00000171812	1.58	1e-08
ENSG00000178202	0.75	1e-08
ENSG00000272669	1.49	1e-08
ENSG00000003400	1.17	1e-08
ENSG00000104447	0.9	1e-08
ENSG00000172725	0.79	1e-08
ENSG00000204525	1.1	1e-08
ENSG00000008513	-1	1e-08
ENSG00000154639	-1.12	1e-08
ENSG00000235505	1.56	1e-08
ENSG00000111799	1.57	1e-08
ENSG00000143320	1.68	1e-08
ENSG00000164056	1.42	1e-08
ENSG00000155130	1.28	1e-08
ENSG00000118292	1.22	1e-08
ENSG00000074660	1.01	1e-08
ENSG00000148362	1.22	1e-08
ENSG00000171724	-1.86	1e-08
ENSG00000140848	1	1e-08
ENSG00000187634	1.83	1e-08
ENSG00000187653	1.15	1e-08
ENSG00000111341	1.54	1e-08
ENSG00000145685	1.22	1e-08
ENSG00000150048	1.53	1e-08
ENSG00000141753	1.38	1e-08
ENSG00000109072	-1.44	1e-08
ENSG00000091972	1.47	1e-08
ENSG00000096433	0.96	1e-08
ENSG00000177374	1.57	1e-08
ENSG00000148426	1.33	1e-08
ENSG00000187775	1.13	1e-08
ENSG00000230596	1.78	1e-08
ENSG00000106333	1.28	1e-08
ENSG00000177989	1.59	1e-08
ENSG00000104783	1.27	1e-08
ENSG00000131591	1.02	1e-08
ENSG00000168917	1.16	1e-08
ENSG00000072135	0.92	1e-08
ENSG00000087085	1.34	1e-08
ENSG00000258985	1.52	1e-08
ENSG00000238279	1.8	1e-08
ENSG00000105327	1.1	1e-08
ENSG00000121577	-1.09	1e-08
ENSG00000144635	-0.79	1e-08
ENSG00000166839	1.24	1e-08
ENSG00000168405	1.33	1e-08
ENSG00000172974	-1.69	1e-08
ENSG00000187601	0.67	1e-08
ENSG00000165152	-0.98	1e-08
ENSG00000105819	-0.83	1e-08
ENSG00000120129	1.49	1e-08
ENSG00000074047	1.5	1e-08
ENSG00000168096	0.88	1e-08
ENSG00000121966	1.49	1e-08
ENSG00000170293	1.21	1e-08
ENSG00000111348	1.05	1e-08
ENSG00000184897	1.03	1e-08
ENSG00000198840	1.42	1e-08
ENSG00000223006	3.27	1e-08
ENSG00000186340	1.97	1e-08
ENSG00000267248	1.46	1e-08
ENSG00000087253	0.91	1e-08
ENSG00000130940	-0.95	1e-08
ENSG00000137752	1.16	2e-08
ENSG00000225828	1.57	2e-08
ENSG00000174600	1.35	2e-08
ENSG00000028203	-0.54	2e-08
ENSG00000263320	1.19	2e-08
ENSG00000174307	0.88	2e-08
ENSG00000144152	1.74	2e-08
ENSG00000174804	0.98	2e-08
ENSG00000090924	1.12	2e-08
ENSG00000100473	1.17	2e-08
ENSG00000169105	0.75	2e-08
ENSG00000262089	1.44	2e-08
ENSG00000106078	-1.29	2e-08
ENSG00000256043	1.05	2e-08
ENSG00000131446	0.82	2e-08
ENSG00000168807	0.63	2e-08
ENSG00000015479	-0.55	2e-08
ENSG00000149798	1.25	2e-08
ENSG00000173715	1.44	2e-08
ENSG00000198954	-1.14	2e-08
ENSG00000184113	1.96	2e-08
ENSG00000187479	2.17	2e-08
ENSG00000106404	1.07	2e-08
ENSG00000130595	1.8	2e-08
ENSG00000102901	0.65	2e-08
ENSG00000129968	0.89	2e-08
ENSG00000104880	0.58	2e-08
ENSG00000185168	1.6	2e-08
ENSG00000102054	-0.76	2e-08
ENSG00000110492	1.56	2e-08
ENSG00000235477	-0.92	2e-08
ENSG00000112837	1.29	2e-08
ENSG00000187608	1.75	2e-08
ENSG00000114416	-0.86	2e-08
ENSG00000164877	1.2	2e-08
ENSG00000213420	1.24	2e-08
ENSG00000171497	-0.97	2e-08
ENSG00000161533	-0.71	2e-08
ENSG00000129009	1.61	2e-08
ENSG00000182022	1.18	2e-08
ENSG00000184788	-1.29	2e-08
ENSG00000120708	1.37	2e-08
ENSG00000146966	1.14	2e-08
ENSG00000170037	0.6	2e-08
ENSG00000148737	0.52	2e-08
ENSG00000185386	1.17	2e-08
ENSG00000124508	0.81	2e-08
ENSG00000102893	-0.79	2e-08
ENSG00000148848	2.66	2e-08
ENSG00000101220	0.84	2e-08
ENSG00000129757	1.49	2e-08
ENSG00000133606	-0.55	2e-08
ENSG00000105429	-0.8	2e-08
ENSG00000183943	1.19	2e-08
ENSG00000269772	-0.78	2e-08
ENSG00000179954	1.63	2e-08
ENSG00000108771	1.25	2e-08
ENSG00000107566	0.81	2e-08
ENSG00000003393	-0.61	2e-08
ENSG00000169908	1.25	2e-08
ENSG00000081923	1.01	2e-08
ENSG00000235371	-2.01	2e-08
ENSG00000215788	1.21	2e-08
ENSG00000155827	-0.83	2e-08
ENSG00000123472	-1.01	2e-08
ENSG00000253719	-0.45	2e-08
ENSG00000165678	-1.15	2e-08
ENSG00000188157	1.05	3e-08
ENSG00000105722	0.94	3e-08
ENSG00000091140	-1.16	3e-08
ENSG00000105372	1.06	3e-08
ENSG00000184937	1.51	3e-08
ENSG00000147905	0.51	3e-08
ENSG00000162882	1.51	3e-08
ENSG00000102910	-0.62	3e-08
ENSG00000109189	-1.05	3e-08
ENSG00000197183	0.99	3e-08
ENSG00000101856	0.81	3e-08
ENSG00000152219	-0.54	3e-08
ENSG00000143537	0.98	3e-08
ENSG00000149633	1.66	3e-08
ENSG00000206337	1.23	3e-08
ENSG00000125337	1.68	3e-08
ENSG00000169083	-1.23	3e-08
ENSG00000100505	1.46	3e-08
ENSG00000204516	1.11	3e-08
ENSG00000265666	1.34	3e-08
ENSG00000215769	1.01	3e-08
ENSG00000067704	-1.08	3e-08
ENSG00000198155	1.15	3e-08
ENSG00000108798	1.28	3e-08
ENSG00000167157	2.09	3e-08
ENSG00000142875	-1.02	3e-08
ENSG00000136048	1.1	3e-08
ENSG00000204314	1.19	3e-08
ENSG00000112137	-1.67	3e-08
ENSG00000196684	1.67	3e-08
ENSG00000145730	-1.16	3e-08
ENSG00000170791	-0.73	3e-08
ENSG00000182749	0.83	3e-08
ENSG00000155363	0.97	3e-08
ENSG00000172890	0.67	3e-08
ENSG00000120889	1.25	3e-08
ENSG00000166946	-0.55	3e-08
ENSG00000143178	1.22	3e-08
ENSG00000139182	1	3e-08
ENSG00000168477	1.23	3e-08
ENSG00000131634	1.21	3e-08
ENSG00000087077	0.71	3e-08
ENSG00000136436	-0.78	3e-08
ENSG00000090006	1.39	3e-08
ENSG00000184384	0.85	3e-08
ENSG00000257605	1.48	3e-08
ENSG00000183386	1.24	3e-08
ENSG00000182492	1.54	3e-08
ENSG00000236901	-0.99	3e-08
ENSG00000185347	1.1	3e-08
ENSG00000204397	1.36	3e-08
ENSG00000160991	1.33	3e-08
ENSG00000168404	1.3	3e-08
ENSG00000162545	0.98	3e-08
ENSG00000109743	1.26	3e-08
ENSG00000234380	2.08	3e-08
ENSG00000169410	0.67	4e-08
ENSG00000074416	1.13	4e-08
ENSG00000010278	1.28	4e-08
ENSG00000155849	0.82	4e-08
ENSG00000127415	1.02	4e-08
ENSG00000084090	-1.1	4e-08
ENSG00000170242	-0.71	4e-08
ENSG00000188554	-0.71	4e-08
ENSG00000126777	-0.9	4e-08
ENSG00000176435	1.03	4e-08
ENSG00000005513	1.73	4e-08
ENSG00000130303	1.34	4e-08
ENSG00000248636	1.53	4e-08
ENSG00000140092	1.21	4e-08
ENSG00000100075	0.54	4e-08
ENSG00000206195	1.58	4e-08
ENSG00000135912	0.69	4e-08
ENSG00000267325	1.31	4e-08
ENSG00000142089	1.15	4e-08
ENSG00000104691	0.73	4e-08
ENSG00000156587	1.16	4e-08
ENSG00000094841	-0.75	4e-08
ENSG00000013619	1.25	4e-08
ENSG00000102977	0.68	4e-08
ENSG00000269958	0.84	4e-08
ENSG00000078618	-0.58	4e-08
ENSG00000148357	1.76	4e-08
ENSG00000156976	-0.72	4e-08
ENSG00000258469	1.97	4e-08
ENSG00000234465	1.15	4e-08
ENSG00000119314	0.87	4e-08
ENSG00000179104	0.84	4e-08
ENSG00000162645	1.13	4e-08
ENSG00000240694	1.06	4e-08
ENSG00000180574	-2.33	4e-08
ENSG00000136295	0.9	5e-08
ENSG00000131941	0.79	5e-08
ENSG00000145349	-1.08	5e-08
ENSG00000153885	1.09	5e-08
ENSG00000113456	-0.75	5e-08
ENSG00000163032	-1.52	5e-08
ENSG00000148803	1.3	5e-08
ENSG00000139574	1.44	5e-08
ENSG00000065559	-0.61	5e-08
ENSG00000162881	1.54	5e-08
ENSG00000135596	0.9	5e-08
ENSG00000138594	0.71	5e-08
ENSG00000183876	1.81	5e-08
ENSG00000260257	1.11	5e-08
ENSG00000205403	0.91	5e-08
ENSG00000123352	0.62	5e-08
ENSG00000159714	0.77	5e-08
ENSG00000163239	1.42	5e-08
ENSG00000160223	1.56	5e-08
ENSG00000247556	-0.62	5e-08
ENSG00000100380	-0.73	5e-08
ENSG00000181104	1.42	5e-08
ENSG00000065809	1.11	5e-08
ENSG00000131471	1.02	5e-08
ENSG00000130600	1.39	5e-08
ENSG00000187715	-1.35	5e-08
ENSG00000251322	1.08	5e-08
ENSG00000110917	-0.53	5e-08
ENSG00000118495	1.03	5e-08
ENSG00000135823	0.64	5e-08
ENSG00000147100	0.81	5e-08
ENSG00000164074	-1.11	5e-08
ENSG00000184743	0.81	5e-08
ENSG00000089820	0.94	5e-08
ENSG00000244219	1.59	6e-08
ENSG00000167244	1.19	6e-08
ENSG00000077942	1.35	6e-08
ENSG00000138061	2.15	6e-08
ENSG00000083720	-1.62	6e-08
ENSG00000020181	1.1	6e-08
ENSG00000129465	0.97	6e-08
ENSG00000182541	0.81	6e-08
ENSG00000184117	-0.92	6e-08
ENSG00000177839	1.1	6e-08
ENSG00000108219	0.93	6e-08
ENSG00000176542	-0.65	6e-08
ENSG00000089876	-0.69	6e-08
ENSG00000113048	-0.8	6e-08
ENSG00000235531	1.2	6e-08
ENSG00000003509	-0.61	6e-08
ENSG00000112339	-0.92	6e-08
ENSG00000213533	0.65	6e-08
ENSG00000260912	1.55	6e-08
ENSG00000157823	-0.68	6e-08
ENSG00000176788	1.39	6e-08
ENSG00000184497	1.31	6e-08
ENSG00000187800	0.92	6e-08
ENSG00000104518	1.02	6e-08
ENSG00000255479	1.87	6e-08
ENSG00000159167	2.25	6e-08
ENSG00000167994	1.04	6e-08
ENSG00000163132	1.5	6e-08
ENSG00000091490	1.03	6e-08
ENSG00000119689	-0.78	6e-08
ENSG00000128011	1.21	6e-08
ENSG00000156170	-0.61	6e-08
ENSG00000117600	1.91	6e-08
ENSG00000186432	-0.88	6e-08
ENSG00000103472	1.18	6e-08
ENSG00000132386	1.17	6e-08
ENSG00000085719	-0.81	6e-08
ENSG00000131100	-0.66	6e-08
ENSG00000178860	1.61	6e-08
ENSG00000104133	-0.7	6e-08
ENSG00000158604	-0.35	6e-08
ENSG00000167695	1.27	7e-08
ENSG00000102471	-0.92	7e-08
ENSG00000244005	-0.69	7e-08
ENSG00000008517	1.6	7e-08
ENSG00000011422	2	7e-08
ENSG00000152942	-0.75	7e-08
ENSG00000186998	1.47	7e-08
ENSG00000257923	-0.65	7e-08
ENSG00000104967	1.15	7e-08
ENSG00000126215	0.88	7e-08
ENSG00000069345	-0.57	7e-08
ENSG00000163904	-0.37	7e-08
ENSG00000102935	1.06	7e-08
ENSG00000134285	1.4	7e-08
ENSG00000154174	-0.9	7e-08
ENSG00000173262	2.37	7e-08
ENSG00000013588	2.1	7e-08
ENSG00000099999	0.74	7e-08
ENSG00000198727	1.34	7e-08
ENSG00000095370	1.03	7e-08
ENSG00000198836	-1.12	7e-08
ENSG00000113657	1.17	7e-08
ENSG00000204520	0.88	7e-08
ENSG00000215114	-0.79	7e-08
ENSG00000163697	0.66	7e-08
ENSG00000267519	1.47	7e-08
ENSG00000166888	0.56	7e-08
ENSG00000133835	-0.91	7e-08
ENSG00000157540	-0.68	8e-08
ENSG00000183044	-1.4	8e-08
ENSG00000119630	1.41	8e-08
ENSG00000162735	-0.7	8e-08
ENSG00000119771	0.98	8e-08
ENSG00000163687	1.86	8e-08
ENSG00000226332	1.33	8e-08
ENSG00000268613	1.02	8e-08
ENSG00000188643	1.02	8e-08
ENSG00000204305	1.29	8e-08
ENSG00000118729	-1.3	8e-08
ENSG00000170500	-1.02	8e-08
ENSG00000163166	-0.53	8e-08
ENSG00000170004	0.78	8e-08
ENSG00000167550	1.49	8e-08
ENSG00000221818	1	8e-08
ENSG00000077097	-0.62	8e-08
ENSG00000197766	1.66	8e-08
ENSG00000140451	1.3	8e-08
ENSG00000073756	2.37	8e-08
ENSG00000271840	1.77	8e-08
ENSG00000186056	1.25	8e-08
ENSG00000104365	0.64	8e-08
ENSG00000134775	-1.25	8e-08
ENSG00000090581	0.49	8e-08
ENSG00000213347	1.12	8e-08
ENSG00000253738	-0.7	8e-08
ENSG00000177951	0.55	8e-08
ENSG00000107758	-0.65	8e-08
ENSG00000174083	1.5	8e-08
ENSG00000100614	-0.78	8e-08
ENSG00000196954	1.02	8e-08
ENSG00000269376	2.65	8e-08
ENSG00000247572	1.04	8e-08
ENSG00000122121	1.53	8e-08
ENSG00000163110	-1.29	9e-08
ENSG00000077713	0.95	9e-08
ENSG00000102781	-0.97	9e-08
ENSG00000011376	-0.72	9e-08
ENSG00000127586	1.01	9e-08
ENSG00000170270	-0.75	9e-08
ENSG00000146904	1.35	9e-08
ENSG00000131378	1.05	9e-08
ENSG00000243716	1.09	9e-08
ENSG00000164430	1.29	9e-08
ENSG00000185739	-1.06	9e-08
ENSG00000165672	-1.13	9e-08
ENSG00000170745	1.38	9e-08
ENSG00000198721	-0.81	9e-08
ENSG00000134072	0.8	9e-08
ENSG00000091164	-0.66	9e-08
ENSG00000104897	0.65	9e-08
ENSG00000123610	2.02	9e-08
ENSG00000137177	-0.84	9e-08
ENSG00000163539	-0.77	9e-08
ENSG00000100554	-1.05	9e-08
ENSG00000250742	1.33	9e-08
ENSG00000159423	-0.92	9e-08
ENSG00000105556	0.92	1e-07
ENSG00000170545	1.09	1e-07
ENSG00000177542	1.18	1e-07
ENSG00000260578	1.35	1e-07
ENSG00000125170	0.83	1e-07
ENSG00000156958	-0.92	1e-07
ENSG00000001617	1.32	1e-07
ENSG00000125648	-0.92	1e-07
ENSG00000047249	-0.66	1e-07
ENSG00000168476	0.76	1e-07
ENSG00000188971	-0.82	1e-07
ENSG00000127328	-1.13	1e-07
ENSG00000232677	-0.56	1e-07
ENSG00000155962	1.07	1e-07
ENSG00000211459	1.62	1e-07
ENSG00000007168	-0.57	1e-07
ENSG00000155366	0.89	1e-07
ENSG00000197296	-1.37	1e-07
ENSG00000086758	-0.71	1e-07
ENSG00000113141	-0.45	1.1e-07
ENSG00000185187	0.98	1.1e-07
ENSG00000129636	-0.73	1.1e-07
ENSG00000162976	0.82	1.1e-07
ENSG00000134452	-0.63	1.1e-07
ENSG00000144895	-0.68	1.1e-07
ENSG00000134508	1.36	1.1e-07
ENSG00000100968	0.9	1.1e-07
ENSG00000142227	1.13	1.1e-07
ENSG00000140374	-1.08	1.1e-07
ENSG00000144868	1.49	1.1e-07
ENSG00000149090	1.39	1.1e-07
ENSG00000186105	1.37	1.1e-07
ENSG00000187678	1.29	1.1e-07
ENSG00000135052	0.77	1.1e-07
ENSG00000143147	0.95	1.1e-07
ENSG00000151065	0.88	1.1e-07
ENSG00000028137	1.03	1.1e-07
ENSG00000130313	0.88	1.1e-07
ENSG00000115380	1.23	1.1e-07
ENSG00000143774	0.78	1.1e-07
ENSG00000157657	1.01	1.1e-07
ENSG00000184619	-1.31	1.1e-07
ENSG00000163882	0.67	1.2e-07
ENSG00000255737	1.22	1.2e-07
ENSG00000140464	0.87	1.2e-07
ENSG00000198189	0.87	1.2e-07
ENSG00000178927	0.87	1.2e-07
ENSG00000140259	-0.57	1.2e-07
ENSG00000181523	0.6	1.2e-07
ENSG00000120265	-0.98	1.2e-07
ENSG00000260160	1.55	1.2e-07
ENSG00000119812	-0.72	1.2e-07
ENSG00000213689	1.01	1.2e-07
ENSG00000078596	1.09	1.2e-07
ENSG00000186951	-1.12	1.2e-07
ENSG00000204261	1.11	1.2e-07
ENSG00000172403	-1.2	1.2e-07
ENSG00000108107	0.9	1.2e-07
ENSG00000136213	0.61	1.2e-07
ENSG00000110446	1.03	1.2e-07
ENSG00000167460	1.27	1.2e-07
ENSG00000170871	-0.96	1.2e-07
ENSG00000226950	-0.77	1.2e-07
ENSG00000109220	0.96	1.2e-07
ENSG00000133466	1.33	1.2e-07
ENSG00000144749	-0.88	1.2e-07
ENSG00000267744	-1.54	1.3e-07
ENSG00000206503	0.87	1.3e-07
ENSG00000079739	-1.21	1.3e-07
ENSG00000139926	1.13	1.3e-07
ENSG00000170509	1.4	1.3e-07
ENSG00000163354	1.43	1.3e-07
ENSG00000113812	-0.68	1.3e-07
ENSG00000161904	0.61	1.3e-07
ENSG00000135414	-0.83	1.3e-07
ENSG00000147586	-0.78	1.3e-07
ENSG00000123739	-0.83	1.3e-07
ENSG00000111785	-0.71	1.3e-07
ENSG00000114654	1.59	1.4e-07
ENSG00000116906	-0.78	1.4e-07
ENSG00000132635	0.98	1.4e-07
ENSG00000137033	1.3	1.4e-07
ENSG00000075618	1.54	1.4e-07
ENSG00000165487	-0.93	1.4e-07
ENSG00000158560	-1.21	1.4e-07
ENSG00000196155	1.16	1.4e-07
ENSG00000260831	1.96	1.4e-07
ENSG00000130638	-0.79	1.4e-07
ENSG00000119711	-1.35	1.4e-07
ENSG00000116525	0.71	1.4e-07
ENSG00000136237	1.18	1.4e-07
ENSG00000138293	-1.06	1.4e-07
ENSG00000136631	-0.68	1.4e-07
ENSG00000185885	1.13	1.4e-07
ENSG00000064692	1.2	1.4e-07
ENSG00000206417	1.32	1.4e-07
ENSG00000136807	0.64	1.4e-07
ENSG00000138080	1.3	1.4e-07
ENSG00000167992	1.59	1.4e-07
ENSG00000189362	0.66	1.4e-07
ENSG00000036257	-0.75	1.4e-07
ENSG00000186907	1	1.4e-07
ENSG00000197927	1.44	1.4e-07
ENSG00000134627	0.85	1.4e-07
ENSG00000260833	1.38	1.4e-07
ENSG00000119487	-0.61	1.5e-07
ENSG00000144451	-0.66	1.5e-07
ENSG00000134470	1.31	1.5e-07
ENSG00000171714	-1.42	1.5e-07
ENSG00000168724	-0.75	1.5e-07
ENSG00000120318	1.06	1.5e-07
ENSG00000164251	1.74	1.5e-07
ENSG00000164654	-0.74	1.5e-07
ENSG00000197976	0.87	1.5e-07
ENSG00000137501	1.32	1.5e-07
ENSG00000272821	1.3	1.5e-07
ENSG00000180787	-1.01	1.5e-07
ENSG00000139624	0.87	1.5e-07
ENSG00000196586	0.75	1.5e-07
ENSG00000119638	-0.57	1.5e-07
ENSG00000163319	-0.66	1.5e-07
ENSG00000078304	-0.78	1.5e-07
ENSG00000122877	2.52	1.5e-07
ENSG00000158828	-0.79	1.5e-07
ENSG00000141161	-1.53	1.5e-07
ENSG00000258289	-0.71	1.5e-07
ENSG00000183160	1.99	1.6e-07
ENSG00000198131	-0.41	1.6e-07
ENSG00000261997	1.32	1.6e-07
ENSG00000197122	0.82	1.6e-07
ENSG00000131269	-0.91	1.6e-07
ENSG00000116711	1.23	1.6e-07
ENSG00000113721	0.75	1.6e-07
ENSG00000196743	-0.7	1.6e-07
ENSG00000117228	1.7	1.6e-07
ENSG00000143149	-0.78	1.6e-07
ENSG00000205726	-0.68	1.6e-07
ENSG00000087111	-0.54	1.6e-07
ENSG00000130309	0.84	1.6e-07
ENSG00000114861	0.62	1.6e-07
ENSG00000100228	1.25	1.7e-07
ENSG00000107562	1.34	1.7e-07
ENSG00000171056	1.12	1.7e-07
ENSG00000198886	1.35	1.7e-07
ENSG00000187049	0.69	1.7e-07
ENSG00000176692	1.19	1.7e-07
ENSG00000100897	-0.71	1.7e-07
ENSG00000183696	1.15	1.7e-07
ENSG00000121486	-0.93	1.7e-07
ENSG00000162433	-0.97	1.7e-07
ENSG00000174100	-0.81	1.7e-07
ENSG00000185418	-0.9	1.7e-07
ENSG00000086991	1.69	1.7e-07
ENSG00000198576	1.66	1.7e-07
ENSG00000066926	-0.76	1.7e-07
ENSG00000164024	-0.92	1.7e-07
ENSG00000145214	0.64	1.7e-07
ENSG00000187720	-1.01	1.7e-07
ENSG00000125844	0.98	1.7e-07
ENSG00000132313	-0.9	1.8e-07
ENSG00000120594	1.11	1.8e-07
ENSG00000153015	-0.65	1.8e-07
ENSG00000197885	-1.05	1.8e-07
ENSG00000141030	-0.75	1.8e-07
ENSG00000264364	-0.81	1.8e-07
ENSG00000164736	1.43	1.8e-07
ENSG00000154783	0.88	1.8e-07
ENSG00000109107	-1.21	1.8e-07
ENSG00000164187	-0.76	1.8e-07
ENSG00000244734	2.35	1.8e-07
ENSG00000137726	1.01	1.8e-07
ENSG00000119688	0.69	1.8e-07
ENSG00000063177	0.72	1.8e-07
ENSG00000169764	-1.11	1.8e-07
ENSG00000188511	1.47	1.9e-07
ENSG00000087116	1.34	1.9e-07
ENSG00000111670	-0.53	1.9e-07
ENSG00000176658	1.03	1.9e-07
ENSG00000130021	-0.85	1.9e-07
ENSG00000138095	-1.02	1.9e-07
ENSG00000114062	-0.93	1.9e-07
ENSG00000102038	-0.82	1.9e-07
ENSG00000143318	-1.57	1.9e-07
ENSG00000173535	1.23	1.9e-07
ENSG00000162444	1.13	1.9e-07
ENSG00000188021	-0.61	2e-07
ENSG00000048828	-0.7	2e-07
ENSG00000104774	0.49	2e-07
ENSG00000198121	0.92	2e-07
ENSG00000075275	-0.99	2e-07
ENSG00000143164	-1.16	2e-07
ENSG00000142669	1.18	2e-07
ENSG00000243279	0.7	2e-07
ENSG00000152700	-0.62	2e-07
ENSG00000142871	1.97	2e-07
ENSG00000148090	-0.89	2e-07
ENSG00000265298	0.98	2.1e-07
ENSG00000125775	1.73	2.1e-07
ENSG00000014914	1.1	2.1e-07
ENSG00000173692	-0.79	2.1e-07
ENSG00000196865	-1.16	2.1e-07
ENSG00000137573	1.38	2.1e-07
ENSG00000243679	1.07	2.1e-07
ENSG00000124198	-0.84	2.1e-07
ENSG00000182180	-0.74	2.1e-07
ENSG00000100342	1.2	2.1e-07
ENSG00000185201	1.17	2.1e-07
ENSG00000220785	1.25	2.1e-07
ENSG00000228343	1.01	2.1e-07
ENSG00000067840	1.19	2.1e-07
ENSG00000116584	0.59	2.1e-07
ENSG00000177144	-1.79	2.1e-07
ENSG00000104341	-1.18	2.2e-07
ENSG00000271334	1.86	2.2e-07
ENSG00000229619	-1.2	2.2e-07
ENSG00000102871	0.76	2.2e-07
ENSG00000272144	1.63	2.2e-07
ENSG00000135362	1.45	2.2e-07
ENSG00000153956	-0.97	2.2e-07
ENSG00000165832	-1.03	2.2e-07
ENSG00000139679	1.07	2.2e-07
ENSG00000091136	0.95	2.2e-07
ENSG00000105894	1.75	2.2e-07
ENSG00000156011	-1.01	2.2e-07
ENSG00000158555	1.03	2.2e-07
ENSG00000161835	1.46	2.2e-07
ENSG00000050748	-0.57	2.2e-07
ENSG00000118816	-0.63	2.2e-07
ENSG00000079785	-0.95	2.2e-07
ENSG00000162378	-0.96	2.3e-07
ENSG00000205336	1.23	2.3e-07
ENSG00000103194	-0.67	2.3e-07
ENSG00000108828	0.7	2.3e-07
ENSG00000112378	-0.98	2.3e-07
ENSG00000158427	1.14	2.3e-07
ENSG00000174705	1.11	2.3e-07
ENSG00000268001	1.01	2.3e-07
ENSG00000167604	1.37	2.3e-07
ENSG00000218283	-0.88	2.3e-07
ENSG00000100104	-0.56	2.3e-07
ENSG00000198718	-0.76	2.3e-07
ENSG00000136143	-1.28	2.3e-07
ENSG00000184194	1.04	2.3e-07
ENSG00000138768	-0.84	2.4e-07
ENSG00000077238	1.48	2.4e-07
ENSG00000112996	-0.89	2.4e-07
ENSG00000198780	-1.14	2.4e-07
ENSG00000172340	-1.08	2.4e-07
ENSG00000198089	0.81	2.4e-07
ENSG00000086289	-1.15	2.4e-07
ENSG00000169184	1.13	2.4e-07
ENSG00000224550	-1.3	2.4e-07
ENSG00000080802	-0.49	2.4e-07
ENSG00000138798	-1.38	2.5e-07
ENSG00000213463	-0.86	2.5e-07
ENSG00000007264	1.37	2.5e-07
ENSG00000138399	-1.15	2.5e-07
ENSG00000095303	1.5	2.5e-07
ENSG00000101199	0.69	2.5e-07
ENSG00000217555	0.87	2.5e-07
ENSG00000128641	0.89	2.5e-07
ENSG00000198369	0.74	2.5e-07
ENSG00000100442	-0.9	2.5e-07
ENSG00000151006	1.05	2.6e-07
ENSG00000156795	-0.68	2.6e-07
ENSG00000203706	1.43	2.6e-07
ENSG00000106052	-1	2.6e-07
ENSG00000198763	1.26	2.6e-07
ENSG00000158186	-0.92	2.6e-07
ENSG00000260398	-1.53	2.6e-07
ENSG00000134077	-0.72	2.6e-07
ENSG00000143799	-0.95	2.6e-07
ENSG00000145555	1	2.6e-07
ENSG00000164209	-0.88	2.6e-07
ENSG00000138777	-0.68	2.6e-07
ENSG00000165943	-0.93	2.6e-07
ENSG00000183479	1.27	2.6e-07
ENSG00000198835	1.37	2.6e-07
ENSG00000159231	1.12	2.6e-07
ENSG00000174059	1.11	2.6e-07
ENSG00000167925	0.78	2.7e-07
ENSG00000069329	-0.82	2.7e-07
ENSG00000096401	-0.6	2.7e-07
ENSG00000103241	1.65	2.7e-07
ENSG00000136738	-0.87	2.7e-07
ENSG00000139625	0.86	2.7e-07
ENSG00000232833	1.58	2.7e-07
ENSG00000121851	-0.67	2.7e-07
ENSG00000145362	-1.15	2.7e-07
ENSG00000099917	0.45	2.8e-07
ENSG00000168918	1.21	2.8e-07
ENSG00000183484	1.04	2.8e-07
ENSG00000130755	0.99	2.8e-07
ENSG00000112276	-1.48	2.8e-07
ENSG00000115365	-0.81	2.8e-07
ENSG00000165757	1.06	2.8e-07
ENSG00000079931	1.44	2.8e-07
ENSG00000101825	2.04	2.8e-07
ENSG00000139629	1.51	2.8e-07
ENSG00000129038	1.46	2.8e-07
ENSG00000113013	-0.96	2.8e-07
ENSG00000072803	-0.82	2.8e-07
ENSG00000173614	-0.77	2.8e-07
ENSG00000144357	-1.07	2.9e-07
ENSG00000006007	-1.03	2.9e-07
ENSG00000141696	1.09	2.9e-07
ENSG00000182107	1.48	2.9e-07
ENSG00000198003	1.03	2.9e-07
ENSG00000132305	-0.93	2.9e-07
ENSG00000143195	-1.21	2.9e-07
ENSG00000069696	1.81	2.9e-07
ENSG00000163683	0.67	2.9e-07
ENSG00000009307	-0.92	2.9e-07
ENSG00000006125	-0.37	3e-07
ENSG00000105700	0.46	3e-07
ENSG00000188290	1.42	3e-07
ENSG00000164692	1.61	3e-07
ENSG00000145861	1.5	3e-07
ENSG00000139329	1.8	3e-07
ENSG00000222009	0.9	3e-07
ENSG00000105968	-0.56	3.1e-07
ENSG00000119446	-0.74	3.1e-07
ENSG00000106003	1.54	3.1e-07
ENSG00000070182	-1.03	3.1e-07
ENSG00000164574	0.6	3.1e-07
ENSG00000168288	-0.87	3.1e-07
ENSG00000154822	-1.18	3.2e-07
ENSG00000156689	1.65	3.2e-07
ENSG00000126456	0.75	3.2e-07
ENSG00000254703	1.07	3.2e-07
ENSG00000184009	1.06	3.2e-07
ENSG00000198108	1.42	3.2e-07
ENSG00000119912	-0.83	3.2e-07
ENSG00000130508	1.2	3.2e-07
ENSG00000143499	-1.13	3.2e-07
ENSG00000060491	0.82	3.2e-07
ENSG00000224078	-0.83	3.3e-07
ENSG00000237424	1.36	3.3e-07
ENSG00000168899	0.97	3.3e-07
ENSG00000157617	0.86	3.3e-07
ENSG00000074054	-0.62	3.3e-07
ENSG00000122417	0.85	3.3e-07
ENSG00000137965	1.35	3.3e-07
ENSG00000143079	0.69	3.3e-07
ENSG00000174326	1.19	3.3e-07
ENSG00000151914	-0.84	3.3e-07
ENSG00000160753	0.6	3.3e-07
ENSG00000116991	-1.13	3.3e-07
ENSG00000139218	-0.59	3.3e-07
ENSG00000180628	-0.79	3.4e-07
ENSG00000173269	0.93	3.4e-07
ENSG00000182568	-0.88	3.4e-07
ENSG00000159176	0.83	3.4e-07
ENSG00000160072	0.89	3.4e-07
ENSG00000140280	0.93	3.5e-07
ENSG00000121410	1.16	3.5e-07
ENSG00000272789	1.68	3.5e-07
ENSG00000137996	-0.74	3.5e-07
ENSG00000001084	-0.69	3.5e-07
ENSG00000169991	0.94	3.5e-07
ENSG00000172716	0.92	3.5e-07
ENSG00000204301	1.07	3.5e-07
ENSG00000134014	-0.45	3.5e-07
ENSG00000180739	1.64	3.5e-07
ENSG00000235111	2.14	3.6e-07
ENSG00000133028	-0.77	3.6e-07
ENSG00000196704	-0.54	3.6e-07
ENSG00000076043	-0.78	3.6e-07
ENSG00000166128	0.95	3.6e-07
ENSG00000198894	-0.99	3.6e-07
ENSG00000235117	1.15	3.6e-07
ENSG00000110048	-0.52	3.6e-07
ENSG00000110435	-1.17	3.6e-07
ENSG00000198663	-0.46	3.6e-07
ENSG00000162695	0.97	3.6e-07
ENSG00000198888	1.26	3.7e-07
ENSG00000172935	1.14	3.7e-07
ENSG00000043462	0.89	3.7e-07
ENSG00000125878	1.23	3.7e-07
ENSG00000065357	0.79	3.7e-07
ENSG00000147113	0.9	3.7e-07
ENSG00000135900	-0.96	3.7e-07
ENSG00000177410	0.92	3.7e-07
ENSG00000101442	0.59	3.7e-07
ENSG00000148468	0.81	3.7e-07
ENSG00000168291	-0.97	3.7e-07
ENSG00000163795	0.71	3.7e-07
ENSG00000084754	-1.04	3.7e-07
ENSG00000153130	-0.72	3.8e-07
ENSG00000085998	-0.5	3.8e-07
ENSG00000101605	-1.39	3.8e-07
ENSG00000105852	1.22	3.8e-07
ENSG00000172965	1.28	3.8e-07
ENSG00000204576	0.71	3.8e-07
ENSG00000241852	0.93	3.9e-07
ENSG00000138604	0.79	3.9e-07
ENSG00000162813	-0.72	3.9e-07
ENSG00000125107	-0.55	3.9e-07
ENSG00000063046	-0.75	3.9e-07
ENSG00000124486	-0.8	3.9e-07
ENSG00000205702	1.13	4e-07
ENSG00000125505	0.79	4e-07
ENSG00000166801	0.98	4.1e-07
ENSG00000168827	-1.01	4.1e-07
ENSG00000134755	-1.05	4.1e-07
ENSG00000168758	0.99	4.2e-07
ENSG00000102057	0.99	4.2e-07
ENSG00000163040	1.18	4.2e-07
ENSG00000147257	1.43	4.2e-07
ENSG00000183242	1.32	4.2e-07
ENSG00000258727	0.87	4.3e-07
ENSG00000143420	-0.39	4.3e-07
ENSG00000111145	0.93	4.3e-07
ENSG00000132781	0.71	4.4e-07
ENSG00000130733	0.61	4.4e-07
ENSG00000112357	-0.92	4.4e-07
ENSG00000117054	-1.21	4.4e-07
ENSG00000138758	0.92	4.4e-07
ENSG00000169851	-1.6	4.4e-07
ENSG00000178425	-1.06	4.4e-07
ENSG00000107745	-0.49	4.5e-07
ENSG00000134759	-0.4	4.5e-07
ENSG00000137040	-1.13	4.5e-07
ENSG00000142168	-0.67	4.5e-07
ENSG00000167186	-0.71	4.5e-07
ENSG00000223960	0.76	4.5e-07
ENSG00000124767	-0.7	4.5e-07
ENSG00000115295	-0.87	4.6e-07
ENSG00000163935	-0.66	4.6e-07
ENSG00000115839	-0.6	4.6e-07
ENSG00000006118	1.12	4.6e-07
ENSG00000203808	-1.26	4.6e-07
ENSG00000069248	-0.64	4.6e-07
ENSG00000111961	0.67	4.6e-07
ENSG00000163798	-0.61	4.6e-07
ENSG00000167077	1.51	4.7e-07
ENSG00000007384	0.72	4.7e-07
ENSG00000078668	-0.96	4.7e-07
ENSG00000113555	1.04	4.7e-07
ENSG00000089505	1.2	4.7e-07
ENSG00000123297	-0.79	4.8e-07
ENSG00000198919	-0.83	4.8e-07
ENSG00000112159	-0.45	4.8e-07
ENSG00000164970	0.68	4.8e-07
ENSG00000064726	-1.02	4.8e-07
ENSG00000197872	0.93	4.9e-07
ENSG00000196781	0.7	4.9e-07
ENSG00000138078	-0.79	4.9e-07
ENSG00000166900	0.72	4.9e-07
ENSG00000147853	-1.07	4.9e-07
ENSG00000188042	1.02	4.9e-07
ENSG00000144036	-0.87	4.9e-07
ENSG00000156298	0.86	4.9e-07
ENSG00000165914	-0.52	4.9e-07
ENSG00000214140	1.11	5e-07
ENSG00000101974	0.88	5e-07
ENSG00000250510	1.05	5e-07
ENSG00000266588	2.13	5e-07
ENSG00000154370	0.59	5.1e-07
ENSG00000100181	1.19	5.1e-07
ENSG00000176971	1.25	5.1e-07
ENSG00000100311	1.27	5.1e-07
ENSG00000204065	1.62	5.1e-07
ENSG00000131620	0.99	5.2e-07
ENSG00000196236	-0.49	5.2e-07
ENSG00000162688	-1.2	5.2e-07
ENSG00000108953	-0.48	5.2e-07
ENSG00000223865	1.11	5.2e-07
ENSG00000140937	1.26	5.2e-07
ENSG00000161618	0.84	5.2e-07
ENSG00000182463	1.2	5.2e-07
ENSG00000186298	-0.62	5.2e-07
ENSG00000102886	1.43	5.3e-07
ENSG00000118503	1.13	5.3e-07
ENSG00000204291	1.27	5.3e-07
ENSG00000100764	-0.72	5.3e-07
ENSG00000114315	1.38	5.3e-07
ENSG00000163807	-0.61	5.3e-07
ENSG00000144746	-0.83	5.3e-07
ENSG00000123545	-0.89	5.3e-07
ENSG00000232973	1.56	5.3e-07
ENSG00000090971	0.79	5.3e-07
ENSG00000142687	-0.68	5.3e-07
ENSG00000165655	0.8	5.3e-07
ENSG00000176623	-0.74	5.3e-07
ENSG00000116288	-0.54	5.3e-07
ENSG00000131778	0.72	5.3e-07
ENSG00000141068	0.92	5.3e-07
ENSG00000157368	1.38	5.3e-07
ENSG00000237928	1.9	5.4e-07
ENSG00000182253	-1.11	5.4e-07
ENSG00000152944	-0.59	5.4e-07
ENSG00000172349	0.86	5.5e-07
ENSG00000124191	1.11	5.5e-07
ENSG00000162928	-0.54	5.5e-07
ENSG00000151067	-0.82	5.5e-07
ENSG00000188343	-0.43	5.5e-07
ENSG00000099219	-0.89	5.6e-07
ENSG00000218739	-0.57	5.6e-07
ENSG00000175445	-1.29	5.6e-07
ENSG00000176407	-0.51	5.6e-07
ENSG00000196312	0.59	5.6e-07
ENSG00000257365	-0.6	5.6e-07
ENSG00000071575	0.7	5.6e-07
ENSG00000258199	0.92	5.6e-07
ENSG00000242259	-0.62	5.7e-07
ENSG00000165280	-0.61	5.7e-07
ENSG00000106665	0.78	5.7e-07
ENSG00000005448	1.05	5.7e-07
ENSG00000151090	-0.94	5.7e-07
ENSG00000146072	0.89	5.7e-07
ENSG00000163898	1.6	5.8e-07
ENSG00000104870	0.7	5.8e-07
ENSG00000068079	1.04	5.8e-07
ENSG00000240857	-0.62	5.8e-07
ENSG00000160293	0.69	5.9e-07
ENSG00000017427	1.53	5.9e-07
ENSG00000144136	1.32	5.9e-07
ENSG00000146858	1.06	5.9e-07
ENSG00000174943	0.72	5.9e-07
ENSG00000183853	0.75	5.9e-07
ENSG00000148180	0.96	5.9e-07
ENSG00000068383	-0.87	5.9e-07
ENSG00000244306	1.78	5.9e-07
ENSG00000204120	-0.61	5.9e-07
ENSG00000162745	1.55	5.9e-07
ENSG00000054523	-0.77	5.9e-07
ENSG00000075303	-0.69	6e-07
ENSG00000268041	2.03	6e-07
ENSG00000082701	-0.63	6e-07
ENSG00000143842	0.79	6e-07
ENSG00000174175	1.17	6e-07
ENSG00000100504	1	6e-07
ENSG00000154133	1.05	6e-07
ENSG00000139842	-0.84	6.1e-07
ENSG00000155657	-1.17	6.1e-07
ENSG00000146416	-0.84	6.1e-07
ENSG00000196437	-0.56	6.1e-07
ENSG00000113441	-1.13	6.2e-07
ENSG00000167986	-0.54	6.2e-07
ENSG00000154556	-1.28	6.2e-07
ENSG00000198691	1.36	6.3e-07
ENSG00000187079	-1.06	6.3e-07
ENSG00000270640	2.68	6.3e-07
ENSG00000238142	1	6.3e-07
ENSG00000185339	0.85	6.3e-07
ENSG00000151552	-0.69	6.4e-07
ENSG00000175898	1.54	6.4e-07
ENSG00000261474	1.27	6.4e-07
ENSG00000272416	1.41	6.4e-07
ENSG00000269640	0.97	6.4e-07
ENSG00000125122	1.13	6.4e-07
ENSG00000143363	-0.88	6.4e-07
ENSG00000154734	1.3	6.4e-07
ENSG00000187676	-0.76	6.4e-07
ENSG00000169599	-0.72	6.4e-07
ENSG00000196922	-1	6.4e-07
ENSG00000230587	1.56	6.5e-07
ENSG00000100485	-0.72	6.5e-07
ENSG00000267352	1.19	6.5e-07
ENSG00000104903	1.06	6.5e-07
ENSG00000172239	-0.86	6.5e-07
ENSG00000107819	0.86	6.6e-07
ENSG00000113119	0.8	6.6e-07
ENSG00000184349	-0.88	6.6e-07
ENSG00000158050	1.95	6.6e-07
ENSG00000138744	0.54	6.6e-07
ENSG00000147852	-0.99	6.6e-07
ENSG00000099282	1.06	6.6e-07
ENSG00000116459	-0.97	6.6e-07
ENSG00000137714	-0.72	6.6e-07
ENSG00000183397	0.8	6.6e-07
ENSG00000176641	1.13	6.7e-07
ENSG00000134490	0.88	6.7e-07
ENSG00000138138	-0.85	6.8e-07
ENSG00000161682	1.28	6.8e-07
ENSG00000109472	0.99	6.8e-07
ENSG00000177105	0.71	6.8e-07
ENSG00000132912	-0.53	6.8e-07
ENSG00000144476	1.08	6.8e-07
ENSG00000112562	1.53	6.8e-07
ENSG00000135424	-0.68	6.8e-07
ENSG00000154760	0.96	6.8e-07
ENSG00000099904	0.53	6.8e-07
ENSG00000151148	-0.64	6.8e-07
ENSG00000124212	1.36	6.9e-07
ENSG00000131844	-1.16	6.9e-07
ENSG00000065833	-1.3	6.9e-07
ENSG00000156931	-0.67	6.9e-07
ENSG00000146674	1.26	6.9e-07
ENSG00000196943	-0.62	6.9e-07
ENSG00000175106	0.67	6.9e-07
ENSG00000197093	1.33	6.9e-07
ENSG00000196850	-1.13	7e-07
ENSG00000146085	-1.06	7e-07
ENSG00000124549	0.77	7e-07
ENSG00000182985	-1.06	7e-07
ENSG00000243811	1.13	7.1e-07
ENSG00000120279	1.04	7.1e-07
ENSG00000196329	1	7.1e-07
ENSG00000120675	-0.66	7.1e-07
ENSG00000187730	1.39	7.1e-07
ENSG00000148672	-0.5	7.2e-07
ENSG00000075624	0.95	7.2e-07
ENSG00000159713	1.37	7.2e-07
ENSG00000101425	1.9	7.2e-07
ENSG00000039123	-0.68	7.2e-07
ENSG00000237036	0.73	7.2e-07
ENSG00000111911	-0.84	7.2e-07
ENSG00000152784	1.01	7.2e-07
ENSG00000007171	2.09	7.2e-07
ENSG00000109790	0.84	7.3e-07
ENSG00000186591	-0.67	7.3e-07
ENSG00000152804	1.08	7.3e-07
ENSG00000136826	1.3	7.3e-07
ENSG00000187514	0.93	7.3e-07
ENSG00000143494	1.45	7.3e-07
ENSG00000170153	-1.25	7.4e-07
ENSG00000189190	0.8	7.4e-07
ENSG00000129173	-1.41	7.4e-07
ENSG00000269893	0.78	7.4e-07
ENSG00000105771	0.59	7.4e-07
ENSG00000125166	-1.1	7.4e-07
ENSG00000223764	1.75	7.4e-07
ENSG00000112531	-0.7	7.5e-07
ENSG00000109458	-0.91	7.5e-07
ENSG00000039523	0.5	7.5e-07
ENSG00000157404	1.37	7.5e-07
ENSG00000185104	-0.62	7.5e-07
ENSG00000135318	1.37	7.5e-07
ENSG00000198730	-0.55	7.5e-07
ENSG00000151413	-1.07	7.5e-07
ENSG00000183807	1.06	7.6e-07
ENSG00000198585	-0.89	7.6e-07
ENSG00000215712	-0.67	7.6e-07
ENSG00000150630	1.49	7.6e-07
ENSG00000166923	2.01	7.6e-07
ENSG00000269131	0.7	7.6e-07
ENSG00000260563	0.9	7.7e-07
ENSG00000175198	-1.03	7.7e-07
ENSG00000229656	1.52	7.7e-07
ENSG00000176393	0.56	7.7e-07
ENSG00000122203	-0.46	7.7e-07
ENSG00000233608	1.4	7.7e-07
ENSG00000245812	1.1	7.7e-07
ENSG00000234511	1.28	7.8e-07
ENSG00000155256	0.49	7.8e-07
ENSG00000103512	-0.6	7.8e-07
ENSG00000185652	1.35	7.8e-07
ENSG00000168679	0.95	7.8e-07
ENSG00000089692	1.34	7.9e-07
ENSG00000076554	-0.81	7.9e-07
ENSG00000177030	0.56	7.9e-07
ENSG00000164068	-0.91	7.9e-07
ENSG00000065060	-0.92	7.9e-07
ENSG00000170558	-0.99	8e-07
ENSG00000196821	-0.76	8e-07
ENSG00000100815	-0.58	8e-07
ENSG00000160007	-0.75	8.1e-07
ENSG00000109445	-1.04	8.1e-07
ENSG00000247982	0.97	8.2e-07
ENSG00000102606	0.69	8.2e-07
ENSG00000072415	-0.61	8.3e-07
ENSG00000121775	0.63	8.3e-07
ENSG00000048707	-1	8.3e-07
ENSG00000132359	-1.05	8.3e-07
ENSG00000164494	-0.88	8.3e-07
ENSG00000091592	1	8.4e-07
ENSG00000163684	-0.76	8.4e-07
ENSG00000038427	1.57	8.4e-07
ENSG00000112576	0.59	8.4e-07
ENSG00000139291	-0.75	8.4e-07
ENSG00000144744	-0.76	8.4e-07
ENSG00000137273	1.42	8.4e-07
ENSG00000166341	0.9	8.5e-07
ENSG00000006210	1.42	8.5e-07
ENSG00000179044	1.22	8.5e-07
ENSG00000181045	0.83	8.5e-07
ENSG00000090432	-0.48	8.5e-07
ENSG00000166938	-0.84	8.6e-07
ENSG00000163950	0.57	8.6e-07
ENSG00000144857	1.16	8.6e-07
ENSG00000119900	0.74	8.7e-07
ENSG00000144504	0.73	8.7e-07
ENSG00000164953	-0.95	8.7e-07
ENSG00000130764	-0.44	8.7e-07
ENSG00000167220	-0.85	8.7e-07
ENSG00000185551	0.74	8.7e-07
ENSG00000225285	1.44	8.7e-07
ENSG00000114107	-0.63	8.7e-07
ENSG00000106327	1.49	8.7e-07
ENSG00000204165	2.05	8.7e-07
ENSG00000167112	-0.65	8.7e-07
ENSG00000196535	-1.15	8.8e-07
ENSG00000072786	0.85	8.8e-07
ENSG00000007392	0.89	8.9e-07
ENSG00000120727	-0.92	8.9e-07
ENSG00000170606	-0.91	8.9e-07
ENSG00000132122	0.79	9e-07
ENSG00000151498	-0.57	9e-07
ENSG00000139178	0.86	9e-07
ENSG00000151320	-1.43	9e-07
ENSG00000131779	-0.46	9.1e-07
ENSG00000123360	0.8	9.1e-07
ENSG00000168067	0.95	9.1e-07
ENSG00000127980	-0.76	9.1e-07
ENSG00000234072	0.83	9.1e-07
ENSG00000179152	-0.79	9.2e-07
ENSG00000188636	-0.89	9.2e-07
ENSG00000129467	1.02	9.2e-07
ENSG00000167261	1.29	9.3e-07
ENSG00000154917	-0.71	9.3e-07
ENSG00000183426	0.97	9.3e-07
ENSG00000204843	-0.6	9.3e-07
ENSG00000137819	1.43	9.3e-07
ENSG00000183023	-1.38	9.3e-07
ENSG00000168118	-0.95	9.3e-07
ENSG00000186687	-0.88	9.3e-07
ENSG00000141219	-0.69	9.3e-07
ENSG00000107959	-0.64	9.3e-07
ENSG00000106819	1.85	9.4e-07
ENSG00000151414	-0.95	9.4e-07
ENSG00000060971	-0.66	9.4e-07
ENSG00000213903	0.86	9.4e-07
ENSG00000174348	1.37	9.4e-07
ENSG00000164951	-0.99	9.5e-07
ENSG00000078070	-1.14	9.6e-07
ENSG00000272888	0.71	9.6e-07
ENSG00000213923	0.63	9.6e-07
ENSG00000272872	2	9.8e-07
ENSG00000182173	0.66	9.9e-07
ENSG00000112335	-0.7	9.9e-07
ENSG00000077721	-0.57	9.9e-07
ENSG00000125827	-0.95	9.9e-07
ENSG00000105404	0.82	9.9e-07
ENSG00000113845	-0.85	1e-06
ENSG00000099139	0.85	1e-06
ENSG00000113532	1.2	1e-06
ENSG00000136897	-0.61	1e-06
ENSG00000143612	-0.64	1e-06
ENSG00000085465	1.19	1.01e-06
ENSG00000106799	0.77	1.01e-06
ENSG00000151967	-1.31	1.01e-06
ENSG00000049883	-1.05	1.02e-06
ENSG00000197712	0.74	1.02e-06
ENSG00000125740	2.61	1.02e-06
ENSG00000102978	-0.38	1.02e-06
ENSG00000111846	-1.05	1.03e-06
ENSG00000158769	1.07	1.03e-06
ENSG00000171223	1.79	1.03e-06
ENSG00000172432	0.51	1.04e-06
ENSG00000170624	-1.33	1.04e-06
ENSG00000269821	1.13	1.04e-06
ENSG00000147471	-0.67	1.05e-06
ENSG00000005102	1.55	1.05e-06
ENSG00000130052	0.81	1.06e-06
ENSG00000197308	2.76	1.06e-06
ENSG00000244617	0.85	1.07e-06
ENSG00000143196	1.53	1.07e-06
ENSG00000162426	0.83	1.08e-06
ENSG00000229891	1.52	1.09e-06
ENSG00000150540	0.88	1.09e-06
ENSG00000181744	0.72	1.09e-06
ENSG00000254615	1.1	1.09e-06
ENSG00000115825	0.63	1.09e-06
ENSG00000183873	-1.26	1.09e-06
ENSG00000185880	-0.97	1.1e-06
ENSG00000165416	-0.48	1.1e-06
ENSG00000118246	-1	1.1e-06
ENSG00000165801	0.69	1.1e-06
ENSG00000112902	-1.03	1.1e-06
ENSG00000138279	-0.5	1.11e-06
ENSG00000106348	0.75	1.11e-06
ENSG00000060237	-0.92	1.11e-06
ENSG00000182621	0.94	1.11e-06
ENSG00000183576	-0.67	1.12e-06
ENSG00000165410	-1.28	1.12e-06
ENSG00000259081	1.22	1.12e-06
ENSG00000122359	-0.54	1.12e-06
ENSG00000110768	-0.5	1.12e-06
ENSG00000161057	-0.58	1.13e-06
ENSG00000170456	-0.98	1.13e-06
ENSG00000215251	-0.98	1.13e-06
ENSG00000077522	-1.14	1.14e-06
ENSG00000128284	0.95	1.15e-06
ENSG00000139567	1.04	1.15e-06
ENSG00000149474	-0.52	1.15e-06
ENSG00000159403	1.02	1.15e-06
ENSG00000170903	-0.7	1.16e-06
ENSG00000125482	-0.63	1.16e-06
ENSG00000255031	1.13	1.16e-06
ENSG00000212907	1.37	1.17e-06
ENSG00000177335	1.07	1.17e-06
ENSG00000101290	-0.63	1.17e-06
ENSG00000116171	-0.73	1.17e-06
ENSG00000062485	-1.07	1.18e-06
ENSG00000225205	1.11	1.18e-06
ENSG00000173726	-0.47	1.18e-06
ENSG00000106771	-1.01	1.19e-06
ENSG00000144674	-0.85	1.19e-06
ENSG00000117298	0.69	1.19e-06
ENSG00000188313	1.23	1.19e-06
ENSG00000107581	-0.92	1.19e-06
ENSG00000158864	-0.88	1.19e-06
ENSG00000213928	0.82	1.19e-06
ENSG00000173762	1.49	1.19e-06
ENSG00000100519	-0.49	1.19e-06
ENSG00000148225	-1.39	1.19e-06
ENSG00000198924	-0.93	1.2e-06
ENSG00000132463	-0.76	1.2e-06
ENSG00000167103	1.39	1.21e-06
ENSG00000185324	0.79	1.21e-06
ENSG00000162585	0.69	1.22e-06
ENSG00000005175	-0.79	1.22e-06
ENSG00000139278	1.01	1.23e-06
ENSG00000181852	-0.51	1.23e-06
ENSG00000205307	1.41	1.23e-06
ENSG00000179111	1.3	1.23e-06
ENSG00000183765	1.02	1.23e-06
ENSG00000150977	0.62	1.24e-06
ENSG00000139055	1.17	1.24e-06
ENSG00000111186	1.07	1.24e-06
ENSG00000178222	1.32	1.24e-06
ENSG00000185787	-0.4	1.24e-06
ENSG00000049449	0.96	1.25e-06
ENSG00000003436	1.04	1.25e-06
ENSG00000007923	-0.94	1.25e-06
ENSG00000242802	0.68	1.26e-06
ENSG00000161381	1.24	1.26e-06
ENSG00000118407	-0.99	1.27e-06
ENSG00000129625	-0.61	1.27e-06
ENSG00000158411	0.39	1.27e-06
ENSG00000134215	0.82	1.28e-06
ENSG00000149792	-0.45	1.28e-06
ENSG00000153162	1.39	1.28e-06
ENSG00000169855	1.12	1.28e-06
ENSG00000200534	1.58	1.28e-06
ENSG00000101439	0.7	1.29e-06
ENSG00000073905	-1.66	1.3e-06
ENSG00000181873	-0.54	1.3e-06
ENSG00000065054	1.18	1.3e-06
ENSG00000024048	-0.46	1.31e-06
ENSG00000107249	1.3	1.31e-06
ENSG00000140386	-1.07	1.31e-06
ENSG00000183486	1.28	1.31e-06
ENSG00000196531	-0.63	1.31e-06
ENSG00000221978	0.75	1.31e-06
ENSG00000025800	-0.56	1.31e-06
ENSG00000097096	-1.07	1.31e-06
ENSG00000182923	-0.7	1.31e-06
ENSG00000101265	0.99	1.32e-06
ENSG00000047617	1.2	1.32e-06
ENSG00000117153	-0.55	1.32e-06
ENSG00000267848	-1.28	1.32e-06
ENSG00000174437	-1.39	1.33e-06
ENSG00000119403	0.58	1.34e-06
ENSG00000059804	1.83	1.35e-06
ENSG00000104763	-1.04	1.35e-06
ENSG00000137507	1.26	1.35e-06
ENSG00000153823	1.02	1.35e-06
ENSG00000169760	-1.14	1.35e-06
ENSG00000167644	1.72	1.36e-06
ENSG00000167083	1.19	1.36e-06
ENSG00000259726	-1.01	1.37e-06
ENSG00000108839	0.96	1.37e-06
ENSG00000175110	-0.87	1.37e-06
ENSG00000197969	-0.76	1.37e-06
ENSG00000133247	0.9	1.38e-06
ENSG00000092148	-0.79	1.38e-06
ENSG00000105245	0.94	1.38e-06
ENSG00000152078	-1.13	1.38e-06
ENSG00000164294	1.14	1.38e-06
ENSG00000124523	-0.82	1.4e-06
ENSG00000091482	-1.28	1.41e-06
ENSG00000074842	0.97	1.41e-06
ENSG00000154415	-1.59	1.41e-06
ENSG00000132478	0.37	1.41e-06
ENSG00000115993	-0.74	1.41e-06
ENSG00000092203	-0.54	1.41e-06
ENSG00000106025	-1.04	1.41e-06
ENSG00000107537	-1.09	1.41e-06
ENSG00000145908	0.88	1.41e-06
ENSG00000178988	-0.31	1.41e-06
ENSG00000189369	-0.7	1.41e-06
ENSG00000100068	1.1	1.41e-06
ENSG00000012232	-0.62	1.42e-06
ENSG00000131966	-0.61	1.42e-06
ENSG00000136158	0.66	1.42e-06
ENSG00000163739	2.13	1.42e-06
ENSG00000147124	-0.78	1.42e-06
ENSG00000140740	-1.15	1.44e-06
ENSG00000097007	0.86	1.44e-06
ENSG00000101558	-0.65	1.44e-06
ENSG00000145439	-0.64	1.45e-06
ENSG00000167315	-1.16	1.45e-06
ENSG00000198690	-0.99	1.45e-06
ENSG00000244694	1.6	1.45e-06
ENSG00000185721	-0.5	1.45e-06
ENSG00000157502	-1.24	1.45e-06
ENSG00000198677	-0.62	1.45e-06
ENSG00000126603	0.98	1.46e-06
ENSG00000242861	1.17	1.46e-06
ENSG00000186377	1.19	1.46e-06
ENSG00000112149	1.36	1.47e-06
ENSG00000050393	-0.51	1.47e-06
ENSG00000163754	-0.95	1.47e-06
ENSG00000197496	0.94	1.47e-06
ENSG00000127951	1.33	1.47e-06
ENSG00000197070	0.67	1.48e-06
ENSG00000162704	0.76	1.48e-06
ENSG00000071967	0.9	1.48e-06
ENSG00000179912	-0.51	1.48e-06
ENSG00000168575	-0.81	1.48e-06
ENSG00000174514	1.15	1.49e-06
ENSG00000158825	1.24	1.5e-06
ENSG00000162769	0.78	1.5e-06
ENSG00000179855	1.12	1.5e-06
ENSG00000103994	-1.29	1.51e-06
ENSG00000104998	0.97	1.51e-06
ENSG00000166233	-0.47	1.51e-06
ENSG00000086102	-0.52	1.51e-06
ENSG00000132530	1.23	1.51e-06
ENSG00000166352	-0.75	1.51e-06
ENSG00000128609	-0.94	1.52e-06
ENSG00000259658	1.58	1.53e-06
ENSG00000171033	-1.35	1.53e-06
ENSG00000167523	0.75	1.53e-06
ENSG00000177464	1.46	1.53e-06
ENSG00000167046	1.76	1.53e-06
ENSG00000163870	0.55	1.53e-06
ENSG00000111885	0.76	1.54e-06
ENSG00000146828	0.58	1.54e-06
ENSG00000149541	0.78	1.54e-06
ENSG00000250654	2	1.54e-06
ENSG00000104765	0.55	1.55e-06
ENSG00000196177	-1.23	1.55e-06
ENSG00000170049	0.98	1.55e-06
ENSG00000088448	0.66	1.56e-06
ENSG00000198483	0.99	1.56e-06
ENSG00000257151	-0.96	1.56e-06
ENSG00000176871	-0.61	1.57e-06
ENSG00000078098	1.86	1.57e-06
ENSG00000164172	-0.91	1.57e-06
ENSG00000187068	0.88	1.57e-06
ENSG00000203797	-1.18	1.57e-06
ENSG00000125863	-0.56	1.58e-06
ENSG00000138796	-1.07	1.58e-06
ENSG00000136942	0.76	1.58e-06
ENSG00000160404	0.68	1.58e-06
ENSG00000169519	-0.66	1.59e-06
ENSG00000116209	-0.46	1.59e-06
ENSG00000011465	1.08	1.6e-06
ENSG00000198689	-0.64	1.6e-06
ENSG00000239713	1.02	1.6e-06
ENSG00000181072	-1.55	1.6e-06
ENSG00000102882	0.65	1.61e-06
ENSG00000128731	-0.62	1.61e-06
ENSG00000138430	-0.84	1.61e-06
ENSG00000173402	-0.61	1.61e-06
ENSG00000183230	-1.51	1.61e-06
ENSG00000165124	1.22	1.62e-06
ENSG00000100664	-0.8	1.63e-06
ENSG00000162980	-0.72	1.63e-06
ENSG00000064042	-0.96	1.64e-06
ENSG00000101236	0.77	1.64e-06
ENSG00000198947	-1.18	1.64e-06
ENSG00000132388	-0.73	1.64e-06
ENSG00000047315	-0.89	1.65e-06
ENSG00000115363	1.53	1.66e-06
ENSG00000108861	-0.88	1.66e-06
ENSG00000121743	-1.29	1.66e-06
ENSG00000222041	1.41	1.66e-06
ENSG00000101331	1.12	1.67e-06
ENSG00000177981	-0.79	1.67e-06
ENSG00000040608	1.41	1.67e-06
ENSG00000153561	-0.85	1.67e-06
ENSG00000125124	-0.83	1.67e-06
ENSG00000157881	-0.62	1.67e-06
ENSG00000182240	0.96	1.67e-06
ENSG00000106624	1.4	1.68e-06
ENSG00000238084	-1.84	1.68e-06
ENSG00000168140	1.24	1.69e-06
ENSG00000213185	1.56	1.69e-06
ENSG00000167779	1.13	1.69e-06
ENSG00000124249	1.37	1.7e-06
ENSG00000124701	-1.09	1.71e-06
ENSG00000173110	1.83	1.71e-06
ENSG00000138622	-1.34	1.72e-06
ENSG00000004961	-1.08	1.74e-06
ENSG00000154175	1.29	1.74e-06
ENSG00000129250	-0.79	1.74e-06
ENSG00000138621	0.71	1.74e-06
ENSG00000163815	1.27	1.74e-06
ENSG00000143252	-0.71	1.74e-06
ENSG00000172331	-0.65	1.74e-06
ENSG00000105989	1.61	1.75e-06
ENSG00000134769	-1.16	1.75e-06
ENSG00000163412	-0.75	1.76e-06
ENSG00000110660	1.48	1.76e-06
ENSG00000087088	0.82	1.76e-06
ENSG00000122176	1.52	1.76e-06
ENSG00000166130	1.12	1.76e-06
ENSG00000019582	1.1	1.77e-06
ENSG00000103034	-1.03	1.77e-06
ENSG00000177363	1.46	1.77e-06
ENSG00000158528	-1.07	1.78e-06
ENSG00000204262	1.22	1.78e-06
ENSG00000225511	1.71	1.78e-06
ENSG00000136247	-0.68	1.79e-06
ENSG00000113369	1.01	1.79e-06
ENSG00000137491	1.02	1.79e-06
ENSG00000225756	1.58	1.79e-06
ENSG00000225377	-0.91	1.8e-06
ENSG00000138185	0.48	1.81e-06
ENSG00000126391	1.08	1.81e-06
ENSG00000130203	1.51	1.81e-06
ENSG00000174173	-0.89	1.81e-06
ENSG00000118804	-1.51	1.82e-06
ENSG00000107798	0.74	1.82e-06
ENSG00000091436	-1.28	1.82e-06
ENSG00000213722	0.79	1.82e-06
ENSG00000129493	-0.72	1.82e-06
ENSG00000055163	-0.85	1.83e-06
ENSG00000172354	0.51	1.83e-06
ENSG00000075568	-0.4	1.83e-06
ENSG00000147677	-0.46	1.84e-06
ENSG00000048028	-1.13	1.84e-06
ENSG00000093144	-0.63	1.84e-06
ENSG00000124224	0.62	1.84e-06
ENSG00000134802	0.88	1.84e-06
ENSG00000135108	-0.63	1.84e-06
ENSG00000134056	-0.74	1.84e-06
ENSG00000156049	1.32	1.85e-06
ENSG00000133065	-1.11	1.85e-06
ENSG00000124496	0.95	1.85e-06
ENSG00000226306	-1.34	1.87e-06
ENSG00000180329	-0.71	1.87e-06
ENSG00000144642	0.69	1.87e-06
ENSG00000131507	-0.45	1.88e-06
ENSG00000139977	-0.64	1.88e-06
ENSG00000197841	-0.7	1.88e-06
ENSG00000107890	-0.85	1.89e-06
ENSG00000162104	-0.77	1.89e-06
ENSG00000267838	1.6	1.92e-06
ENSG00000069509	-0.75	1.92e-06
ENSG00000136521	-0.85	1.92e-06
ENSG00000151651	1.08	1.92e-06
ENSG00000263232	-1.22	1.93e-06
ENSG00000182197	0.85	1.93e-06
ENSG00000140022	1.19	1.93e-06
ENSG00000012223	1.09	1.93e-06
ENSG00000145934	-1.35	1.95e-06
ENSG00000165637	-0.95	1.95e-06
ENSG00000166734	0.58	1.96e-06
ENSG00000006025	0.95	1.96e-06
ENSG00000025156	-0.71	1.96e-06
ENSG00000237989	1.64	1.97e-06
ENSG00000155959	-0.7	1.97e-06
ENSG00000137822	-0.6	1.98e-06
ENSG00000164867	1.32	1.98e-06
ENSG00000137077	2.11	1.98e-06
ENSG00000011454	-0.54	1.98e-06
ENSG00000065882	-0.57	1.98e-06
ENSG00000129245	-0.66	1.99e-06
ENSG00000135932	-0.82	2e-06
ENSG00000077463	0.59	2e-06
ENSG00000169116	-0.99	2e-06
ENSG00000182287	-0.94	2e-06
ENSG00000089472	-0.81	2e-06
ENSG00000197903	0.75	2.01e-06
ENSG00000065665	-0.42	2.01e-06
ENSG00000135750	-1.3	2.02e-06
ENSG00000213064	0.55	2.02e-06
ENSG00000141682	1.96	2.03e-06
ENSG00000187555	-0.33	2.05e-06
ENSG00000152234	-1.08	2.06e-06
ENSG00000185437	-1.05	2.06e-06
ENSG00000115947	-0.62	2.07e-06
ENSG00000111786	0.59	2.08e-06
ENSG00000169604	0.95	2.08e-06
ENSG00000091157	-0.6	2.08e-06
ENSG00000173193	1.12	2.08e-06
ENSG00000163734	1.78	2.09e-06
ENSG00000068793	0.56	2.09e-06
ENSG00000138771	-1.27	2.1e-06
ENSG00000124374	-1.33	2.1e-06
ENSG00000100916	-0.71	2.11e-06
ENSG00000130522	1.32	2.11e-06
ENSG00000125968	1.21	2.11e-06
ENSG00000089737	-0.65	2.12e-06
ENSG00000103942	-0.93	2.12e-06
ENSG00000109919	-0.82	2.12e-06
ENSG00000268069	0.9	2.12e-06
ENSG00000136011	2.04	2.12e-06
ENSG00000155380	-0.98	2.12e-06
ENSG00000205531	-0.39	2.12e-06
ENSG00000205593	0.86	2.12e-06
ENSG00000117593	-0.92	2.13e-06
ENSG00000150687	1.3	2.13e-06
ENSG00000188599	0.77	2.14e-06
ENSG00000135045	0.85	2.14e-06
ENSG00000196440	0.76	2.15e-06
ENSG00000057019	-0.84	2.15e-06
ENSG00000182853	1.47	2.16e-06
ENSG00000272112	1.51	2.16e-06
ENSG00000124459	-0.44	2.16e-06
ENSG00000122729	-0.75	2.17e-06
ENSG00000147168	0.97	2.17e-06
ENSG00000072210	-0.7	2.17e-06
ENSG00000109738	-1.2	2.17e-06
ENSG00000161243	-0.96	2.17e-06
ENSG00000142661	-1.26	2.18e-06
ENSG00000152782	-1.07	2.18e-06
ENSG00000271976	-0.66	2.18e-06
ENSG00000101213	1.04	2.19e-06
ENSG00000108094	-0.74	2.19e-06
ENSG00000121797	1.06	2.19e-06
ENSG00000145868	-0.59	2.19e-06
ENSG00000147573	-1.16	2.2e-06
ENSG00000137563	1.35	2.21e-06
ENSG00000182487	1.26	2.21e-06
ENSG00000254535	1.02	2.21e-06
ENSG00000264608	1.66	2.21e-06
ENSG00000169169	1.05	2.21e-06
ENSG00000101935	0.85	2.22e-06
ENSG00000106070	0.9	2.23e-06
ENSG00000137992	-0.96	2.23e-06
ENSG00000120913	0.84	2.24e-06
ENSG00000128709	2.24	2.25e-06
ENSG00000157445	-1.16	2.25e-06
ENSG00000205678	-1.49	2.25e-06
ENSG00000225137	-1.5	2.25e-06
ENSG00000116688	-0.91	2.25e-06
ENSG00000008130	0.67	2.25e-06
ENSG00000165609	0.58	2.26e-06
ENSG00000184719	-1.03	2.27e-06
ENSG00000087299	-1.31	2.27e-06
ENSG00000110321	-0.68	2.3e-06
ENSG00000023228	-1.24	2.3e-06
ENSG00000270532	-1.59	2.32e-06
ENSG00000088812	-0.58	2.32e-06
ENSG00000123106	-0.82	2.32e-06
ENSG00000272512	1.12	2.33e-06
ENSG00000057757	-0.33	2.34e-06
ENSG00000079819	0.74	2.35e-06
ENSG00000017260	-0.53	2.35e-06
ENSG00000026508	1.24	2.35e-06
ENSG00000159335	0.85	2.35e-06
ENSG00000074319	-0.39	2.36e-06
ENSG00000108666	-0.74	2.36e-06
ENSG00000178752	2.03	2.36e-06
ENSG00000144306	-1.12	2.37e-06
ENSG00000147576	-1.04	2.37e-06
ENSG00000174740	0.98	2.37e-06
ENSG00000214194	-0.86	2.38e-06
ENSG00000169862	-1.7	2.4e-06
ENSG00000091483	-1.07	2.42e-06
ENSG00000205476	-1.11	2.42e-06
ENSG00000124216	1.59	2.42e-06
ENSG00000135778	-0.56	2.42e-06
ENSG00000151150	-1.35	2.43e-06
ENSG00000213047	-0.92	2.43e-06
ENSG00000145386	1.35	2.43e-06
ENSG00000150459	-0.44	2.44e-06
ENSG00000185621	-0.65	2.44e-06
ENSG00000046889	0.88	2.45e-06
ENSG00000129946	1.06	2.45e-06
ENSG00000145506	1.59	2.45e-06
ENSG00000101255	1.78	2.46e-06
ENSG00000110955	-1.06	2.46e-06
ENSG00000146426	-1.19	2.46e-06
ENSG00000131089	-0.86	2.46e-06
[truncated: 54,203 more rows]

## Sheet: DEG_AppAge
Ensembl ID	logRatio(P100/P020)	FDR
ENSG00000147889	3.84743	1.37201e-58
ENSG00000167617	2.41886	2.31341e-23
ENSG00000109113	1.51586	7.85891e-22
ENSG00000119865	1.281	9.70739e-22
ENSG00000130513	3.86328	2.79455e-21
ENSG00000180672	2.12972	6.59675e-21
ENSG00000213445	1.29552	2.06792e-20
ENSG00000112343	1.13046	2.10065e-20
ENSG00000110719	1.29888	6.62585e-20
ENSG00000244486	2.08004	1.15255e-19
ENSG00000105329	1.58464	2.32378e-19
ENSG00000157191	1.25547	3.61471e-19
ENSG00000181467	1.07592	3.61471e-19
ENSG00000196839	1.45877	3.61471e-19
ENSG00000143429	1.82095	5.7971e-19
ENSG00000153551	1.59889	1.23018e-18
ENSG00000140406	1.61501	1.46039e-18
ENSG00000140931	1.66011	1.47297e-18
ENSG00000173846	1.7848	1.70644e-18
ENSG00000068028	1.6568	2.0254e-18
ENSG00000172889	1.84101	2.0254e-18
ENSG00000164054	1.28146	2.63569e-18
ENSG00000078246	0.934518	2.78068e-18
ENSG00000204381	1.83789	3.12526e-18
ENSG00000026103	1.56859	3.45292e-18
ENSG00000130813	1.51098	3.69634e-18
ENSG00000262246	1.02776	5.04323e-18
ENSG00000142634	1.22977	1.01264e-17
ENSG00000184371	1.13376	1.02797e-17
ENSG00000143318	-2.11996	1.02797e-17
ENSG00000205542	1.36877	1.02797e-17
ENSG00000269996	1.302	1.33984e-17
ENSG00000181588	1.52696	1.36194e-17
ENSG00000145014	1.45535	1.47052e-17
ENSG00000107281	1.63094	2.08867e-17
ENSG00000157833	1.34543	2.17353e-17
ENSG00000171724	-2.52686	2.17353e-17
ENSG00000026025	1.49086	2.32157e-17
ENSG00000181481	0.924759	3.32955e-17
ENSG00000187715	-1.73602	3.77502e-17
ENSG00000160932	1.70135	3.77502e-17
ENSG00000122691	1.71537	4.12258e-17
ENSG00000104689	1.48113	5.20156e-17
ENSG00000187838	0.865375	5.20156e-17
ENSG00000118729	-1.66756	5.46013e-17
ENSG00000136630	1.62461	7.88748e-17
ENSG00000213654	1.47617	8.72093e-17
ENSG00000157873	1.72702	1.05063e-16
ENSG00000163110	-1.6904	1.15933e-16
ENSG00000026652	1.19656	1.20101e-16
ENSG00000186827	2.61737	1.61636e-16
ENSG00000102241	-1.08117	1.7451e-16
ENSG00000158747	1.70654	1.76709e-16
ENSG00000127920	1.54801	1.77354e-16
ENSG00000184788	-1.59737	1.85306e-16
ENSG00000118257	1.66801	1.90541e-16
ENSG00000100599	0.975915	1.94773e-16
ENSG00000105538	1.56306	1.97204e-16
ENSG00000182511	1.43029	2.11842e-16
ENSG00000167535	1.21571	3.02603e-16
ENSG00000083720	-2.13355	3.75327e-16
ENSG00000014824	-1.07491	3.84946e-16
ENSG00000106948	1.02512	3.84946e-16
ENSG00000105419	1.43151	4.05462e-16
ENSG00000102054	-0.901449	4.05462e-16
ENSG00000173917	1.94282	4.43238e-16
ENSG00000134775	-1.60765	4.71142e-16
ENSG00000186994	1.51239	4.71142e-16
ENSG00000076928	0.873858	4.71142e-16
ENSG00000181444	1.60525	4.7869e-16
ENSG00000151702	1.22677	4.79227e-16
ENSG00000105287	1.31137	5.45808e-16
ENSG00000136504	-0.836816	5.72106e-16
ENSG00000233954	-1.57722	5.98967e-16
ENSG00000126785	1.36772	5.98967e-16
ENSG00000140682	1.39454	5.98967e-16
ENSG00000115325	1.33761	6.09241e-16
ENSG00000139318	1.70963	6.09241e-16
ENSG00000100276	2.54406	6.09241e-16
ENSG00000148908	1.61399	6.14658e-16
ENSG00000136490	1.61314	6.28019e-16
ENSG00000140743	1.37207	6.38263e-16
ENSG00000158710	1.52348	6.76326e-16
ENSG00000187720	-1.32778	6.76326e-16
ENSG00000124164	-0.618387	7.90783e-16
ENSG00000117385	1.33813	8.07092e-16
ENSG00000177721	1.75049	8.13845e-16
ENSG00000122679	1.64131	8.13845e-16
ENSG00000164403	1.46961	9.09875e-16
ENSG00000135363	1.45485	9.09875e-16
ENSG00000185633	1.60215	9.44788e-16
ENSG00000099992	1.02164	1.02844e-15
ENSG00000056661	1.01108	1.07451e-15
ENSG00000104368	1.71972	1.25534e-15
ENSG00000204264	1.44332	1.38077e-15
ENSG00000149115	1.04912	1.49626e-15
ENSG00000138663	-1.0634	1.5648e-15
ENSG00000071564	0.951046	1.65633e-15
ENSG00000118564	-0.893309	1.72947e-15
ENSG00000241014	1.58212	1.73831e-15
ENSG00000161940	1.72366	1.73831e-15
ENSG00000107485	1.67299	1.77528e-15
ENSG00000115318	1.56601	1.82007e-15
ENSG00000142694	1.80951	1.84941e-15
ENSG00000135185	1.27677	1.88295e-15
ENSG00000130429	1.40759	1.88295e-15
ENSG00000165678	-1.40774	1.92214e-15
ENSG00000113758	1.56303	1.9487e-15
ENSG00000169071	1.72122	1.96239e-15
ENSG00000172954	-1.19786	1.98779e-15
ENSG00000180190	1.31341	2.46876e-15
ENSG00000161921	1.37992	2.46876e-15
ENSG00000110931	0.752354	2.62858e-15
ENSG00000157227	1.37204	2.75495e-15
ENSG00000159322	0.946601	2.98107e-15
ENSG00000174791	1.80028	3.094e-15
ENSG00000141526	1.93631	3.23002e-15
ENSG00000177096	1.25245	3.46066e-15
ENSG00000135046	1.29646	4.09343e-15
ENSG00000169919	0.778361	4.49639e-15
ENSG00000153714	1.69917	4.751e-15
ENSG00000183186	2.00551	4.751e-15
ENSG00000161791	1.30466	5.08865e-15
ENSG00000100258	0.918674	5.08865e-15
ENSG00000145730	-1.41077	5.21421e-15
ENSG00000115935	0.830187	5.41361e-15
ENSG00000136143	-1.62112	5.41361e-15
ENSG00000153395	1.05231	5.54859e-15
ENSG00000189337	1.46901	5.80552e-15
ENSG00000101017	1.0487	6.9362e-15
ENSG00000165672	-1.38755	7.14675e-15
ENSG00000178718	1.52851	7.25506e-15
ENSG00000205502	2.52439	7.51244e-15
ENSG00000243749	1.1873	7.84641e-15
ENSG00000125648	-1.12001	8.9372e-15
ENSG00000152049	1.78177	8.96376e-15
ENSG00000173653	1.18754	8.96376e-15
ENSG00000091140	-1.40568	9.85322e-15
ENSG00000142046	1.46218	1.04273e-14
ENSG00000162735	-0.842832	1.15109e-14
ENSG00000021762	0.880407	1.161e-14
ENSG00000121297	1.36884	1.3429e-14
ENSG00000024422	1.16742	1.35799e-14
ENSG00000149499	1.24101	1.39027e-14
ENSG00000122694	1.6688	1.53792e-14
ENSG00000076242	-0.924118	1.55558e-14
ENSG00000130158	1.22984	1.55558e-14
ENSG00000090554	1.60129	1.55558e-14
ENSG00000154134	1.5566	1.56358e-14
ENSG00000172932	1.08679	1.63709e-14
ENSG00000141985	1.22661	1.72545e-14
ENSG00000152284	1.03891	1.88584e-14
ENSG00000182118	1.50342	1.90669e-14
ENSG00000169902	1.17652	1.94786e-14
ENSG00000104341	-1.50371	1.98959e-14
ENSG00000198844	1.37822	1.98959e-14
ENSG00000160326	1.38141	2.02827e-14
ENSG00000223953	1.32583	2.04607e-14
ENSG00000089060	0.817507	2.08254e-14
ENSG00000184922	0.984241	2.08254e-14
ENSG00000142173	1.53123	2.13951e-14
ENSG00000132300	-0.971643	2.1459e-14
ENSG00000178950	0.744332	2.1459e-14
ENSG00000146242	1.66473	2.1459e-14
ENSG00000149564	1.21597	2.1459e-14
ENSG00000185650	1.2844	2.1459e-14
ENSG00000128917	1.65703	2.28021e-14
ENSG00000189241	-1.06404	2.52694e-14
ENSG00000164347	-1.47298	2.53702e-14
ENSG00000118508	1.56565	2.65767e-14
ENSG00000262370	1.6709	2.77085e-14
ENSG00000156052	1.07029	2.92101e-14
ENSG00000243646	0.857217	2.92101e-14
ENSG00000131435	2.06612	3.09814e-14
ENSG00000234912	1.3531	3.14354e-14
ENSG00000102362	1.314	3.26354e-14
ENSG00000172780	1.04438	3.31604e-14
ENSG00000010810	0.759192	3.82696e-14
ENSG00000196177	-1.62847	3.82696e-14
ENSG00000173327	1.16454	3.82696e-14
ENSG00000240065	1.53193	4.00026e-14
ENSG00000153048	1.20614	4.00026e-14
ENSG00000156858	0.803149	4.00026e-14
ENSG00000034510	1.51997	4.12629e-14
ENSG00000198954	-1.33896	4.23001e-14
ENSG00000168060	1.45365	4.46873e-14
ENSG00000051523	1.30792	4.46873e-14
ENSG00000143499	-1.43327	4.47547e-14
ENSG00000131844	-1.50249	4.47547e-14
ENSG00000138172	1.16715	4.47547e-14
ENSG00000147586	-0.956004	4.59787e-14
ENSG00000134013	2.09337	4.77738e-14
ENSG00000160447	1.32874	4.82674e-14
ENSG00000175040	1.88685	4.8832e-14
ENSG00000187688	1.22219	4.91178e-14
ENSG00000014919	-0.772018	5.00788e-14
ENSG00000197457	1.63442	5.06571e-14
ENSG00000107816	0.825829	5.72059e-14
ENSG00000128283	1.52586	5.73042e-14
ENSG00000109107	-1.48766	5.78599e-14
ENSG00000197965	1.05841	5.89744e-14
ENSG00000259865	1.50854	5.98448e-14
ENSG00000112137	-2.14167	6.66396e-14
ENSG00000141959	0.848365	6.72443e-14
ENSG00000123427	1.28531	6.7976e-14
ENSG00000099864	1.49872	6.8099e-14
ENSG00000110852	1.58627	7.89719e-14
ENSG00000025708	1.93489	8.13335e-14
ENSG00000170791	-0.860848	8.32773e-14
ENSG00000105472	1.9923	8.45535e-14
ENSG00000136478	-0.966674	8.862e-14
ENSG00000179776	1.3328	9.60132e-14
ENSG00000011304	1.08064	1.02863e-13
ENSG00000267809	-1.51181	1.06975e-13
ENSG00000234745	1.37051	1.08961e-13
ENSG00000137404	1.1402	1.17682e-13
ENSG00000260912	1.86779	1.18076e-13
ENSG00000267107	1.75469	1.18376e-13
ENSG00000105137	0.854095	1.22486e-13
ENSG00000105819	-0.967777	1.24309e-13
ENSG00000067704	-1.25828	1.27424e-13
ENSG00000257702	1.44398	1.27535e-13
ENSG00000076604	1.82287	1.36728e-13
ENSG00000203883	1.81514	1.49877e-13
ENSG00000143799	-1.14527	1.55288e-13
ENSG00000197948	1.21371	1.57439e-13
ENSG00000130511	1.17247	1.60923e-13
ENSG00000123352	0.702996	1.66488e-13
ENSG00000264364	-1.0366	1.66488e-13
ENSG00000145934	-1.78245	1.75663e-13
ENSG00000152518	0.97363	1.8009e-13
ENSG00000004399	1.09999	1.80978e-13
ENSG00000183023	-1.79709	1.83096e-13
ENSG00000168961	1.7265	1.94351e-13
ENSG00000140044	1.07955	1.98505e-13
ENSG00000235477	-1.09675	2.00446e-13
ENSG00000102034	1.38536	2.08352e-13
ENSG00000184163	1.64965	2.1621e-13
ENSG00000100554	-1.25581	2.18602e-13
ENSG00000203485	0.980719	2.19926e-13
ENSG00000119711	-1.70679	2.2062e-13
ENSG00000170293	1.37842	2.22825e-13
ENSG00000198435	1.66665	2.24559e-13
ENSG00000168917	1.31768	2.29672e-13
ENSG00000142102	1.38695	2.37869e-13
ENSG00000144749	-1.09159	2.40229e-13
ENSG00000073060	0.903957	2.40229e-13
ENSG00000204516	1.28827	2.44218e-13
ENSG00000089327	1.57254	2.48324e-13
ENSG00000235999	1.76627	2.48763e-13
ENSG00000165487	-1.10807	2.48763e-13
ENSG00000169418	1.32264	2.51091e-13
ENSG00000164494	-1.08019	2.51091e-13
ENSG00000204946	1.03573	2.70572e-13
ENSG00000104419	1.39885	2.7075e-13
ENSG00000154640	1.53394	2.7075e-13
ENSG00000068383	-1.06345	2.72618e-13
ENSG00000173548	0.837813	2.72618e-13
ENSG00000114353	0.871437	2.82679e-13
ENSG00000100897	-0.868543	2.8292e-13
ENSG00000088881	1.24011	2.86861e-13
ENSG00000204592	1.33214	2.88362e-13
ENSG00000005381	3.27368	2.9024e-13
ENSG00000132622	1.38057	2.9078e-13
ENSG00000241839	1.37685	2.9171e-13
ENSG00000039560	1.55544	3.09113e-13
ENSG00000145349	-1.28335	3.12171e-13
ENSG00000198598	1.55346	3.12171e-13
ENSG00000228401	1.69162	3.24141e-13
ENSG00000269190	1.29583	3.38105e-13
ENSG00000232527	1.60921	3.38165e-13
ENSG00000185739	-1.29004	3.46104e-13
ENSG00000029725	-0.750464	3.50549e-13
ENSG00000105607	-1.15339	3.53217e-13
ENSG00000177380	1.22558	3.53217e-13
ENSG00000185973	-1.37724	3.6635e-13
ENSG00000119689	-0.937668	3.71144e-13
ENSG00000103335	1.13235	3.72491e-13
ENSG00000185386	1.35956	3.76945e-13
ENSG00000163319	-0.77895	3.85407e-13
ENSG00000173040	1.18902	3.9339e-13
ENSG00000113558	-0.697692	3.95283e-13
ENSG00000061273	1.00656	4.10163e-13
ENSG00000053770	-1.09696	4.10981e-13
ENSG00000112655	1.46471	4.20858e-13
ENSG00000123472	-1.18015	4.32069e-13
ENSG00000088826	1.47491	4.35263e-13
ENSG00000128342	3.95957	4.39239e-13
ENSG00000142552	1.8212	4.50047e-13
ENSG00000184271	0.924441	4.56529e-13
ENSG00000132670	0.627606	4.56529e-13
ENSG00000155093	1.33844	4.61398e-13
ENSG00000163191	1.54528	4.70393e-13
ENSG00000167186	-0.861909	4.78277e-13
ENSG00000028137	1.19337	4.95605e-13
ENSG00000154310	-1.17187	4.95605e-13
ENSG00000160813	1.18462	5.08214e-13
ENSG00000179403	1.66327	5.25106e-13
ENSG00000249751	1.48775	5.26307e-13
ENSG00000117318	1.25842	5.28729e-13
ENSG00000167641	1.6596	5.45892e-13
ENSG00000135919	2.43173	5.51312e-13
ENSG00000037280	1.38166	5.53787e-13
ENSG00000131446	0.930796	5.63222e-13
ENSG00000105556	1.07816	5.7306e-13
ENSG00000170624	-1.70285	5.74754e-13
ENSG00000166135	-0.803616	5.74754e-13
ENSG00000141753	1.52975	5.79754e-13
ENSG00000153029	0.843449	5.80497e-13
ENSG00000225210	2.60791	5.80497e-13
ENSG00000112992	-1.59606	5.98508e-13
ENSG00000104723	-0.913258	6.10484e-13
ENSG00000109736	1.00094	6.31875e-13
ENSG00000119782	1.50341	6.33322e-13
ENSG00000165028	-1.21558	6.58947e-13
ENSG00000198938	1.72703	6.65906e-13
ENSG00000091164	-0.772173	6.66071e-13
ENSG00000198832	1.35363	6.75768e-13
ENSG00000161642	1.31702	6.79743e-13
ENSG00000148362	1.36616	6.94833e-13
ENSG00000172239	-1.04446	7.06357e-13
ENSG00000241852	1.13498	7.1791e-13
ENSG00000113083	2.36947	7.26854e-13
ENSG00000103942	-1.17557	7.27379e-13
ENSG00000167123	1.68644	7.45468e-13
ENSG00000183943	1.34204	7.5696e-13
ENSG00000233016	1.1272	7.60106e-13
ENSG00000176907	2.00697	7.63521e-13
ENSG00000168291	-1.19902	7.64118e-13
ENSG00000184937	1.71916	7.77722e-13
ENSG00000143149	-0.943088	7.78498e-13
ENSG00000082397	1.1739	7.85965e-13
ENSG00000094841	-0.864015	7.85965e-13
ENSG00000131591	1.16266	7.92115e-13
ENSG00000163132	1.77721	8.27132e-13
ENSG00000260257	1.22403	8.37472e-13
ENSG00000108219	1.08273	8.41705e-13
ENSG00000203392	1.53379	8.41705e-13
ENSG00000121577	-1.29794	8.45006e-13
ENSG00000198712	1.72955	8.74907e-13
ENSG00000077522	-1.47942	8.95306e-13
ENSG00000136048	1.23918	8.95306e-13
ENSG00000139116	-1.59096	9.02959e-13
ENSG00000132359	-1.34348	9.14087e-13
ENSG00000243509	1.75641	9.14087e-13
ENSG00000091482	-1.64892	9.30584e-13
ENSG00000087245	1.48786	9.46007e-13
ENSG00000232442	1.36033	9.46007e-13
ENSG00000002834	1.14617	9.73473e-13
ENSG00000111231	-0.889093	1.01465e-12
ENSG00000003400	1.34329	1.06082e-12
ENSG00000086289	-1.4544	1.0695e-12
ENSG00000141161	-1.88798	1.0695e-12
ENSG00000131100	-0.779944	1.0695e-12
ENSG00000177989	1.89048	1.07078e-12
ENSG00000162688	-1.48281	1.11078e-12
ENSG00000110057	1.07091	1.15474e-12
ENSG00000197183	1.07513	1.17185e-12
ENSG00000257704	1.3129	1.17322e-12
ENSG00000165943	-1.13191	1.17767e-12
ENSG00000183044	-1.78112	1.17767e-12
ENSG00000123570	-1.64447	1.17767e-12
ENSG00000139597	1.32351	1.22879e-12
ENSG00000178425	-1.28671	1.30478e-12
ENSG00000213999	1.48408	1.30478e-12
ENSG00000184619	-1.62488	1.30695e-12
ENSG00000155158	1.18505	1.3181e-12
ENSG00000146085	-1.30265	1.41136e-12
ENSG00000198836	-1.29936	1.45784e-12
ENSG00000204642	1.47571	1.46307e-12
ENSG00000079739	-1.47769	1.49503e-12
ENSG00000103034	-1.32273	1.49503e-12
ENSG00000169908	1.46265	1.52759e-12
ENSG00000005059	1.66506	1.62013e-12
ENSG00000106078	-1.48418	1.62013e-12
ENSG00000196526	1.28742	1.63267e-12
ENSG00000172725	0.8839	1.66382e-12
ENSG00000176720	1.43645	1.71536e-12
ENSG00000149782	0.824962	1.71536e-12
ENSG00000175198	-1.2595	1.72011e-12
ENSG00000125166	-1.36646	1.73907e-12
ENSG00000251322	1.26043	1.73907e-12
ENSG00000148426	1.47297	1.74487e-12
ENSG00000185049	0.672989	1.75265e-12
ENSG00000107537	-1.4017	1.76585e-12
ENSG00000069345	-0.678193	1.76585e-12
ENSG00000140740	-1.45793	1.76665e-12
ENSG00000110435	-1.42541	1.79126e-12
ENSG00000115828	1.757	1.80288e-12
ENSG00000054598	1.57177	1.80288e-12
ENSG00000162444	1.30553	1.82283e-12
ENSG00000206337	1.43669	1.83431e-12
ENSG00000182022	1.31755	1.87787e-12
ENSG00000210082	1.8843	1.88183e-12
ENSG00000136059	1.36284	1.88709e-12
ENSG00000204525	1.23927	1.97821e-12
ENSG00000121966	1.65079	1.98551e-12
ENSG00000135900	-1.15914	1.98551e-12
ENSG00000106049	-1.26405	1.98808e-12
ENSG00000143164	-1.37926	1.98914e-12
ENSG00000172340	-1.3007	1.98914e-12
ENSG00000161217	-0.979351	1.98914e-12
ENSG00000154556	-1.63276	1.98914e-12
ENSG00000145685	1.37405	1.98914e-12
ENSG00000008513	-1.13041	1.98914e-12
ENSG00000121898	1.81024	1.98914e-12
ENSG00000174437	-1.80281	1.98914e-12
ENSG00000064726	-1.22628	1.98914e-12
ENSG00000177374	1.8293	1.98914e-12
ENSG00000184113	2.32497	2.04766e-12
ENSG00000218283	-1.05061	2.05677e-12
ENSG00000095370	1.15637	2.08119e-12
ENSG00000100316	1.08187	2.09943e-12
ENSG00000143537	1.0883	2.15297e-12
ENSG00000120265	-1.13856	2.1899e-12
ENSG00000164330	1.10602	2.21831e-12
ENSG00000130595	2.09367	2.23616e-12
ENSG00000105520	1.0126	2.23616e-12
ENSG00000127528	1.75956	2.25765e-12
ENSG00000165152	-1.13582	2.28049e-12
ENSG00000175832	2.18693	2.28049e-12
ENSG00000131477	1.55571	2.31865e-12
ENSG00000115593	-1.91771	2.34348e-12
ENSG00000178695	1.12317	2.34668e-12
ENSG00000112339	-1.05594	2.39368e-12
ENSG00000002587	1.4626	2.4145e-12
ENSG00000213398	1.37136	2.43972e-12
ENSG00000143252	-0.894314	2.45805e-12
ENSG00000074660	1.07596	2.45805e-12
ENSG00000213626	-1.64487	2.46301e-12
ENSG00000065485	1.15691	2.49249e-12
ENSG00000165949	1.46096	2.49249e-12
ENSG00000147113	1.05552	2.49249e-12
ENSG00000168994	1.2759	2.51783e-12
ENSG00000188536	3.42887	2.62907e-12
ENSG00000143554	1.34689	2.63402e-12
ENSG00000107566	0.916018	2.70649e-12
ENSG00000129757	1.73995	2.72239e-12
ENSG00000164932	2.66833	2.72672e-12
ENSG00000023228	-1.60397	2.78677e-12
ENSG00000160180	2.26116	2.84787e-12
ENSG00000182253	-1.38672	2.86413e-12
ENSG00000135823	0.718517	2.87035e-12
ENSG00000204387	0.855332	3.02147e-12
ENSG00000110955	-1.35764	3.03008e-12
ENSG00000163486	0.931794	3.06977e-12
ENSG00000078674	-0.93923	3.09329e-12
ENSG00000174804	1.08161	3.11872e-12
ENSG00000166946	-0.615024	3.11872e-12
ENSG00000184719	-1.29801	3.1563e-12
ENSG00000116171	-0.885953	3.1609e-12
ENSG00000151552	-0.857767	3.20108e-12
ENSG00000176678	1.40051	3.21085e-12
ENSG00000078070	-1.41902	3.25235e-12
ENSG00000154678	-1.38902	3.32495e-12
ENSG00000062485	-1.33474	3.37766e-12
ENSG00000169083	-1.4588	3.37766e-12
ENSG00000162148	1.43086	3.3795e-12
ENSG00000138095	-1.21234	3.40264e-12
ENSG00000113845	-1.04193	3.44303e-12
ENSG00000101384	0.98966	3.4759e-12
ENSG00000185404	1.10493	3.52215e-12
ENSG00000104691	0.844576	3.54947e-12
ENSG00000129055	-0.775752	3.6438e-12
ENSG00000129968	0.998958	3.67456e-12
ENSG00000110274	0.973632	3.68218e-12
ENSG00000160991	1.50936	3.70196e-12
ENSG00000198780	-1.38429	3.70916e-12
ENSG00000188483	2.1494	3.70916e-12
ENSG00000258985	1.71551	3.76403e-12
ENSG00000132305	-1.12108	3.79078e-12
ENSG00000198589	-1.02275	3.82706e-12
ENSG00000125827	-1.13844	3.82706e-12
ENSG00000165802	1.03148	3.83045e-12
ENSG00000112996	-1.05118	3.8371e-12
ENSG00000170417	-1.77837	3.89841e-12
ENSG00000213145	1.70933	3.93326e-12
ENSG00000142168	-0.820506	3.98456e-12
ENSG00000013619	1.41574	4.05144e-12
ENSG00000006007	-1.22519	4.17681e-12
ENSG00000120889	1.40805	4.18365e-12
ENSG00000120896	1.00079	4.21032e-12
ENSG00000119314	0.997276	4.28337e-12
ENSG00000013297	1.4072	4.29021e-12
ENSG00000107745	-0.570356	4.35313e-12
ENSG00000164024	-1.08619	4.37733e-12
ENSG00000109072	-1.6873	4.37813e-12
ENSG00000261438	1.78466	4.45976e-12
ENSG00000198576	2.02306	4.53216e-12
ENSG00000176623	-0.884821	4.67419e-12
ENSG00000140464	1.00174	4.6915e-12
ENSG00000113048	-0.913916	4.75655e-12
ENSG00000106052	-1.18647	4.75655e-12
ENSG00000196954	1.18727	4.77307e-12
ENSG00000069509	-0.93117	4.78315e-12
ENSG00000198721	-0.958336	4.82064e-12
ENSG00000267272	1.72927	5.08383e-12
ENSG00000254206	2.10729	5.08383e-12
ENSG00000139842	-0.990047	5.17182e-12
ENSG00000109445	-1.32201	5.26417e-12
ENSG00000261586	1.82052	5.35219e-12
ENSG00000102893	-0.885841	5.37279e-12
ENSG00000113555	1.19617	5.4473e-12
ENSG00000165757	1.24124	5.45548e-12
ENSG00000225889	1.41969	5.50233e-12
ENSG00000167220	-1.0242	5.50739e-12
ENSG00000168724	-0.879453	5.53027e-12
ENSG00000176435	1.15902	5.64265e-12
ENSG00000160888	1.66628	5.64265e-12
ENSG00000182218	1.47181	5.67518e-12
ENSG00000174938	1.70953	5.68658e-12
ENSG00000188511	1.734	5.70925e-12
ENSG00000186687	-1.0418	5.7381e-12
ENSG00000064042	-1.19476	5.7611e-12
ENSG00000146067	1.14492	5.7611e-12
ENSG00000161544	1.26573	5.7611e-12
ENSG00000089820	1.11841	5.79199e-12
ENSG00000163032	-1.785	5.88455e-12
ENSG00000075239	-1.52558	5.88455e-12
ENSG00000155849	0.916638	5.93083e-12
ENSG00000078668	-1.14738	5.97842e-12
ENSG00000130600	1.61086	6.03322e-12
ENSG00000169239	1.18226	6.03322e-12
ENSG00000175130	1.41987	6.03587e-12
ENSG00000091483	-1.35668	6.14415e-12
ENSG00000173068	1.35846	6.14415e-12
ENSG00000011376	-0.831006	6.19195e-12
ENSG00000103647	1.23267	6.20086e-12
ENSG00000170779	1.20058	6.20341e-12
ENSG00000130303	1.51784	6.2766e-12
ENSG00000117054	-1.46753	6.28669e-12
ENSG00000090924	1.20985	6.38548e-12
ENSG00000269356	3.2667	6.43207e-12
ENSG00000141756	1.56578	6.44246e-12
ENSG00000108798	1.45379	6.46846e-12
ENSG00000197296	-1.64403	6.46846e-12
ENSG00000265666	1.5478	6.49745e-12
ENSG00000174100	-0.936563	6.64508e-12
ENSG00000156170	-0.701061	6.68029e-12
ENSG00000090539	1.18447	6.72872e-12
ENSG00000072135	1.02888	6.84931e-12
ENSG00000152234	-1.37965	6.91759e-12
ENSG00000162390	-1.53363	6.92814e-12
ENSG00000130638	-0.905403	6.92814e-12
ENSG00000180089	1.30332	7.03833e-12
ENSG00000100442	-1.06887	7.17402e-12
ENSG00000096433	1.05667	7.20684e-12
ENSG00000116459	-1.17072	7.73357e-12
ENSG00000140374	-1.27811	7.79584e-12
ENSG00000129465	1.14932	7.84106e-12
ENSG00000114698	1.23554	7.95776e-12
ENSG00000137752	1.31927	7.95776e-12
ENSG00000163071	1.47975	8.13982e-12
ENSG00000215788	1.3447	8.16254e-12
ENSG00000272669	1.64998	8.1719e-12
ENSG00000167550	1.75187	8.3518e-12
ENSG00000156958	-1.05868	8.47512e-12
ENSG00000166971	-1.0752	8.47512e-12
ENSG00000164603	-1.03411	8.53189e-12
ENSG00000106976	1.50791	8.66969e-12
ENSG00000164181	1.91867	8.74728e-12
ENSG00000074416	1.28865	8.76032e-12
ENSG00000087299	-1.66187	8.76077e-12
ENSG00000114416	-0.978425	8.82599e-12
ENSG00000120318	1.21862	8.82599e-12
ENSG00000214226	1.61542	8.82599e-12
ENSG00000159674	1.67159	8.90387e-12
ENSG00000058866	-1.66987	9.06976e-12
ENSG00000138796	-1.32888	9.10936e-12
ENSG00000198663	-0.535293	9.24639e-12
ENSG00000168404	1.51418	9.37493e-12
ENSG00000019102	1.61187	9.65051e-12
ENSG00000260807	1.90873	9.91899e-12
ENSG00000149131	1.09189	9.94165e-12
ENSG00000142156	1.12019	9.94165e-12
ENSG00000105968	-0.655375	1.01719e-11
ENSG00000075275	-1.1726	1.02465e-11
ENSG00000157823	-0.77514	1.03137e-11
ENSG00000118292	1.35115	1.05463e-11
ENSG00000167695	1.45438	1.05463e-11
ENSG00000173269	1.05168	1.08822e-11
ENSG00000184743	0.914445	1.08898e-11
ENSG00000124701	-1.36694	1.09484e-11
ENSG00000167202	0.849776	1.09484e-11
ENSG00000151413	-1.29261	1.11786e-11
ENSG00000140848	1.07408	1.12218e-11
ENSG00000130635	1.81929	1.13185e-11
ENSG00000204301	1.23619	1.14064e-11
ENSG00000173660	-1.05919	1.14085e-11
ENSG00000205678	-1.92297	1.16499e-11
ENSG00000155363	1.08839	1.17357e-11
ENSG00000187608	2.01932	1.186e-11
ENSG00000101911	1.27382	1.19533e-11
ENSG00000257605	1.65889	1.21247e-11
ENSG00000186654	1.38141	1.22116e-11
ENSG00000130940	-1.06272	1.22753e-11
ENSG00000104880	0.640015	1.25007e-11
ENSG00000128011	1.40487	1.25007e-11
ENSG00000144036	-1.0367	1.25737e-11
ENSG00000259370	-2.46238	1.26639e-11
ENSG00000150048	1.66263	1.26985e-11
ENSG00000048028	-1.39428	1.28107e-11
ENSG00000163239	1.61062	1.30744e-11
ENSG00000134056	-0.926583	1.32293e-11
ENSG00000132313	-1.042	1.35326e-11
ENSG00000144635	-0.897287	1.35326e-11
ENSG00000047249	-0.757122	1.35326e-11
ENSG00000170545	1.22581	1.39403e-11
ENSG00000189129	1.69411	1.42728e-11
ENSG00000131089	-1.05294	1.42834e-11
ENSG00000049883	-1.27152	1.44032e-11
ENSG00000168918	1.41803	1.45147e-11
ENSG00000157600	-1.31608	1.47114e-11
ENSG00000004776	-1.48322	1.51059e-11
ENSG00000197047	3.59512	1.56633e-11
ENSG00000205336	1.41141	1.56777e-11
ENSG00000116688	-1.14776	1.60126e-11
ENSG00000163166	-0.616097	1.60738e-11
ENSG00000186951	-1.29366	1.60994e-11
ENSG00000162645	1.3133	1.61455e-11
ENSG00000259494	-1.00141	1.62065e-11
ENSG00000131378	1.20883	1.6333e-11
ENSG00000131269	-1.06453	1.63463e-11
ENSG00000004961	-1.32526	1.65065e-11
ENSG00000255737	1.43653	1.66425e-11
ENSG00000175445	-1.62444	1.68271e-11
ENSG00000174307	0.986607	1.69527e-11
ENSG00000198894	-1.17885	1.71356e-11
ENSG00000115365	-0.935411	1.74372e-11
ENSG00000010278	1.43391	1.74812e-11
ENSG00000150459	-0.545519	1.74812e-11
ENSG00000182180	-0.859171	1.76171e-11
ENSG00000196628	1.01569	1.76604e-11
ENSG00000164877	1.34109	1.77318e-11
ENSG00000175110	-1.05298	1.77446e-11
ENSG00000157617	0.991778	1.77446e-11
ENSG00000060971	-0.812986	1.78188e-11
ENSG00000168405	1.46407	1.78188e-11
ENSG00000155254	1.31648	1.80264e-11
ENSG00000145362	-1.34733	1.83861e-11
ENSG00000050405	1.09695	1.85453e-11
ENSG00000111911	-0.999231	1.9186e-11
ENSG00000104518	1.1468	1.92763e-11
ENSG00000187479	2.47568	1.94052e-11
ENSG00000198840	1.57148	1.94052e-11
ENSG00000131634	1.32845	1.94687e-11
ENSG00000158828	-0.939311	1.94728e-11
ENSG00000149798	1.35107	1.99323e-11
ENSG00000152556	-1.66008	2.02207e-11
ENSG00000119487	-0.690068	2.04467e-11
ENSG00000159423	-1.09457	2.07736e-11
ENSG00000108821	2.48274	2.07921e-11
ENSG00000066926	-0.87625	2.07921e-11
ENSG00000107758	-0.724858	2.0951e-11
ENSG00000105429	-0.904434	2.09546e-11
ENSG00000170500	-1.18507	2.09644e-11
ENSG00000230596	2.14081	2.17611e-11
ENSG00000198899	1.58731	2.18411e-11
ENSG00000092607	1.39042	2.24285e-11
ENSG00000072786	0.997408	2.24285e-11
ENSG00000136261	-1.21388	2.25373e-11
ENSG00000167244	1.34695	2.25488e-11
ENSG00000006118	1.26691	2.25488e-11
ENSG00000039523	0.583781	2.25488e-11
ENSG00000105722	0.982089	2.28358e-11
ENSG00000235505	1.74126	2.29094e-11
ENSG00000078304	-0.894187	2.29094e-11
ENSG00000083123	-1.28127	2.29292e-11
ENSG00000136237	1.3263	2.29723e-11
ENSG00000112276	-1.79114	2.30637e-11
ENSG00000167766	1.19757	2.30637e-11
ENSG00000151320	-1.81219	2.32434e-11
ENSG00000105088	1.59697	2.32824e-11
ENSG00000147853	-1.26895	2.3775e-11
ENSG00000158717	0.747533	2.39976e-11
ENSG00000164309	-1.78418	2.41642e-11
ENSG00000244005	-0.799103	2.50048e-11
ENSG00000188643	1.17239	2.51987e-11
ENSG00000144810	1.55867	2.53422e-11
ENSG00000133028	-0.888544	2.543e-11
ENSG00000138293	-1.20867	2.57049e-11
ENSG00000148803	1.50063	2.5775e-11
ENSG00000188554	-0.804194	2.5963e-11
ENSG00000099869	1.86405	2.61027e-11
ENSG00000254429	1.19515	2.64587e-11
ENSG00000134470	1.502	2.6567e-11
ENSG00000162576	1.56549	2.66674e-11
ENSG00000120708	1.57182	2.68082e-11
ENSG00000154783	1.00154	2.68518e-11
ENSG00000147573	-1.4566	2.68518e-11
ENSG00000196923	1.35029	2.74107e-11
ENSG00000188157	1.12432	2.77384e-11
ENSG00000178927	0.986524	2.77384e-11
ENSG00000144746	-0.984016	2.78133e-11
ENSG00000125337	1.93128	2.78133e-11
ENSG00000171714	-1.65545	2.78133e-11
ENSG00000162813	-0.839572	2.83457e-11
ENSG00000164953	-1.13847	2.83803e-11
ENSG00000151498	-0.703292	2.88325e-11
ENSG00000153885	1.21962	2.88325e-11
ENSG00000143387	1.40891	2.90603e-11
ENSG00000143079	0.721478	2.92098e-11
ENSG00000104967	1.26667	2.97888e-11
ENSG00000121486	-1.07237	3.00256e-11
ENSG00000110171	0.619379	3.00636e-11
ENSG00000133835	-1.03725	3.02774e-11
ENSG00000112357	-1.11119	3.03384e-11
ENSG00000142089	1.28426	3.05928e-11
ENSG00000008517	1.8379	3.12012e-11
ENSG00000170270	-0.835727	3.13295e-11
ENSG00000164430	1.43854	3.20131e-11
ENSG00000129636	-0.840834	3.20131e-11
ENSG00000168827	-1.17833	3.20695e-11
ENSG00000145439	-0.759417	3.27423e-11
ENSG00000181061	-1.26674	3.31782e-11
ENSG00000137821	-1.31693	3.31782e-11
ENSG00000156587	1.31318	3.35183e-11
ENSG00000127328	-1.30633	3.35214e-11
ENSG00000172348	-1.4962	3.36332e-11
ENSG00000111652	-0.50879	3.37681e-11
ENSG00000168487	1.06395	3.38566e-11
ENSG00000101605	-1.68606	3.41704e-11
ENSG00000110446	1.17324	3.42315e-11
ENSG00000174600	1.46577	3.44693e-11
ENSG00000132463	-0.905921	3.64253e-11
ENSG00000008256	0.767416	3.6561e-11
ENSG00000171033	-1.67351	3.65909e-11
ENSG00000182541	0.865233	3.7181e-11
ENSG00000151967	-1.63668	3.72237e-11
ENSG00000173715	1.59793	3.72237e-11
ENSG00000167157	2.45927	3.74967e-11
ENSG00000103226	-2.07478	3.78969e-11
ENSG00000267248	1.57799	3.84914e-11
ENSG00000079785	-1.08496	3.84971e-11
ENSG00000158864	-1.08079	3.87747e-11
ENSG00000155366	0.99281	3.93676e-11
ENSG00000172403	-1.40813	3.93814e-11
ENSG00000137177	-0.947488	3.97003e-11
ENSG00000211459	1.86634	4.00302e-11
ENSG00000184232	1.46012	4.02941e-11
ENSG00000003393	-0.674696	4.04675e-11
ENSG00000213689	1.16469	4.09631e-11
ENSG00000177181	-1.52546	4.16303e-11
ENSG00000176788	1.62445	4.20598e-11
ENSG00000116906	-0.883427	4.27103e-11
ENSG00000164172	-1.05017	4.27103e-11
ENSG00000178860	1.87759	4.27843e-11
ENSG00000185347	1.23628	4.32255e-11
ENSG00000125378	1.54404	4.33668e-11
ENSG00000214194	-1.07111	4.34339e-11
ENSG00000206503	0.984845	4.35039e-11
ENSG00000011028	1.83972	4.35039e-11
ENSG00000173692	-0.912195	4.35416e-11
ENSG00000060491	0.946766	4.38029e-11
ENSG00000105327	1.185	4.38336e-11
ENSG00000134452	-0.728515	4.40005e-11
ENSG00000262089	1.62432	4.4913e-11
ENSG00000154719	-0.963961	4.51677e-11
ENSG00000168096	0.949262	4.5441e-11
ENSG00000146729	-1.34054	4.57907e-11
ENSG00000152219	-0.611115	4.57907e-11
ENSG00000142875	-1.13767	4.58384e-11
ENSG00000168118	-1.1103	4.65318e-11
ENSG00000214063	1.07454	4.69694e-11
ENSG00000134769	-1.4686	4.71483e-11
ENSG00000166839	1.35497	4.7468e-11
ENSG00000124374	-1.68089	4.75885e-11
ENSG00000204261	1.28469	4.78289e-11
ENSG00000086991	2.00518	4.83124e-11
ENSG00000100342	1.3783	4.86484e-11
ENSG00000069535	-1.55698	4.86951e-11
ENSG00000141030	-0.858948	4.92454e-11
ENSG00000178913	-0.720565	4.93396e-11
ENSG00000237807	-2.17775	4.93396e-11
ENSG00000100311	1.47652	5.01203e-11
ENSG00000185168	1.79376	5.0125e-11
ENSG00000241404	1.36658	5.0523e-11
ENSG00000170004	0.867194	5.05358e-11
ENSG00000090263	-0.975779	5.07183e-11
ENSG00000130592	1.80603	5.07183e-11
ENSG00000172456	-0.982898	5.14396e-11
ENSG00000120457	-1.93577	5.14396e-11
ENSG00000257596	1.99283	5.16146e-11
ENSG00000170037	0.662963	5.21346e-11
ENSG00000180787	-1.13117	5.24745e-11
ENSG00000248527	1.60454	5.26322e-11
ENSG00000144306	-1.37384	5.36492e-11
ENSG00000104365	0.71044	5.43475e-11
ENSG00000155827	-0.910516	5.43475e-11
ENSG00000248636	1.73934	5.49379e-11
ENSG00000110013	-1.04658	5.54667e-11
ENSG00000136295	0.970564	5.57506e-11
ENSG00000182916	1.49479	5.6221e-11
ENSG00000143320	1.85001	5.66116e-11
ENSG00000215769	1.1208	5.71863e-11
ENSG00000187775	1.27228	5.74438e-11
ENSG00000108771	1.40571	5.74698e-11
ENSG00000229619	-1.37178	5.75821e-11
ENSG00000197122	0.909753	5.82331e-11
ENSG00000156709	-1.40276	5.82603e-11
ENSG00000166888	0.612604	5.83124e-11
ENSG00000204397	1.57364	5.83896e-11
ENSG00000253738	-0.791367	5.84308e-11
ENSG00000164056	1.47087	5.8844e-11
ENSG00000234062	1.31382	5.88596e-11
ENSG00000242259	-0.740625	5.8943e-11
ENSG00000169599	-0.846075	5.89615e-11
ENSG00000128609	-1.13638	5.94717e-11
ENSG00000139574	1.61364	5.94717e-11
ENSG00000268001	1.15396	5.96678e-11
ENSG00000035862	1.14652	6.10627e-11
ENSG00000105372	1.1538	6.18062e-11
ENSG00000117122	1.88579	6.20406e-11
ENSG00000120742	0.87865	6.22254e-11
ENSG00000134072	0.852903	6.80185e-11
ENSG00000165410	-1.54058	6.91432e-11
ENSG00000171812	1.75546	6.92768e-11
ENSG00000007923	-1.11445	6.9695e-11
ENSG00000182985	-1.29445	6.9695e-11
ENSG00000187653	1.24665	7.0284e-11
ENSG00000183230	-1.88641	7.07461e-11
ENSG00000138777	-0.790801	7.08874e-11
ENSG00000196535	-1.38266	7.11883e-11
ENSG00000136631	-0.765576	7.15861e-11
ENSG00000163807	-0.687431	7.15861e-11
ENSG00000013588	2.49403	7.20546e-11
ENSG00000102910	-0.676095	7.2159e-11
ENSG00000091972	1.6035	7.24441e-11
ENSG00000187079	-1.23853	7.29247e-11
ENSG00000112186	-1.74415	7.30585e-11
ENSG00000061794	-1.06523	7.46198e-11
ENSG00000137101	1.5015	7.68539e-11
ENSG00000183386	1.37561	7.75467e-11
ENSG00000011422	2.36425	7.78698e-11
ENSG00000205403	1.04298	7.80046e-11
ENSG00000113790	-1.50247	7.86647e-11
ENSG00000112378	-1.1197	7.86647e-11
ENSG00000113013	-1.11578	7.96725e-11
ENSG00000070182	-1.24145	7.96725e-11
ENSG00000173614	-0.893139	8.00642e-11
ENSG00000087253	1.01984	8.06054e-11
ENSG00000078114	-1.46737	8.07257e-11
ENSG00000107562	1.58819	8.11392e-11
ENSG00000148090	-1.04113	8.1839e-11
ENSG00000114054	-1.27744	8.33222e-11
ENSG00000101220	0.907654	8.49229e-11
ENSG00000135842	-1.65509	8.61619e-11
ENSG00000118526	1.9537	8.66374e-11
ENSG00000174099	-0.849347	8.67662e-11
ENSG00000103356	-0.9237	8.76725e-11
ENSG00000197885	-1.18485	8.79672e-11
ENSG00000182492	1.69148	8.79672e-11
ENSG00000102901	0.706812	8.7971e-11
ENSG00000185880	-1.17633	8.86354e-11
ENSG00000225828	1.73884	8.8978e-11
ENSG00000077097	-0.68088	8.8978e-11
ENSG00000185201	1.31733	8.8978e-11
ENSG00000137507	1.51614	8.8978e-11
ENSG00000089472	-1.00284	8.8978e-11
ENSG00000228253	1.59439	8.8978e-11
ENSG00000198189	0.97687	9.08138e-11
ENSG00000071575	0.830306	9.11907e-11
ENSG00000163798	-0.705245	9.14915e-11
ENSG00000156976	-0.823085	9.22705e-11
ENSG00000084090	-1.28863	9.2886e-11
ENSG00000186998	1.70273	9.32203e-11
ENSG00000121851	-0.756701	9.3371e-11
ENSG00000154237	1.13127	9.39205e-11
ENSG00000143774	0.863945	9.44663e-11
ENSG00000135929	1.33474	9.583e-11
ENSG00000138347	-1.81616	9.73606e-11
ENSG00000123297	-0.914637	9.80391e-11
ENSG00000122417	0.970026	9.92253e-11
ENSG00000139182	1.1161	9.98922e-11
ENSG00000179715	1.53668	9.98922e-11
ENSG00000133131	0.810605	1.01016e-10
ENSG00000169764	-1.27249	1.01904e-10
ENSG00000170871	-1.09097	1.01982e-10
ENSG00000135778	-0.653337	1.02121e-10
ENSG00000125505	0.888875	1.02514e-10
ENSG00000006210	1.63317	1.03513e-10
ENSG00000213347	1.24853	1.0406e-10
ENSG00000147166	-1.39225	1.06293e-10
ENSG00000111846	-1.29166	1.06681e-10
ENSG00000100568	-0.493761	1.06949e-10
ENSG00000169372	-0.808372	1.07464e-10
ENSG00000205710	1.84188	1.07464e-10
ENSG00000183873	-1.51223	1.07695e-10
ENSG00000188931	-1.86067	1.08182e-10
ENSG00000145214	0.707411	1.08762e-10
ENSG00000171497	-1.06858	1.08762e-10
ENSG00000173267	1.26227	1.08762e-10
ENSG00000172716	1.05004	1.08802e-10
ENSG00000092820	-0.864775	1.09787e-10
ENSG00000184497	1.44866	1.11265e-10
ENSG00000143198	-0.939913	1.12411e-10
ENSG00000142661	-1.5515	1.13277e-10
ENSG00000137996	-0.834876	1.14426e-10
ENSG00000126777	-0.983749	1.14426e-10
ENSG00000183242	1.50834	1.14911e-10
ENSG00000140876	-1.55531	1.15627e-10
ENSG00000001617	1.44586	1.20364e-10
ENSG00000134533	1.34127	1.20632e-10
ENSG00000123106	-0.994538	1.21597e-10
ENSG00000138078	-0.924064	1.22318e-10
ENSG00000138061	2.52742	1.226e-10
ENSG00000106333	1.42628	1.23441e-10
ENSG00000108861	-1.06683	1.23839e-10
ENSG00000170558	-1.17727	1.23839e-10
ENSG00000130309	0.94736	1.23839e-10
ENSG00000154917	-0.837389	1.2397e-10
ENSG00000187601	0.730287	1.2397e-10
ENSG00000161904	0.674452	1.24051e-10
ENSG00000111341	1.68053	1.24051e-10
ENSG00000139291	-0.881237	1.24051e-10
ENSG00000162545	1.08485	1.24871e-10
ENSG00000099219	-1.04666	1.24877e-10
ENSG00000172164	1.31098	1.25146e-10
ENSG00000160223	1.72686	1.25729e-10
ENSG00000136436	-0.841104	1.27538e-10
ENSG00000255479	2.28162	1.28517e-10
ENSG00000076043	-0.913347	1.28798e-10
ENSG00000100380	-0.802588	1.28798e-10
ENSG00000123545	-1.03182	1.29224e-10
ENSG00000114062	-1.03785	1.29549e-10
ENSG00000099917	0.510029	1.29565e-10
ENSG00000117228	1.98701	1.30943e-10
ENSG00000204576	0.80737	1.3147e-10
ENSG00000120727	-1.07828	1.31516e-10
ENSG00000150773	-0.976918	1.31516e-10
ENSG00000235997	-1.49021	1.33245e-10
ENSG00000148848	3.32666	1.37652e-10
ENSG00000130755	1.12195	1.37734e-10
ENSG00000196482	-1.83365	1.39957e-10
ENSG00000203797	-1.42062	1.39957e-10
ENSG00000104763	-1.24709	1.40896e-10
ENSG00000014641	-1.44125	1.41081e-10
ENSG00000265298	1.0993	1.4152e-10
ENSG00000159167	2.59852	1.42344e-10
ENSG00000236901	-1.10439	1.42537e-10
ENSG00000111348	1.12833	1.42537e-10
ENSG00000102871	0.848308	1.42551e-10
ENSG00000125775	2.04394	1.43996e-10
ENSG00000112304	-0.842335	1.44325e-10
ENSG00000186340	2.23174	1.44325e-10
ENSG00000169105	0.816634	1.4558e-10
ENSG00000117543	-0.928851	1.47317e-10
ENSG00000142227	1.27592	1.47317e-10
ENSG00000121022	-0.865398	1.48428e-10
ENSG00000103423	-0.837151	1.48428e-10
ENSG00000108001	1.16199	1.49068e-10
ENSG00000082512	1.13677	1.49723e-10
ENSG00000106025	-1.24936	1.52444e-10
ENSG00000150630	1.74681	1.5327e-10
ENSG00000130313	0.999087	1.53924e-10
ENSG00000269958	0.900709	1.54711e-10
ENSG00000127415	1.12458	1.55391e-10
ENSG00000091436	-1.55168	1.56229e-10
ENSG00000154174	-0.988782	1.58978e-10
ENSG00000090971	0.895715	1.59318e-10
ENSG00000185187	1.11047	1.60864e-10
ENSG00000149260	1.34714	1.60864e-10
ENSG00000102471	-1.01875	1.60864e-10
ENSG00000132274	1.2854	1.62231e-10
ENSG00000213533	0.714472	1.62528e-10
ENSG00000174083	1.65917	1.62528e-10
ENSG00000163520	1.5853	1.64668e-10
ENSG00000116288	-0.639817	1.68216e-10
ENSG00000149792	-0.539154	1.68437e-10
ENSG00000135052	0.871936	1.70735e-10
ENSG00000135333	-1.76488	1.71003e-10
ENSG00000167397	0.789654	1.71003e-10
ENSG00000151148	-0.74621	1.71951e-10
ENSG00000110492	1.69799	1.7282e-10
ENSG00000186432	-0.95782	1.72995e-10
ENSG00000143178	1.33026	1.73361e-10
ENSG00000106665	0.880647	1.73557e-10
ENSG00000159714	0.839967	1.73557e-10
ENSG00000156642	-0.770178	1.74993e-10
ENSG00000154330	-0.868019	1.75263e-10
ENSG00000139624	0.96256	1.75263e-10
ENSG00000167925	0.886165	1.75263e-10
ENSG00000152804	1.28483	1.76712e-10
ENSG00000165629	-1.11964	1.76791e-10
ENSG00000169410	0.729624	1.76791e-10
ENSG00000133606	-0.610909	1.77317e-10
ENSG00000184897	1.11955	1.77449e-10
ENSG00000138430	-0.980961	1.78271e-10
ENSG00000109220	1.05197	1.78271e-10
ENSG00000155657	-1.37874	1.78343e-10
ENSG00000087116	1.53618	1.78951e-10
ENSG00000125844	1.11067	1.78996e-10
ENSG00000184117	-1.00892	1.79022e-10
ENSG00000124767	-0.789131	1.80823e-10
ENSG00000138279	-0.573923	1.85613e-10
ENSG00000257923	-0.730109	1.86491e-10
ENSG00000117020	0.821223	1.87096e-10
ENSG00000163882	0.72593	1.87096e-10
ENSG00000146966	1.22779	1.87315e-10
ENSG00000107518	-2.67342	1.87315e-10
ENSG00000136944	1.86384	1.88574e-10
ENSG00000197321	-1.4397	1.90192e-10
ENSG00000144357	-1.21847	1.91539e-10
ENSG00000185885	1.25892	1.94485e-10
ENSG00000198947	-1.40961	1.95137e-10
ENSG00000169021	-1.26567	1.96342e-10
ENSG00000272144	1.92899	1.96413e-10
ENSG00000168288	-0.99435	1.98871e-10
ENSG00000023330	-1.35316	1.98871e-10
ENSG00000116791	-1.16467	1.99105e-10
ENSG00000028203	-0.582317	1.99196e-10
ENSG00000151914	-0.969808	2.01206e-10
ENSG00000146904	1.49645	2.01689e-10
ENSG00000168807	0.665616	2.02457e-10
ENSG00000171056	1.24203	2.02706e-10
ENSG00000136842	-1.47028	2.02952e-10
ENSG00000161618	0.965821	2.03354e-10
ENSG00000167460	1.42799	2.0481e-10
ENSG00000197894	-0.893635	2.06912e-10
ENSG00000258289	-0.797677	2.11018e-10
ENSG00000172572	-1.44998	2.13951e-10
ENSG00000253341	-1.09922	2.15952e-10
ENSG00000169231	1.20607	2.20027e-10
ENSG00000204370	-1.22316	2.24756e-10
ENSG00000123610	2.37837	2.24916e-10
ENSG00000198898	-0.906647	2.2592e-10
ENSG00000121775	0.743789	2.26431e-10
ENSG00000167992	1.78679	2.26958e-10
ENSG00000269376	3.32054	2.29569e-10
ENSG00000108439	-1.01034	2.31735e-10
ENSG00000132388	-0.857795	2.32711e-10
ENSG00000135932	-0.955387	2.38777e-10
ENSG00000101052	0.825089	2.38823e-10
ENSG00000139679	1.26852	2.39977e-10
ENSG00000213420	1.29943	2.42458e-10
ENSG00000137992	-1.15237	2.44904e-10
ENSG00000139567	1.21936	2.47599e-10
ENSG00000101856	0.889892	2.47599e-10
ENSG00000198919	-0.962299	2.49567e-10
ENSG00000164209	-0.975234	2.52222e-10
ENSG00000131828	-1.31661	2.52766e-10
ENSG00000124523	-0.969918	2.54857e-10
ENSG00000087077	0.772622	2.55484e-10
ENSG00000152942	-0.802682	2.56968e-10
ENSG00000128284	1.10336	2.57031e-10
ENSG00000164068	-1.07983	2.60973e-10
ENSG00000137714	-0.830488	2.62085e-10
ENSG00000125170	0.905544	2.62085e-10
ENSG00000164597	-0.900857	2.62672e-10
ENSG00000185104	-0.713901	2.63267e-10
ENSG00000147905	0.570708	2.64417e-10
ENSG00000157502	-1.49878	2.6486e-10
ENSG00000185345	-1.34489	2.66093e-10
ENSG00000196684	1.9188	2.66752e-10
ENSG00000100764	-0.820956	2.67438e-10
ENSG00000129625	-0.703395	2.67817e-10
ENSG00000077713	1.07486	2.68703e-10
ENSG00000132849	-1.54541	2.68718e-10
ENSG00000108384	-0.76958	2.68718e-10
ENSG00000120053	-1.53811	2.73539e-10
ENSG00000165637	-1.13025	2.77013e-10
ENSG00000198886	1.49537	2.77206e-10
ENSG00000104133	-0.775292	2.77645e-10
ENSG00000154146	1.26311	2.79979e-10
ENSG00000126602	-0.922747	2.82515e-10
ENSG00000087085	1.38285	2.84411e-10
ENSG00000009307	-1.03767	2.86717e-10
ENSG00000158769	1.21958	2.87639e-10
ENSG00000253719	-0.492324	2.89e-10
ENSG00000012223	1.30183	2.89243e-10
ENSG00000133065	-1.32986	2.91778e-10
ENSG00000196963	1.05359	2.9393e-10
ENSG00000005448	1.22932	2.94586e-10
ENSG00000134014	-0.523091	2.96972e-10
ENSG00000124107	1.97766	2.96972e-10
ENSG00000136521	-0.998817	2.97593e-10
ENSG00000109158	-2.04112	2.97593e-10
ENSG00000174370	-1.46017	2.97593e-10
ENSG00000163697	0.730083	2.99762e-10
ENSG00000187678	1.39348	3.01626e-10
ENSG00000132635	1.08734	3.03311e-10
ENSG00000005513	1.87254	3.04541e-10
ENSG00000133466	1.53107	3.0475e-10
ENSG00000047648	0.973172	3.0558e-10
ENSG00000243279	0.776733	3.07153e-10
ENSG00000100504	1.16706	3.08964e-10
ENSG00000156011	-1.15935	3.10788e-10
ENSG00000136738	-0.971826	3.11059e-10
ENSG00000138138	-0.980613	3.12206e-10
ENSG00000172232	3.2887	3.14534e-10
ENSG00000154133	1.20586	3.14857e-10
ENSG00000267519	1.56585	3.15987e-10
ENSG00000198727	1.46162	3.16506e-10
ENSG00000206195	1.70378	3.18239e-10
ENSG00000218739	-0.632548	3.18291e-10
ENSG00000123739	-0.929034	3.20812e-10
ENSG00000143363	-1.03382	3.21786e-10
ENSG00000104897	0.71476	3.25101e-10
ENSG00000196636	-0.985943	3.25332e-10
ENSG00000138798	-1.6364	3.25922e-10
ENSG00000187634	1.97385	3.31011e-10
ENSG00000142669	1.34655	3.33048e-10
ENSG00000137106	-0.620642	3.33048e-10
ENSG00000125124	-0.977282	3.33048e-10
ENSG00000141068	1.05133	3.33048e-10
ENSG00000109775	-0.742909	3.34676e-10
ENSG00000172965	1.49341	3.35907e-10
ENSG00000157540	-0.752054	3.37501e-10
ENSG00000104447	0.971319	3.3799e-10
ENSG00000162433	-1.07136	3.45477e-10
ENSG00000135972	-1.02762	3.47567e-10
ENSG00000135596	0.97231	3.48144e-10
ENSG00000182195	1.14278	3.53101e-10
ENSG00000122203	-0.537757	3.62219e-10
ENSG00000103241	1.91304	3.63195e-10
ENSG00000162695	1.08399	3.64558e-10
ENSG00000153956	-1.07289	3.74255e-10
ENSG00000129009	1.76999	3.74255e-10
ENSG00000179152	-0.906966	3.74864e-10
ENSG00000100842	1.22605	3.74864e-10
ENSG00000238279	1.86643	3.75974e-10
ENSG00000152078	-1.33801	3.78744e-10
ENSG00000254703	1.27488	3.7912e-10
ENSG00000117298	0.793006	3.79397e-10
ENSG00000178752	3.48901	3.7975e-10
ENSG00000155959	-0.823506	3.80706e-10
ENSG00000164251	1.99296	3.81014e-10
ENSG00000131507	-0.533316	3.82497e-10
ENSG00000119446	-0.831457	3.84136e-10
ENSG00000136897	-0.719646	3.84799e-10
ENSG00000104783	1.36963	3.84799e-10
ENSG00000182749	0.920277	3.8499e-10
ENSG00000220785	1.42459	3.89935e-10
ENSG00000167994	1.13247	3.89935e-10
ENSG00000140386	-1.24952	3.89935e-10
ENSG00000126581	-1.08781	3.90667e-10
ENSG00000140548	-1.44931	3.92645e-10
ENSG00000144744	-0.867739	3.93146e-10
ENSG00000168758	1.088	3.94842e-10
ENSG00000114861	0.703616	3.97538e-10
ENSG00000102977	0.727647	4.01682e-10
ENSG00000161243	-1.16888	4.01682e-10
ENSG00000100968	0.978924	4.05421e-10
ENSG00000188641	0.750003	4.12434e-10
ENSG00000113812	-0.762386	4.133e-10
ENSG00000163380	-1.59081	4.13458e-10
ENSG00000204568	-0.946666	4.14759e-10
ENSG00000205078	1.94935	4.14759e-10
ENSG00000113141	-0.505796	4.2032e-10
ENSG00000196586	0.846801	4.26792e-10
ENSG00000065357	0.886934	4.26792e-10
ENSG00000172890	0.725295	4.28008e-10
ENSG00000113721	0.823779	4.29939e-10
ENSG00000163754	-1.1236	4.41133e-10
ENSG00000243147	-0.870225	4.44724e-10
ENSG00000163328	-1.00757	4.50012e-10
ENSG00000267283	1.41716	4.50336e-10
ENSG00000204314	1.2617	4.51141e-10
ENSG00000151651	1.2551	4.51529e-10
ENSG00000151067	-1.02249	4.52571e-10
ENSG00000184983	-0.80005	4.61684e-10
ENSG00000104903	1.22132	4.66167e-10
ENSG00000176422	-0.86353	4.67087e-10
ENSG00000122870	1.32432	4.69223e-10
ENSG00000119812	-0.794107	4.70902e-10
ENSG00000198763	1.41812	4.79497e-10
ENSG00000173535	1.38774	4.81633e-10
ENSG00000182287	-1.11044	4.83715e-10
ENSG00000134874	0.981843	4.99516e-10
ENSG00000167815	-0.992845	5.0004e-10
ENSG00000161835	1.60068	5.04067e-10
ENSG00000185437	-1.24718	5.05897e-10
ENSG00000150768	-1.56492	5.08216e-10
ENSG00000225177	1.7042	5.08815e-10
ENSG00000119638	-0.640259	5.12204e-10
ENSG00000152700	-0.683491	5.13883e-10
ENSG00000164970	0.76911	5.26829e-10
ENSG00000081923	1.0536	5.26829e-10
ENSG00000234465	1.27683	5.26829e-10
ENSG00000105953	-1.11581	5.26996e-10
ENSG00000167207	1.36909	5.3096e-10
ENSG00000122550	-1.46689	5.41612e-10
ENSG00000158882	-0.948612	5.47195e-10
ENSG00000177542	1.2913	5.53208e-10
ENSG00000187189	-0.821088	5.55832e-10
ENSG00000164736	1.58442	5.55832e-10
ENSG00000127586	1.11152	5.57149e-10
ENSG00000163412	-0.86465	5.60342e-10
ENSG00000158528	-1.28062	5.60342e-10
ENSG00000161057	-0.676057	5.60657e-10
ENSG00000158604	-0.397752	5.60713e-10
ENSG00000006757	-1.01608	5.60713e-10
ENSG00000135912	0.752963	5.68349e-10
ENSG00000048544	-0.791475	5.69117e-10
ENSG00000168899	1.08358	5.79683e-10
ENSG00000188290	1.59782	5.79761e-10
ENSG00000115840	-1.30633	5.82419e-10
ENSG00000077238	1.65273	5.8898e-10
ENSG00000111666	-1.16243	5.99978e-10
ENSG00000187446	-0.996935	6.06238e-10
ENSG00000141385	-1.49623	6.09507e-10
ENSG00000150722	-1.69301	6.17133e-10
ENSG00000141219	-0.786796	6.17746e-10
ENSG00000204305	1.41763	6.18063e-10
ENSG00000163539	-0.850355	6.25017e-10
ENSG00000172399	-1.25836	6.25017e-10
ENSG00000138594	0.762658	6.25017e-10
ENSG00000197976	0.935911	6.25017e-10
ENSG00000097096	-1.27645	6.25271e-10
ENSG00000167604	1.52292	6.25271e-10
ENSG00000204520	0.97153	6.25704e-10
ENSG00000166260	-0.91004	6.27063e-10
ENSG00000069696	2.0398	6.27505e-10
ENSG00000108107	0.962858	6.27505e-10
ENSG00000166167	-0.796983	6.28372e-10
ENSG00000197308	3.84017	6.36973e-10
ENSG00000115825	0.732384	6.5529e-10
ENSG00000119723	-0.881116	6.56106e-10
ENSG00000102038	-0.899823	6.58833e-10
ENSG00000129467	1.17359	6.60178e-10
ENSG00000132953	-0.987587	6.63795e-10
ENSG00000102781	-1.0578	6.6644e-10
ENSG00000085760	-1.15063	6.67769e-10
ENSG00000134077	-0.804424	6.70442e-10
ENSG00000171517	-1.74265	6.71375e-10
ENSG00000247556	-0.667691	6.91235e-10
ENSG00000261474	1.43875	6.91235e-10
ENSG00000128654	-1.0271	6.97492e-10
ENSG00000167112	-0.738524	6.98862e-10
ENSG00000213585	-1.12117	7.00057e-10
ENSG00000140280	1.02811	7.02611e-10
ENSG00000073756	2.84319	7.02908e-10
ENSG00000074047	1.61435	7.02908e-10
ENSG00000155130	1.38155	7.02908e-10
ENSG00000101974	1.00267	7.02908e-10
ENSG00000128805	1.39706	7.08803e-10
ENSG00000163681	-1.47522	7.12382e-10
ENSG00000120324	1.26555	7.12382e-10
ENSG00000015479	-0.581206	7.1594e-10
ENSG00000263320	1.24533	7.17686e-10
ENSG00000075618	1.69236	7.18243e-10
ENSG00000151150	-1.63694	7.18243e-10
ENSG00000043462	1.01016	7.20569e-10
ENSG00000225285	1.70061	7.34613e-10
ENSG00000163687	2.03105	7.39142e-10
ENSG00000259953	0.995777	7.44356e-10
ENSG00000113456	-0.793521	7.46708e-10
ENSG00000154096	2.55722	7.46708e-10
ENSG00000125878	1.39406	7.46708e-10
ENSG00000158560	-1.35467	7.51514e-10
ENSG00000117408	-0.731748	7.54298e-10
ENSG00000169291	0.974367	7.56807e-10
ENSG00000172115	-1.2173	7.60612e-10
ENSG00000221890	-1.05662	7.76407e-10
ENSG00000144451	-0.74623	7.80522e-10
ENSG00000059804	2.22541	7.85848e-10
ENSG00000182173	0.748613	7.90182e-10
ENSG00000143369	1.30741	8.02065e-10
ENSG00000110315	-0.803974	8.08317e-10
ENSG00000146426	-1.4336	8.12803e-10
ENSG00000101331	1.29007	8.12803e-10
ENSG00000144895	-0.738303	8.19142e-10
ENSG00000104998	1.14136	8.22683e-10
ENSG00000139180	-1.04886	8.24231e-10
ENSG00000003509	-0.728223	8.35159e-10
ENSG00000136153	-1.51271	8.35567e-10
ENSG00000167085	-0.82871	8.38914e-10
ENSG00000105989	1.90939	8.40899e-10
ENSG00000173530	1.55962	8.41685e-10
ENSG00000143147	1.04123	8.42915e-10
ENSG00000185418	-1.00387	8.54529e-10
ENSG00000167283	-0.844349	8.56344e-10
ENSG00000078618	-0.639437	8.56445e-10
ENSG00000168476	0.817014	8.56445e-10
ENSG00000122729	-0.878856	8.60588e-10
ENSG00000095397	1.25016	8.61293e-10
ENSG00000271840	1.88017	8.62727e-10
ENSG00000213903	1.04725	8.67884e-10
ENSG00000177981	-0.93712	8.77516e-10
ENSG00000171451	1.18093	8.77516e-10
ENSG00000109919	-0.952975	8.97106e-10
ENSG00000196781	0.738245	9.01322e-10
ENSG00000117593	-1.09289	9.09258e-10
ENSG00000106070	1.02727	9.20911e-10
ENSG00000186105	1.50812	9.22323e-10
ENSG00000153130	-0.80391	9.24039e-10
ENSG00000196968	0.723626	9.31589e-10
ENSG00000140905	-0.805076	9.31895e-10
ENSG00000115561	-0.566583	9.31917e-10
ENSG00000196743	-0.799892	9.32172e-10
ENSG00000178502	-1.48092	9.43163e-10
ENSG00000181072	-1.89967	9.44702e-10
ENSG00000109189	-1.11762	9.45274e-10
ENSG00000036257	-0.815144	9.52219e-10
ENSG00000170153	-1.47914	9.63731e-10
ENSG00000126456	0.820348	9.71531e-10
ENSG00000165264	-0.846935	9.71693e-10
ENSG00000138768	-0.924682	9.73911e-10
ENSG00000046604	-1.61057	9.78161e-10
ENSG00000145743	-1.12505	9.8373e-10
ENSG00000106617	-1.07732	9.89372e-10
ENSG00000240857	-0.711086	9.93655e-10
ENSG00000166900	0.818933	1.01282e-09
ENSG00000118495	1.15652	1.01546e-09
ENSG00000253304	1.29691	1.02207e-09
ENSG00000072210	-0.804974	1.02207e-09
ENSG00000198692	-1.0177	1.02641e-09
ENSG00000138771	-1.58658	1.03797e-09
ENSG00000102882	0.74717	1.0424e-09
ENSG00000222041	1.72748	1.04505e-09
ENSG00000170456	-1.13189	1.04625e-09
ENSG00000160410	0.789781	1.07034e-09
ENSG00000118503	1.29389	1.07352e-09
ENSG00000118246	-1.14164	1.07619e-09
ENSG00000169862	-2.14266	1.07619e-09
ENSG00000137513	-0.940093	1.07814e-09
ENSG00000158555	1.16102	1.08156e-09
ENSG00000257151	-1.11406	1.0994e-09
ENSG00000226332	1.43556	1.10161e-09
ENSG00000154518	-1.12046	1.10474e-09
ENSG00000068793	0.643146	1.10474e-09
ENSG00000155380	-1.13788	1.10551e-09
ENSG00000261997	1.50521	1.10813e-09
ENSG00000130508	1.32181	1.109e-09
ENSG00000077721	-0.656364	1.11035e-09
ENSG00000198690	-1.14934	1.11199e-09
ENSG00000166192	-1.32154	1.11662e-09
ENSG00000163541	-0.951499	1.12001e-09
ENSG00000130021	-0.947577	1.12054e-09
ENSG00000136213	0.683503	1.12936e-09
ENSG00000176641	1.24385	1.13251e-09
ENSG00000166352	-0.874994	1.13483e-09
ENSG00000112425	-1.35637	1.14266e-09
ENSG00000215712	-0.747891	1.14545e-09
ENSG00000213928	0.960292	1.14736e-09
ENSG00000137965	1.5605	1.14894e-09
ENSG00000102606	0.743315	1.15488e-09
ENSG00000086758	-0.786994	1.15943e-09
ENSG00000162928	-0.617507	1.17504e-09
ENSG00000177951	0.59239	1.1758e-09
ENSG00000145555	1.10111	1.18469e-09
ENSG00000108179	-1.0616	1.18553e-09
ENSG00000134285	1.52677	1.18965e-09
ENSG00000112531	-0.789389	1.19877e-09
ENSG00000130396	1.14942	1.19877e-09
ENSG00000185339	0.964551	1.20022e-09
ENSG00000181192	-1.217	1.21249e-09
ENSG00000109458	-1.05395	1.21268e-09
ENSG00000162378	-1.05379	1.21272e-09
ENSG00000162972	-0.852819	1.21272e-09
ENSG00000111670	-0.567897	1.21272e-09
ENSG00000213463	-0.94941	1.21272e-09
ENSG00000177105	0.801995	1.21409e-09
ENSG00000169991	0.973104	1.22203e-09
ENSG00000082175	-1.06876	1.22326e-09
ENSG00000116729	-0.949682	1.22333e-09
ENSG00000085831	-1.17673	1.22335e-09
ENSG00000239474	-1.8325	1.23342e-09
ENSG00000206417	1.44866	1.23352e-09
ENSG00000148737	0.556139	1.2367e-09
ENSG00000187800	0.964286	1.23745e-09
ENSG00000102763	-1.48756	1.24651e-09
ENSG00000182923	-0.780251	1.25631e-09
ENSG00000198888	1.41983	1.25979e-09
ENSG00000123360	0.896398	1.25997e-09
ENSG00000132541	-0.952445	1.26039e-09
ENSG00000205707	-0.980628	1.26039e-09
ENSG00000116584	0.634173	1.26101e-09
ENSG00000129170	-1.53396	1.26101e-09
ENSG00000106348	0.861813	1.28078e-09
ENSG00000113119	0.913052	1.28541e-09
ENSG00000103274	-0.813658	1.28541e-09
ENSG00000177410	1.03127	1.29302e-09
ENSG00000111245	-1.23369	1.30796e-09
ENSG00000100228	1.39551	1.3099e-09
ENSG00000244734	2.87673	1.31491e-09
ENSG00000143612	-0.728205	1.31664e-09
ENSG00000268613	1.10964	1.33927e-09
ENSG00000129028	-1.10259	1.34839e-09
ENSG00000105404	0.937076	1.34839e-09
ENSG00000243679	1.20687	1.35436e-09
ENSG00000174326	1.37906	1.36235e-09
ENSG00000164654	-0.79963	1.36825e-09
ENSG00000116525	0.764561	1.3813e-09
ENSG00000178104	-1.54421	1.3943e-09
ENSG00000250742	1.45762	1.40612e-09
ENSG00000196865	-1.28317	1.41169e-09
ENSG00000087111	-0.615341	1.41617e-09
ENSG00000106991	1.3302	1.41902e-09
ENSG00000115641	-1.65844	1.42709e-09
ENSG00000153015	-0.708162	1.43107e-09
ENSG00000181523	0.665996	1.43107e-09
ENSG00000146674	1.41976	1.43292e-09
ENSG00000269131	0.787688	1.43292e-09
ENSG00000100412	-1.88918	1.47241e-09
ENSG00000065809	1.19302	1.47433e-09
ENSG00000120675	-0.735863	1.47433e-09
ENSG00000183486	1.54976	1.47734e-09
ENSG00000124641	-0.764388	1.49404e-09
ENSG00000176390	0.629252	1.51057e-09
ENSG00000065833	-1.46353	1.51369e-09
ENSG00000126215	0.945926	1.51721e-09
ENSG00000226306	-1.58961	1.53006e-09
ENSG00000116750	-0.795612	1.53952e-09
ENSG00000217555	0.983092	1.54134e-09
ENSG00000121743	-1.52943	1.54771e-09
ENSG00000127980	-0.843948	1.55953e-09
ENSG00000108828	0.775431	1.55953e-09
ENSG00000271976	-0.773583	1.56098e-09
ENSG00000146701	-0.926847	1.56384e-09
ENSG00000149090	1.5578	1.57935e-09
ENSG00000122873	-1.13585	1.58133e-09
ENSG00000196531	-0.737923	1.58133e-09
ENSG00000108953	-0.550313	1.58133e-09
ENSG00000234380	2.22548	1.59043e-09
ENSG00000102738	-0.754953	1.61281e-09
ENSG00000079257	1.43856	1.6143e-09
ENSG00000119729	-0.906547	1.62439e-09
ENSG00000146416	-0.940218	1.6249e-09
ENSG00000158427	1.25275	1.63128e-09
ENSG00000007264	1.53927	1.6522e-09
ENSG00000131966	-0.693234	1.65507e-09
ENSG00000138399	-1.28029	1.66035e-09
ENSG00000177464	1.64231	1.68896e-09
ENSG00000115944	-0.477247	1.69178e-09
ENSG00000156795	-0.805737	1.70059e-09
ENSG00000232682	-2.07301	1.70096e-09
ENSG00000172974	-1.82737	1.70139e-09
ENSG00000243978	-1.61192	1.71129e-09
ENSG00000224078	-0.924893	1.72226e-09
ENSG00000065559	-0.654485	1.73165e-09
ENSG00000166938	-0.944706	1.73684e-09
ENSG00000132781	0.78465	1.74778e-09
ENSG00000106554	-1.26745	1.76258e-09
ENSG00000161533	-0.760167	1.76258e-09
ENSG00000136807	0.680491	1.78795e-09
ENSG00000146411	-1.89424	1.80061e-09
ENSG00000120594	1.18183	1.80061e-09
ENSG00000179954	1.70651	1.80107e-09
ENSG00000181104	1.47379	1.82748e-09
ENSG00000147852	-1.12017	1.8395e-09
ENSG00000034693	-0.803628	1.84958e-09
ENSG00000073464	-1.40503	1.86289e-09
ENSG00000111674	1.09151	1.88085e-09
ENSG00000183484	1.18863	1.88085e-09
ENSG00000085998	-0.566937	1.88837e-09
ENSG00000125968	1.43322	1.89279e-09
ENSG00000168067	1.09513	1.89608e-09
ENSG00000172432	0.571255	1.89701e-09
ENSG00000186591	-0.788179	1.89746e-09
ENSG00000072195	-1.02651	1.91329e-09
ENSG00000157881	-0.729513	1.92077e-09
ENSG00000148672	-0.573017	1.92234e-09
ENSG00000113441	-1.26579	1.94283e-09
ENSG00000106404	1.11554	1.95165e-09
ENSG00000103194	-0.72723	1.95165e-09
ENSG00000072803	-0.937711	1.96443e-09
ENSG00000182568	-0.985379	1.97713e-09
ENSG00000184916	1.02702	1.98292e-09
ENSG00000164122	-1.46295	1.99771e-09
ENSG00000147677	-0.535983	2.00484e-09
ENSG00000170379	1.73904	2.00554e-09
ENSG00000246082	-1.14452	2.04152e-09
ENSG00000116991	-1.24254	2.04238e-09
ENSG00000181929	-0.81191	2.06403e-09
ENSG00000184160	1.49001	2.06973e-09
ENSG00000134802	1.00098	2.073e-09
ENSG00000163492	-1.85704	2.0769e-09
ENSG00000101442	0.639752	2.07876e-09
ENSG00000260398	-1.69825	2.08492e-09
ENSG00000128928	-0.80716	2.08837e-09
ENSG00000183576	-0.750136	2.09968e-09
ENSG00000100372	0.68049	2.12894e-09
ENSG00000124508	0.887614	2.13555e-09
ENSG00000131779	-0.526551	2.14133e-09
ENSG00000163795	0.782436	2.14133e-09
ENSG00000083099	-0.887471	2.14133e-09
ENSG00000112902	-1.20791	2.14468e-09
ENSG00000198626	-1.76205	2.16291e-09
ENSG00000114107	-0.739325	2.16689e-09
ENSG00000115363	1.84974	2.174e-09
ENSG00000113657	1.27071	2.19405e-09
ENSG00000063177	0.772695	2.19548e-09
ENSG00000155962	1.15943	2.19885e-09
ENSG00000198130	-0.954977	2.19992e-09
ENSG00000005175	-0.884659	2.20054e-09
ENSG00000169851	-1.82432	2.22262e-09
ENSG00000155008	-1.64423	2.2281e-09
ENSG00000174943	0.79542	2.22898e-09
ENSG00000131171	0.988093	2.25805e-09
ENSG00000189043	-0.983699	2.26611e-09
ENSG00000124370	-0.781928	2.27247e-09
ENSG00000040341	-1.04119	2.2767e-09
ENSG00000172915	-1.30389	2.27928e-09
ENSG00000233429	2.44863	2.28439e-09
ENSG00000107242	-1.54742	2.28715e-09
ENSG00000137168	-1.28333	2.28986e-09
ENSG00000166128	1.04352	2.29474e-09
ENSG00000114948	-1.24859	2.30151e-09
ENSG00000140043	-1.22613	2.30151e-09
ENSG00000143420	-0.444538	2.32532e-09
ENSG00000007168	-0.616669	2.33463e-09
ENSG00000011485	-0.715126	2.33463e-09
ENSG00000124785	1.16962	2.35298e-09
ENSG00000069329	-0.886573	2.3545e-09
ENSG00000151093	-0.895977	2.36383e-09
ENSG00000188917	-0.846442	2.38597e-09
ENSG00000139625	0.950385	2.39492e-09
ENSG00000075945	-0.949679	2.3979e-09
ENSG00000267325	1.3941	2.40168e-09
ENSG00000160072	0.978127	2.40373e-09
ENSG00000047617	1.36893	2.41466e-09
ENSG00000154639	-1.17424	2.48469e-09
ENSG00000169255	-1.14705	2.50695e-09
ENSG00000135424	-0.794372	2.50695e-09
ENSG00000189369	-0.791037	2.53401e-09
ENSG00000164983	-1.095	2.57074e-09
ENSG00000120913	0.971525	2.58794e-09
ENSG00000123178	-0.734108	2.58794e-09
ENSG00000117118	-1.0272	2.5918e-09
ENSG00000160753	0.663275	2.5918e-09
ENSG00000114126	-1.10146	2.5918e-09
ENSG00000109738	-1.42489	2.5918e-09
ENSG00000237989	1.95811	2.60133e-09
ENSG00000135362	1.60473	2.60808e-09
ENSG00000164074	-1.21299	2.64923e-09
ENSG00000136247	-0.758089	2.65094e-09
ENSG00000127241	-1.23537	2.65183e-09
ENSG00000176692	1.25383	2.66463e-09
ENSG00000005102	1.78653	2.66843e-09
ENSG00000167081	-0.923805	2.67926e-09
ENSG00000074319	-0.457408	2.70392e-09
ENSG00000162704	0.868319	2.73009e-09
ENSG00000128271	1.1858	2.74207e-09
ENSG00000169288	-0.86622	2.74348e-09
ENSG00000163684	-0.856428	2.76641e-09
ENSG00000116678	1.25126	2.78086e-09
ENSG00000148225	-1.61122	2.78706e-09
ENSG00000162881	1.65082	2.79189e-09
ENSG00000134755	-1.15986	2.82245e-09
ENSG00000173262	2.7069	2.82645e-09
ENSG00000174059	1.22635	2.8282e-09
ENSG00000130528	-1.23857	2.87223e-09
ENSG00000154734	1.42563	2.87521e-09
ENSG00000165898	-0.573508	2.88738e-09
ENSG00000169116	-1.17	2.92118e-09
ENSG00000121797	1.17394	2.94724e-09
ENSG00000176658	1.09726	2.95834e-09
ENSG00000117600	2.08412	2.96767e-09
ENSG00000089639	0.897243	2.97243e-09
ENSG00000184384	0.907118	2.9863e-09
ENSG00000174951	1.49178	2.99998e-09
ENSG00000168803	-1.19234	3.01271e-09
ENSG00000067840	1.262	3.02345e-09
ENSG00000142687	-0.766312	3.05253e-09
ENSG00000179855	1.28882	3.06267e-09
ENSG00000063046	-0.814848	3.09972e-09
ENSG00000128709	2.77531	3.10651e-09
ENSG00000150687	1.48405	3.14662e-09
ENSG00000196704	-0.583078	3.14662e-09
ENSG00000172936	0.910658	3.14909e-09
ENSG00000149541	0.883595	3.19675e-09
ENSG00000047315	-1.00724	3.20251e-09
ENSG00000205702	1.26787	3.20414e-09
ENSG00000173193	1.33157	3.21858e-09
ENSG00000100519	-0.558794	3.23512e-09
ENSG00000186073	-1.42813	3.26139e-09
ENSG00000111145	1.03836	3.26356e-09
ENSG00000120279	1.1818	3.30346e-09
ENSG00000222009	0.961018	3.30355e-09
ENSG00000074054	-0.691501	3.35895e-09
ENSG00000119688	0.737264	3.38336e-09
ENSG00000088812	-0.65993	3.40047e-09
ENSG00000140557	-1.74865	3.41523e-09
ENSG00000078596	1.19967	3.44429e-09
ENSG00000186056	1.37561	3.47682e-09
ENSG00000147454	0.785589	3.48492e-09
ENSG00000260917	-0.689535	3.54626e-09
ENSG00000198718	-0.821288	3.54738e-09
ENSG00000132405	-1.22014	3.55649e-09
ENSG00000179104	0.923103	3.59188e-09
ENSG00000140092	1.28291	3.59188e-09
ENSG00000130052	0.89505	3.59768e-09
ENSG00000100890	-0.942392	3.59984e-09
ENSG00000223865	1.27008	3.60583e-09
ENSG00000196329	1.10742	3.60583e-09
ENSG00000131979	1.47988	3.6386e-09
ENSG00000226950	-0.846771	3.64039e-09
ENSG00000215114	-0.842459	3.65473e-09
ENSG00000101935	0.974817	3.71992e-09
ENSG00000198585	-0.991797	3.74926e-09
ENSG00000108622	1.13667	3.75028e-09
ENSG00000235111	2.59479	3.75028e-09
ENSG00000141696	1.1959	3.76576e-09
ENSG00000183696	1.24907	3.77172e-09
ENSG00000204851	1.43584	3.78304e-09
ENSG00000165609	0.676421	3.79068e-09
ENSG00000022267	-1.65987	3.80665e-09
ENSG00000105245	1.05247	3.81131e-09
ENSG00000132386	1.22393	3.84286e-09
ENSG00000012983	0.674016	3.85551e-09
ENSG00000108666	-0.84577	3.85551e-09
ENSG00000167103	1.56972	3.8735e-09
ENSG00000213064	0.627362	3.87577e-09
ENSG00000272821	1.40443	3.88174e-09
ENSG00000080802	-0.556468	3.88247e-09
ENSG00000187049	0.739116	3.88247e-09
ENSG00000267060	-0.855847	3.88247e-09
ENSG00000119471	-1.284	3.88872e-09
ENSG00000100104	-0.613678	3.92046e-09
ENSG00000167986	-0.626094	3.93663e-09
ENSG00000152760	1.70943	3.96399e-09
ENSG00000115540	-0.765247	3.98842e-09
ENSG00000162769	0.88535	3.99076e-09
ENSG00000196850	-1.29918	3.99076e-09
ENSG00000177144	-2.19702	3.99297e-09
ENSG00000243716	1.15614	4.0009e-09
ENSG00000154415	-1.87038	4.00178e-09
ENSG00000112335	-0.787053	4.04466e-09
ENSG00000131778	0.797661	4.04852e-09
ENSG00000257365	-0.668607	4.0546e-09
ENSG00000147592	-1.10623	4.06382e-09
ENSG00000065054	1.34488	4.06382e-09
ENSG00000122121	1.62434	4.06476e-09
ENSG00000014914	1.14937	4.12277e-09
ENSG00000005882	-1.3664	4.12524e-09
ENSG00000122707	0.850972	4.13571e-09
ENSG00000107959	-0.731349	4.13571e-09
ENSG00000151065	0.937579	4.13571e-09
ENSG00000184009	1.14468	4.13571e-09
ENSG00000100075	0.582892	4.13955e-09
ENSG00000198089	0.871492	4.14417e-09
ENSG00000122877	3.00841	4.14756e-09
ENSG00000179044	1.36602	4.17959e-09
ENSG00000124532	-0.950112	4.18055e-09
ENSG00000188021	-0.67596	4.24934e-09
ENSG00000147471	-0.754793	4.28192e-09
ENSG00000139926	1.26311	4.28749e-09
ENSG00000119630	1.48175	4.28805e-09
ENSG00000069248	-0.695536	4.30015e-09
ENSG00000128641	0.965959	4.31967e-09
ENSG00000119013	-1.00854	4.33753e-09
ENSG00000109790	0.929306	4.36483e-09
ENSG00000111275	-1.13215	4.38381e-09
ENSG00000108342	4.19601	4.38381e-09
ENSG00000198729	-1.01576	4.3874e-09
ENSG00000101665	1.32852	4.42747e-09
ENSG00000182606	-0.909522	4.45079e-09
ENSG00000049449	1.08763	4.45079e-09
ENSG00000140632	-0.904741	4.4577e-09
ENSG00000167315	-1.3471	4.47084e-09
ENSG00000156931	-0.770336	4.47404e-09
ENSG00000273100	2.26258	4.47837e-09
ENSG00000156110	-0.89608	4.48344e-09
ENSG00000183018	1.18592	4.49011e-09
ENSG00000057294	-1.59735	4.49492e-09
ENSG00000115896	-1.57252	4.49616e-09
ENSG00000118804	-1.8568	4.51977e-09
ENSG00000151743	-1.0588	4.51977e-09
ENSG00000102935	1.10684	4.51977e-09
ENSG00000101019	-0.751921	4.54948e-09
ENSG00000178952	-0.683798	4.56115e-09
ENSG00000152642	-1.47855	4.61162e-09
ENSG00000123124	-1.17004	4.62121e-09
ENSG00000185361	1.18092	4.63248e-09
ENSG00000149633	1.77177	4.63248e-09
ENSG00000099725	1.03829	4.69239e-09
ENSG00000166801	1.10017	4.76955e-09
ENSG00000169519	-0.746534	4.78338e-09
ENSG00000163870	0.596393	4.86385e-09
ENSG00000198689	-0.721562	4.86577e-09
ENSG00000119912	-0.894309	4.91477e-09
ENSG00000124249	1.58445	4.91504e-09
ENSG00000060762	-1.20742	4.97213e-09
ENSG00000101247	-0.850082	5.05423e-09
ENSG00000108819	0.674991	5.05671e-09
ENSG00000172578	1.43995	5.07813e-09
ENSG00000187514	1.02961	5.08231e-09
ENSG00000099377	1.07516	5.10142e-09
ENSG00000144136	1.43008	5.11561e-09
ENSG00000111716	-1.3193	5.11905e-09
ENSG00000087088	0.923387	5.1876e-09
ENSG00000156471	-1.184	5.29166e-09
ENSG00000151806	-0.868092	5.29414e-09
ENSG00000096696	-1.68643	5.30859e-09
ENSG00000125741	-0.749778	5.38223e-09
ENSG00000152256	-1.04901	5.38356e-09
ENSG00000118407	-1.12288	5.38356e-09
ENSG00000107819	0.95746	5.40296e-09
ENSG00000196562	1.12933	5.43434e-09
ENSG00000109743	1.40618	5.43722e-09
ENSG00000205476	-1.27753	5.52361e-09
ENSG00000172331	-0.728553	5.53077e-09
ENSG00000141682	2.39793	5.53077e-09
ENSG00000165832	-1.15235	5.58123e-09
ENSG00000115364	-0.811907	5.58361e-09
ENSG00000148400	0.916971	5.58714e-09
ENSG00000153214	0.852605	5.63826e-09
ENSG00000242802	0.76621	5.6616e-09
ENSG00000182704	1.24496	5.6681e-09
ENSG00000143575	-0.562296	5.70186e-09
ENSG00000157554	1.0034	5.75945e-09
ENSG00000185596	0.890972	5.79386e-09
ENSG00000171867	-1.13425	5.80006e-09
ENSG00000175898	1.69148	5.83371e-09
ENSG00000003436	1.17763	5.84281e-09
ENSG00000103035	-0.660174	5.84794e-09
ENSG00000169760	-1.28895	5.89341e-09
ENSG00000099204	-1.00542	5.89341e-09
ENSG00000136451	-0.566541	5.95691e-09
ENSG00000255710	-1.72985	6.03738e-09
ENSG00000133731	-0.921292	6.05425e-09
ENSG00000090581	0.51498	6.0599e-09
ENSG00000146833	0.621475	6.07241e-09
ENSG00000117153	-0.62518	6.08938e-09
ENSG00000251023	1.25784	6.09831e-09
ENSG00000162614	-1.42874	6.10019e-09
ENSG00000160703	-0.74725	6.10934e-09
ENSG00000085465	1.36062	6.15086e-09
ENSG00000244219	1.73756	6.19526e-09
ENSG00000124212	1.53042	6.22404e-09
ENSG00000174705	1.19993	6.23565e-09
ENSG00000182768	-0.68078	6.2541e-09
ENSG00000101255	2.15119	6.2541e-09
ENSG00000134375	-0.961849	6.2613e-09
ENSG00000107581	-1.03677	6.26818e-09
ENSG00000260160	1.6625	6.26818e-09
ENSG00000139629	1.67001	6.32158e-09
ENSG00000204165	2.50324	6.33262e-09
ENSG00000262951	1.97476	6.41908e-09
ENSG00000111540	-1.17259	6.42733e-09
ENSG00000111799	1.65918	6.44433e-09
ENSG00000272789	1.88848	6.46787e-09
ENSG00000166341	1.00688	6.4827e-09
ENSG00000158773	0.574756	6.59797e-09
ENSG00000162882	1.59413	6.59797e-09
ENSG00000079459	-0.70963	6.59797e-09
ENSG00000100614	-0.82203	6.59797e-09
ENSG00000138604	0.877962	6.59797e-09
ENSG00000213684	-2.0265	6.59797e-09
ENSG00000225873	1.8772	6.61818e-09
ENSG00000184349	-1.007	6.72233e-09
ENSG00000124198	-0.905688	6.77173e-09
ENSG00000258199	0.985095	6.79718e-09
ENSG00000170242	-0.748367	6.80768e-09
ENSG00000135750	-1.56052	6.81674e-09
ENSG00000101236	0.86326	6.82241e-09
ENSG00000119929	-0.744115	6.86298e-09
ENSG00000163636	-0.70206	6.89576e-09
ENSG00000112576	0.644076	6.90221e-09
ENSG00000138823	-1.81271	6.90672e-09
ENSG00000103490	1.23383	6.97981e-09
ENSG00000267744	-1.81044	6.99792e-09
ENSG00000171503	-1.55863	7.03463e-09
ENSG00000203808	-1.40764	7.07801e-09
ENSG00000188549	-0.97764	7.10216e-09
ENSG00000145723	-1.01071	7.17826e-09
ENSG00000272593	1.08827	7.19294e-09
ENSG00000124486	-0.878373	7.21091e-09
ENSG00000196757	0.79375	7.2413e-09
ENSG00000007350	-1.53151	7.2413e-09
ENSG00000157657	1.09005	7.24765e-09
ENSG00000260563	0.994962	7.24765e-09
ENSG00000114654	1.75261	7.25715e-09
ENSG00000113319	1.15264	7.26037e-09
ENSG00000181045	0.905847	7.26037e-09
ENSG00000157184	-1.25473	7.31489e-09
ENSG00000163734	2.19873	7.38168e-09
ENSG00000085276	1.16275	7.38626e-09
ENSG00000099904	0.582468	7.39786e-09
ENSG00000260578	1.40076	7.41985e-09
ENSG00000080854	-1.03084	7.43553e-09
ENSG00000198796	-1.40893	7.47005e-09
ENSG00000125266	1.01001	7.49003e-09
ENSG00000184857	-0.861085	7.55996e-09
ENSG00000050748	-0.618135	7.59558e-09
ENSG00000253250	-1.40933	7.61982e-09
ENSG00000099999	0.766501	7.62653e-09
ENSG00000232677	-0.574376	7.6313e-09
ENSG00000198842	-1.48205	7.65982e-09
ENSG00000167077	1.71243	7.66942e-09
ENSG00000198369	0.791055	7.73664e-09
ENSG00000140853	1.24277	7.73664e-09
ENSG00000163739	2.71553	7.74112e-09
ENSG00000157445	-1.32961	7.79807e-09
ENSG00000091592	1.11261	7.8305e-09
ENSG00000007171	2.46521	7.8305e-09
ENSG00000198835	1.50555	7.88678e-09
ENSG00000141574	1.48826	7.89648e-09
ENSG00000166902	-0.728708	7.94487e-09
ENSG00000196922	-1.08464	7.95216e-09
ENSG00000138758	0.98922	7.98225e-09
ENSG00000198108	1.55514	8.02681e-09
ENSG00000166886	1.01513	8.17385e-09
ENSG00000139178	0.982103	8.23026e-09
ENSG00000155755	-0.564355	8.24156e-09
ENSG00000088340	1.59406	8.28366e-09
ENSG00000115839	-0.652915	8.30724e-09
ENSG00000119673	-1.39839	8.33021e-09
ENSG00000101365	-0.764585	8.35955e-09
ENSG00000138080	1.40051	8.366e-09
ENSG00000225377	-1.03673	8.39082e-09
ENSG00000101413	-0.80032	8.40064e-09
ENSG00000105220	-0.690865	8.41102e-09
ENSG00000197872	1.01842	8.42049e-09
ENSG00000233396	-1.2274	8.458e-09
ENSG00000267472	2.36154	8.458e-09
ENSG00000151729	-1.17419	8.53654e-09
ENSG00000123609	1.2496	8.53776e-09
ENSG00000121897	-0.967308	8.62142e-09
ENSG00000129038	1.59206	8.6345e-09
ENSG00000112294	-1.13555	8.63919e-09
ENSG00000143195	-1.36703	8.67893e-09
ENSG00000156298	0.942024	8.73548e-09
ENSG00000196943	-0.694736	8.74382e-09
ENSG00000165280	-0.675657	8.77748e-09
ENSG00000104936	-0.704924	8.78102e-09
ENSG00000188070	0.623548	8.79248e-09
ENSG00000110200	-0.6791	8.83158e-09
ENSG00000084754	-1.15393	8.85106e-09
ENSG00000095066	-0.856509	8.85208e-09
ENSG00000096401	-0.642864	8.8582e-09
ENSG00000125122	1.27122	9.01285e-09
ENSG00000204531	1.85713	9.01587e-09
ENSG00000188599	0.825206	9.06449e-09
ENSG00000154822	-1.30868	9.07478e-09
ENSG00000162618	1.2037	9.10573e-09
ENSG00000173726	-0.518113	9.14472e-09
ENSG00000255302	-0.664163	9.166e-09
ENSG00000105357	-1.3756	9.16713e-09
ENSG00000181781	1.64284	9.17324e-09
ENSG00000170909	1.38495	9.17761e-09
ENSG00000114315	1.55011	9.17914e-09
ENSG00000134996	0.698366	9.23346e-09
ENSG00000091490	1.07146	9.25198e-09
ENSG00000177692	-1.43879	9.26223e-09
ENSG00000159231	1.25214	9.26223e-09
ENSG00000085719	-0.854058	9.27055e-09
ENSG00000143951	-0.649957	9.27759e-09
ENSG00000154978	0.780539	9.30587e-09
ENSG00000167874	1.16545	9.42118e-09
ENSG00000172935	1.23448	9.49168e-09
ENSG00000170509	1.48357	9.58634e-09
ENSG00000060237	-1.01248	9.58634e-09
ENSG00000167644	2.03959	9.58634e-09
ENSG00000093144	-0.692024	9.67822e-09
ENSG00000131748	0.728247	9.81723e-09
ENSG00000247572	1.09292	9.82793e-09
ENSG00000128567	1.11502	9.83262e-09
ENSG00000133424	-1.20555	9.94637e-09
ENSG00000270143	1.00511	1.00047e-08
ENSG00000148357	1.85175	1.00527e-08
ENSG00000205726	-0.716889	1.00734e-08
ENSG00000088448	0.742963	1.00874e-08
ENSG00000129667	0.917605	1.02087e-08
ENSG00000112297	0.838463	1.02279e-08
ENSG00000144476	1.17341	1.02285e-08
ENSG00000129245	-0.755974	1.02285e-08
ENSG00000068079	1.14904	1.02735e-08
ENSG00000074842	1.09578	1.04557e-08
ENSG00000163354	1.53991	1.05026e-08
ENSG00000123179	0.981079	1.05026e-08
ENSG00000153162	1.49822	1.0518e-08
ENSG00000174720	-0.689415	1.05391e-08
ENSG00000166710	0.847399	1.06277e-08
ENSG00000039123	-0.744718	1.06452e-08
ENSG00000082146	-1.14672	1.06828e-08
ENSG00000178568	-1.46099	1.06828e-08
ENSG00000188996	2.03146	1.07004e-08
ENSG00000168010	1.04626	1.07004e-08
ENSG00000073711	-1.47657	1.07066e-08
ENSG00000165516	-0.872469	1.07066e-08
ENSG00000267352	1.2835	1.07066e-08
ENSG00000234741	1.00509	1.08322e-08
ENSG00000089159	0.842961	1.08487e-08
ENSG00000144152	1.82922	1.08929e-08
ENSG00000146386	1.33507	1.09493e-08
ENSG00000165996	-0.921421	1.09695e-08
ENSG00000147124	-0.855765	1.09695e-08
ENSG00000163040	1.34462	1.10085e-08
ENSG00000147576	-1.20755	1.10634e-08
ENSG00000137040	-1.23503	1.11107e-08
ENSG00000006468	-1.25891	1.11554e-08
ENSG00000137210	-0.575567	1.11688e-08
ENSG00000085449	0.735828	1.12236e-08
ENSG00000104756	-0.95393	1.125e-08
ENSG00000126603	1.09688	1.12577e-08
ENSG00000182240	1.08333	1.12877e-08
ENSG00000174514	1.34647	1.13239e-08
ENSG00000059728	1.05089	1.13677e-08
ENSG00000182487	1.53947	1.13957e-08
ENSG00000046889	1.01976	1.15469e-08
ENSG00000144580	0.499016	1.15725e-08
ENSG00000107669	-0.690827	1.16197e-08
ENSG00000212907	1.50783	1.16258e-08
ENSG00000164867	1.47094	1.16411e-08
ENSG00000163935	-0.714138	1.16512e-08
ENSG00000040608	1.6074	1.16606e-08
ENSG00000163162	0.729994	1.16755e-08
ENSG00000027869	1.87033	1.17414e-08
ENSG00000254473	-1.16146	1.18618e-08
ENSG00000167261	1.46991	1.18618e-08
ENSG00000115380	1.3203	1.19881e-08
ENSG00000270195	1.63425	1.20247e-08
ENSG00000023734	-0.794384	1.20247e-08
ENSG00000161682	1.37774	1.20247e-08
ENSG00000165060	-0.752319	1.20539e-08
ENSG00000182551	-0.905191	1.20648e-08
ENSG00000170634	-0.830851	1.21223e-08
ENSG00000164692	1.75825	1.21777e-08
ENSG00000198523	-1.57445	1.21822e-08
ENSG00000176871	-0.679608	1.21867e-08
ENSG00000237424	1.46771	1.22663e-08
ENSG00000162104	-0.867109	1.23119e-08
ENSG00000184194	1.12375	1.24226e-08
ENSG00000120509	-0.467034	1.24466e-08
ENSG00000100916	-0.800728	1.24635e-08
ENSG00000088766	-0.639855	1.24635e-08
ENSG00000138622	-1.56717	1.25026e-08
ENSG00000259726	-1.18067	1.25066e-08
ENSG00000130363	-0.919939	1.25493e-08
ENSG00000197927	1.6139	1.2595e-08
ENSG00000089737	-0.7639	1.26136e-08
ENSG00000135127	1.95153	1.26274e-08
ENSG00000095209	-0.947313	1.26388e-08
ENSG00000137819	1.57328	1.2917e-08
ENSG00000159110	0.760541	1.29452e-08
ENSG00000197766	1.77985	1.30856e-08
ENSG00000114166	-0.968897	1.30952e-08
ENSG00000221978	0.824799	1.31017e-08
ENSG00000119714	1.98746	1.32722e-08
ENSG00000143374	-0.6758	1.32942e-08
ENSG00000186854	1.4164	1.33114e-08
ENSG00000136574	-0.877376	1.33202e-08
ENSG00000169184	1.23188	1.33252e-08
ENSG00000091317	0.862132	1.33707e-08
ENSG00000122862	1.18996	1.35187e-08
ENSG00000198924	-1.03114	1.35187e-08
ENSG00000175274	0.795335	1.35416e-08
ENSG00000166130	1.26732	1.35553e-08
ENSG00000066735	1.14931	1.36036e-08
ENSG00000020181	1.15752	1.36131e-08
ENSG00000172183	2.00794	1.36392e-08
ENSG00000108839	1.08251	1.36834e-08
ENSG00000101199	0.72918	1.37648e-08
ENSG00000166411	-1.80885	1.37783e-08
ENSG00000160679	-0.388448	1.38771e-08
ENSG00000146197	-1.55837	1.41988e-08
ENSG00000090432	-0.553259	1.42136e-08
ENSG00000139218	-0.621796	1.42347e-08
ENSG00000099282	1.15901	1.43562e-08
ENSG00000130764	-0.496581	1.43598e-08
ENSG00000080709	-1.30489	1.43721e-08
ENSG00000188636	-0.956505	1.4479e-08
ENSG00000183853	0.811098	1.45283e-08
ENSG00000168477	1.27519	1.45407e-08
ENSG00000269165	1.63196	1.46796e-08
ENSG00000116675	-1.16618	1.47166e-08
ENSG00000215251	-1.09098	1.47532e-08
ENSG00000143815	0.779325	1.47773e-08
ENSG00000189362	0.706785	1.48167e-08
ENSG00000197142	1.04897	1.48675e-08
ENSG00000158186	-0.987925	1.49616e-08
ENSG00000135336	-0.703608	1.5084e-08
ENSG00000131174	-0.844822	1.5084e-08
ENSG00000203740	-1.96315	1.50845e-08
ENSG00000135537	-1.07273	1.51473e-08
ENSG00000116489	0.801997	1.51543e-08
ENSG00000232810	2.25715	1.52745e-08
ENSG00000044115	-0.667915	1.53338e-08
ENSG00000184831	-1.06082	1.53338e-08
ENSG00000225205	1.22794	1.5385e-08
ENSG00000048828	-0.746546	1.54608e-08
ENSG00000198155	1.18238	1.56755e-08
ENSG00000007392	0.957641	1.57615e-08
ENSG00000172345	1.11141	1.58681e-08
ENSG00000186652	2.45532	1.60458e-08
ENSG00000137563	1.57076	1.6079e-08
ENSG00000165655	0.888453	1.6079e-08
ENSG00000144674	-0.939674	1.60933e-08
ENSG00000185475	0.48813	1.62547e-08
ENSG00000163219	0.960069	1.63148e-08
ENSG00000163898	1.78849	1.63163e-08
ENSG00000175879	1.79535	1.63288e-08
ENSG00000176542	-0.66521	1.63288e-08
ENSG00000088179	-0.851845	1.633e-08
ENSG00000006638	1.21228	1.64185e-08
ENSG00000177839	1.16106	1.64247e-08
ENSG00000266378	2.87161	1.64247e-08
ENSG00000100181	1.28927	1.65183e-08
ENSG00000128578	-1.52877	1.6528e-08
ENSG00000128731	-0.693081	1.65753e-08
ENSG00000137547	-0.873154	1.66086e-08
ENSG00000205531	-0.444203	1.66128e-08
ENSG00000122566	-0.428141	1.66847e-08
ENSG00000148468	0.892295	1.66847e-08
ENSG00000137364	-0.726993	1.67856e-08
ENSG00000038274	-0.571699	1.6939e-08
ENSG00000110328	1.10346	1.69691e-08
[truncated: 54,203 more rows]

## Sheet: DEG_CA
Ensembl_id	logRatio(>60/<31)	FDR
ENSG00000150893	-3.61	0
ENSG00000164089	-3.43	0
ENSG00000105664	3.38	1.27e-06
ENSG00000225968	0.92	2.483e-05
ENSG00000197991	-2.54	8.527e-05
ENSG00000156026	-0.57	0.00019556
ENSG00000257259	2.36	0.00019556
ENSG00000131080	1.7	0.00029027
ENSG00000155265	1.89	0.00050451
ENSG00000117528	-1.11	0.00077092
ENSG00000173451	-1.21	0.00077092
ENSG00000244694	2.19	0.00077169
ENSG00000145832	-2.03	0.00097384
ENSG00000214485	-1.26	0.00116273
ENSG00000151164	-2.11	0.00167809
ENSG00000105976	-1.47	0.0018676
ENSG00000101558	-0.72	0.00214725
ENSG00000253785	-2.06	0.00296599
ENSG00000000938	1.21	0.00318841
ENSG00000176971	1.36	0.00318841
ENSG00000120217	-1.32	0.00363531
ENSG00000106526	-1.2	0.00391376
ENSG00000149489	0.91	0.00391376
ENSG00000256443	-1.57	0.00391376
ENSG00000172974	-1.64	0.00421931
ENSG00000101464	-0.46	0.0043177
ENSG00000104369	-1.21	0.0043177
ENSG00000118137	1.93	0.0043177
ENSG00000163687	1.77	0.0043177
ENSG00000166153	-1.98	0.0043177
ENSG00000172594	-0.69	0.0043177
ENSG00000196352	-1.12	0.0043177
ENSG00000196358	1.13	0.0043177
ENSG00000261292	2.3	0.0043177
ENSG00000261840	0.96	0.0043177
ENSG00000105877	1.59	0.00445734
ENSG00000184588	-1.55	0.00445734
ENSG00000011347	-0.98	0.0045175
ENSG00000115084	-0.9	0.0045175
ENSG00000164022	-0.41	0.0045175
ENSG00000171476	-1.92	0.0045175
ENSG00000184007	-0.83	0.0045175
ENSG00000229638	-1.03	0.0045175
ENSG00000169018	-0.82	0.0047288
ENSG00000234369	-1.88	0.00536126
ENSG00000229932	-1.38	0.005523
ENSG00000162551	1.18	0.00581328
ENSG00000143127	1.33	0.005977
ENSG00000154767	0.53	0.005977
ENSG00000236814	-1.33	0.00598985
ENSG00000174977	-0.92	0.00610949
ENSG00000253603	-2.1	0.00610949
ENSG00000244274	-0.81	0.00620598
ENSG00000122176	1.66	0.00630918
ENSG00000213430	-1.67	0.00630918
ENSG00000101189	0.41	0.00646441
ENSG00000157637	0.46	0.00656931
ENSG00000185839	-1.37	0.00656931
ENSG00000243709	1.38	0.00665872
ENSG00000130513	2.23	0.00673898
ENSG00000229621	-2.37	0.00673898
ENSG00000184661	-1.5	0.00679642
ENSG00000225210	1.94	0.00681228
ENSG00000171840	0.92	0.00716866
ENSG00000175606	-1.18	0.00716866
ENSG00000076716	-1.11	0.00721357
ENSG00000047457	1.88	0.00728574
ENSG00000129625	-0.65	0.00731119
ENSG00000130300	1.66	0.00731119
ENSG00000158825	1.2	0.00739419
ENSG00000178075	1.08	0.00779802
ENSG00000267809	-1.06	0.00779802
ENSG00000003147	-0.73	0.00785396
ENSG00000070831	-0.49	0.00785396
ENSG00000173598	-1.29	0.00785396
ENSG00000235449	-1.34	0.00785396
ENSG00000269356	2.36	0.00785396
ENSG00000124641	-0.66	0.00822208
ENSG00000145332	-0.82	0.00822208
ENSG00000234797	-1.03	0.00822208
ENSG00000267185	-1.36	0.00822208
ENSG00000154639	-1.06	0.00867497
ENSG00000122068	-0.72	0.00914599
ENSG00000072210	-0.76	0.00942715
ENSG00000104848	-1.51	0.00942715
ENSG00000111802	-0.5	0.00942715
ENSG00000129071	-0.59	0.00942715
ENSG00000164253	-0.46	0.00942715
ENSG00000100612	-0.68	0.00956222
ENSG00000150054	-1.35	0.00956222
ENSG00000116752	-0.79	0.00979349
ENSG00000225137	-1.53	0.00979349
ENSG00000235688	1.87	0.00979349
ENSG00000140955	1.74	0.0106151
ENSG00000197859	1.58	0.0106176
ENSG00000184100	-1.49	0.010967
ENSG00000084090	-1.04	0.0112726
ENSG00000116977	-0.74	0.0112726
ENSG00000154001	-0.53	0.0112726
ENSG00000182287	-0.93	0.0112726
ENSG00000196792	-0.52	0.0112726
ENSG00000128536	1.55	0.0113126
ENSG00000132912	-0.56	0.0113126
ENSG00000244734	2.06	0.0113126
ENSG00000121900	1.02	0.0113699
ENSG00000135535	-0.64	0.0113699
ENSG00000021355	-1.42	0.0113779
ENSG00000187535	0.52	0.0117558
ENSG00000203668	-0.68	0.0117911
ENSG00000157017	1.12	0.0118235
ENSG00000066027	-0.58	0.0118878
ENSG00000114770	-1.19	0.0118878
ENSG00000139131	-0.63	0.0119194
ENSG00000122644	-1.04	0.0120966
ENSG00000256356	-1.49	0.0121229
ENSG00000160124	-0.53	0.0121444
ENSG00000087470	-0.59	0.0127018
ENSG00000111684	-0.96	0.0127018
ENSG00000133110	1.89	0.0127018
ENSG00000180530	-1.03	0.0127018
ENSG00000236090	-1.83	0.0127018
ENSG00000022840	-0.7	0.0127396
ENSG00000111832	-0.54	0.0127396
ENSG00000148459	-0.85	0.0127396
ENSG00000162367	1.12	0.0127396
ENSG00000175224	0.32	0.0127396
ENSG00000225670	1.64	0.0127396
ENSG00000228232	-1.14	0.0127396
ENSG00000231789	1.66	0.0127396
ENSG00000237350	-1.56	0.0127396
ENSG00000121579	-0.72	0.0131756
ENSG00000135537	-0.95	0.0131756
ENSG00000062194	-0.36	0.0135994
ENSG00000105329	1.11	0.0135994
ENSG00000230578	-2.13	0.0136446
ENSG00000084676	-0.35	0.0140677
ENSG00000135736	0.76	0.0140677
ENSG00000137040	-1.06	0.0140677
ENSG00000138771	-1.23	0.0140677
ENSG00000183888	1.9	0.0140677
ENSG00000188783	1.37	0.0140677
ENSG00000233214	-1.83	0.0142107
ENSG00000124343	1.69	0.014475
ENSG00000128578	-1.32	0.014475
ENSG00000158435	-0.4	0.014475
ENSG00000197604	1.47	0.014475
ENSG00000263207	2.13	0.014475
ENSG00000148143	-0.47	0.0145582
ENSG00000185565	-1.45	0.0145582
ENSG00000171608	0.63	0.0148278
ENSG00000089050	-0.52	0.014872
ENSG00000159387	1.67	0.0150869
ENSG00000231989	-1.77	0.0150869
ENSG00000232472	-0.91	0.0150869
ENSG00000273321	2.1	0.0152381
ENSG00000134245	0.72	0.0154639
ENSG00000161835	1.28	0.0154992
ENSG00000177889	-0.55	0.0154992
ENSG00000166736	-2.01	0.0157015
ENSG00000183049	-0.97	0.0157939
ENSG00000206172	2.03	0.0168612
ENSG00000120992	-0.77	0.0169408
ENSG00000218350	-2.01	0.0173949
ENSG00000068001	1.04	0.0174583
ENSG00000138463	-0.92	0.0174583
ENSG00000234106	-1.24	0.0174583
ENSG00000163083	1.55	0.0174654
ENSG00000137547	-0.77	0.0177239
ENSG00000185523	2.44	0.0177293
ENSG00000073169	0.52	0.0178605
ENSG00000112078	-0.78	0.0178605
ENSG00000138670	0.84	0.0178605
ENSG00000004660	0.74	0.0178635
ENSG00000116990	-1.05	0.0178635
ENSG00000125952	0.44	0.0178635
ENSG00000185880	-0.84	0.0178635
ENSG00000171204	-0.41	0.0181309
ENSG00000236603	-1.43	0.0183698
ENSG00000163607	-0.74	0.0185308
ENSG00000163736	2	0.0187904
ENSG00000136522	-0.71	0.0188039
ENSG00000141639	-1.44	0.0188039
ENSG00000163631	2.09	0.0188039
ENSG00000205038	1.8	0.0188039
ENSG00000231167	-1.21	0.0188039
ENSG00000244242	1.02	0.0188039
ENSG00000255529	-0.44	0.0188039
ENSG00000007933	1.23	0.0188372
ENSG00000164181	1.43	0.0188372
ENSG00000189058	1.25	0.0188372
ENSG00000231006	-1.22	0.0188372
ENSG00000232680	-1.85	0.0188372
ENSG00000254966	1.16	0.0188372
ENSG00000267316	1.46	0.0188372
ENSG00000272156	1.14	0.0188372
ENSG00000102010	1.09	0.0188518
ENSG00000169764	-1.04	0.0188518
ENSG00000267784	-1.13	0.0188518
ENSG00000188536	2	0.0190067
ENSG00000122035	-1.22	0.0190921
ENSG00000153310	-0.75	0.0191057
ENSG00000118276	-1.06	0.0196138
ENSG00000171159	0.7	0.0196138
ENSG00000180448	0.61	0.0196138
ENSG00000224383	1.21	0.0196138
ENSG00000184160	1.23	0.0196708
ENSG00000139239	-0.9	0.0196801
ENSG00000164654	-0.69	0.0201246
ENSG00000135914	1.83	0.0206754
ENSG00000146083	0.45	0.0206754
ENSG00000157600	-0.97	0.0206754
ENSG00000213185	1.59	0.0206754
ENSG00000219665	0.51	0.0206754
ENSG00000270504	0.98	0.0211987
ENSG00000086991	1.58	0.0214184
ENSG00000213123	0.49	0.0214184
ENSG00000272872	1.88	0.0214184
ENSG00000103018	-0.36	0.0214963
ENSG00000164736	1.21	0.0214963
ENSG00000163110	-1.1	0.0215319
ENSG00000087502	-0.63	0.0216292
ENSG00000104756	-0.76	0.0218116
ENSG00000119681	1.35	0.0218116
ENSG00000073008	-1.22	0.0219491
ENSG00000152413	-1.01	0.0219491
ENSG00000164023	-1.23	0.0219491
ENSG00000182600	1.23	0.0221887
ENSG00000254911	1.13	0.0224969
ENSG00000213790	-1.81	0.0225525
ENSG00000106610	-0.6	0.0226658
ENSG00000115137	-0.65	0.0226658
ENSG00000115183	-0.89	0.0226658
ENSG00000143303	0.43	0.0226658
ENSG00000187634	1.49	0.0226658
ENSG00000224861	-0.96	0.0226658
ENSG00000226958	-1.72	0.0226658
ENSG00000249565	-1.3	0.0226658
ENSG00000003509	-0.51	0.0228795
ENSG00000087995	-0.47	0.0228795
ENSG00000100129	-0.44	0.0228795
ENSG00000135842	-1.28	0.0228795
ENSG00000135913	-0.76	0.0228795
ENSG00000142920	1.12	0.0228795
ENSG00000173715	1.22	0.0228795
ENSG00000177051	0.42	0.0228795
ENSG00000184990	0.53	0.0228795
ENSG00000213578	1.63	0.0228795
ENSG00000214973	-1.81	0.0228795
ENSG00000233426	-0.68	0.0228795
ENSG00000235084	-0.9	0.0228795
ENSG00000180628	-0.69	0.0228991
ENSG00000174175	1.23	0.0233741
ENSG00000183506	0.63	0.0235676
ENSG00000228589	-1.1	0.0235806
ENSG00000112996	-0.82	0.0236631
ENSG00000118523	1.49	0.0236631
ENSG00000235169	0.88	0.0236631
ENSG00000272417	1.9	0.0236631
ENSG00000253925	-1.88	0.0237709
ENSG00000177144	-1.55	0.0239179
ENSG00000122557	0.33	0.0239377
ENSG00000223803	-0.99	0.0239377
ENSG00000227908	1.63	0.0239377
ENSG00000114107	-0.57	0.0241797
ENSG00000169083	-1.07	0.0241797
ENSG00000224287	-1.09	0.0244951
ENSG00000064225	-0.82	0.0244979
ENSG00000114480	-1.21	0.0244979
ENSG00000166233	-0.4	0.0244979
ENSG00000183199	-1.23	0.0244979
ENSG00000213252	-1.72	0.0245838
ENSG00000108839	0.88	0.0246046
ENSG00000109572	-0.74	0.0246046
ENSG00000158805	0.46	0.0246046
ENSG00000113712	-0.77	0.0246379
ENSG00000225439	-0.76	0.0246379
ENSG00000102158	-0.6	0.0246901
ENSG00000213672	0.69	0.0247429
ENSG00000120333	-0.33	0.0248574
ENSG00000229668	-1.93	0.0248574
ENSG00000123933	0.59	0.0249561
ENSG00000136273	-0.47	0.0249571
ENSG00000113328	-0.81	0.0249603
ENSG00000272604	-0.77	0.0251229
ENSG00000130600	1.15	0.0251458
ENSG00000135241	-0.76	0.0251458
ENSG00000140297	-1.67	0.0251458
ENSG00000167685	0.57	0.0252063
ENSG00000178464	-0.78	0.0252063
ENSG00000272434	1.17	0.0258266
ENSG00000103653	0.44	0.0258953
ENSG00000162496	0.74	0.0258953
ENSG00000176659	1.66	0.0259353
ENSG00000235105	-1.77	0.0260226
ENSG00000187866	-0.3	0.0261974
ENSG00000144468	-0.46	0.0265054
ENSG00000004975	0.42	0.0267839
ENSG00000182831	-0.4	0.0267839
ENSG00000185834	-0.97	0.0267839
ENSG00000224609	1.92	0.0267839
ENSG00000242071	-0.81	0.0267839
ENSG00000116954	-0.52	0.0268699
ENSG00000215712	-0.56	0.0268699
ENSG00000075415	-0.73	0.0269046
ENSG00000005700	-0.56	0.0269179
ENSG00000058272	-0.28	0.0269179
ENSG00000112053	1.48	0.0269179
ENSG00000138600	-0.86	0.0269179
ENSG00000164603	-0.7	0.0269179
ENSG00000187372	-0.51	0.0273128
ENSG00000126249	-0.51	0.027876
ENSG00000259099	-2.13	0.0279982
ENSG00000261675	-1.7	0.0280898
ENSG00000128591	-1.16	0.0284327
ENSG00000186940	-1.27	0.0284327
ENSG00000205517	1.01	0.0284327
ENSG00000176720	0.88	0.0288963
ENSG00000138297	-0.42	0.0290161
ENSG00000091039	-0.51	0.029101
ENSG00000105339	0.82	0.029101
ENSG00000127589	-1.12	0.029101
ENSG00000173898	1.11	0.029101
ENSG00000101440	1.1	0.0292151
ENSG00000106483	1.85	0.0292151
ENSG00000175110	-0.79	0.0292151
ENSG00000106070	0.84	0.0293905
ENSG00000102471	-0.78	0.0294194
ENSG00000164112	-1.87	0.0294194
ENSG00000241061	-1.07	0.0297348
ENSG00000267270	0.91	0.0297348
ENSG00000213593	-0.46	0.0300224
ENSG00000163743	-0.53	0.0301166
ENSG00000140326	0.48	0.0303344
ENSG00000140941	-0.69	0.0303697
ENSG00000180549	1.4	0.0303697
ENSG00000165175	-0.9	0.030432
ENSG00000272065	1.47	0.0304647
ENSG00000115457	1.08	0.030677
ENSG00000137225	1.42	0.0307516
ENSG00000119714	1.54	0.0308396
ENSG00000185262	0.79	0.0311478
ENSG00000226757	-2.2	0.0311478
ENSG00000272832	2.06	0.0311478
ENSG00000229944	-1.08	0.0313566
ENSG00000101892	1.78	0.0316895
ENSG00000119446	-0.63	0.0316895
ENSG00000177189	-0.51	0.0316895
ENSG00000214110	-1.21	0.0316895
ENSG00000251188	1.23	0.0316895
ENSG00000075790	-0.48	0.0316987
ENSG00000116957	-0.41	0.0316987
ENSG00000144840	-0.38	0.0316987
ENSG00000168906	-0.99	0.0316987
ENSG00000184349	-0.73	0.0316987
ENSG00000253764	1.24	0.0316987
ENSG00000151229	-0.85	0.0321996
ENSG00000226221	-1.04	0.0323416
ENSG00000009844	-0.66	0.0325333
ENSG00000115756	0.52	0.0325333
ENSG00000124313	0.46	0.0325333
ENSG00000134108	-0.59	0.0325333
ENSG00000160318	1	0.0325333
ENSG00000162972	-0.67	0.0325333
ENSG00000166960	1.89	0.0325333
ENSG00000168334	-1.59	0.0325333
ENSG00000169446	-0.51	0.0325333
ENSG00000170145	-0.65	0.0325333
ENSG00000233483	1.2	0.0325333
ENSG00000243547	-1.07	0.0325333
ENSG00000249825	1.17	0.0325333
ENSG00000254759	-1.08	0.0325333
ENSG00000272782	0.86	0.0325333
ENSG00000072415	-0.56	0.0326647
ENSG00000120896	0.72	0.0326647
ENSG00000135549	-0.94	0.0326647
ENSG00000168026	0.56	0.0326647
ENSG00000184515	-0.86	0.0326647
ENSG00000186076	-1.11	0.0326647
ENSG00000226252	1.17	0.0326647
ENSG00000134138	-0.45	0.0327
ENSG00000177875	0.91	0.0327
ENSG00000006451	-0.37	0.0330695
ENSG00000064652	-0.37	0.0330695
ENSG00000092108	-0.34	0.0330695
ENSG00000176018	-0.5	0.0330695
ENSG00000166200	-0.59	0.0330801
ENSG00000108262	0.58	0.033119
ENSG00000119729	-0.73	0.0332269
ENSG00000198156	1.47	0.0332269
ENSG00000141298	-0.36	0.0333436
ENSG00000258535	2.19	0.0333436
ENSG00000232855	0.91	0.0336415
ENSG00000171033	-1.1	0.033742
ENSG00000129038	1.17	0.033879
ENSG00000131791	-0.86	0.033879
ENSG00000229604	1.62	0.033879
ENSG00000108932	1.74	0.0340013
ENSG00000151092	-0.57	0.0340013
ENSG00000163630	-1.7	0.0340013
ENSG00000198648	-0.68	0.0340013
ENSG00000226964	-1.33	0.0340013
ENSG00000185615	1.1	0.0347682
ENSG00000235847	-1.68	0.03481
ENSG00000105793	-0.48	0.0349631
ENSG00000173960	-0.46	0.0349631
ENSG00000250878	-1.42	0.0349631
ENSG00000204196	-0.96	0.0350877
ENSG00000225022	-1.28	0.0351838
ENSG00000048392	-0.5	0.0352587
ENSG00000196391	-0.97	0.0357966
ENSG00000260747	-1.5	0.0360061
ENSG00000177380	0.83	0.0362418
ENSG00000164134	-0.75	0.0363873
ENSG00000109083	0.44	0.0366519
ENSG00000084733	-0.57	0.036846
ENSG00000105327	0.9	0.036846
ENSG00000106066	-1.28	0.036846
ENSG00000118246	-0.88	0.036846
ENSG00000174307	0.74	0.036846
ENSG00000198520	1.15	0.036846
ENSG00000106993	-0.86	0.0375075
ENSG00000204577	1.12	0.0375288
ENSG00000236349	-1.36	0.0375288
ENSG00000104408	-0.38	0.0375686
ENSG00000117481	-0.32	0.0376216
ENSG00000132470	0.79	0.0376968
ENSG00000229132	-1.2	0.0376968
ENSG00000048540	1.15	0.0379947
ENSG00000134283	-0.38	0.0379947
ENSG00000225159	-1.33	0.0380318
ENSG00000102098	-0.56	0.0381535
ENSG00000168309	1.2	0.0381535
ENSG00000180543	-0.66	0.0381535
ENSG00000228929	-1.04	0.0381535
ENSG00000235082	-1.56	0.0381535
ENSG00000268496	1.63	0.0381535
ENSG00000110203	1.71	0.0381691
ENSG00000164251	1.4	0.0382654
ENSG00000100906	0.82	0.038364
ENSG00000244716	-0.84	0.038364
ENSG00000066813	1.97	0.0383701
ENSG00000138378	-0.97	0.0383928
ENSG00000143995	-0.74	0.0383928
ENSG00000104643	-0.54	0.0385046
ENSG00000113296	1.24	0.0385046
ENSG00000164346	-0.44	0.0385046
ENSG00000261481	2.17	0.0385046
ENSG00000178146	-1.58	0.0385667
ENSG00000075089	-0.42	0.0388452
ENSG00000111880	-0.57	0.0388452
ENSG00000132017	0.46	0.0388452
ENSG00000133246	1.1	0.0388452
ENSG00000133519	1.63	0.0388452
ENSG00000135702	0.72	0.0388452
ENSG00000137942	-0.48	0.0388452
ENSG00000138138	-0.72	0.0388452
ENSG00000139173	-0.76	0.0388452
ENSG00000139726	-0.44	0.0388452
ENSG00000141179	-0.31	0.0388452
ENSG00000147687	-0.75	0.0388452
ENSG00000151136	-1.14	0.0388452
ENSG00000154370	0.48	0.0388452
ENSG00000158955	1.49	0.0388452
ENSG00000163817	-1.62	0.0388452
ENSG00000167588	-1.05	0.0388452
ENSG00000170185	-0.78	0.0388452
ENSG00000171425	0.51	0.0388452
ENSG00000173702	1.51	0.0388452
ENSG00000228214	-1.3	0.0388452
ENSG00000230479	1.78	0.0388452
ENSG00000237748	-1.16	0.0388452
ENSG00000241506	-1.26	0.0388452
ENSG00000258373	-1.52	0.0388452
ENSG00000258647	1.36	0.0388452
ENSG00000259236	1.7	0.0388452
ENSG00000262944	-0.71	0.0388452
ENSG00000263624	-1.52	0.0388452
ENSG00000267279	0.92	0.0388452
ENSG00000111674	0.97	0.0389937
ENSG00000100298	1.71	0.0390591
ENSG00000174013	-0.46	0.0390591
ENSG00000206176	1.87	0.0390591
ENSG00000255883	-1.28	0.0395603
ENSG00000264448	-1.39	0.0395603
ENSG00000183615	1.06	0.0396962
ENSG00000099246	-0.53	0.039826
ENSG00000249646	1.56	0.0400899
ENSG00000224004	-1.22	0.0401255
ENSG00000267472	1.55	0.0403808
ENSG00000215440	0.49	0.0405734
ENSG00000250337	1.86	0.0405734
ENSG00000256092	0.94	0.0405734
ENSG00000061794	-0.8	0.0407322
ENSG00000260992	0.99	0.0407322
ENSG00000110330	-0.34	0.0407574
ENSG00000112245	-0.82	0.0407964
ENSG00000182492	1.17	0.0407964
ENSG00000185522	1.04	0.0407964
ENSG00000155463	-0.53	0.0408179
ENSG00000168405	1.06	0.040873
ENSG00000270344	0.9	0.040963
ENSG00000259384	2.13	0.0411659
ENSG00000211662	1.76	0.0411925
ENSG00000143756	-0.42	0.0412792
ENSG00000233913	-0.85	0.0412792
ENSG00000245552	0.87	0.0412792
ENSG00000250934	1.12	0.0412792
ENSG00000005961	1.13	0.0413495
ENSG00000050628	-1.14	0.0413495
ENSG00000070087	-0.61	0.0413495
ENSG00000102738	-0.59	0.0413495
ENSG00000107960	-0.53	0.0413495
ENSG00000113448	-0.87	0.0413495
ENSG00000131188	1.15	0.0413495
ENSG00000139620	-0.32	0.0413495
ENSG00000143125	1.78	0.0413495
ENSG00000144648	1.21	0.0413495
ENSG00000146039	1.98	0.0413495
ENSG00000166477	-0.6	0.0413495
ENSG00000167508	0.52	0.0413495
ENSG00000173535	1.08	0.0413495
ENSG00000184436	0.55	0.0413495
ENSG00000187266	0.87	0.0413495
ENSG00000198642	-0.37	0.0413495
ENSG00000212802	-0.68	0.0413495
ENSG00000228839	1.14	0.0413495
ENSG00000231434	-1.5	0.0413495
ENSG00000239789	-0.42	0.0413495
ENSG00000267317	0.65	0.0413495
ENSG00000267352	1	0.0413495
ENSG00000272153	0.7	0.0413495
ENSG00000142634	0.78	0.0415079
ENSG00000143933	-0.49	0.0415079
ENSG00000039523	0.47	0.0416239
ENSG00000148291	0.43	0.0416239
ENSG00000130717	0.36	0.0416539
ENSG00000138115	1.17	0.0416956
ENSG00000184788	-1.03	0.0416956
ENSG00000023909	-0.78	0.0417122
ENSG00000093134	1.45	0.0417122
ENSG00000231684	-1.11	0.0417578
ENSG00000239835	-2.14	0.0417578
ENSG00000105643	0.98	0.0418311
ENSG00000223254	-2.08	0.0418311
ENSG00000140830	-0.56	0.0419107
ENSG00000218426	-0.82	0.0419597
ENSG00000244558	1.09	0.0419597
ENSG00000267287	1.5	0.0419597
ENSG00000006695	-0.77	0.0420104
ENSG00000132676	-0.55	0.0420104
ENSG00000102934	0.98	0.0421702
ENSG00000123213	-0.83	0.0421702
ENSG00000132313	-0.77	0.0421702
ENSG00000175003	1.25	0.0421702
ENSG00000169504	-0.81	0.0423848
ENSG00000197106	-1.41	0.0423848
ENSG00000251692	1.34	0.0423848
ENSG00000205078	1.2	0.0427758
ENSG00000018510	-0.58	0.0428127
ENSG00000101557	-0.53	0.0428127
ENSG00000143140	0.87	0.0428322
ENSG00000234779	1.35	0.0428322
ENSG00000247092	0.61	0.0428322
ENSG00000146674	1.12	0.0431801
ENSG00000104131	-0.62	0.043303
ENSG00000145779	-0.66	0.0434283
ENSG00000165646	-0.44	0.0436258
ENSG00000179921	1.19	0.0436258
ENSG00000242611	1.88	0.0436258
ENSG00000168522	-0.33	0.0436676
ENSG00000058668	-0.8	0.0438216
ENSG00000166508	0.5	0.044304
ENSG00000097033	-0.68	0.0444239
ENSG00000237463	1.76	0.0444239
ENSG00000100276	1.46	0.0444439
ENSG00000133731	-0.67	0.0444439
ENSG00000148362	0.92	0.0444439
ENSG00000164975	-0.43	0.0444439
ENSG00000183826	-0.55	0.0444439
ENSG00000231113	0.63	0.0444439
ENSG00000237614	1.58	0.0444439
ENSG00000241478	-1.44	0.0444439
ENSG00000273455	2.14	0.0444439
ENSG00000128833	0.81	0.0445062
ENSG00000162591	1	0.0445062
ENSG00000235704	2.14	0.0447408
ENSG00000151611	-0.67	0.0447925
ENSG00000213553	-0.89	0.0447925
ENSG00000126953	-0.69	0.0448411
ENSG00000187325	-0.54	0.0448411
ENSG00000248583	2.14	0.0448411
ENSG00000269097	1.39	0.044969
ENSG00000234825	-1.01	0.0450563
ENSG00000028528	-0.33	0.0452169
ENSG00000166971	-0.73	0.0458058
ENSG00000180329	-0.61	0.0458976
ENSG00000181873	-0.49	0.046343
ENSG00000273153	1.9	0.046343
ENSG00000242259	-0.5	0.0463552
ENSG00000175387	-0.33	0.046437
ENSG00000273437	1.02	0.046437
ENSG00000052723	-0.35	0.0465223
ENSG00000089063	-0.41	0.0465223
ENSG00000135698	-0.47	0.0465223
ENSG00000163754	-0.84	0.0465684
ENSG00000007541	0.48	0.0467461
ENSG00000067992	-0.56	0.0467713
ENSG00000133243	0.4	0.0467713
ENSG00000144381	-0.79	0.0467713
ENSG00000151806	-0.69	0.0467713
ENSG00000175193	-0.37	0.0467713
ENSG00000242173	0.88	0.0467713
ENSG00000269376	1.81	0.0467713
ENSG00000267913	1.02	0.046846
ENSG00000131966	-0.56	0.046995
ENSG00000154174	-0.74	0.046995
ENSG00000169181	1.79	0.046995
ENSG00000214460	-1.05	0.046995
ENSG00000234176	-1.34	0.046995
ENSG00000114529	-1.35	0.0470872
ENSG00000114354	-0.42	0.0471085
ENSG00000164024	-0.77	0.0471085
ENSG00000023330	-0.93	0.0471199
ENSG00000110321	-0.56	0.0471438
ENSG00000136159	-0.48	0.047348
ENSG00000197308	2	0.0478611
ENSG00000226205	-2.12	0.0478611
ENSG00000129521	-1.13	0.0479666
ENSG00000129292	-0.56	0.0482396
ENSG00000141744	0.99	0.0484748
ENSG00000167617	1.29	0.0484748
ENSG00000137970	-0.72	0.0485212
ENSG00000196562	0.87	0.0485897
ENSG00000260912	1.22	0.0485897
ENSG00000002330	0.59	0.0486177
ENSG00000109445	-0.85	0.0486522
ENSG00000113575	-0.53	0.0488379
ENSG00000169583	1.51	0.0488379
ENSG00000236698	-1.41	0.0488379
ENSG00000084073	-0.5	0.0489088
ENSG00000057704	0.89	0.0491197
ENSG00000224531	-0.51	0.0491197
ENSG00000054598	1.04	0.0491986
ENSG00000127528	1.09	0.0491986
ENSG00000136536	-0.38	0.0491986
ENSG00000163464	1.36	0.0491986
ENSG00000176978	0.57	0.0491986
ENSG00000180071	-1.31	0.0491986
ENSG00000180953	0.61	0.0491986
ENSG00000227073	-1.81	0.0491986
ENSG00000237264	-0.92	0.0491986
ENSG00000242265	-0.96	0.0491986
ENSG00000206195	1.28	0.0493618
ENSG00000226415	-1.29	0.0494846
ENSG00000154025	1.3	0.0495413
ENSG00000107281	0.97	0.0497193
ENSG00000260996	1.1	0.0499337
ENSG00000105835	-1.27	0.0503127
ENSG00000138795	1.33	0.0503127
ENSG00000168175	-0.44	0.050501
ENSG00000077380	-0.61	0.0505337
ENSG00000255737	0.93	0.0506792
ENSG00000123983	-0.44	0.0508695
ENSG00000187109	-0.4	0.0508695
ENSG00000109519	-0.65	0.051527
ENSG00000226054	-1	0.0515505
ENSG00000163235	-1.07	0.051694
ENSG00000106018	-0.66	0.0518182
ENSG00000196743	-0.67	0.0518182
ENSG00000197170	-0.59	0.0518182
ENSG00000271344	1.07	0.0520147
ENSG00000112208	-0.63	0.0522219
ENSG00000139793	-0.52	0.0522219
ENSG00000184226	-0.94	0.0522219
ENSG00000139998	-1.21	0.0523757
ENSG00000154511	-0.42	0.0523757
ENSG00000156110	-0.69	0.0523757
ENSG00000160014	-0.52	0.0523757
ENSG00000172172	-0.56	0.0525837
ENSG00000151948	1.04	0.0526678
ENSG00000137221	0.33	0.0528638
ENSG00000251411	0.77	0.0528638
ENSG00000100852	-0.59	0.0529605
ENSG00000112031	-0.58	0.0529605
ENSG00000169288	-0.7	0.0529605
ENSG00000214413	0.29	0.0529605
ENSG00000168824	-1.17	0.0538508
ENSG00000196104	-1.66	0.053921
ENSG00000095906	0.41	0.0541093
ENSG00000105849	-0.54	0.0541188
ENSG00000230626	-0.91	0.0541188
ENSG00000273010	-1.28	0.05416
ENSG00000198832	0.87	0.0542042
ENSG00000198898	-0.66	0.0542042
ENSG00000181541	1.31	0.0544542
ENSG00000155959	-0.65	0.0544801
ENSG00000064961	0.41	0.0545905
ENSG00000139725	-0.83	0.0545905
ENSG00000152939	-0.9	0.0545905
ENSG00000231579	-1.99	0.0545905
ENSG00000100104	-0.45	0.0547902
ENSG00000158717	0.53	0.0547902
ENSG00000206177	1.9	0.0547902
ENSG00000189060	-0.49	0.0548548
ENSG00000123405	1.37	0.0551181
ENSG00000135002	-0.47	0.0551181
ENSG00000141741	0.34	0.0551181
ENSG00000175445	-1.08	0.0551181
ENSG00000180287	1.2	0.0551181
ENSG00000213654	0.91	0.0551181
ENSG00000228262	1.93	0.0551181
ENSG00000239474	-1.23	0.0551181
ENSG00000175040	1.16	0.0551935
ENSG00000226306	-1.06	0.0551935
ENSG00000100299	0.48	0.0555575
ENSG00000153487	0.41	0.0555575
ENSG00000177508	0.93	0.0555575
ENSG00000235957	-1.07	0.0555575
ENSG00000144837	1.05	0.055597
ENSG00000172331	-0.54	0.055597
ENSG00000177238	-1.62	0.055597
ENSG00000198933	0.55	0.055597
ENSG00000125910	0.96	0.0557306
ENSG00000144848	-0.42	0.0557306
ENSG00000138347	-1.19	0.0560734
ENSG00000169249	0.32	0.0560734
ENSG00000114686	-0.66	0.0564047
ENSG00000168952	-0.53	0.0564047
ENSG00000178031	1.19	0.0564047
ENSG00000204381	1.02	0.0564047
ENSG00000206417	1.05	0.0564047
ENSG00000224596	0.98	0.0564047
ENSG00000266053	-0.92	0.0564047
ENSG00000254387	-1.48	0.0565438
ENSG00000170153	-0.99	0.0570855
ENSG00000205090	0.87	0.0570959
ENSG00000134258	1.17	0.0577962
ENSG00000173818	0.43	0.0577962
ENSG00000242299	-0.67	0.0581679
ENSG00000160447	0.8	0.0582348
ENSG00000273356	0.78	0.0582348
ENSG00000153201	-0.52	0.0582801
ENSG00000089639	0.68	0.0583436
ENSG00000141391	0.51	0.0583436
ENSG00000165684	0.37	0.0583436
ENSG00000231549	-1.11	0.0583436
ENSG00000232742	-1.31	0.0583436
ENSG00000174516	0.5	0.0587731
ENSG00000198797	1.29	0.0587731
ENSG00000229161	-1.61	0.0588501
ENSG00000120913	0.74	0.0588556
ENSG00000169139	-0.31	0.0588556
ENSG00000219438	1.08	0.0588556
ENSG00000246705	0.64	0.0588556
ENSG00000089820	0.7	0.0589471
ENSG00000244300	0.73	0.05907
ENSG00000070526	0.95	0.0592258
ENSG00000186073	-0.93	0.0592423
ENSG00000231686	-1.11	0.0592423
ENSG00000232119	-0.39	0.0592423
ENSG00000253910	-0.7	0.0592423
ENSG00000006432	-0.83	0.0595146
ENSG00000007314	1.18	0.0595146
ENSG00000061938	0.58	0.0595146
ENSG00000165716	0.64	0.0595146
ENSG00000006606	1.56	0.0597927
ENSG00000150977	0.53	0.0597927
ENSG00000227376	-0.69	0.0598784
ENSG00000107779	-0.39	0.0598982
ENSG00000181104	1.08	0.0598982
ENSG00000197956	0.66	0.0598982
ENSG00000105372	0.78	0.0599228
ENSG00000131269	-0.73	0.0599228
ENSG00000163634	-0.4	0.0599228
ENSG00000215086	-1.06	0.0599228
ENSG00000236583	1.99	0.0599415
ENSG00000099904	0.44	0.059995
ENSG00000137693	-0.42	0.0602742
ENSG00000011295	-0.34	0.0603922
ENSG00000187699	-0.84	0.0603922
ENSG00000234975	-0.8	0.0605852
ENSG00000257335	1.16	0.0605852
ENSG00000170293	0.93	0.0606722
ENSG00000178162	-0.85	0.0606722
ENSG00000184113	1.35	0.0608067
ENSG00000155380	-0.82	0.0609645
ENSG00000117602	-0.55	0.0610588
ENSG00000138835	0.4	0.0610588
ENSG00000149313	-0.57	0.0610588
ENSG00000214944	0.9	0.0610588
ENSG00000224411	-1.36	0.0615198
ENSG00000228526	1.98	0.0615198
ENSG00000023318	-0.41	0.061917
ENSG00000165868	-0.41	0.061917
ENSG00000171811	0.86	0.061917
ENSG00000176490	-0.75	0.061917
ENSG00000056050	-0.43	0.0619508
ENSG00000171603	0.28	0.0621721
ENSG00000112319	-0.96	0.0621918
ENSG00000088340	1.21	0.0621931
ENSG00000101413	-0.6	0.0621931
ENSG00000111237	-0.43	0.0621931
ENSG00000166164	-0.35	0.0621931
ENSG00000170832	-0.58	0.0621931
ENSG00000172890	0.53	0.0621931
ENSG00000196378	0.53	0.0621931
ENSG00000258153	-1.34	0.0621931
ENSG00000132466	-0.45	0.0622102
ENSG00000147676	-1.16	0.0622102
ENSG00000153130	-0.55	0.0622102
ENSG00000230596	1.32	0.0622102
ENSG00000249353	-0.89	0.0622102
ENSG00000068724	0.37	0.062215
ENSG00000070444	0.44	0.062215
ENSG00000111911	-0.68	0.062215
ENSG00000127125	-0.45	0.062215
ENSG00000132005	0.41	0.062215
ENSG00000171262	-0.46	0.062215
ENSG00000204301	0.84	0.062215
ENSG00000166788	-0.39	0.0623072
ENSG00000179673	1.47	0.0623072
ENSG00000088053	0.99	0.0625791
ENSG00000183405	-0.65	0.0625791
ENSG00000162928	-0.41	0.062586
ENSG00000198780	-0.88	0.062586
ENSG00000261460	0.67	0.0628118
ENSG00000006468	-0.88	0.0628932
ENSG00000099864	0.9	0.0629122
ENSG00000152904	-0.38	0.0629901
ENSG00000186298	-0.51	0.0629901
ENSG00000268518	1.12	0.0629901
ENSG00000072657	1.47	0.0632029
ENSG00000175203	-0.35	0.0632029
ENSG00000138430	-0.7	0.0632382
ENSG00000137996	-0.61	0.0632862
ENSG00000150687	1.01	0.063383
ENSG00000100982	0.28	0.0635297
ENSG00000158106	0.75	0.0635926
ENSG00000141367	-0.6	0.0636935
ENSG00000174173	-0.72	0.0636935
ENSG00000109270	-0.4	0.0641771
ENSG00000129515	-0.51	0.0641771
ENSG00000137822	-0.53	0.0641771
ENSG00000143436	-0.39	0.0641771
ENSG00000145491	1.1	0.0641771
ENSG00000156469	-0.63	0.0641771
ENSG00000157856	-1.46	0.0641771
ENSG00000170035	-0.3	0.0641771
ENSG00000177917	0.57	0.0641771
ENSG00000178988	-0.26	0.0641771
ENSG00000181704	-0.29	0.0641771
ENSG00000244681	1.27	0.0641771
ENSG00000259706	-0.78	0.0641771
ENSG00000260331	0.94	0.0641771
ENSG00000268032	-1.16	0.0641771
ENSG00000269378	-1.17	0.0641771
ENSG00000068366	-0.83	0.0642386
ENSG00000105538	0.97	0.0642386
ENSG00000109180	-0.42	0.0642386
ENSG00000109919	-0.66	0.0642386
ENSG00000124818	-1.39	0.0642386
ENSG00000135083	-0.74	0.0642386
ENSG00000158747	0.95	0.0642386
ENSG00000166292	0.74	0.0642386
ENSG00000113391	-0.35	0.0644114
ENSG00000234025	-1.99	0.0644114
ENSG00000047932	-0.38	0.064437
ENSG00000068400	0.29	0.064437
ENSG00000171492	-0.6	0.064437
ENSG00000238072	-1.21	0.064437
ENSG00000268001	0.78	0.064437
ENSG00000228436	-0.95	0.0644484
ENSG00000176973	0.61	0.0645362
ENSG00000179361	0.48	0.0646719
ENSG00000206549	1.38	0.0647306
ENSG00000002587	0.85	0.0650479
ENSG00000081377	-0.58	0.0650479
ENSG00000101745	-0.34	0.0650479
ENSG00000115652	-0.37	0.0650479
ENSG00000117461	0.91	0.0650479
ENSG00000119535	1.05	0.0650479
ENSG00000136937	-0.4	0.0650479
ENSG00000143067	-0.61	0.0650479
ENSG00000163900	-0.32	0.0650479
ENSG00000172115	-0.85	0.0650479
ENSG00000175591	-0.86	0.0650479
ENSG00000180015	-0.95	0.0650479
ENSG00000183850	1.58	0.0650479
ENSG00000225151	0.6	0.0650479
ENSG00000272950	1.49	0.0650479
ENSG00000134375	-0.71	0.065089
ENSG00000226084	-0.72	0.065089
ENSG00000114999	-0.4	0.0652558
ENSG00000133612	0.4	0.0653263
ENSG00000167196	-0.42	0.065466
ENSG00000101266	-0.51	0.0655489
ENSG00000104419	0.87	0.0655489
ENSG00000117298	0.53	0.0655489
ENSG00000163092	-1.29	0.0655489
ENSG00000198055	0.38	0.0655489
ENSG00000226432	-1.56	0.0655489
ENSG00000150938	0.62	0.0655793
ENSG00000171703	0.52	0.0655793
ENSG00000175866	0.76	0.0655793
ENSG00000223502	1.33	0.0655793
ENSG00000106991	0.94	0.0657255
ENSG00000173918	-1.06	0.0658074
ENSG00000241741	-0.86	0.0658832
ENSG00000273183	0.91	0.0659214
ENSG00000161813	-0.57	0.0659387
ENSG00000240541	1.7	0.0659387
ENSG00000108176	-0.69	0.0660092
ENSG00000090238	0.75	0.0660181
ENSG00000167716	0.55	0.0660181
ENSG00000228205	-0.75	0.0660181
ENSG00000143028	-0.73	0.0662489
ENSG00000272983	0.84	0.0663594
ENSG00000176155	0.48	0.0664166
ENSG00000268660	-0.85	0.0664806
ENSG00000198843	-0.44	0.0665016
ENSG00000234213	-1.22	0.0665174
ENSG00000259658	1.3	0.0666198
ENSG00000030110	-0.38	0.0667487
ENSG00000101367	-0.48	0.0668328
ENSG00000127533	1.52	0.0668328
ENSG00000147168	0.86	0.0668328
ENSG00000229091	-1.4	0.0668328
ENSG00000235174	-0.83	0.0668328
ENSG00000162889	-0.6	0.066911
ENSG00000105122	0.86	0.0671327
ENSG00000228053	-1.28	0.0671327
ENSG00000266173	0.33	0.0671327
ENSG00000253731	-0.69	0.0673594
ENSG00000108179	-0.73	0.0674193
ENSG00000149084	-0.42	0.0674193
ENSG00000136021	-0.44	0.0677239
ENSG00000233178	-0.99	0.0677239
ENSG00000134440	-0.66	0.0678201
ENSG00000137834	1.01	0.0678201
ENSG00000149100	-0.5	0.0678201
ENSG00000198754	-1.16	0.0678201
ENSG00000233859	-1.22	0.0678201
ENSG00000204370	-0.83	0.0678259
ENSG00000235618	1.06	0.0678259
ENSG00000270874	-1.98	0.0678259
ENSG00000236333	1.53	0.0678982
ENSG00000158882	-0.65	0.0681005
ENSG00000102362	0.79	0.0681136
ENSG00000005194	-0.51	0.068402
ENSG00000105287	0.82	0.068402
ENSG00000113811	-0.46	0.068402
ENSG00000161654	-0.47	0.068402
ENSG00000166558	-1.84	0.068402
ENSG00000167641	0.98	0.068402
ENSG00000231991	-0.93	0.068402
ENSG00000204253	-0.84	0.068614
ENSG00000067533	-0.57	0.0687347
ENSG00000164258	-0.59	0.0687347
ENSG00000259124	1.41	0.0687347
ENSG00000267544	-1.29	0.0687347
ENSG00000272593	0.83	0.0687347
ENSG00000175895	-0.47	0.0687593
ENSG00000241563	0.8	0.0688784
ENSG00000116459	-0.77	0.0689181
ENSG00000134333	-0.88	0.0689181
ENSG00000163806	0.9	0.0689181
ENSG00000118804	-1.08	0.0689837
ENSG00000100485	-0.56	0.0690854
ENSG00000177576	-0.32	0.069163
ENSG00000154582	-0.54	0.0693447
ENSG00000075142	-0.28	0.0693813
ENSG00000182985	-0.79	0.0693813
ENSG00000230542	1.67	0.0694299
ENSG00000021762	0.49	0.0695199
ENSG00000020426	-0.35	0.0698451
ENSG00000167992	1.07	0.0701333
ENSG00000170290	1.26	0.0701333
ENSG00000204568	-0.67	0.0701333
ENSG00000223380	-0.43	0.0701333
ENSG00000233621	0.72	0.0701333
ENSG00000234558	-1.53	0.0701333
ENSG00000235326	1.3	0.0701333
ENSG00000254598	-1.21	0.0701333
ENSG00000269843	0.96	0.0701333
ENSG00000119414	-0.33	0.0702027
ENSG00000164597	-0.62	0.0702222
ENSG00000261614	-1.16	0.0702265
ENSG00000117318	0.77	0.0702645
ENSG00000130066	-1.08	0.0702645
ENSG00000270523	1.19	0.0702645
ENSG00000152049	1.08	0.0703274
ENSG00000168288	-0.66	0.070388
ENSG00000104783	0.9	0.0704467
ENSG00000047617	0.89	0.0705354
ENSG00000079482	-0.43	0.0705354
ENSG00000143801	-0.31	0.0705354
ENSG00000173085	-0.64	0.0705354
ENSG00000180089	0.82	0.0705354
ENSG00000108666	-0.58	0.0706212
ENSG00000081026	-0.36	0.0706647
ENSG00000153208	0.63	0.0706647
ENSG00000214293	-0.41	0.0706647
ENSG00000120594	0.83	0.0707509
ENSG00000225674	-1.58	0.0707924
ENSG00000230360	-1.94	0.0707926
ENSG00000130558	0.79	0.0709543
ENSG00000124767	-0.56	0.071074
ENSG00000272108	1.12	0.071074
ENSG00000175463	0.98	0.0712587
ENSG00000273466	0.58	0.0712587
ENSG00000100578	-0.45	0.0714026
ENSG00000143155	-0.57	0.0714526
ENSG00000253537	-0.77	0.0714627
ENSG00000135919	1.34	0.0715989
ENSG00000170881	-0.34	0.0715989
ENSG00000179010	-0.39	0.0715989
ENSG00000210196	1.59	0.0715989
ENSG00000230257	1.65	0.0715989
ENSG00000233764	-1.91	0.0715989
ENSG00000234465	0.87	0.0715989
ENSG00000244306	1.28	0.0715989
ENSG00000006210	1.11	0.0716968
ENSG00000085514	0.94	0.0717503
ENSG00000213424	1.14	0.0717503
ENSG00000084636	0.85	0.0717553
ENSG00000128383	1.09	0.0717553
ENSG00000136868	-0.62	0.0717553
ENSG00000180228	-0.35	0.0717553
ENSG00000234782	-0.87	0.0717553
ENSG00000256128	1.92	0.0717553
ENSG00000010278	0.9	0.0718
ENSG00000103260	0.54	0.0718
ENSG00000205559	0.98	0.0719293
ENSG00000053770	-0.7	0.0720099
ENSG00000152669	1.4	0.0720167
ENSG00000258012	-1.44	0.0720167
ENSG00000129282	-0.55	0.0723618
ENSG00000261513	1.85	0.0724855
ENSG00000178429	-0.92	0.0726287
ENSG00000196781	0.49	0.0726287
ENSG00000076928	0.52	0.0726557
ENSG00000106615	-0.48	0.0726557
ENSG00000112335	-0.54	0.0726557
ENSG00000258171	-1.27	0.0726557
ENSG00000152192	1.96	0.0726917
ENSG00000156170	-0.49	0.0726917
ENSG00000134077	-0.57	0.0726988
ENSG00000164220	1.3	0.0726988
ENSG00000196335	0.98	0.0730808
ENSG00000137692	-0.56	0.0732297
ENSG00000178715	-1.22	0.0732649
ENSG00000139178	0.72	0.0733832
ENSG00000175206	1.65	0.0733832
ENSG00000272702	1.47	0.0733832
ENSG00000151846	-1	0.0733989
ENSG00000178163	-0.41	0.0733989
ENSG00000267421	0.84	0.0733989
ENSG00000005175	-0.63	0.0734455
ENSG00000104894	0.72	0.0736585
ENSG00000108861	-0.69	0.0743535
ENSG00000128692	-0.95	0.0743535
ENSG00000179094	0.71	0.0743535
ENSG00000239268	-1.93	0.0743535
ENSG00000167671	0.37	0.0753449
ENSG00000168216	-0.37	0.0755318
ENSG00000128989	-0.39	0.0755549
ENSG00000224452	-0.8	0.0755687
ENSG00000251432	0.96	0.0755848
ENSG00000087076	0.77	0.0757418
ENSG00000213331	-1.39	0.0757504
ENSG00000015520	0.79	0.0759031
ENSG00000105701	0.5	0.0759031
ENSG00000110435	-0.86	0.0759031
ENSG00000132000	0.97	0.0759031
ENSG00000139832	0.81	0.0759031
ENSG00000236008	1.31	0.0759031
ENSG00000272403	0.91	0.0760701
ENSG00000138696	-1.08	0.0760935
ENSG00000148399	0.45	0.0760935
ENSG00000157227	0.78	0.0760935
ENSG00000253767	-0.81	0.0761315
ENSG00000035141	-0.43	0.0761622
ENSG00000134504	-0.61	0.0761622
ENSG00000123130	-0.49	0.0762912
ENSG00000168994	0.83	0.0762912
ENSG00000237984	-0.85	0.0762987
ENSG00000120756	-0.86	0.0763569
ENSG00000270039	-0.55	0.0764789
ENSG00000105443	0.37	0.0767829
ENSG00000168610	-0.76	0.0767829
ENSG00000156011	-0.73	0.076818
ENSG00000248254	1.73	0.076818
ENSG00000137868	1.46	0.0768838
ENSG00000139977	-0.5	0.0769618
ENSG00000174099	-0.58	0.0769618
ENSG00000119812	-0.52	0.0773351
ENSG00000080371	-0.54	0.0773532
ENSG00000136463	-0.54	0.0773532
ENSG00000156017	-0.49	0.0773532
ENSG00000163412	-0.62	0.0773532
ENSG00000170011	0.9	0.0773532
ENSG00000172932	0.68	0.0773532
ENSG00000197724	0.34	0.0773532
ENSG00000261054	-1.19	0.0773532
ENSG00000115091	-0.61	0.0775401
ENSG00000243989	-0.4	0.0775401
ENSG00000154813	-0.62	0.0776702
ENSG00000065559	-0.45	0.077719
ENSG00000106009	0.39	0.077719
ENSG00000100664	-0.62	0.0778727
ENSG00000023734	-0.57	0.0780048
ENSG00000171316	-0.52	0.0780048
ENSG00000213574	-1.38	0.0780048
ENSG00000272645	0.81	0.0780746
ENSG00000167306	-1	0.0781904
ENSG00000181195	1.53	0.0781904
ENSG00000196553	1.91	0.0781904
ENSG00000214810	-1.62	0.0781904
ENSG00000260423	1.32	0.0781904
ENSG00000115540	-0.54	0.0782442
ENSG00000227347	-1.13	0.0782442
ENSG00000182890	-0.62	0.0783363
ENSG00000226944	0.98	0.0783363
ENSG00000125505	0.6	0.0783788
ENSG00000151135	-0.41	0.0783788
ENSG00000151247	-0.49	0.0783788
ENSG00000153446	1.12	0.0783788
ENSG00000176422	-0.59	0.0783788
ENSG00000144895	-0.52	0.0785015
ENSG00000233830	-1.05	0.0785015
ENSG00000269681	1.89	0.0785015
ENSG00000116455	-0.44	0.0785534
ENSG00000130638	-0.6	0.0785534
ENSG00000134574	0.8	0.0791477
ENSG00000085377	-0.5	0.0795473
ENSG00000152932	1.22	0.0795804
ENSG00000178026	0.7	0.0795804
ENSG00000154822	-0.82	0.079614
ENSG00000187546	0.9	0.0796805
ENSG00000198496	0.67	0.0797306
ENSG00000257270	0.77	0.079765
ENSG00000080189	0.46	0.0799185
ENSG00000070366	0.36	0.0799261
ENSG00000216285	-1.27	0.0799261
ENSG00000198816	0.52	0.080005
ENSG00000256633	1.12	0.080005
ENSG00000108588	-0.56	0.0802838
ENSG00000142765	0.82	0.0802838
ENSG00000219451	-1.1	0.0802838
ENSG00000226403	0.69	0.0805466
ENSG00000271947	1.28	0.0805466
ENSG00000106624	1.13	0.0806451
ENSG00000025039	-0.73	0.0806754
ENSG00000100100	0.87	0.0806754
ENSG00000140506	1.3	0.0807424
ENSG00000155974	-1.17	0.0807424
ENSG00000198732	1.53	0.0807424
ENSG00000234241	-1.52	0.0807424
ENSG00000259605	0.96	0.0807424
ENSG00000157653	0.92	0.0811809
ENSG00000126773	-0.46	0.0811954
ENSG00000140691	0.54	0.0811954
ENSG00000159173	1.47	0.0813477
ENSG00000128590	-0.71	0.0814609
ENSG00000198406	-1.17	0.0814609
ENSG00000123570	-0.99	0.081572
ENSG00000140932	1.27	0.0816208
ENSG00000107020	-0.59	0.0816319
ENSG00000245694	0.73	0.0816319
ENSG00000227946	0.54	0.0818716
ENSG00000135740	0.54	0.0818762
ENSG00000131634	0.8	0.0820898
ENSG00000198689	-0.53	0.0820898
ENSG00000024862	0.59	0.0821048
ENSG00000099954	-0.84	0.0821048
ENSG00000101391	-0.18	0.0821048
ENSG00000103710	-0.4	0.0821048
ENSG00000106686	0.94	0.0821048
ENSG00000107902	0.5	0.0821048
ENSG00000122678	0.4	0.0821048
ENSG00000141505	0.96	0.0821048
ENSG00000172575	-0.85	0.0821048
ENSG00000197620	-0.57	0.0821048
ENSG00000230364	-1.08	0.0821048
ENSG00000244687	-0.26	0.0821048
ENSG00000262115	1.24	0.0821048
ENSG00000054690	-0.69	0.0821871
ENSG00000137513	-0.62	0.0821871
ENSG00000167323	0.38	0.0823123
ENSG00000255967	-0.91	0.0823123
ENSG00000111875	-0.55	0.0825734
ENSG00000093144	-0.51	0.0825807
ENSG00000122359	-0.48	0.0825807
ENSG00000149289	-0.42	0.0825807
ENSG00000150593	0.55	0.0825807
ENSG00000154553	-0.84	0.0825807
ENSG00000172296	-0.6	0.0825807
ENSG00000225205	0.79	0.0825807
ENSG00000244153	-1.56	0.0825807
ENSG00000066056	0.7	0.0830588
ENSG00000102401	-0.47	0.0830588
ENSG00000103381	-0.6	0.0830588
ENSG00000143882	0.8	0.0830588
ENSG00000129055	-0.52	0.0831174
ENSG00000078304	-0.52	0.0832478
ENSG00000091527	-0.59	0.0832478
ENSG00000136960	1.07	0.0832478
ENSG00000243749	0.64	0.0840189
ENSG00000120253	-0.28	0.084124
ENSG00000005486	0.38	0.0842648
ENSG00000132024	0.37	0.0842648
ENSG00000151743	-0.74	0.0842648
ENSG00000144504	0.52	0.0843301
ENSG00000147650	-0.64	0.0843301
ENSG00000181523	0.43	0.0843301
ENSG00000186687	-0.71	0.0843301
ENSG00000228401	0.94	0.0843301
ENSG00000245651	1.08	0.0843301
ENSG00000022267	-1.07	0.0843523
ENSG00000132463	-0.58	0.0843523
ENSG00000135655	-0.42	0.0843523
ENSG00000137494	0.34	0.0843523
ENSG00000217241	-1.33	0.0843523
ENSG00000237993	-1.9	0.0843523
ENSG00000130038	0.58	0.0844735
ENSG00000147677	-0.37	0.0846619
ENSG00000179163	-0.41	0.0846619
ENSG00000165637	-0.74	0.0846833
ENSG00000169019	-0.5	0.0846833
ENSG00000132570	-0.53	0.0846911
ENSG00000126524	-0.56	0.0847151
ENSG00000148677	-1.23	0.0847151
ENSG00000155849	0.58	0.0847151
ENSG00000170502	-0.3	0.0847151
ENSG00000171658	1.26	0.0847151
ENSG00000271020	-0.97	0.0847151
ENSG00000177000	-0.61	0.0848064
ENSG00000153395	0.61	0.0848263
ENSG00000107362	-0.48	0.0849772
ENSG00000158062	0.51	0.0849772
ENSG00000267060	-0.61	0.0849772
ENSG00000136643	-0.37	0.0850565
ENSG00000240036	-0.92	0.0850565
ENSG00000136014	0.67	0.0851124
ENSG00000232442	0.84	0.0851124
ENSG00000263244	-0.38	0.0851124
ENSG00000065060	-0.68	0.0851271
ENSG00000103227	0.58	0.0851383
ENSG00000273449	1.07	0.0851433
ENSG00000100532	-0.27	0.0851881
ENSG00000040487	0.37	0.0852297
ENSG00000101276	0.93	0.0852297
ENSG00000260896	-1.02	0.0852297
ENSG00000145014	0.82	0.0852743
ENSG00000160963	-1.24	0.0852743
ENSG00000163001	0.23	0.0852743
ENSG00000180440	-1.39	0.0852743
ENSG00000226284	-0.97	0.0852743
ENSG00000247287	0.8	0.0852743
ENSG00000257838	1.18	0.0852743
ENSG00000111897	-0.41	0.0853451
ENSG00000196437	-0.45	0.0853454
ENSG00000151320	-1.02	0.0854442
ENSG00000116678	0.85	0.0855698
ENSG00000011332	1.21	0.085574
ENSG00000163349	-0.48	0.085574
ENSG00000168958	-0.42	0.085574
ENSG00000173221	-0.67	0.085574
ENSG00000081307	-0.35	0.0855805
ENSG00000181781	1.01	0.085762
ENSG00000099849	0.69	0.0862998
ENSG00000168826	0.35	0.0862998
ENSG00000169490	-0.4	0.0862998
ENSG00000174227	0.27	0.0862998
ENSG00000261461	-0.96	0.0862998
ENSG00000127578	1.07	0.0865084
ENSG00000217094	-0.9	0.0865084
ENSG00000130935	-0.43	0.0868207
ENSG00000068650	-0.73	0.0868703
ENSG00000164845	1.22	0.0868703
ENSG00000167157	1.35	0.0868703
ENSG00000189409	0.92	0.0871303
ENSG00000074660	0.67	0.0871728
ENSG00000172171	-0.45	0.087441
ENSG00000215769	0.7	0.0875321
ENSG00000061455	0.69	0.0875466
ENSG00000203883	1.08	0.0875466
ENSG00000221821	0.59	0.0875466
ENSG00000181656	1.21	0.0880622
ENSG00000242267	1.04	0.0881388
ENSG00000141959	0.51	0.0882141
ENSG00000204498	0.47	0.0882792
ENSG00000233585	-1.17	0.0882792
ENSG00000111052	-0.51	0.0885267
ENSG00000232021	1.63	0.0885267
ENSG00000100312	1.2	0.0885383
ENSG00000106305	-0.87	0.0885383
ENSG00000108622	0.78	0.0885383
ENSG00000212747	-0.43	0.0885383
ENSG00000226786	1.48	0.0885383
ENSG00000205710	1.15	0.0886119
ENSG00000165233	0.44	0.0887884
ENSG00000131669	0.31	0.0888778
ENSG00000137714	-0.51	0.0888778
ENSG00000167635	-0.36	0.0888778
ENSG00000171951	1.43	0.0888778
ENSG00000225857	-1.29	0.0888778
ENSG00000213178	-0.78	0.0890196
ENSG00000064547	0.89	0.089024
ENSG00000071189	-0.36	0.089054
ENSG00000071889	0.4	0.089054
ENSG00000078399	1.32	0.089054
ENSG00000117682	-0.39	0.089054
ENSG00000129946	0.81	0.089054
ENSG00000162761	1.31	0.089054
ENSG00000169704	1.69	0.089054
ENSG00000204525	0.69	0.089054
ENSG00000204536	0.52	0.089054
ENSG00000273240	1	0.089054
ENSG00000121577	-0.76	0.0893536
ENSG00000125430	-0.66	0.0893536
ENSG00000176871	-0.49	0.0893578
ENSG00000180817	-0.53	0.0894041
ENSG00000260027	1.36	0.0894253
ENSG00000135972	-0.67	0.0895214
ENSG00000251593	-1.13	0.0895214
ENSG00000114737	-1.19	0.0896595
ENSG00000124126	0.65	0.0896595
ENSG00000137055	-0.58	0.0896595
ENSG00000177425	-0.35	0.0896595
ENSG00000184058	1.24	0.0896595
ENSG00000184106	1.64	0.0896595
ENSG00000184574	-0.97	0.0896595
ENSG00000233846	-1.03	0.0896595
ENSG00000239900	-0.53	0.0899513
ENSG00000008516	0.95	0.0903929
ENSG00000154719	-0.62	0.0903929
ENSG00000198060	-0.55	0.0903929
ENSG00000255040	-1.53	0.0906056
ENSG00000103121	-0.44	0.0906279
ENSG00000105501	0.97	0.0906279
ENSG00000232060	-1.2	0.0906279
ENSG00000112137	-1.04	0.0909048
ENSG00000112339	-0.65	0.0909048
ENSG00000198954	-0.8	0.0909048
ENSG00000215394	1.66	0.0909048
ENSG00000168827	-0.74	0.0909744
ENSG00000185065	-1.03	0.0911874
ENSG00000160058	0.22	0.0912226
ENSG00000225383	1.41	0.0912226
ENSG00000214391	-0.97	0.0912905
ENSG00000088448	0.52	0.0914465
ENSG00000122696	-0.48	0.0915472
ENSG00000124164	-0.38	0.0916201
ENSG00000147471	-0.5	0.0916201
ENSG00000099992	0.54	0.0916964
ENSG00000117155	-0.58	0.0916964
ENSG00000134317	-1.16	0.0916964
ENSG00000183186	1.11	0.0916964
ENSG00000185483	-0.79	0.0916964
ENSG00000267272	0.95	0.0916964
ENSG00000272970	1.36	0.0916964
ENSG00000181481	0.55	0.0917417
ENSG00000110060	-0.46	0.0918101
ENSG00000179335	0.41	0.0919087
ENSG00000082898	-0.52	0.0923004
ENSG00000112852	0.76	0.0923004
ENSG00000113621	-0.29	0.0923004
ENSG00000151651	0.82	0.0923004
ENSG00000163072	0.94	0.0923004
ENSG00000242802	0.52	0.0923004
ENSG00000164683	0.88	0.0923628
ENSG00000224843	0.79	0.0923628
ENSG00000254224	-1	0.0923628
ENSG00000156976	-0.46	0.0923715
ENSG00000158023	0.63	0.0923715
ENSG00000007168	-0.42	0.0924218
ENSG00000116984	-0.47	0.0924218
ENSG00000000971	0.9	0.0925226
ENSG00000234648	-1.1	0.0925226
ENSG00000231156	1.7	0.0926178
ENSG00000114698	0.82	0.0926827
ENSG00000103342	-0.5	0.0930552
ENSG00000123545	-0.65	0.0930552
ENSG00000156928	-0.55	0.0930552
ENSG00000175984	-0.63	0.0930552
ENSG00000227008	-0.82	0.0931838
ENSG00000066557	-0.46	0.0934689
ENSG00000165813	-0.43	0.0934689
ENSG00000168899	0.65	0.0934689
ENSG00000179965	0.56	0.0934689
ENSG00000273403	1.52	0.0934689
ENSG00000173905	-0.42	0.093504
ENSG00000205339	-0.78	0.093504
ENSG00000064300	0.99	0.0936581
ENSG00000165169	-0.5	0.0937706
ENSG00000179918	-0.54	0.094324
ENSG00000262576	-0.65	0.094324
ENSG00000018699	-0.4	0.0943901
ENSG00000101224	0.63	0.0943901
ENSG00000115694	0.25	0.0943901
ENSG00000117834	0.94	0.0943901
ENSG00000128607	-0.34	0.0943901
ENSG00000136826	0.9	0.0943901
ENSG00000169021	-0.8	0.0943901
ENSG00000215717	-0.32	0.0943901
ENSG00000219992	1.48	0.0943901
ENSG00000235501	0.42	0.0943901
ENSG00000240489	-1.06	0.0943901
ENSG00000250305	-0.59	0.0943901
ENSG00000250506	0.74	0.0943901
ENSG00000165621	1.32	0.0943985
ENSG00000147912	-0.38	0.094413
ENSG00000112576	0.45	0.0944936
ENSG00000122862	0.82	0.0944936
ENSG00000148153	-0.34	0.0944936
ENSG00000166086	0.42	0.0944936
ENSG00000155008	-1.05	0.0948245
ENSG00000114030	-0.47	0.0950259
ENSG00000224781	-1.34	0.0950538
ENSG00000047621	-0.38	0.0951385
ENSG00000176531	0.59	0.0951418
ENSG00000067177	-0.59	0.0951499
ENSG00000073737	1.36	0.0951499
ENSG00000115325	0.69	0.0951499
ENSG00000163608	-0.34	0.0951499
ENSG00000170903	-0.54	0.0951499
ENSG00000225489	-1.54	0.0951499
ENSG00000242441	1.85	0.0951499
ENSG00000269304	-1.62	0.0951546
ENSG00000048544	-0.54	0.0953706
ENSG00000087258	-0.75	0.0959109
ENSG00000117500	-0.71	0.0959109
ENSG00000119411	-1.1	0.0959109
ENSG00000119689	-0.54	0.0959109
ENSG00000127220	0.39	0.0959109
ENSG00000160741	0.38	0.0959109
ENSG00000167302	0.55	0.0959109
ENSG00000176087	-0.25	0.0959109
ENSG00000226332	0.92	0.0959109
ENSG00000258273	1.79	0.0959109
ENSG00000260082	1.29	0.0959109
ENSG00000269894	0.87	0.0959109
ENSG00000117691	0.53	0.0961042
ENSG00000060339	-0.26	0.0962342
ENSG00000071073	0.54	0.0962342
ENSG00000253606	-1.54	0.0962342
ENSG00000260549	0.52	0.0962342
ENSG00000272696	0.9	0.0962342
ENSG00000078098	1.34	0.0963394
ENSG00000122729	-0.57	0.0963394
ENSG00000070785	-0.48	0.0964742
ENSG00000080823	0.41	0.0964742
ENSG00000105963	0.65	0.0964742
ENSG00000258634	0.44	0.0964742
ENSG00000039319	-0.35	0.096643
ENSG00000188681	1.1	0.096643
ENSG00000137809	0.73	0.0966638
ENSG00000172264	-0.95	0.0970379
ENSG00000232833	1.06	0.0970379
ENSG00000138363	-0.64	0.097059
ENSG00000078142	-0.33	0.0971487
ENSG00000104164	-0.38	0.0971487
ENSG00000158578	1.41	0.0971487
ENSG00000161940	0.97	0.0971487
ENSG00000164932	1.27	0.0971487
ENSG00000078804	-0.66	0.0972076
ENSG00000167034	-0.63	0.0974153
ENSG00000111371	-0.95	0.097636
ENSG00000143382	-0.54	0.0976367
ENSG00000115816	-0.6	0.0976748
ENSG00000163866	-0.5	0.0976748
ENSG00000114626	0.72	0.097676
ENSG00000136807	0.46	0.0976816
ENSG00000259617	1.57	0.0976816
ENSG00000187446	-0.64	0.097683
ENSG00000188512	-1.11	0.097683
ENSG00000225536	-1.23	0.097683
ENSG00000256902	1.54	0.097683
ENSG00000107742	0.92	0.0976937
ENSG00000101365	-0.55	0.0977176
ENSG00000102753	-0.74	0.0977176
ENSG00000103888	1.1	0.0977176
ENSG00000143942	-0.81	0.0977176
ENSG00000161914	0.47	0.0977176
ENSG00000173868	1.03	0.0977176
ENSG00000259920	1.84	0.0977176
ENSG00000109332	-0.38	0.0977484
ENSG00000174804	0.67	0.0977484
ENSG00000232903	1.34	0.0977484
ENSG00000113758	0.78	0.0978538
ENSG00000214530	0.52	0.0980607
ENSG00000185904	1.3	0.0980768
ENSG00000079739	-0.88	0.0982107
ENSG00000148384	0.42	0.0982107
ENSG00000236330	-1.22	0.0982107
ENSG00000004961	-0.79	0.0982421
ENSG00000244998	-1.07	0.0982421
ENSG00000199846	-1.65	0.0983009
ENSG00000177595	0.47	0.0984093
ENSG00000100600	-0.39	0.0984845
ENSG00000134297	-0.69	0.0986256
ENSG00000226137	0.5	0.0987332
ENSG00000119771	0.66	0.0987383
ENSG00000177855	-1.14	0.0989681
ENSG00000219930	1.83	0.0989681
ENSG00000141141	-0.4	0.0990255
ENSG00000224550	-0.87	0.0990255
ENSG00000056661	0.57	0.0992295
ENSG00000126458	0.48	0.0992295
ENSG00000168259	-0.46	0.0992295
ENSG00000145781	-0.44	0.0992446
ENSG00000260682	0.82	0.099267
ENSG00000100461	0.2	0.0993215
ENSG00000130948	0.82	0.0993952
ENSG00000139180	-0.69	0.0993952
ENSG00000204116	-0.4	0.0993952
ENSG00000224631	-0.66	0.0993952
ENSG00000148672	-0.42	0.0994732
ENSG00000141198	-0.61	0.0994831
ENSG00000166091	-1.24	0.0994831
ENSG00000157540	-0.47	0.0996087
ENSG00000185697	-0.72	0.0996087
ENSG00000231770	0.63	0.0996087
ENSG00000267206	1.09	0.0996087
ENSG00000268166	0.7	0.0996087
ENSG00000161217	-0.55	0.0996716
ENSG00000162688	-0.83	0.0997526
ENSG00000205678	-1.06	0.0997526
ENSG00000120885	0.64	0.0998299
ENSG00000198836	-0.75	0.0998299
ENSG00000170909	0.94	0.0998503
ENSG00000036257	-0.53	0.100009
ENSG00000115523	1.14	0.100009
ENSG00000246174	0.94	0.100009
ENSG00000086827	-0.43	0.100104
ENSG00000137124	-0.79	0.100104
ENSG00000153094	0.51	0.100104
ENSG00000172209	-1.29	0.100104
ENSG00000174123	1.18	0.100104
ENSG00000243384	1.16	0.100104
ENSG00000244462	-0.34	0.100104
ENSG00000198464	-0.39	0.100474
ENSG00000100934	-0.62	0.100887
ENSG00000137101	0.84	0.101043
ENSG00000161904	0.45	0.101043
ENSG00000179772	1.06	0.101043
ENSG00000262209	-0.9	0.101043
ENSG00000105988	-1.33	0.101109
ENSG00000123505	-0.58	0.101109
ENSG00000144191	1.57	0.101109
ENSG00000184220	-0.48	0.101109
ENSG00000197208	-0.99	0.101109
ENSG00000204308	-0.4	0.101165
ENSG00000113083	1.2	0.10121
ENSG00000078237	-0.55	0.101343
ENSG00000111077	0.56	0.101343
ENSG00000118596	-1.1	0.101343
ENSG00000153976	-1.23	0.101343
ENSG00000159714	0.55	0.101343
ENSG00000187840	0.55	0.101343
ENSG00000189171	0.47	0.101343
ENSG00000196741	-0.5	0.101343
ENSG00000255320	0.69	0.101343
ENSG00000094975	-0.45	0.101416
ENSG00000023572	-0.57	0.101485
ENSG00000073712	-0.43	0.101485
ENSG00000182952	-0.38	0.101488
ENSG00000071282	-0.86	0.101541
ENSG00000140526	-0.82	0.101541
ENSG00000165055	-0.28	0.101541
ENSG00000173253	1.45	0.101541
ENSG00000186166	0.65	0.101541
ENSG00000257596	1.09	0.101541
ENSG00000260552	0.6	0.101541
ENSG00000266469	-0.4	0.101541
ENSG00000152620	-0.42	0.101637
ENSG00000250786	0.47	0.102215
ENSG00000243710	0.97	0.102469
ENSG00000139684	-0.44	0.102836
ENSG00000095794	-0.83	0.103224
ENSG00000228340	-1.16	0.103224
ENSG00000130052	0.59	0.103323
ENSG00000170854	-0.41	0.103323
ENSG00000171617	0.79	0.103323
ENSG00000185049	0.42	0.103323
ENSG00000213463	-0.62	0.103323
ENSG00000149499	0.7	0.103345
ENSG00000184730	0.85	0.103381
ENSG00000058729	-0.41	0.103393
ENSG00000069956	-0.44	0.103393
ENSG00000103024	0.71	0.103393
ENSG00000110713	-0.43	0.103393
ENSG00000135250	-0.61	0.103393
ENSG00000166797	-0.48	0.103393
ENSG00000166925	0.41	0.103393
ENSG00000170242	-0.5	0.103393
ENSG00000171867	-0.66	0.103393
ENSG00000198792	0.53	0.103485
ENSG00000163132	0.99	0.103529
ENSG00000176842	1.07	0.103853
ENSG00000137818	0.46	0.104084
ENSG00000111652	-0.35	0.104167
ENSG00000233016	0.68	0.104172
ENSG00000151150	-0.95	0.104323
ENSG00000117133	-0.36	0.104404
ENSG00000272017	1.14	0.104432
ENSG00000138095	-0.7	0.104445
ENSG00000148341	0.42	0.104674
ENSG00000102786	-0.42	0.104686
ENSG00000187189	-0.52	0.104686
ENSG00000213015	0.5	0.104686
ENSG00000248569	-1.04	0.104686
ENSG00000235776	-0.75	0.104727
ENSG00000085465	0.8	0.104768
ENSG00000136628	-0.65	0.104768
ENSG00000163751	-0.98	0.104768
ENSG00000172572	-0.83	0.104768
ENSG00000173209	0.6	0.104768
ENSG00000215114	-0.57	0.104768
ENSG00000253833	-1.05	0.104768
ENSG00000272128	1.35	0.104768
ENSG00000272812	0.68	0.104768
ENSG00000228495	1.61	0.10478
ENSG00000134709	-0.88	0.104785
ENSG00000172201	0.99	0.104915
ENSG00000257350	-1.78	0.105161
ENSG00000104388	-0.4	0.105207
ENSG00000239282	0.64	0.105207
ENSG00000251661	0.87	0.105207
ENSG00000129667	0.63	0.105488
ENSG00000165487	-0.66	0.105488
ENSG00000235192	1.78	0.105488
ENSG00000235700	-1.78	0.10585
ENSG00000261070	1.75	0.10585
ENSG00000224945	0.98	0.106033
ENSG00000260563	0.64	0.106129
ENSG00000185909	-0.45	0.10613
ENSG00000134717	-0.35	0.106316
ENSG00000125733	0.42	0.106363
ENSG00000163681	-0.91	0.10637
ENSG00000131069	-0.49	0.106638
ENSG00000214846	1.15	0.106704
ENSG00000268421	-1.8	0.106704
ENSG00000253485	-0.61	0.106792
ENSG00000143324	-0.75	0.107192
ENSG00000114268	0.81	0.107486
ENSG00000136521	-0.64	0.107486
ENSG00000267321	0.43	0.107486
ENSG00000129968	0.59	0.107493
ENSG00000073905	-1.33	0.107549
ENSG00000081842	1.68	0.107549
ENSG00000169752	0.72	0.107756
ENSG00000164758	0.49	0.108041
ENSG00000147475	-0.43	0.108144
ENSG00000248423	-1.79	0.108144
ENSG00000218582	-0.83	0.108154
ENSG00000103194	-0.47	0.108269
ENSG00000162441	-0.43	0.108269
ENSG00000168005	0.51	0.108553
ENSG00000120688	-0.47	0.108598
ENSG00000197893	-0.88	0.108598
ENSG00000213394	-1.38	0.108598
ENSG00000076554	-0.6	0.108676
ENSG00000104442	-0.51	0.108676
ENSG00000109971	-0.73	0.108676
ENSG00000115808	-0.59	0.108676
ENSG00000128917	0.89	0.108676
ENSG00000137094	-0.85	0.108676
ENSG00000168763	0.45	0.108676
ENSG00000169251	-0.37	0.108676
ENSG00000172215	-1.11	0.108676
ENSG00000204954	-0.29	0.108676
ENSG00000246548	0.89	0.108676
ENSG00000103707	-0.36	0.108749
ENSG00000237371	1.02	0.108749
ENSG00000213903	0.57	0.10885
ENSG00000229644	-1.25	0.10885
ENSG00000265770	-1.71	0.109096
ENSG00000005810	-0.36	0.109216
ENSG00000108010	-0.54	0.109251
ENSG00000177150	-0.55	0.109251
ENSG00000119328	-0.39	0.109616
ENSG00000214389	-0.64	0.109616
ENSG00000166974	-0.79	0.109806
ENSG00000198130	-0.58	0.109806
ENSG00000089902	-0.3	0.109811
ENSG00000116852	0.72	0.109811
ENSG00000124486	-0.57	0.109811
ENSG00000144560	0.41	0.109811
ENSG00000169972	0.37	0.109811
ENSG00000235731	-1.75	0.109811
ENSG00000136758	-0.52	0.109857
ENSG00000102313	-1.79	0.109887
ENSG00000172638	0.43	0.109887
ENSG00000248712	0.98	0.109887
ENSG00000258727	0.69	0.109887
ENSG00000126456	0.56	0.110021
ENSG00000124383	-0.41	0.110224
ENSG00000145391	-0.35	0.110224
ENSG00000034510	0.78	0.110333
ENSG00000213856	-1.25	0.110333
ENSG00000149564	0.67	0.110371
ENSG00000169519	-0.5	0.11045
ENSG00000115828	1	0.110453
ENSG00000196923	0.76	0.110453
ENSG00000249797	1.33	0.110453
ENSG00000270362	-0.59	0.110453
ENSG00000070367	-0.47	0.110544
ENSG00000083937	-0.42	0.110544
ENSG00000116874	-0.48	0.110544
ENSG00000146476	-0.55	0.110704
ENSG00000095627	-0.82	0.110862
ENSG00000162687	1.1	0.110862
ENSG00000162997	0.57	0.110862
ENSG00000226862	1	0.110862
ENSG00000269978	1.28	0.110862
ENSG00000005108	0.71	0.111279
ENSG00000099284	-0.44	0.111279
ENSG00000114779	0.58	0.111279
ENSG00000253882	1.26	0.111279
ENSG00000213347	0.78	0.111687
ENSG00000184182	-0.37	0.111742
ENSG00000137343	0.37	0.111756
ENSG00000230876	1.36	0.111756
ENSG00000169689	0.34	0.111897
ENSG00000222012	1.31	0.111897
ENSG00000255074	1.76	0.111897
ENSG00000118217	-0.4	0.112219
ENSG00000077721	-0.4	0.112267
ENSG00000257605	0.9	0.112298
ENSG00000090971	0.56	0.112325
ENSG00000119650	0.36	0.112325
ENSG00000155366	0.58	0.112325
ENSG00000266909	1.63	0.112419
ENSG00000206053	-0.52	0.112423
ENSG00000175395	-0.36	0.112757
ENSG00000103202	0.37	0.112963
ENSG00000236699	-1.4	0.112963
ENSG00000113555	0.79	0.113147
ENSG00000233868	-1.44	0.113147
ENSG00000111215	0.55	0.113237
ENSG00000085719	-0.55	0.113275
ENSG00000050767	0.73	0.113369
ENSG00000121774	-0.32	0.113528
ENSG00000255857	0.69	0.11363
ENSG00000137364	-0.46	0.113669
ENSG00000061676	-0.55	0.113698
ENSG00000094880	-0.35	0.113698
ENSG00000100519	-0.36	0.113698
ENSG00000102882	0.47	0.113698
ENSG00000134830	0.84	0.113698
ENSG00000140688	0.33	0.113698
ENSG00000152256	-0.73	0.113698
ENSG00000184486	-1.46	0.113698
ENSG00000197409	0.94	0.113698
ENSG00000198863	-0.55	0.113698
ENSG00000213085	1.1	0.113698
ENSG00000217330	1.27	0.113698
ENSG00000230216	-1.1	0.113698
ENSG00000231933	-1.35	0.113698
ENSG00000187922	1.14	0.113725
ENSG00000224930	1.77	0.114318
ENSG00000132388	-0.52	0.114385
ENSG00000164403	0.72	0.114385
ENSG00000273407	1.28	0.114385
ENSG00000133454	-0.73	0.114629
ENSG00000177556	0.39	0.114846
ENSG00000091128	1.06	0.114901
ENSG00000114744	-0.32	0.114901
ENSG00000131725	-0.41	0.114901
ENSG00000143376	-0.28	0.114901
ENSG00000153885	0.64	0.114901
ENSG00000154265	-0.44	0.114901
ENSG00000159167	1.35	0.114901
ENSG00000167851	0.87	0.114901
ENSG00000232433	1.66	0.114901
ENSG00000232571	-1.77	0.114901
ENSG00000259865	0.81	0.114925
ENSG00000140044	0.68	0.114993
ENSG00000157538	-0.49	0.11505
ENSG00000215199	-1.69	0.115215
ENSG00000237413	1.66	0.115215
ENSG00000244615	-1.73	0.115215
ENSG00000213585	-0.68	0.115315
ENSG00000143545	0.38	0.115349
ENSG00000156966	-1.13	0.115349
ENSG00000235587	-0.71	0.115349
ENSG00000184047	-0.43	0.1154
ENSG00000255823	-1.25	0.115581
ENSG00000069696	1.17	0.116368
ENSG00000087088	0.64	0.116368
ENSG00000105404	0.56	0.116368
ENSG00000178922	0.59	0.116368
ENSG00000203593	-1.1	0.116368
ENSG00000262888	1.19	0.116396
ENSG00000268836	0.94	0.116396
ENSG00000013297	0.87	0.116492
ENSG00000165733	-0.4	0.116492
ENSG00000213189	-0.9	0.116492
ENSG00000240005	1.1	0.116492
ENSG00000124813	0.72	0.116674
ENSG00000159593	-0.3	0.116674
ENSG00000014138	0.36	0.116809
ENSG00000062485	-0.75	0.116809
ENSG00000088256	0.26	0.117121
ENSG00000237646	1.76	0.117121
ENSG00000261512	0.55	0.117121
ENSG00000166106	-0.72	0.117488
ENSG00000125089	0.72	0.117665
ENSG00000048707	-0.72	0.117713
ENSG00000071794	-0.52	0.118005
ENSG00000143549	0.61	0.118064
ENSG00000174842	-0.33	0.118244
ENSG00000230756	-1.42	0.118244
ENSG00000104341	-0.81	0.118282
ENSG00000134265	-0.33	0.118314
ENSG00000158806	-0.63	0.118314
ENSG00000242779	-0.5	0.118314
ENSG00000115944	-0.31	0.118655
ENSG00000149115	0.57	0.11886
ENSG00000184831	-0.68	0.118861
ENSG00000237897	-1.7	0.119469
ENSG00000130348	-0.5	0.119675
ENSG00000136630	0.83	0.119675
ENSG00000108219	0.6	0.119832
ENSG00000255408	1.32	0.119832
ENSG00000107164	0.2	0.119941
ENSG00000137831	0.46	0.120013
ENSG00000073060	0.52	0.12049
ENSG00000134153	-0.34	0.12049
ENSG00000056736	-0.74	0.120515
ENSG00000113013	-0.66	0.120515
ENSG00000121410	0.74	0.120515
ENSG00000122545	-0.29	0.120515
ENSG00000155868	-0.31	0.120515
ENSG00000162627	-0.44	0.120515
ENSG00000169442	0.82	0.120515
ENSG00000214113	0.26	0.120515
ENSG00000254844	1.25	0.120515
ENSG00000270009	1.21	0.120515
ENSG00000187950	0.85	0.120756
ENSG00000160408	0.42	0.120794
ENSG00000101928	-0.49	0.120929
ENSG00000136682	-0.62	0.121252
ENSG00000164543	-0.85	0.121252
ENSG00000268175	-0.68	0.121252
ENSG00000269202	1	0.121252
ENSG00000273027	1.19	0.121252
ENSG00000104368	0.9	0.121305
ENSG00000178404	-0.94	0.12133
ENSG00000231977	-1.67	0.121414
ENSG00000102962	-1.52	0.121509
ENSG00000238084	-1.24	0.121509
ENSG00000099899	0.42	0.121526
ENSG00000160404	0.54	0.121658
ENSG00000115159	-0.34	0.121703
ENSG00000110841	-0.51	0.121756
ENSG00000136897	-0.41	0.121756
ENSG00000162739	0.98	0.121756
ENSG00000173846	0.89	0.121756
ENSG00000183943	0.7	0.121756
ENSG00000197943	0.55	0.121756
ENSG00000224341	1.75	0.121756
ENSG00000099331	0.41	0.121812
ENSG00000125968	0.92	0.121812
ENSG00000102743	-0.72	0.121887
ENSG00000080709	-0.85	0.122274
ENSG00000136688	1.75	0.122274
ENSG00000145965	0.87	0.122274
ENSG00000153814	-0.45	0.122274
ENSG00000227500	0.36	0.122274
ENSG00000230562	-1.39	0.122274
ENSG00000250483	-1.67	0.122274
ENSG00000115138	0.99	0.122306
ENSG00000172554	1.2	0.122306
ENSG00000144120	-0.69	0.122318
ENSG00000129084	-0.37	0.122353
ENSG00000211450	0.38	0.122364
ENSG00000267519	0.95	0.122587
ENSG00000104365	0.43	0.122759
ENSG00000240906	1.35	0.122778
ENSG00000107341	-0.28	0.122807
ENSG00000139697	-0.44	0.122807
ENSG00000100567	-0.45	0.123006
ENSG00000128951	0.27	0.123006
ENSG00000100116	-0.55	0.12312
ENSG00000102001	0.86	0.12312
ENSG00000172889	0.91	0.12312
ENSG00000220575	-1.73	0.12312
ENSG00000187186	0.43	0.123487
ENSG00000245067	0.81	0.123489
ENSG00000136235	-0.83	0.123548
ENSG00000225056	1.74	0.123589
ENSG00000068745	0.56	0.123629
ENSG00000152061	-0.73	0.123629
ENSG00000180190	0.66	0.123629
ENSG00000147889	1.13	0.12366
ENSG00000124074	0.51	0.123975
ENSG00000177707	-0.42	0.123975
ENSG00000145423	1.09	0.124363
ENSG00000234925	-0.75	0.124446
ENSG00000170142	-0.22	0.124568
ENSG00000064102	-0.49	0.124617
ENSG00000111181	0.89	0.124617
ENSG00000244052	-0.81	0.124617
ENSG00000099139	0.51	0.124673
ENSG00000107951	-0.35	0.125358
ENSG00000134001	-0.5	0.125358
ENSG00000237484	1.42	0.125358
ENSG00000073969	-0.39	0.125504
ENSG00000226091	0.95	0.125624
ENSG00000162722	1.46	0.125627
ENSG00000185127	-0.29	0.125912
ENSG00000215210	-0.83	0.12624
ENSG00000008282	-0.28	0.126359
ENSG00000108961	0.36	0.126359
ENSG00000166855	-0.52	0.126359
ENSG00000181722	-0.46	0.126359
ENSG00000180988	1.73	0.126407
ENSG00000129493	-0.51	0.126427
ENSG00000118508	0.75	0.126555
ENSG00000138399	-0.76	0.126555
ENSG00000173641	-0.64	0.126555
ENSG00000182253	-0.72	0.126555
ENSG00000206651	-1.66	0.126555
ENSG00000239704	0.5	0.126555
ENSG00000241409	-1.73	0.126555
ENSG00000260000	-0.6	0.126555
ENSG00000102931	-0.37	0.126609
ENSG00000189362	0.43	0.126609
ENSG00000104880	0.39	0.126672
ENSG00000088881	0.7	0.127049
ENSG00000214803	1.22	0.127528
ENSG00000129214	0.75	0.127552
ENSG00000231193	1.73	0.127552
ENSG00000142330	0.42	0.127602
ENSG00000127989	-0.46	0.127767
ENSG00000141441	-0.54	0.127767
ENSG00000144566	-0.37	0.127838
ENSG00000164970	0.51	0.127838
ENSG00000179526	0.31	0.127838
ENSG00000180834	0.39	0.127838
ENSG00000223609	1.61	0.127838
ENSG00000111615	-0.37	0.127925
ENSG00000167566	0.34	0.127925
ENSG00000121390	-0.29	0.127965
ENSG00000164054	0.63	0.127997
ENSG00000221930	-1.29	0.127997
ENSG00000258887	-1.71	0.127997
ENSG00000110719	0.67	0.128289
ENSG00000102904	0.67	0.128345
ENSG00000108094	-0.55	0.128345
ENSG00000125454	-0.54	0.128345
ENSG00000174437	-0.96	0.128345
ENSG00000187957	-1.05	0.128345
ENSG00000234390	-0.5	0.128345
ENSG00000236852	-1.37	0.128345
ENSG00000171962	0.51	0.128451
ENSG00000184697	1.55	0.128451
ENSG00000213889	0.83	0.128451
ENSG00000112130	-0.36	0.128533
ENSG00000131477	0.84	0.12869
ENSG00000138798	-0.79	0.128801
ENSG00000259408	0.67	0.128801
ENSG00000243445	-1.08	0.128807
ENSG00000111341	0.92	0.129138
ENSG00000223764	1.16	0.129368
ENSG00000157782	0.82	0.129507
ENSG00000185291	0.76	0.129944
ENSG00000187838	0.42	0.129944
ENSG00000165629	-0.7	0.129994
ENSG00000259328	-1.43	0.130157
ENSG00000059728	0.68	0.130311
ENSG00000035403	-0.85	0.130318
ENSG00000054611	0.25	0.130318
ENSG00000130158	0.71	0.130318
ENSG00000140403	-1.1	0.130318
ENSG00000144320	-0.35	0.130318
ENSG00000176046	0.59	0.130318
ENSG00000228293	1.54	0.130318
ENSG00000231841	-0.76	0.130318
ENSG00000233818	1.46	0.130318
ENSG00000243477	0.57	0.130318
ENSG00000269044	0.48	0.130318
ENSG00000150630	0.95	0.130425
ENSG00000130741	-0.3	0.130652
ENSG00000172725	0.52	0.130926
ENSG00000226055	-0.73	0.131138
ENSG00000250896	-0.81	0.131138
ENSG00000115355	-0.34	0.131394
ENSG00000142303	0.7	0.131394
ENSG00000204311	0.75	0.131394
ENSG00000228157	1.7	0.131394
ENSG00000244107	1.72	0.131394
ENSG00000145725	-0.55	0.131504
ENSG00000132911	-1.22	0.131551
ENSG00000188051	1.18	0.131551
ENSG00000228050	1.61	0.131551
[truncated: 54,203 more rows]
