# Supplementary material for: Chronological and biological aging of the human left ventricular myocardium: Analysis of microRNAs contribution
Source: Aging Cell. 2021 Jun 6;20(7):e13383. doi: 10.1111/acel.13383 (PMC8282276; doi:10.1111/acel.13383)
Supplement: Supplementary file 11 — Table S5 [file ACEL-20-e13383-s020.xlsx]

## Sheet: Hoja1
MIR4435-1HG
MIR4461
hsa-mir-6080
MIR503HG
MIR3916
MIR24-2
MIR497HG
MIR600HG
MIR1-2
hsa-mir-1199
MIR22HG
MIR4426
MIR29A
MIR4458HG
MIR4453
MIR940
hsa-mir-6723
MIR210HG
MIR145
MIR143HG
MIR4454
hsa-mir-8072
hsa-mir-7162
MIR4519
MIR647
MIR17HG
MIR637
MIR142
MIR155HG
MIR568
MIR324
MIR635
hsa-mir-490
MIR3936
MIR1302-10
MIR3911
MIR570
MIR296
MIR181A2HG
MIR146A
MIR214
MIR3934
MIR378D2
MIR1304
MIR202HG
MIR205HG
MIR3648
MIR621
MIR221
MIR219-2
MIR486
MIR302B
MIR1254-1
MIR210
MIR199A2
MIR4697
MIR4313
hsa-mir-335
MIR616
MIR573
MIR765
MIR1302-9
MIR10A
MIR5010
MIR7-3HG
MIR590
MIR1255B1
MIR3125
MIR4523
MIR3180-1
MIR3164
MIR143
MIR499A
MIR1539
MIR3605
MIR4257
MIR1231
MIR1234
MIR589
MIR3150A
MIR5047
MIR4737
MIR3176
MIR181A1HG
MIR126
hsa-mir-150
MIR641
MIR25
MIR208A
MIR4524B
MIR133BHG
MIRLET7D
MIR1302-11
