# Supplementary material for: Chronological and biological aging of the human left ventricular myocardium: Analysis of microRNAs contribution
Source: Aging Cell. 2021 Jun 6;20(7):e13383. doi: 10.1111/acel.13383 (PMC8282276; doi:10.1111/acel.13383)
Supplement: Supplementary file 12 — Table S6 [file ACEL-20-e13383-s001.xlsx]

## Sheet: Spearman correlation_CDKN2A
Symbol	Rho	FDR
TSPAN6	0.238708	0.00517428
DPM1	-0.255103	0.00304029
SCYL3	-0.338344	0.000115029
C1orf112	0.0614408	0.196936
FGR	0.377525	1.78036e-05
CFH	0.343995	8.91655e-05
FUCA2	-0.17061	0.0322555
GCLC	-0.480266	6.22395e-08
NFYA	0.0389673	0.246268
STPG1	0.103805	0.113972
NIPAL3	-0.431896	9.78069e-07
LAS1L	0.156229	0.0443125
ENPP4	-0.406808	3.88004e-06
SEMA3F	0.406245	4.00571e-06
ANKIB1	-0.271623	0.00170178
KRIT1	-0.45737	2.32224e-07
RAD52	0.0866641	0.145066
BAD	0.0764161	0.165451
LAP3	-0.00546314	0.318724
CD99	0.0547932	0.21154
HS3ST1	0.492878	3.06101e-08
MAD1L1	0.276924	0.00140448
LASP1	0.486465	4.43453e-08
SNX11	0.135404	0.0668156
TMEM176A	0.103528	0.114432
M6PR	-0.38829	1.02577e-05
KLHL13	-0.363239	3.57997e-05
CYP26B1	0.124202	0.0817731
ICA1	-0.38063	1.51732e-05
DBNDD1	-0.381381	1.45775e-05
ALS2	-0.541414	2.43104e-09
CASP10	0.434813	8.32576e-07
CFLAR	-0.065182	0.188979
TFPI	0.471296	1.03874e-07
NDUFAF7	-0.513666	1.00833e-08
RBM5	0.239048	0.00512093
MTMR7	0.0314326	0.263247
SLC7A2	-0.267788	0.00195022
ARF5	0.381475	1.45161e-05
SARM1	0.205888	0.0134775
POLDIP2	-0.399795	5.63538e-06
PLXND1	0.50862	1.32353e-08
AK2	0.0457819	0.231587
CD38	0.160743	0.040211
FKBP4	-0.187046	0.0218956
KDM1A	-0.376529	1.8713e-05
RBM6	0.253496	0.00320524
CAMKK1	0.237477	0.00537976
RECQL	-0.305487	0.000467974
CCDC132	-0.426662	1.30611e-06
HSPB6	-0.42396	1.50727e-06
ARHGAP33	0.344178	8.84258e-05
NDUFAB1	-0.408655	3.50041e-06
PDK4	-0.17384	0.0299916
ZMYND10	0.288352	0.000917583
SLC25A13	0.348253	7.30347e-05
ST7	-0.41967	1.91542e-06
CDC27	-0.216026	0.0101788
HCCS	-0.487863	4.08161e-08
DVL2	0.346651	7.87988e-05
UPF1	0.261516	0.00243796
SKAP2	0.337791	0.000117807
SLC25A5	-0.205084	0.0137593
CCDC109B	0.505651	1.49034e-08
POLR2J	0.143842	0.0570736
DHX33	0.225178	0.00780976
MEOX1	0.358198	4.55817e-05
THSD7A	0.193501	0.0186212
LIG3	-0.224015	0.00808136
RPAP3	-0.468077	1.24893e-07
ACSM3	0.173725	0.0300701
AC004381.6	-0.397531	6.32212e-06
CIAPIN1	-0.354081	5.54404e-05
SPPL2B	0.351504	6.27102e-05
FAM214B	-0.00409605	0.321402
COPZ2	0.0434651	0.23657
PRKAR2B	-0.387961	1.04276e-05
MSL3	0.280373	0.00123661
CREBBP	-0.0721427	0.174124
BZRAP1	-0.315813	0.000304829
GCFC2	0.0883651	0.141822
WDR54	0.415366	2.42457e-06
CROT	-0.379456	1.61555e-05
ABCB4	-0.402029	5.00236e-06
KMT2E	0.1936	0.0185755
RHBDD2	0.432496	9.43878e-07
SOX8	0.406146	4.02798e-06
IBTK	-0.389621	9.59531e-06
ZNF195	0.0805487	0.157167
MYCBP2	-0.373826	2.13518e-05
FBXL3	-0.150578	0.0498195
ITGAL	0.203289	0.014448
PDK2	-0.473154	9.29532e-08
ITGA3	0.115623	0.0945742
ZFX	-0.43713	7.29396e-07
LAMP2	0.00465958	0.320379
GGNBP2	-0.356576	4.93886e-05
ITGA2B	0.320238	0.000253757
GDE1	-0.497673	2.30203e-08
C19orf60	0.313277	0.00033918
CRLF1	0.357489	4.71945e-05
OSBPL7	0.370612	2.49802e-05
TMEM98	0.381465	1.45217e-05
YBX2	0.045594	0.232028
MAP3K14	0.0629957	0.193653
ABCC8	-0.287746	0.000939392
SYNRG	-0.158661	0.0420427
TMEM132A	0.350064	6.69775e-05
AP2B1	-0.476118	7.93524e-08
ZNF263	0.407111	3.82317e-06
CX3CL1	0.34316	9.24533e-05
SPATA20	-0.235635	0.00570802
TNFRSF12A	0.0625939	0.194457
MAP3K9	-0.358976	4.3949e-05
RALA	-0.0782737	0.16164
BAIAP2L1	0.331728	0.000153997
KDM7A	0.186211	0.0223527
ETV1	-0.450931	3.30961e-07
AGK	-0.350241	6.6419e-05
ALDH3B1	-0.131809	0.0714727
TTC22	-0.115895	0.0941749
PHTF2	-0.338516	0.000114055
FARP2	0.210485	0.0118796
GGCT	-0.120549	0.0870504
DBF4	0.40193	5.02695e-06
TBXA2R	0.306766	0.000443688
IFRD1	0.163466	0.0378176
COX10	-0.423286	1.56324e-06
GTF2IRD1	-0.254769	0.00307516
PAF1	-0.414943	2.48332e-06
VPS41	-0.413399	2.69924e-06
ARHGAP44	-0.142391	0.0587043
ELAC2	-0.398804	5.93178e-06
ARSD	-0.179271	0.0263873
PNPLA4	-0.435752	7.88876e-07
ADIPOR2	0.0713026	0.175893
CDKL3	-0.211148	0.0116718
MARK4	-0.0921846	0.134598
PROM1	0.08525	0.147827
CCDC124	0.122558	0.0841424
PAFAH1B1	-0.482374	5.58174e-08
KIAA0100	-0.420177	1.85778e-06
GAS7	0.37021	2.54775e-05
TRAPPC6A	0.0878799	0.142723
MATK	0.420813	1.79043e-06
CD79B	0.375762	1.94098e-05
SCN4A	0.149702	0.0507097
ST7L	0.174513	0.0295209
TKTL1	-0.449809	3.52476e-07
PAX6	-0.0477855	0.227057
RPUSD1	0.143028	0.0579823
RHBDF1	0.451708	3.1628e-07
LUC7L	0.380693	1.51233e-05
CACNA2D2	-0.137184	0.0646789
BAIAP3	0.189754	0.0205013
TSR3	-0.058477	0.20344
PIGQ	0.316972	0.000290642
CRAMP1L	0.0976739	0.124686
TEAD3	0.0311352	0.263938
SELE	0.132999	0.0699
DNAJC11	-0.480469	6.15575e-08
FMO3	0.228977	0.00698091
MYLIP	0.175264	0.0290051
PSMB1	-0.204077	0.0141455
SYN1	-0.392866	8.08272e-06
JARID2	0.272714	0.00163747
CDK11A	0.156401	0.0441419
NADK	0.398006	6.17763e-06
DLEC1	0.360019	4.18089e-05
CYTH3	0.448437	3.82129e-07
ADAM22	0.0114846	0.306298
SYPL1	-0.155405	0.0450766
CYB561	0.141144	0.0601275
SPAG9	0.111298	0.101451
CELSR3	0.305158	0.000474307
AASS	-0.379101	1.64405e-05
SS18L2	0.318855	0.000269041
MPND	-0.112941	0.0988106
MGST1	0.344434	8.73967e-05
CRY1	0.020809	0.286427
NFIX	-0.117069	0.0923382
ST3GAL1	-0.506955	1.41818e-08
MMP25	0.273694	0.00158096
IL32	0.398611	5.99156e-06
PKD1	-0.181082	0.0252925
MAPK8IP2	0.221729	0.00863692
MED24	-0.32089	0.000246916
RHOBTB2	-0.158243	0.0423992
HEATR5B	-0.387815	1.04977e-05
SEC62	0.301365	0.00055344
RPS20	0.281949	0.00116857
CSDE1	-0.514704	9.78702e-09
UBE3C	-0.407868	3.65744e-06
REV3L	-0.122704	0.0839129
TENM1	0.273679	0.00158181
MASP2	-0.333085	0.000145283
FAM76A	0.198651	0.0163306
TRAF3IP3	0.256658	0.00288586
POMT2	0.142323	0.058788
VTA1	-0.435486	8.00724e-07
MLXIPL	0.204563	0.0139593
BAZ1B	-0.390862	9.00041e-06
RANBP9	-0.420469	1.82776e-06
SPRTN	-0.181531	0.0250279
METTL13	-0.353674	5.65379e-05
DYRK4	-0.128783	0.0754365
ZNF207	0.160409	0.0405022
UQCRC1	-0.379013	1.65086e-05
STARD3NL	0.168851	0.0335282
CD9	0.476399	7.82051e-08
HHATL	-0.277806	0.0013596
NCAPD2	-0.188564	0.0211061
IFFO1	0.391478	8.73338e-06
GIPR	0.0414823	0.240799
PHF7	-0.110593	0.102593
SEMA3G	0.303489	0.000508264
NISCH	0.18918	0.0207829
STAB1	0.211638	0.0115174
FUZ	-0.0493092	0.223777
IDS	-0.25611	0.00293931
ZNF200	-0.3058	0.000462056
CD4	0.363474	3.54113e-05
LRRC23	-0.245925	0.00411936
BTK	0.246895	0.00398819
HFE	0.00595884	0.317716
SCMH1	-0.335161	0.000132594
FYN	0.45762	2.28414e-07
HIVEP2	0.0393951	0.245398
TCEB3	-0.292244	0.00079078
LYPLA2	0.385665	1.16925e-05
CLCN6	-0.192097	0.0193018
MRC2	0.504216	1.60992e-08
TSPAN9	-0.0472585	0.228218
BTBD7	-0.0636375	0.192335
APBA3	0.254832	0.00306865
MKS1	0.139986	0.0614516
ABHD5	-0.303943	0.000498475
KAL1	0.0370262	0.25067
AKAP8L	0.11254	0.0994523
MBTD1	0.110207	0.103201
UTP18	0.21576	0.0102578
RNF216	-0.172754	0.0307496
TTC19	-0.0473159	0.228091
PTBP1	0.504806	1.54925e-08
SYT7	-0.271352	0.00171902
LARS2	-0.471249	1.04171e-07
PIK3C2A	0.125715	0.0796076
PLAUR	0.461007	1.86018e-07
WIZ	0.0766301	0.164974
RABGAP1	-0.482212	5.62946e-08
DCN	0.425055	1.41966e-06
QPCTL	0.368311	2.79311e-05
PPP5C	-0.424507	1.4631e-06
CEP68	-0.138734	0.062889
MAP4K3	-0.40614	4.02808e-06
TYROBP	0.358057	4.58705e-05
TMEM159	-0.427028	1.28051e-06
BRCA1	-0.400166	5.52726e-06
ERCC1	0.016045	0.296596
CD22	0.19637	0.0173183
SEMA3B	0.267136	0.00199587
MBTPS2	-0.358652	4.46038e-05
PRICKLE3	0.268278	0.00191833
LTF	0.350784	6.47925e-05
EXTL3	-0.438095	6.91831e-07
ELOVL5	0.318208	0.00027626
ALOX5	0.210177	0.0119799
KDM5D	0.00481612	0.320063
CALCOCO1	-0.440709	5.9924e-07
UBR7	-0.414171	2.59131e-06
MAP4K5	0.390424	9.19801e-06
EHD3	-0.390236	9.29382e-06
PSMC4	-0.16582	0.0359102
MAN2B2	0.0366192	0.251562
CLDN11	0.403923	4.5418e-06
SLC25A39	0.315777	0.000305105
MVP	0.386871	1.10077e-05
NUB1	-0.260253	0.0025488
PGM3	0.252776	0.00327931
RWDD2A	-0.12009	0.0876949
CLK1	0.339696	0.000108237
POLR3B	-0.417588	2.14766e-06
ANGEL1	0.281219	0.00119836
RNF14	-0.483543	5.21828e-08
DNASE1L1	-0.400161	5.52586e-06
DDX11	0.258333	0.00272561
HEBP1	-0.290861	0.000833049
GPRC5A	0.405598	4.15267e-06
MAMLD1	0.394927	7.23271e-06
TACC3	0.238301	0.00524149
UFL1	-0.348848	7.10287e-05
POLA2	0.310246	0.000384405
ZC3H3	0.325967	0.000197663
CAPN1	-0.131397	0.0719697
MDH1	-0.479848	6.3686e-08
SLC30A9	-0.523126	5.95069e-09
MTMR11	0.370012	2.57397e-05
COX15	-0.514829	9.7109e-09
CCDC88C	0.34374	9.01032e-05
YAF2	-0.451479	3.20248e-07
ZMYND11	-0.463052	1.66648e-07
WAS	0.291049	0.000827169
BID	-0.0312552	0.263646
MATR3	-0.559594	7.77462e-10
NPC1L1	0.0275349	0.27175
XYLT2	0.229478	0.00687251
NUDCD3	-0.428546	1.18031e-06
CHDH	-0.293752	0.000746768
IL20RA	-0.0416701	0.240444
GLT8D1	0.231289	0.00651171
ATP2C1	-0.446485	4.30142e-07
SRCIN1	-0.154429	0.0459789
IGF1	0.442269	5.4886e-07
SLC38A5	0.417088	2.20363e-06
MAGIX	-0.183863	0.0236572
RALBP1	-0.408488	3.53463e-06
RUFY3	0.312985	0.00034314
SLC11A1	0.228116	0.00716564
WWTR1	0.331389	0.000156214
AGPS	-0.287428	0.000950489
CXorf56	-0.278312	0.00133297
ATP1A2	-0.465911	1.41715e-07
TTC27	-0.214403	0.010666
ZNF582	-0.265361	0.00212614
VSIG2	0.38746	1.06778e-05
PHLDB1	0.430592	1.05236e-06
MARCO	0.148726	0.0517435
PRDM11	-0.301287	0.000555143
SYT13	-0.426203	1.341e-06
SNAI2	0.303437	0.000509086
CD74	0.408723	3.48816e-06
HGF	0.348274	7.2992e-05
ZRANB1	-0.445249	4.61394e-07
NCDN	-0.293794	0.000745751
GPR124	0.434677	8.37984e-07
ZFP64	-0.230908	0.00658485
MNAT1	-0.354008	5.56116e-05
SAMD4A	-0.454349	2.7482e-07
RUNX3	0.334128	0.000138719
MRE11A	-0.0292724	0.267983
PLEKHB1	-0.384048	1.27221e-05
SERPINB1	-0.0952788	0.128843
SPAST	0.153093	0.0472948
NRXN3	0.031537	0.263055
OSBPL5	0.484033	5.11364e-08
AQR	-0.0646654	0.190048
CPS1	0.0555289	0.209987
FHL1	-0.361319	3.92605e-05
RTFDC1	-0.361063	3.97758e-05
SLC45A4	-0.109211	0.104824
RNF10	-0.404612	4.38325e-06
ZNF839	-0.044013	0.235456
ZDHHC6	0.168063	0.0341289
GRAMD1B	-0.195666	0.0176371
RNH1	0.039583	0.244926
NDUFS1	-0.49977	2.06869e-08
RB1CC1	-0.491542	3.32323e-08
ERP44	-0.0203289	0.287373
ALAS1	-0.435496	8.00501e-07
BIRC3	0.0245346	0.278272
AKAP11	-0.186248	0.0223371
GLRX2	-0.347324	7.63629e-05
SNAPC1	-0.218077	0.00960219
DERA	-0.192963	0.0188819
STRAP	-0.443605	5.08984e-07
ABCC2	0.170145	0.0325914
DEF6	0.395955	6.85501e-06
PLEKHO1	0.0729932	0.172272
GCLM	-0.260003	0.00257172
UBR2	-0.49365	2.90202e-08
EHD2	0.47259	9.62664e-08
CCDC28A	0.243081	0.0045094
RRAGD	-0.453837	2.82982e-07
HSF2	-0.449819	3.5262e-07
PHF20	-0.386125	1.14281e-05
NR1H3	0.300953	0.000562984
TYMP	0.52238	6.13758e-09
NCAPH2	0.198134	0.0165448
TOMM34	0.164531	0.0369232
SEC63	-0.198228	0.0165099
KPNA6	-0.454771	2.6801e-07
VIM	0.570609	4.52576e-10
FAS	0.506533	1.4345e-08
RNASET2	0.422452	1.63762e-06
CD44	0.46168	1.7874e-07
AGPAT4	0.509554	1.27567e-08
BTN3A1	0.298213	0.000626832
MIPEP	-0.453013	2.95195e-07
PRKCH	0.305513	0.000467467
INSRR	-0.126179	0.0789144
IFNGR1	-0.00792599	0.313843
B4GALT7	0.435835	7.86008e-07
SH2D2A	0.389334	9.72931e-06
VRK2	-0.373983	2.11938e-05
TNFRSF1B	0.456843	2.39679e-07
VEZT	-0.495205	2.6528e-08
POU2F2	0.248356	0.00379817
BRD9	0.374922	2.02605e-05
SNX1	-0.428984	1.15028e-06
TBPL1	-0.0421919	0.239391
ARNTL2	-0.10093	0.118847
BCLAF1	-0.0726906	0.1729
SLC39A9	0.0960928	0.127459
ANK1	-0.228147	0.0071591
TFB1M	-0.294665	0.000721001
RABEP1	-0.554256	1.12967e-09
HMGB3	-0.092816	0.133412
NUP160	-0.228967	0.00698221
BAK1	0.0182783	0.291543
IKZF2	-0.415079	2.46244e-06
GRN	0.0398752	0.244309
FAM13B	-0.423892	1.51259e-06
ARHGAP31	-0.229927	0.00677981
CENPQ	-0.260603	0.00251882
SARS	-0.219173	0.00930571
RANBP3	-0.173537	0.0302052
ARID4A	-0.110922	0.102034
TSSC1	-0.0157528	0.296997
PNPLA6	0.0185862	0.290966
IFT88	-0.163226	0.0380365
ALG1	0.0225413	0.28268
ZCCHC8	0.279241	0.00128893
ABCF2	-0.266243	0.00206129
CHPF2	0.151679	0.0486848
LRRC7	-0.178536	0.0268573
FUT8	0.353304	5.7551e-05
UBA6	0.307021	0.000439115
GAB2	0.158113	0.0425191
ATP6V0A1	0.308941	0.00040608
PIAS1	-0.388979	9.90155e-06
SLC4A7	0.154622	0.0458027
APBA2	0.0699459	0.178851
MAP2K3	0.117622	0.091513
TMSB10	0.492998	3.03449e-08
ASTE1	-0.0764057	0.165456
RNF19A	-0.090494	0.137773
PEX3	-0.446746	4.23776e-07
GABARAPL2	-0.468907	1.19374e-07
MYOC	0.226968	0.00741897
SH3YL1	0.0309578	0.264296
FAM136A	-0.335365	0.000131399
VCL	-0.428082	1.20873e-06
DAPK2	-0.0496587	0.223053
NSMAF	-0.338052	0.000116427
ADSS	0.389923	9.43651e-06
TIMP2	0.479311	6.55971e-08
RFC1	-0.299367	0.000599633
TBC1D23	-0.266019	0.00207761
CUL3	-0.498586	2.20938e-08
MYOM2	-0.491756	3.28933e-08
CYP46A1	-0.375553	1.96335e-05
ZZZ3	-0.358397	4.51583e-05
USP2	-0.269781	0.00182034
TUBG2	0.109633	0.104091
RPL26L1	-0.306651	0.000445718
FLT4	0.415574	2.39486e-06
NSUN2	-0.287887	0.000934636
FBXO42	-0.349302	6.95416e-05
MFAP3	0.0403239	0.243423
MRI1	0.18642	0.0222414
METTL1	0.177967	0.0272043
AGA	-0.21611	0.0101566
PI4K2B	0.389396	9.70177e-06
BOD1L1	-0.293444	0.000754933
MAT2B	-0.473603	9.11408e-08
EDC4	0.0575273	0.205525
TRIO	0.0526434	0.216167
VCAN	0.372412	2.2853e-05
CLEC16A	-0.261532	0.0024367
MSR1	0.102746	0.115708
SKIV2L2	-0.495429	2.62014e-08
ZFYVE16	-0.385843	1.1601e-05
FAM65A	0.369798	2.59999e-05
C6	-0.314545	0.000321626
RAI14	0.470566	1.08645e-07
PNKP	0.180649	0.0255571
PHLPP2	0.278323	0.00133253
SPDL1	-0.0208768	0.286302
STAU2	-0.461314	1.82683e-07
PQLC2	0.348044	7.37835e-05
CTNS	0.157841	0.0427766
RTN4R	0.283374	0.0011079
PHF23	-0.0601206	0.199705
INPP4A	-0.0416075	0.240569
PSMA4	-0.291044	0.000827257
MYO16	-0.232635	0.00625584
LSG1	-0.017266	0.293663
PARP3	-0.0158885	0.296829
TNC	0.279377	0.00128242
THAP3	0.203848	0.0142347
FAM65C	0.241761	0.0047019
TDP1	0.245873	0.00412579
AIFM2	-0.240467	0.00489694
SPATA7	-0.212285	0.0113142
MED17	-0.406354	3.98083e-06
RETSAT	-0.373043	2.21588e-05
CAPG	0.25958	0.0026117
AP2S1	0.0914385	0.135963
USH2A	-0.455079	2.63506e-07
TG	-0.174189	0.0297386
ADAM28	0.195056	0.0179083
DCUN1D1	-0.480626	6.11956e-08
JADE2	-0.0487821	0.224844
LCP2	0.44217	5.50832e-07
TRIT1	-0.341172	0.00010117
ADRB1	-0.149342	0.0510834
CUL7	0.0979139	0.124256
CTNNA1	-0.419994	1.87836e-06
PHKA2	-0.471442	1.03044e-07
CNTLN	0.413065	2.74808e-06
EPHA3	0.300749	0.000567371
HSPA5	-0.222559	0.00843014
DSG2	-0.489585	3.73649e-08
GEMIN8	-0.0504467	0.221356
OFD1	0.213809	0.010846
GPM6B	-0.103836	0.113932
PREX2	0.361418	3.90724e-05
WDR37	-0.374379	2.07834e-05
YTHDC2	0.00342816	0.322898
CTPS2	0.115723	0.0944478
ATP6V1H	-0.502687	1.77348e-08
POLR2B	-0.485849	4.57514e-08
FAM214A	-0.312281	0.000353558
ARAP2	0.236261	0.00559599
TPR	-0.422608	1.62251e-06
CP	0.338522	0.000114043
KIAA0556	-0.0953728	0.128692
DTNBP1	-0.140925	0.0603765
XK	-0.47317	9.30173e-08
ANO2	0.261599	0.0024304
C12orf4	-0.434521	8.44697e-07
SCML1	0.186728	0.0220649
WWC3	-0.211471	0.0115658
ARHGAP6	0.470117	1.11298e-07
MAP4	-0.424471	1.46623e-06
GOPC	-0.400469	5.44325e-06
USP28	-0.479718	6.4007e-08
HDAC9	-0.470263	1.10402e-07
TSPAN17	-0.0713391	0.175823
NOP16	-0.0852031	0.147904
CC2D2A	-0.0225309	0.282702
RRM2B	-0.242424	0.0046052
ZNF800	0.241302	0.00477238
SNX29	0.0537287	0.213771
LMO3	0.326155	0.000196111
MRPS10	-0.445264	4.61114e-07
RSF1	-0.284704	0.00105464
VPS13D	-0.422086	1.67105e-06
CELF2	-0.400166	5.52563e-06
FAM120A	-0.478252	6.9533e-08
R3HDM1	-0.151491	0.048863
COL9A2	0.34925	6.97006e-05
KITLG	0.339524	0.000109091
ERCC8	-0.33453	0.000136319
ADAMTS6	0.252698	0.00328819
H6PD	0.00185757	0.326134
VAMP3	-0.227876	0.00721741
PER3	-0.104614	0.112545
EPN3	-0.339487	0.000109263
LTBP1	-0.0896696	0.1393
RCN1	0.437563	7.11699e-07
ELN	0.285085	0.00103961
RFC2	0.143153	0.0578521
ARID1B	-0.386005	1.15039e-05
CLPTM1L	0.174753	0.02936
NEDD4L	-0.471333	1.03764e-07
PPP1R3F	-0.401857	5.04618e-06
HEXB	-0.256006	0.00294945
PTCD2	-0.447158	4.13048e-07
JKAMP	-0.345195	8.43402e-05
DKK3	-0.473326	9.25683e-08
ARHGEF5	0.317092	0.000289372
NFE2L3	0.223681	0.00816361
MCUR1	-0.4405	6.0596e-07
LIMA1	0.474625	8.63471e-08
LETMD1	0.288002	0.000930286
LAMC3	0.267673	0.00195828
PTGER3	-0.00369949	0.322294
MAPK9	-0.515654	9.31517e-09
COL23A1	-0.33453	0.000136296
BCAR1	0.0429016	0.237799
FAM160A2	0.213188	0.0110325
HERPUD1	-0.279299	0.00128639
HOMER3	0.368436	2.77649e-05
PIK3CB	-0.457182	2.34958e-07
CYBA	0.593781	1.45612e-10
THOC3	0.176772	0.027991
HEBP2	-0.12872	0.075515
MPHOSPH9	-0.449486	3.58815e-07
PLEKHA5	-0.472105	9.89762e-08
SIKE1	-0.081514	0.155204
RRP12	-0.0708017	0.176972
FNIP2	-0.130776	0.0728324
MSMO1	0.296726	0.000664632
TTC17	0.259804	0.00259085
FOXN3	-0.406	4.06156e-06
AKR7A2	-0.132269	0.070846
MRTO4	0.136276	0.0657802
NNAT	-0.175066	0.0291448
USE1	-0.105	0.111939
NRIP2	-0.0101853	0.309099
LAMA3	0.148334	0.0521627
AP5M1	-0.553875	1.12602e-09
ANAPC4	0.111752	0.100728
KCNQ1	-0.43462	8.40661e-07
TRAPPC3	-0.330241	0.00016442
THRAP3	-0.465588	1.44554e-07
PHPT1	0.00835386	0.31303
ENTPD2	0.265095	0.00214652
LY75	0.290413	0.000847347
ARID4B	0.030436	0.265428
OPN3	-0.372642	2.25973e-05
SDCCAG8	0.275646	0.00147201
HHAT	0.0615921	0.196591
KIF1B	-0.483851	5.15862e-08
FOXC1	0.472403	9.71786e-08
TBC1D22A	0.310799	0.000375845
SYNE2	-0.365952	3.12904e-05
PLEKHH1	-0.41919	1.96688e-06
ATP9A	-0.407346	3.77307e-06
CHRDL2	0.298459	0.000621406
FAM168A	-0.338146	0.000116033
RELT	0.380536	1.52447e-05
GALC	-0.155076	0.045377
NOP58	0.0636218	0.192355
SZRD1	-0.0708539	0.176875
KCNH2	-0.374635	2.05323e-05
CUL1	-0.520616	6.85131e-09
FAM114A2	-0.377087	1.81898e-05
CYFIP2	-0.457171	2.34819e-07
TAB2	-0.462963	1.67422e-07
GINM1	-0.262372	0.00236709
EIF2AK2	0.0359826	0.252897
USP36	0.399488	5.72256e-06
KMT2C	-0.359518	4.28415e-05
CCDC85A	0.0626357	0.194379
PUM2	-0.330387	0.000163384
MRPL43	0.104134	0.11341
ITIH4	0.0341303	0.25711
C4orf27	-0.357567	4.7007e-05
ZFR	-0.453227	2.92099e-07
ZNF280C	0.19241	0.0191504
TRAF1	0.171512	0.0316102
RC3H2	-0.343181	9.23669e-05
PCGF2	0.513916	1.00679e-08
IL17RB	-0.24557	0.00416663
TRAF3IP2	0.100345	0.119928
DCBLD2	-0.419164	1.96821e-06
SOAT1	0.43475	8.35547e-07
PKP2	-0.494855	2.72027e-08
GDI2	-0.310909	0.000374257
PRDM1	0.45126	3.24014e-07
ATG5	-0.165741	0.0359777
TMCC3	0.285143	0.00103752
PITHD1	-0.443287	5.17719e-07
MTA3	-0.173532	0.0302075
USP13	-0.500344	2.02088e-08
ATP11B	-0.328832	0.000174915
LAMC2	0.232092	0.00636223
CDK14	0.0736767	0.170892
SEC61A1	0.196417	0.0173001
PPP1R12A	-0.0189775	0.290043
CAMK2B	-0.390889	8.99297e-06
CROCC	0.352198	6.06876e-05
POLR3E	-0.305153	0.000474359
ATP2B4	-0.167223	0.0347911
ZC3H11A	0.0675718	0.183865
RIOK2	-0.340666	0.000103499
YIPF1	-0.228925	0.00698927
NDC1	-0.119683	0.0882892
DGKG	-0.466731	1.35381e-07
FLYWCH1	0.106967	0.108552
UNKL	0.160878	0.0401012
TBXAS1	0.268967	0.00187272
PARP12	0.382211	1.39616e-05
ALDH18A1	0.191142	0.0197654
TARBP1	-0.0453801	0.232511
PET112	-0.389307	9.73997e-06
MXD1	0.390643	9.10473e-06
CDK17	0.403385	4.6686e-06
DNAJC25	0.0134935	0.301804
SLC2A3	0.375913	1.92806e-05
PSD	0.292051	0.000796807
CTDP1	0.358668	4.45735e-05
YBX3	-0.202068	0.014923
WNK1	-0.45055	3.38154e-07
CCAR1	-0.117246	0.0920842
OGFR	0.403078	4.73811e-06
GNA15	0.313695	0.000333253
PIGV	0.0710939	0.17636
PTPRU	-0.112587	0.0993844
SNRNP40	0.0848483	0.148554
QSER1	-0.141953	0.0592159
MPC1	-0.43355	8.93083e-07
ACAA1	-0.433399	9.00738e-07
BCAT1	0.468489	1.21909e-07
HDAC7	0.457803	2.26324e-07
LZTS1	0.375282	1.99105e-05
PRDM6	0.00150797	0.326691
SPAG4	0.240942	0.00482529
NCKAP1	-0.398115	6.14164e-06
MRPS35	-0.442906	5.2905e-07
GUCY1B3	0.10705	0.108426
SFSWAP	0.331984	0.00015224
TNK2	0.0914698	0.135934
MON2	0.272072	0.00167667
GPBP1	-0.214393	0.010667
DGAT2	-0.134032	0.0685591
ZNF112	-0.37129	2.41739e-05
CS	-0.500141	2.03586e-08
LTK	0.151387	0.0489588
MRPS24	-0.153396	0.04698
ELMO2	-0.0956545	0.128183
WAPAL	-0.299554	0.000595132
VMP1	0.148736	0.0517399
APPBP2	-0.0366297	0.25156
POLD1	0.318662	0.000271194
EIF4B	-0.541889	2.44031e-09
SLC6A16	0.28149	0.00118662
GLTSCR1	0.39798	6.18083e-06
SPHK2	-0.00395517	0.321715
RPL18	0.502734	1.77016e-08
CA11	0.0361757	0.252489
ISOC2	0.0595206	0.201017
U2AF2	0.149441	0.0509752
EPN1	-0.25575	0.00297555
MED29	-0.0383098	0.247748
AHRR	0.435689	7.91317e-07
ZNF275	-0.269985	0.00180741
MTMR1	-0.381914	1.41877e-05
GPC1	-0.283118	0.00111831
ADCK1	-0.16691	0.0350293
HAGH	-0.37572	1.94534e-05
RNF4	0.24125	0.0047788
CASP8	0.29419	0.000734475
LIMCH1	-0.491526	3.32229e-08
ASUN	-0.383281	1.32157e-05
TM7SF3	-0.0915167	0.135839
SPA17	0.145663	0.0550652
TSPAN32	-0.187025	0.0219074
WISP2	-0.0455157	0.232153
ST3GAL6	-0.190459	0.0201221
NGFR	0.229922	0.00677983
CDON	0.061279	0.197235
TAF2	-0.0851926	0.147923
HIPK2	-0.391217	8.83878e-06
TNPO3	-0.475841	8.04013e-08
RFXANK	0.343938	8.92972e-05
TMEM161A	0.167855	0.0342813
LPAR2	0.333466	0.000142859
CTSA	-0.259716	0.00259912
SUGP2	-0.405932	4.07705e-06
SLC12A2	0.0431938	0.237143
SNX24	-0.112383	0.099714
CNN2	-0.0848587	0.148534
ABCA7	-0.0996723	0.121106
SNCAIP	0.413879	2.63173e-06
DDX20	-0.225538	0.00773319
BTBD1	-0.520642	6.89858e-09
FAR2	0.222846	0.00836623
CHI3L2	0.300212	0.00057977
SBNO2	0.298219	0.000626765
PMS1	0.0659386	0.187311
HMG20B	0.345341	8.37722e-05
CALCRL	0.337337	0.000120368
TAF11	0.20954	0.012197
ANKS1A	-0.163586	0.0377135
AP3D1	-0.29657	0.000668925
ZNF76	-0.0741046	0.170011
SLC9A3R2	0.338595	0.000113723
NTHL1	0.0310413	0.264148
UHRF1BP1	-0.461862	1.7754e-07
GNAI3	0.313184	0.000340374
IPO5	-0.439765	6.30994e-07
OAT	-0.0396717	0.24476
WDR3	-0.191706	0.0194867
PKN2	-0.316413	0.000297549
WDR18	0.210678	0.0118209
TRAM2	0.391457	8.74007e-06
NTN1	-0.288059	0.000928174
DGKA	0.500454	2.01428e-08
ERBB3	-0.0882138	0.142137
ANKRD44	0.176798	0.0279765
KARS	-0.368587	2.75521e-05
ADAT1	-0.0136918	0.301357
PDIA5	0.56824	4.86571e-10
TBC1D22B	0.302257	0.000533903
NDUFB4	-0.393388	7.86702e-06
SPEN	0.0799278	0.158359
MYLK	0.111616	0.100944
ZC3H15	-0.226003	0.00763175
MAP2K4	-0.46756	1.28914e-07
TMEM206	0.113975	0.0972209
SLK	-0.18248	0.0244565
CYB5R4	-0.401935	5.02677e-06
GSTO2	0.0593797	0.201342
SEC61A2	-0.415381	2.42372e-06
TLE2	0.145762	0.0549574
ASB1	-0.366223	3.08968e-05
FAM107B	0.408306	3.57053e-06
ME1	-0.513713	1.01118e-08
TBC1D1	-0.421257	1.74919e-06
CDK13	0.0443887	0.234744
MTHFD2	0.132211	0.070921
FOXJ2	-0.405488	4.17857e-06
YBX1	-0.325258	0.000203998
PDE4A	0.00165407	0.326447
PPP2R5A	-0.434369	8.5273e-07
ELAVL1	-0.188163	0.0213054
TIE1	0.313491	0.000336097
DIP2B	-0.300838	0.000565512
SMARCD1	0.380604	1.51898e-05
KDM4A	-0.491375	3.36041e-08
NFYC	-0.434938	8.27053e-07
ZMYND12	-0.3046	0.000485426
CD84	0.172739	0.0307586
ELOVL1	0.401997	5.00948e-06
SPI1	0.301955	0.000540331
ZNRD1	0.338266	0.000115423
MPPED2	-0.131371	0.0720034
CLDN18	0.286948	0.000968525
ZBTB11	-0.152671	0.0477149
ATXN3	0.27861	0.00131826
GOLGA5	-0.248247	0.00381091
FGFR2	0.244751	0.00427214
LRRC40	-0.289155	0.000889321
ISOC1	-0.380187	1.55169e-05
EML1	-0.279982	0.00125463
TRMT11	-0.123419	0.0828963
THUMPD1	-0.0751378	0.167911
MSANTD3	-0.279826	0.00126184
KIF26A	0.251336	0.00344552
ATG2B	-0.0902123	0.138202
ARFGEF1	-0.341887	9.79562e-05
ZFAT	-0.393315	7.89675e-06
MTFR1	-0.359952	4.19521e-05
STAG3	0.0989783	0.122399
FECH	-0.466621	1.36103e-07
MYO9A	-0.179501	0.0262425
DDX3Y	0.139041	0.0625257
PFKP	-0.353664	5.65491e-05
IDI1	-0.171638	0.0315239
SP100	-0.0200576	0.287851
KLF6	0.437964	6.97382e-07
PPAP2A	-0.0481351	0.226285
NEO1	-0.0938909	0.131464
TRAM1	0.0515581	0.218632
PHKA1	-0.470294	1.10226e-07
TNFRSF1A	0.41045	3.17611e-06
CACNB1	0.342931	9.34252e-05
EVI5	0.186816	0.0220158
STOML1	-0.145485	0.055233
PKM	-0.377964	1.7417e-05
DHX29	-0.432246	9.57009e-07
DNTTIP2	-0.259199	0.00264454
METTL22	-0.187923	0.0214294
TP53BP1	-0.392882	8.07698e-06
TRO	0.310465	0.00038122
RRP15	-0.361731	3.85415e-05
RHOA	0.16666	0.0352242
DHX8	-0.134476	0.0680025
PMS2P4	0.00202976	0.325845
PRKCZ	-0.472653	9.6058e-08
ZFY	-0.344882	8.55827e-05
IARS2	-0.509288	1.27932e-08
NAV3	0.100794	0.11908
IDH3G	-0.29778	0.000637722
ROGDI	-0.370925	2.45979e-05
PDZD4	0.344021	8.90887e-05
ROCK1	-0.265941	0.00208284
CBFB	0.220947	0.0088401
PDK3	-0.256522	0.00289817
HYAL2	0.376169	1.90295e-05
HDAC4	-0.189102	0.0208249
RASSF1	0.507065	1.41572e-08
FGFR3	0.318401	0.00027419
IFI35	0.439848	6.27797e-07
HEATR6	-0.329719	0.000168306
COASY	0.0217482	0.284339
PLEKHH3	0.102433	0.116259
MEF2A	-0.446527	4.29049e-07
OTUD5	0.39271	8.14259e-06
TFE3	0.392125	8.41431e-06
TBC1D25	-0.254164	0.00313676
ACSL4	-0.157941	0.042682
INPP5A	-0.457803	2.26165e-07
GPKOW	-0.249917	0.00361124
GRIPAP1	0.225241	0.00779843
FTSJ1	0.384377	1.2516e-05
PRR11	0.227949	0.00720101
REEP1	-0.431823	9.80106e-07
ATP11A	-0.354629	5.4147e-05
POLR1A	-0.180983	0.0253532
LAPTM4A	-0.403036	4.74805e-06
TTC7A	0.385921	1.15484e-05
IP6K2	0.267913	0.00194221
SRBD1	-0.236058	0.00562979
CYFIP1	0.477417	7.35078e-08
KIF2A	-0.114486	0.0963519
RASGRP2	0.319043	0.000266894
PSME4	-0.453002	2.95054e-07
IFT80	-0.0774806	0.163253
SIRT2	-0.230459	0.00667281
ERLEC1	-0.332375	0.000149676
PPP2R5B	0.415794	2.37221e-06
PYGM	-0.451672	3.1657e-07
MAST4	-0.297634	0.000641303
GPR116	0.241229	0.00478201
SDK2	-0.133302	0.0695205
NUP133	-0.507075	1.41826e-08
NUCKS1	-0.412021	2.91189e-06
VPS35	-0.472883	9.47456e-08
DNAJA2	-0.540955	2.5149e-09
BCL3	0.331138	0.000158023
KCNAB2	-0.0759622	0.166302
ABCC9	-0.0442374	0.235065
CLEC2D	0.248273	0.00380791
FUNDC1	-0.452361	3.05345e-07
MAOB	-0.508855	1.31099e-08
RORA	0.160106	0.0407806
TGFBR3	0.200847	0.0154123
KIAA1107	-0.1147	0.0960192
ATP1B3	0.330168	0.000164902
NEDD4	0.365879	3.13892e-05
PIGB	0.0904314	0.137853
MAPK6	-0.0215186	0.284786
GNB5	0.0638775	0.191788
RAB27A	0.38854	1.01184e-05
CECR5	-0.318699	0.00027079
UFD1L	-0.218108	0.00959377
LRP6	0.0204124	0.287275
PHRF1	0.153516	0.0468598
IKBKAP	-0.393456	7.84211e-06
NUCB2	-0.284621	0.00105808
PFN2	-0.306489	0.000448681
PTPN3	-0.417369	2.17437e-06
SPTB	-0.489543	3.73251e-08
SLC44A1	0.106836	0.108762
TMEM260	0.314071	0.00032822
SMG6	0.358209	4.55641e-05
EXOC5	-0.388671	1.00528e-05
CLTCL1	-0.293089	0.000765359
FSTL3	0.175744	0.0286726
DGCR2	-0.122182	0.0847251
RNF126	0.397296	6.39912e-06
MNT	0.442243	5.49623e-07
ZXDC	-0.115363	0.0949747
JMJD6	-0.226979	0.00741761
POLB	-0.41882	2.00762e-06
ST6GALNAC1	0.30639	0.000450158
WIPI1	-0.353179	5.78944e-05
GBA2	-0.237639	0.00535286
NDST1	-0.295046	0.000710027
ASNS	0.211492	0.0115589
AP3M2	0.209687	0.0121476
ST6GALNAC2	-0.143231	0.0577585
PABPC1	0.219684	0.00917447
TESK2	0.272734	0.00163642
C16orf80	-0.232604	0.00626165
CSNK2A2	0.0488187	0.22478
PTPN21	-0.41439	2.55872e-06
EIF2B3	-0.40961	3.32176e-06
CAMK2A	-0.380327	1.54153e-05
TCOF1	-0.0487561	0.224877
CDC42	-0.184959	0.0230421
OSBPL3	-0.00728941	0.315111
RAD18	0.387773	1.05194e-05
ATP2B1	0.175676	0.0287187
NCK2	0.212624	0.0112081
MAP4K4	-0.275129	0.00150077
MGAT4A	0.292662	0.000777961
RPL31	0.0758683	0.166456
WDR1	-0.0409605	0.241978
SNX13	-0.467007	1.33112e-07
ARHGAP10	-0.27861	0.00131811
RPS6KA2	-0.288185	0.000923541
ING3	-0.222856	0.00836471
VASH1	0.363917	3.4627e-05
LMCD1	0.132952	0.0699659
WBSCR22	-0.296789	0.000663093
SEL1L	-0.22365	0.00817094
ATP6AP1	-0.243608	0.00443291
TCF3	0.527264	4.72544e-09
TRIB2	0.418449	2.04918e-06
DAZAP1	0.222491	0.00844524
MBD3	0.179866	0.0260222
HLTF	-0.401413	5.16638e-06
FAM50A	0.223644	0.00817168
FAM3A	-0.0343077	0.2567
CPSF1	0.305571	0.000466406
CYBRD1	0.398601	5.99382e-06
CDH19	0.362336	3.7431e-05
PDCD2	0.151481	0.0488726
RDH11	0.425749	1.37128e-06
PRKACA	-0.336633	0.000124137
LPHN1	0.0362487	0.252372
ACTN1	0.0852866	0.147762
ZFYVE26	-0.347752	7.48357e-05
EPN2	-0.281407	0.00119017
PTPN18	0.4933	2.97608e-08
LIMS2	0.291769	0.000804943
SPEG	-0.494302	2.79961e-08
LNX1	0.107035	0.108448
ALDH3A2	-0.405128	4.26459e-06
TFRC	-0.180863	0.0254273
SREBF1	0.456561	2.43925e-07
AFF4	0.0174017	0.293394
UBE2D1	-0.452695	2.99569e-07
MPP5	-0.446104	4.40279e-07
RHOBTB1	-0.205481	0.0136168
SMC1A	-0.425228	1.40894e-06
HSD17B10	-0.261782	0.00241511
MARK2	-0.250548	0.00353681
CHFR	0.431844	9.79087e-07
P4HA2	-0.184865	0.0230899
FCGR2B	0.172603	0.0308478
NFATC3	-0.396242	6.76355e-06
TRNT1	-0.0673892	0.184234
ACADVL	-0.400234	5.50972e-06
STK10	0.449506	3.58464e-07
FBXW11	-0.496421	2.50183e-08
ACAP1	0.346729	7.84817e-05
CRMP1	0.371353	2.40909e-05
EVC	0.288999	0.000894701
DERL2	0.33274	0.000147492
SIDT1	0.249953	0.00360731
NDE1	0.37501	2.01821e-05
MRVI1	0.241797	0.00469738
TMEM38A	-0.38434	1.25408e-05
AP1M1	0.141697	0.0594991
PVR	-0.138426	0.0632463
IKBKG	-0.186029	0.0224589
XRCC1	0.0628913	0.19381
SCARB1	0.484472	4.98785e-08
MCM2	-0.233042	0.00617848
SELO	0.387867	1.04694e-05
TP63	0.261307	0.00245514
ALPK1	0.37273	2.25049e-05
LLGL2	0.28843	0.000914771
PDE8A	0.404872	4.32144e-06
CLCN4	-0.460881	1.87011e-07
NLE1	0.299763	0.000590097
SDHA	-0.432585	9.40037e-07
SMARCE1	-0.229765	0.00681043
GSDMB	0.390565	9.13707e-06
KDM5A	-0.119312	0.0888665
ADAM11	-0.175337	0.0289584
PPP2R3A	-0.483678	5.18605e-08
FERMT2	-0.158661	0.04204
DHRS9	-0.125198	0.0803327
PTGS2	0.383401	1.31292e-05
IGF2BP2	-0.389219	9.78855e-06
MAP3K13	0.348509	7.22013e-05
ST6GAL1	-0.396112	6.80826e-06
FRY	-0.430028	1.08523e-06
PICALM	0.148397	0.052096
NSF	0.0352052	0.254748
GLI2	0.517563	8.32104e-09
CLASP1	-0.478419	6.88871e-08
MRPS34	-0.0206264	0.286845
NOTCH3	0.313267	0.000339302
CLNS1A	-0.467487	1.29332e-07
PPP2R2C	-0.355772	5.12663e-05
TEAD2	0.00619886	0.31736
EED	0.0229014	0.281877
TSG101	-0.482165	5.6375e-08
C17orf85	0.0898418	0.13895
ATP2A3	0.314149	0.00032708
CA12	0.249103	0.00370823
MGLL	0.373612	2.15692e-05
NTN4	-0.233047	0.00617847
BCS1L	-0.28676	0.00097579
NUAK1	-0.34458	8.68247e-05
DPP8	-0.425614	1.3804e-06
SLC24A1	0.425801	1.36907e-06
ZNF532	-0.114768	0.0959325
SCARF1	0.400202	5.51756e-06
LMAN1	-0.0376367	0.249355
PTPLAD1	0.434119	8.64971e-07
IPCEF1	-0.0289906	0.268623
ZZEF1	-0.314561	0.000321476
ENO1	0.203336	0.0144335
C19orf10	0.468573	1.21525e-07
ANO8	-0.125678	0.0796617
TUBE1	-0.284146	0.00107605
ARHGEF10L	-0.399702	5.66114e-06
TXK	-0.221646	0.00865619
TACR2	-0.426229	1.33911e-06
ACTR6	-0.425666	1.37649e-06
TIPIN	0.330784	0.000160524
SRI	0.0570212	0.206648
EIF4G3	-0.295239	0.000705053
NUP37	-0.406767	3.88821e-06
SEMA3A	-0.00856257	0.312538
SEMA3C	-0.325112	0.00020543
TTC38	-0.203602	0.0143314
ACAT1	-0.49593	2.5587e-08
GRAMD4	-0.00599537	0.317662
CELSR1	-0.495643	2.59033e-08
ZNF638	-0.130479	0.073241
SLC25A40	-0.443824	5.02989e-07
TIMM21	-0.42541	1.39504e-06
ADD2	0.317661	0.000282911
RASAL2	-0.213146	0.0110448
VPS9D1	0.014871	0.298771
ZNF37A	-0.048323	0.225845
MARK3	-0.451364	3.22252e-07
SLC25A3	-0.445003	4.68312e-07
FNDC3B	-0.0597397	0.200489
FOSL2	0.189504	0.0206278
FRYL	-0.146597	0.0540467
TMEM131	-0.437578	7.11239e-07
FSCN1	0.388932	9.92521e-06
ACTB	0.470655	1.08071e-07
MOCOS	0.381053	1.48447e-05
PLD1	-0.395005	7.205e-06
WDR62	-0.126962	0.0778326
DLG1	-0.310684	0.000377744
RAB7A	-0.389172	9.81195e-06
BCAP29	-0.327841	0.000182214
SEC31B	-0.140894	0.0603956
SART3	-0.241818	0.00469512
ARHGAP15	0.362054	3.79413e-05
TUBA3D	-0.356294	5.00426e-05
EXOSC7	-0.265111	0.0021454
KIFAP3	-0.442097	5.52631e-07
MKRN2	-0.363453	3.54389e-05
MCM6	0.267965	0.00193893
REXO2	-0.462457	1.72328e-07
RBM7	0.0386699	0.24694
RBMS2	0.322816	0.000226734
BAZ2A	0.27072	0.00176001
PTPN23	0.179266	0.0263893
MLH1	-0.532424	3.5703e-09
UNG	-0.386104	1.1437e-05
FMO4	-0.311112	0.000371116
KLHL20	-0.00498831	0.31978
RGS11	0.265591	0.00210858
SLC46A1	0.0619469	0.19581
PLXNA2	0.369438	2.64637e-05
SPAG5	0.373868	2.13041e-05
ANKRD13A	0.262335	0.00236978
TPD52	-0.420516	1.82256e-06
ACACB	-0.406934	3.85564e-06
TRAF4	0.451954	3.12967e-07
PAG1	0.155128	0.0453404
GPATCH1	-0.0468567	0.229084
ICAM3	0.15301	0.0473786
NT5C2	-0.439378	6.44116e-07
MCAM	0.397515	6.32663e-06
GPC4	0.00162798	0.326468
MBNL3	-0.382342	1.38685e-05
CAMSAP3	-0.166973	0.0349872
RAP1GAP	-0.351347	6.31202e-05
XAB2	0.233052	0.00617846
ARHGEF1	0.498075	2.26576e-08
STXBP2	0.215004	0.0104816
MAP2K7	0.237002	0.00546064
NMRK2	0.0179757	0.2922
DGKD	0.0410388	0.241825
CTTNBP2	0.313314	0.000338634
RARB	-0.439337	6.45104e-07
TOP2B	-0.511365	1.15205e-08
TM9SF3	-0.0063554	0.317042
NFKB2	0.393664	7.75046e-06
UBE2T	-0.333048	0.000145485
PPP1R12B	-0.50168	1.87503e-08
DNAJC10	0.185382	0.0228042
GTF3C1	-0.3659	3.13647e-05
IL4R	0.415611	2.3898e-06
USP33	-0.187401	0.0217106
SNRPA	0.417802	2.12357e-06
EXOSC5	0.0124603	0.304193
DYNC1I2	-0.391765	8.58511e-06
APBB1IP	0.315824	0.000304719
LRCH4	0.389521	9.64186e-06
FAM76B	0.297947	0.000633722
SIRT6	0.425958	1.35805e-06
POLD3	0.296345	0.00067505
ACTN2	-0.476958	7.56741e-08
CAPZB	-0.185815	0.0225565
GPR137B	-0.393017	8.02375e-06
NAALAD2	0.0930299	0.132996
JADE1	0.00190975	0.326057
SLC25A43	0.494495	2.76749e-08
UBE2A	-0.443287	5.1744e-07
FGFR1	0.311018	0.00037257
GTF2I	-0.458382	2.18251e-07
FBLN1	0.467842	1.26595e-07
ITGA8	0.245653	0.00415608
CST7	0.24077	0.00484985
MAP2	0.236131	0.00561815
PIAS2	-0.0847074	0.14885
AMPH	0.249541	0.00365656
ARAF	-0.381846	1.42323e-05
MCCC1	-0.457839	2.26005e-07
FAP	0.293569	0.000751947
NEBL	-0.540293	2.44464e-09
ACER3	0.27766	0.0013666
UBE2K	-0.187176	0.0218266
PIK3C3	-0.326974	0.000189252
N4BP2	-0.0852448	0.147833
C12orf5	-0.366197	3.09238e-05
TULP3	0.541441	2.4876e-09
SYNJ2	-0.183456	0.023895
ADCY2	0.326072	0.000196813
PPP2R5C	-0.504769	1.54678e-08
PMS2P1	-0.0809975	0.156262
RBFOX1	-0.466553	1.36492e-07
GNB1	0.287684	0.000941513
EDN1	0.158436	0.0422362
MLLT10	-0.430425	1.06163e-06
ZCWPW1	-0.161948	0.0391544
ADCYAP1R1	0.160523	0.0404005
ITM2A	0.279638	0.00127107
NRD1	-0.520219	7.01534e-09
VDAC3	-0.491834	3.27798e-08
PCM1	-0.547754	1.67239e-09
TNRC6C	-0.147787	0.0527298
CBFA2T2	0.0625365	0.194572
ITCH	-0.361809	3.84099e-05
TP53INP2	-0.404225	4.46842e-06
SDF4	0.375642	1.9535e-05
MYH7B	-0.204641	0.0139326
TP73	0.402415	4.90555e-06
TOLLIP	-0.160043	0.0408334
UBE2D4	-0.29048	0.000845121
RUNX1T1	-0.140189	0.0612108
THOC1	0.300582	0.000571283
FKBP7	0.270819	0.00175343
OSBPL6	-0.251299	0.00344963
SLC1A3	-0.367465	2.91056e-05
XRCC5	-0.335026	0.000133352
LXN	0.347606	7.53739e-05
SP140	0.373388	2.17777e-05
MKNK1	0.0282393	0.270147
TNS1	-0.47269	9.5867e-08
REXO1	0.343223	9.21943e-05
SAR1A	-0.0521738	0.217238
CDC14A	0.37094	2.45862e-05
RAPGEF3	0.245492	0.00417719
CEACAM1	0.266369	0.00205198
SENP1	0.293481	0.00075408
DUSP13	-0.363322	3.56884e-05
CIC	0.286087	0.00100096
LIPE	-0.25731	0.00282291
FDFT1	-0.429177	1.13715e-06
PAFAH1B3	0.334055	0.000139152
OPHN1	0.119521	0.0885605
KIF22	0.199475	0.015981
LRRC16A	-0.0469089	0.228972
PGM1	-0.50849	1.33148e-08
DDX1	-0.531756	3.64675e-09
DNM2	-0.246389	0.00405668
EPB41L2	0.390591	9.12466e-06
MOXD1	0.428583	1.17778e-06
STX7	-0.299252	0.000602548
RABL2B	0.296622	0.000667434
KEAP1	-0.397734	6.25851e-06
PTPRH	0.139255	0.0622816
SLC35C2	0.451922	3.13321e-07
CRYBG3	-0.266061	0.002075
RFX3	0.333017	0.000145648
RIF1	0.162136	0.0389988
RAB21	-0.362952	3.63146e-05
SLC4A4	-0.409605	3.32073e-06
SMARCA2	-0.316481	0.000296786
SESN1	-0.228174	0.00715323
MID2	0.344016	8.9082e-05
COL5A3	0.355772	5.12564e-05
SRCAP	-0.28388	0.00108719
KIAA0020	0.114815	0.0958507
KCNN2	-0.471088	1.05342e-07
CNOT4	-0.501091	1.94125e-08
PSEN1	0.0763431	0.165594
CPOX	-0.0750282	0.168155
CLDND1	0.101295	0.118196
MOK	0.226133	0.00760819
HSP90AA1	-0.274519	0.00153414
RBL1	-0.0216752	0.28447
DLGAP4	0.349865	6.76296e-05
IGSF9B	-0.40912	3.41123e-06
CROCCP3	0.21481	0.0105406
AP4E1	-0.368984	2.70476e-05
RSBN1	0.0953571	0.128716
MAGI3	-0.165611	0.036076
CXCL2	0.339711	0.000108167
COL4A4	0.304986	0.000477484
TCF7	-0.244568	0.00429669
OSTM1	-0.187604	0.0216036
IMPG2	-0.17613	0.0284273
PCNP	-0.270626	0.00176565
EXD2	-0.486846	4.34252e-08
ARG2	-0.102881	0.115503
MEF2C	0.165037	0.0365172
PTPRC	0.227172	0.00737595
PKP1	0.215463	0.010348
UBA5	-0.36913	2.6854e-05
STK17B	0.373549	2.16343e-05
CDC14B	-0.372683	2.2562e-05
ZNF510	-0.240691	0.00486101
ZNF506	0.336842	0.000122981
JMJD4	0.240968	0.00482205
DUSP12	0.349714	6.81385e-05
AACS	-0.27179	0.00169234
KIAA0141	-0.372944	2.22635e-05
CADPS2	-0.112816	0.0990191
PCDHB4	0.36063	4.05971e-05
PCDHGA2	-0.425895	1.36234e-06
HSPB11	0.0724401	0.173494
PHLPP1	0.0980443	0.124011
ATP8B1	0.422671	1.61801e-06
SMARCD3	-0.146012	0.054677
WDR70	-0.145381	0.0553481
FYB	0.0886156	0.141323
STRADB	-0.417422	2.16903e-06
BZW1	0.222131	0.00853529
PGR	-0.49665	2.46127e-08
C1QTNF3	0.274206	0.0015522
ME2	-0.483804	5.16543e-08
C5orf22	-0.447174	4.13276e-07
CCNT2	0.0753673	0.167458
FAM135A	-0.138008	0.0636988
EPB41L3	0.50179	1.86517e-08
COBLL1	0.326301	0.000194858
DLG3	-0.333935	0.000139855
SERTAD4	0.207354	0.0129493
TRAF5	0.450618	3.36833e-07
MRPL22	-0.369897	2.58841e-05
GEMIN5	-0.394781	7.28163e-06
NFE2L1	-0.493994	2.84573e-08
SEMA5B	0.135514	0.0666836
GSK3B	-0.4654	1.45876e-07
ITGB5	0.237122	0.00543905
ERC1	-0.34352	9.09853e-05
XPO1	-0.145882	0.054829
RNF13	0.0322831	0.261497
PALB2	-0.131731	0.0715693
DOPEY1	-0.349239	6.97274e-05
LYRM2	-0.467868	1.26551e-07
BCKDHB	-0.455778	2.53799e-07
KAT6A	0.194565	0.0181267
ZCCHC6	-0.0503997	0.221451
ULK2	-0.432637	9.36967e-07
TNPO1	-0.229843	0.00679542
PLOD1	0.384481	1.2452e-05
P2RX5	-0.35392	5.58526e-05
ITGAE	0.0223222	0.283171
DIS3	-0.260681	0.00251208
PIBF1	-0.0997141	0.121054
TDRD3	-0.0388734	0.246469
NUFIP1	-0.0859075	0.146607
PDS5B	0.0456723	0.231836
OXCT1	-0.52862	4.41033e-09
RRAGB	-0.28305	0.00112145
CYLD	-0.332641	0.000148124
SLC27A5	0.311822	0.000360586
ZNF324	0.0651611	0.188989
ZNF671	-0.254519	0.00309909
ZNF416	-0.468479	1.21903e-07
ZNF586	0.136678	0.0653101
ZNF446	0.120497	0.087132
ZNF264	-0.23347	0.00610079
RPS5	0.380734	1.50961e-05
FAT1	-0.336685	0.000123842
YTHDC1	-0.223034	0.00831929
CHMP2B	-0.356059	5.05825e-05
SMAP2	0.243133	0.00450243
PPIE	-0.0598389	0.200268
ZMPSTE24	-0.336862	0.000122868
STARD7	-0.442473	5.42138e-07
NOA1	-0.466334	1.38074e-07
REST	-0.141838	0.0593338
SSH1	0.0855736	0.147194
GSTP1	0.194106	0.0183425
APLP2	-0.432501	9.43951e-07
KIAA1467	0.299549	0.000595196
WBP11	-0.433331	9.03465e-07
EIF3I	-0.1384	0.0632696
COL16A1	0.277785	0.00136064
TXLNA	0.372266	2.30139e-05
APOB	-0.42468	1.44972e-06
NCOA1	-0.210521	0.0118704
AGBL5	-0.108793	0.105489
EFR3B	-0.150416	0.0499811
KIF3C	0.291258	0.000820464
RAB10	-0.407273	3.78881e-06
HADHA	-0.536995	2.88053e-09
MAPRE3	-0.359466	4.29417e-05
CAD	0.360176	4.14915e-05
CD59	-0.130494	0.0732196
CD82	0.0116359	0.306011
BCORL1	0.175906	0.0285716
ATRX	-0.390231	9.29438e-06
TAF9	-0.355386	5.22252e-05
FCN1	0.219465	0.00923289
MYNN	-0.161614	0.0394526
MECOM	0.272494	0.00165018
SCAMP1	-0.138405	0.0632694
PREP	-0.42396	1.50667e-06
HACE1	0.204213	0.0140963
SEH1L	0.0737341	0.170774
WDR47	-0.356195	5.02705e-05
WDFY1	0.37189	2.34586e-05
OVGP1	0.41404	2.61141e-06
SLC25A24	-0.138327	0.0633543
MAP3K4	-0.34663	7.88449e-05
PILRA	0.330319	0.000163871
ABCB1	0.261046	0.00247781
ZNF213	-0.121478	0.0857328
AKR1B1	-0.459326	2.0561e-07
CPNE3	-0.514219	9.9714e-09
RRN3	-0.323134	0.000223653
CTTN	0.144651	0.056138
WNT11	0.0448374	0.233743
MTIF2	-0.479243	6.5816e-08
DDHD2	-0.359414	4.30422e-05
TTC39A	-0.421711	1.70442e-06
EPS15	-0.350648	6.51535e-05
MGST2	-0.416357	2.29814e-06
CHERP	-0.158029	0.0425963
ATG16L1	-0.180164	0.0258439
USP40	0.151434	0.0489233
POMGNT1	-0.455794	2.53665e-07
RAD54L	-0.0110411	0.307228
MAST2	-0.257467	0.00280772
DNAJA1	-0.0976791	0.124686
B4GALT1	0.312192	0.00035486
CHMP5	-0.210907	0.0117448
NFX1	-0.43893	6.6053e-07
DIMT1	-0.13147	0.0718769
IPO11	-0.367371	2.92328e-05
EIF2AK1	-0.396185	6.7825e-06
EPDR1	-0.501148	1.93563e-08
SNX10	0.127145	0.0775837
SEPHS1	-0.110046	0.103453
MRPL28	-0.000182626	0.32947
ITPKC	0.346072	8.1e-05
FAT2	0.0766979	0.164845
RBM22	0.0597658	0.200438
TMED2	-0.11387	0.0973755
ERO1LB	-0.276016	0.00145213
ZFAND6	-0.440104	6.19012e-07
TXLNG	0.106654	0.109071
LAT2	0.311983	0.000358063
HUWE1	-0.474406	8.72784e-08
ZW10	-0.404058	4.50468e-06
ALG9	0.0668674	0.185325
NOX4	0.410643	3.14606e-06
ACOX3	-0.0319544	0.262214
MTMR2	-0.0777728	0.162698
PPP1R15A	0.170991	0.0319797
HSD17B14	0.335636	0.000129865
TRIP6	0.526684	4.90826e-09
ACHE	0.392741	8.13542e-06
FTL	0.487675	4.11732e-08
SRRT	0.335344	0.000131498
BAX	0.434489	8.45811e-07
NLK	-0.181479	0.0250545
PIGS	-0.417735	2.13107e-06
ADAMTS2	0.484999	4.84907e-08
ATXN7L3	0.248372	0.0037963
PGS1	0.359633	4.26251e-05
PSMC5	-0.195076	0.0179011
UIMC1	0.006705	0.316441
MMP2	0.48922	3.7905e-08
MT3	-0.0876033	0.143235
LPCAT2	0.453623	2.85966e-07
GNAO1	-0.242231	0.00463411
OGFOD1	-0.370518	2.50791e-05
SH3BP2	0.272286	0.0016632
NOP14	-0.28005	0.00125144
ADD1	-0.117178	0.0921838
TXNDC16	-0.0978461	0.124375
C14orf166	-0.390972	8.95584e-06
NID2	0.0834603	0.1513
GMCL1	0.0540313	0.213236
SF3B2	0.125887	0.0793549
KLHL42	0.317431	0.0002853
GNAS	-0.424951	1.42715e-06
DNM1L	-0.393576	7.78955e-06
ERGIC2	-0.370883	2.46471e-05
AURKA	-0.425885	1.36278e-06
PIR	0.143409	0.0575572
AAMDC	-0.386652	1.11175e-05
RFX2	0.229588	0.00684924
METTL2A	-0.374802	2.03862e-05
ALG6	0.395778	6.92281e-06
CNOT3	0.12823	0.0761449
GP6	0.0841386	0.15007
PTPN4	-0.509225	1.28276e-08
DDX18	-0.0792755	0.159704
KHSRP	0.13876	0.0628658
GNA11	0.263655	0.00226195
ASAP3	-0.114778	0.0959172
EDEM2	0.224495	0.00796538
DNMT3B	0.129633	0.0742928
REM1	0.230042	0.00675741
TPX2	0.176678	0.0280509
FER1L4	0.367231	2.94464e-05
PDRG1	-0.072748	0.172781
EPB41L1	0.198891	0.0162291
DOCK9	0.256303	0.00291971
ANKRD10	0.363954	3.45762e-05
TGDS	0.244161	0.00435503
DOCK3	-0.401408	5.16504e-06
C3orf18	-0.410523	3.16598e-06
COQ9	-0.374149	2.10241e-05
TMEM40	-0.233063	0.00617673
KIF9	-0.400943	5.29668e-06
ARHGAP28	0.228403	0.00710317
CRLS1	-0.37237	2.29039e-05
PPP1R13B	-0.440005	6.22242e-07
ATRN	-0.439029	6.57422e-07
SMOX	0.423636	1.53241e-06
SIGLEC1	-0.0581796	0.20413
FKBP1A	0.334039	0.000139242
NSFL1C	-0.213136	0.0110468
SLC4A11	0.339299	0.000110215
C20orf194	-0.408337	3.56432e-06
ZNF343	0.388045	1.03847e-05
EBF4	0.45642	2.45905e-07
MAVS	-0.375125	2.00683e-05
LZTS3	-0.196757	0.0171495
XRN2	-0.244667	0.00428336
PLK1S1	-0.187077	0.0218788
DYNLL1	0.280029	0.00125241
TESC	-0.0727584	0.172768
SNX5	-0.182992	0.0241642
RPL6	0.227286	0.00734987
MAPKAPK5	-0.285466	0.00102551
P2RX7	-0.150745	0.0496394
ESF1	-0.359002	4.39107e-05
RBBP9	0.0217795	0.284263
ANAPC5	-0.230532	0.00665869
SLC23A2	0.425212	1.40991e-06
SLC8B1	0.489695	3.71888e-08
TMEM230	-0.370638	2.49477e-05
DZANK1	0.173907	0.0299501
KDM2B	0.10262	0.115932
C20orf26	-0.450743	3.34471e-07
TASP1	0.0700503	0.1786
OAS1	0.270992	0.00174201
GCN1L1	-0.206123	0.0133934
RPLP0	0.159501	0.0412963
PXN	0.40207	4.99188e-06
SIRT4	-0.395313	7.09167e-06
KIF16B	-0.376889	1.83632e-05
TRMT6	-0.213767	0.0108564
CHGB	-0.322346	0.000231235
PEBP1	-0.357859	4.63455e-05
TBX5	-0.33466	0.000135559
BRAP	-0.290747	0.00083657
ERP29	-0.365295	3.2351e-05
FUS	0.254148	0.00313802
IGBP1	-0.459233	2.06668e-07
FXYD5	0.504247	1.60928e-08
ZNF302	-0.443741	5.05552e-07
GRAMD1A	0.358819	4.42579e-05
FXYD3	0.114752	0.0959426
HEPH	-0.437218	7.27194e-07
CDIP1	-0.0490691	0.224272
CMTM1	0.450279	3.43076e-07
KCNH4	0.264422	0.00219905
GANAB	-0.00101749	0.32767
GMIP	0.450373	3.41268e-07
RBM41	-0.433284	9.05263e-07
LAG3	0.468437	1.22203e-07
MLF2	-0.175875	0.0285906
OTUB2	0.0722888	0.173801
DDX24	-0.473785	9.03361e-08
ZBTB25	-0.14463	0.0561626
NECAP1	0.195593	0.0176696
ARHGAP4	0.525004	5.2118e-09
ANKRD24	0.171131	0.0318812
DHX32	-0.453399	2.89404e-07
RCOR1	-0.115185	0.0952798
GPATCH2L	-0.080387	0.157452
LTBP4	0.439316	6.45761e-07
BLVRB	-0.0899253	0.138792
SLC9A1	0.0869615	0.144526
SPTLC1	0.0945379	0.130223
PAPOLA	-0.330669	0.000161389
CCNK	-0.141384	0.0598786
PCBP4	0.0716261	0.175188
RGS1	0.343066	9.28675e-05
YPEL3	0.217138	0.00986358
MRPS33	-0.421011	1.77221e-06
NDUFB2	-0.248591	0.00376872
NUDC	-0.179824	0.0260474
MAEA	-0.294279	0.000732208
ICAM1	0.364256	3.40754e-05
STRN4	0.246593	0.00402979
IRAK3	0.453128	2.93186e-07
LYZ	-0.0148345	0.298829
MUL1	-0.470117	1.11196e-07
TFAP4	0.369714	2.61038e-05
PDCD7	0.328738	0.000175638
SPG21	-0.0766405	0.164961
DNAJB11	0.0978617	0.124345
LEPREL1	0.0623748	0.194955
THPO	0.376211	1.89955e-05
CHRD	0.498205	2.25317e-08
FLT3LG	0.489486	3.73936e-08
RAB11FIP3	0.216741	0.00997103
GNPTG	0.460939	1.8659e-07
ZNF268	0.0215708	0.284677
GOLGA3	0.22678	0.00745883
PABPC4	-0.350006	6.71501e-05
CD209	0.0749134	0.168313
CERS4	0.180738	0.0255054
MCOLN1	-0.0817123	0.154818
USP48	-0.478862	6.73092e-08
EFNB1	0.375245	1.99445e-05
PDPR	-0.40793	3.64591e-06
AARS	-0.345816	8.19727e-05
GLG1	-0.228967	0.00698158
TNRC6A	-0.0962755	0.127127
FCGBP	-0.212217	0.0113356
PLEKHG2	0.42877	1.16427e-06
NAT14	0.42397	1.50736e-06
PITPNM2	0.240863	0.0048364
EXOC1	-0.039416	0.245353
RBM27	-0.374066	2.1104e-05
OSBPL8	0.0363009	0.25224
DTX2	0.378011	1.73805e-05
NLRC4	-0.208225	0.012649
PUS7	0.233564	0.00608489
NRCAM	0.190897	0.0198851
LAMB1	0.457865	2.25709e-07
SLC26A4	0.331691	0.000154186
DLD	-0.509063	1.29401e-08
WDR7	-0.421199	1.75345e-06
TXNL1	-0.48407	5.11828e-08
ABCC6	-0.0364627	0.251908
CMTM6	0.421079	1.76463e-06
ITGA6	0.219	0.00934849
RAPGEF4	0.0858292	0.146756
MLTK	-0.471677	1.0149e-07
SMPX	-0.474417	8.7293e-08
FH	-0.49486	2.72389e-08
SEL1L3	0.463918	1.57884e-07
TF	0.249014	0.00371887
CDV3	-0.289995	0.000861208
ALKBH5	-0.362639	3.68835e-05
NLRP1	0.429851	1.0956e-06
PITPNM3	0.28999	0.0008613
SPAG7	-0.328983	0.000173771
ORC6	-0.241437	0.00475319
ZFHX4	-0.00163842	0.326448
ZC3HC1	-0.403088	4.73634e-06
ESR1	0.205429	0.0136328
RGS17	0.246791	0.00400228
ANGPT2	0.382796	1.35413e-05
TMEM101	0.0451557	0.233026
CD200	0.413247	2.71837e-06
CCDC80	0.30244	0.000530266
PSME1	0.158541	0.0421451
PPP2R3C	-0.316179	0.000300305
HAUS4	0.131976	0.0712466
JPH4	0.0571464	0.206376
MYH7	-0.429908	1.09305e-06
SLC7A8	-0.171116	0.0318883
OSGEP	0.2294	0.00688952
SLC22A17	0.204938	0.0138143
RNF31	0.212384	0.0112851
SCFD1	-0.215301	0.0103939
G2E3	0.150604	0.0497967
HECTD1	-0.506413	1.43497e-08
HNRNPC	-0.163127	0.038108
SUPT16H	-0.192087	0.0193064
TOX4	-0.429334	1.12949e-06
GEMIN2	-0.0963172	0.127042
TGM1	0.24137	0.00476323
TINF2	0.273663	0.00158266
SEMA6A	0.270261	0.00178918
TRPM7	-0.465337	1.45879e-07
TYRO3	0.26258	0.00234946
WDR76	0.262325	0.00237026
CAPN3	0.0685841	0.18177
SNAP23	-0.360348	4.1132e-05
TBX15	0.496415	2.49829e-08
PHGDH	0.312281	0.000353508
COL9A3	0.258015	0.00275555
EZR	-0.429438	1.12458e-06
MYL6	0.392913	8.06551e-06
AGO1	-0.205497	0.0136111
RFFL	-0.251764	0.00339369
UNC13D	0.274926	0.00151171
MFSD11	-0.207646	0.0128443
DPYSL2	0.313977	0.000329425
TGFB2	0.266082	0.00207347
GPATCH2	-0.0385081	0.247292
NUP50	0.358892	4.41031e-05
COMT	0.160737	0.0402138
CECR1	-0.184823	0.0231128
ECHDC1	-0.389574	9.61574e-06
LRRFIP2	-0.426699	1.30385e-06
SEC22C	-0.139433	0.06208
XYLB	0.284668	0.00105605
HDAC6	0.166075	0.0357003
GABRP	0.283358	0.00110851
CDC6	0.355062	5.30575e-05
UPRT	-0.476279	7.86413e-08
CDC23	-0.427231	1.26763e-06
AAAS	-0.0274775	0.271897
CBX5	-0.377129	1.81489e-05
FMO2	0.226452	0.00753288
SUCO	-0.281834	0.00117254
MSH2	-0.357797	4.64807e-05
MAP3K1	0.231576	0.00645718
DHPS	-0.156156	0.0443662
HOOK2	-0.383213	1.3254e-05
ARCN1	-0.266645	0.00203111
EPB41L4B	-0.333779	0.000140827
TMEM38B	-0.474782	8.56018e-08
PSMD5	0.172379	0.0310104
PTGS1	0.408003	3.63309e-06
NUP188	0.0748977	0.168332
CRAT	-0.444591	4.80193e-07
SH2D3C	0.404972	4.3003e-06
NANS	-0.195363	0.017777
TBC1D2	0.436326	7.63768e-07
DFNB31	0.530864	3.86796e-09
CWF19L1	-0.035106	0.254946
SEMA4G	0.0908488	0.13712
BTAF1	0.102453	0.116225
IKZF5	0.0635488	0.192481
TLL2	-0.0161651	0.296344
TDRD1	-0.16559	0.0360912
SORBS1	-0.489423	3.75368e-08
CRTAC1	0.0310726	0.264082
BAMBI	-0.154163	0.0462316
WAC	-0.395976	6.85361e-06
CREM	-0.0660743	0.187033
NUBP2	0.33812	0.000116113
HIVEP1	-0.262304	0.00237123
FKBP5	-0.213772	0.0108554
SRPK1	-0.179371	0.0263209
BRPF3	-0.37512	2.00699e-05
MRPS18A	-0.240055	0.00496146
TMEM14A	0.161697	0.0393798
EFHC1	0.287	0.000966438
HSP90AB1	-0.385952	1.1532e-05
CDC5L	-0.507242	1.40468e-08
ITPR3	0.45546	2.58852e-07
ZNF184	0.00430477	0.320964
DSP	-0.503736	1.65681e-08
SIRT1	-0.140294	0.0610833
HNRNPH3	0.199235	0.0160824
IFT74	-0.301793	0.000544012
JAK2	-0.406234	4.00718e-06
IL12RB1	0.330173	0.000164884
ABL1	0.435835	7.85634e-07
ACOT7	0.276559	0.00142265
SH3GLB1	-0.380729	1.50973e-05
CDC7	0.224077	0.00806756
SYDE2	-0.516859	8.66796e-09
PCSK5	0.395976	6.85169e-06
SCD	0.237331	0.0054017
TMED1	-0.232249	0.00633225
ABLIM1	-0.49557	2.60218e-08
ERMP1	-0.470561	1.08589e-07
RAB18	-0.404544	4.39445e-06
NRP1	0.183174	0.024067
HSD17B7P2	0.394718	7.30644e-06
PRTFDC1	0.141108	0.0601756
PALMD	-0.239862	0.00499185
TSPAN15	0.399013	5.87011e-06
H2AFY2	-0.382916	1.34594e-05
FAM21A	-0.254347	0.00311724
MAST3	0.282288	0.00115359
MZF1	0.364543	3.35837e-05
OCEL1	0.0217117	0.284421
MYO9B	0.395694	6.95562e-06
KCNK6	0.0985661	0.123189
CATSPERG	0.306479	0.000448718
PSMD8	-0.266849	0.00201639
FBXL19	0.319356	0.000263298
STX1B	0.214894	0.0105143
HSD3B7	0.399185	5.81252e-06
SETD1A	0.192744	0.0189966
BCL7C	0.419232	1.96201e-06
CIRBP	0.117925	0.0910478
ATP5D	0.201505	0.0151521
C19orf26	0.273267	0.00160517
PRKY	0.353038	5.82898e-05
HNRNPM	0.00244719	0.324897
MARCH2	0.0253277	0.276558
NDUFB7	0.0336815	0.258172
TECR	-0.129138	0.07495
TIMM13	0.129195	0.0748847
CDC34	0.218254	0.00955023
MTAP	-0.0368332	0.251089
CEP170B	0.0374802	0.249681
POLR2E	-0.131914	0.0713303
POLRMT	-0.123857	0.0822893
HCN2	-0.341825	9.82475e-05
IZUMO4	0.160821	0.0401478
RASSF7	0.151502	0.0488565
GADD45B	0.28915	0.000889416
PALM	0.45629	2.47024e-07
MADCAM1	0.159829	0.0410222
MKNK2	-0.0441695	0.235167
ARVCF	-0.110552	0.102662
TRMT2A	0.364157	3.42405e-05
RANBP1	0.487675	4.11135e-08
ZDHHC8	0.429433	1.12451e-06
KLHL22	-0.177769	0.0273409
MED15	0.476379	7.81713e-08
SNAP29	-0.41045	3.17505e-06
CRKL	-0.402963	4.76624e-06
LZTR1	0.419044	1.98002e-06
MMP11	0.00330293	0.323162
CECR2	-0.376205	1.89971e-05
SMARCB1	-0.0855527	0.147233
P2RX6	0.0459071	0.231281
DERL3	-0.00524399	0.319197
BCL2L13	-0.461575	1.8007e-07
DDTL	-0.134898	0.0674851
DDT	-0.191246	0.0197114
GSTT2	0.11626	0.0935801
OSM	0.327867	0.000182059
CABIN1	-0.0362279	0.252407
TBC1D10A	0.555226	1.06675e-09
SUSD2	0.363291	3.57301e-05
SF3A1	-0.331968	0.000152313
GGT5	0.276491	0.0014259
RNF215	0.473712	9.05121e-08
SEC14L2	0.371989	2.33382e-05
SPECC1L	-0.181948	0.02477
PPIL2	-0.180148	0.0258517
UPB1	0.219825	0.00913574
YPEL1	-0.276763	0.00141262
SNRPD3	-0.170897	0.0320506
PES1	0.140904	0.0603952
MAPK1	-0.315469	0.000309149
GGT1	0.354139	5.5349e-05
PRODH	-0.15673	0.0438281
PPM1F	0.373163	2.20325e-05
SLC35E4	0.104974	0.111972
TOP3B	0.187286	0.021771
CYTH4	0.303463	0.000508811
DGCR14	0.239882	0.00498947
CRYBB2P1	0.392903	8.0686e-06
MFNG	0.330366	0.000163531
CARD10	0.334269	0.000137941
LRP5L	0.415856	2.36303e-06
SLC25A1	0.485813	4.58297e-08
ADRBK2	-0.133124	0.0697431
GGA1	0.135399	0.0668197
HIRA	0.262314	0.0023705
SH3BP1	0.425786	1.36945e-06
LGALS1	0.289259	0.000886004
HPS4	0.371676	2.37228e-05
PIK3IP1	0.237467	0.00538079
NOL12	0.404419	4.42357e-06
SRRD	-0.431452	1.0027e-06
PATZ1	0.0391395	0.245913
TRIOBP	0.306432	0.000449401
TFIP11	-0.424659	1.45067e-06
GCAT	-0.308811	0.000408196
ANKRD54	0.253319	0.00322493
EIF3L	-0.384721	1.23107e-05
NHP2L1	-0.292735	0.000775819
MICALL1	0.347836	7.45259e-05
POLR2F	-0.107129	0.108294
SOX10	-0.0269139	0.273122
CCDC134	-0.122026	0.0849703
DEPDC5	-0.0910106	0.136812
PICK1	-0.229358	0.00689712
TTC28	0.165282	0.0363387
SLC16A8	0.114423	0.0964441
SLC5A1	-0.459191	2.0719e-07
TPTEP1	0.448677	3.76845e-07
KDELR3	0.281088	0.00120464
CYP2D6	0.259523	0.00261707
DDX17	0.14716	0.0534126
TCF20	0.0689076	0.181096
HSCB	-0.167964	0.0342083
CBY1	0.143023	0.057986
TOMM22	-0.273606	0.00158502
XBP1	-0.075957	0.1663
RTCB	-0.414755	2.50967e-06
JOSD1	0.365201	3.25052e-05
FBXO7	0.370158	2.55439e-05
GTPBP1	0.0569221	0.206871
POLDIP3	0.173813	0.0300091
RAB36	0.456206	2.48276e-07
TIMP3	0.184411	0.023348
PPP6R2	-0.156083	0.0444201
SBF1	-0.2342	0.00596694
SUN2	-0.18008	0.0258905
CYB5R3	-0.168423	0.0338504
DNAL4	0.215311	0.0103911
LMF2	0.56393	6.19933e-10
RHBDD3	0.344945	8.5342e-05
PACSIN2	-0.15183	0.0485358
TTLL1	-0.325686	0.000200197
RASL10A	0.461388	1.81914e-07
AP1B1	0.0132274	0.302437
HMGXB4	-0.03101	0.264195
TOM1	-0.144985	0.0558094
NEFH	0.219491	0.00922716
CHKB	0.0732123	0.171812
HMOX1	0.21193	0.011428
MCAT	-0.308915	0.000406525
THOC5	-0.327919	0.000181637
MCM5	0.279434	0.00127959
ARSA	0.38411	1.26893e-05
TSPO	0.0610912	0.197652
RASD2	0.194508	0.0181527
TTLL12	-0.155483	0.0449962
CBX7	-0.319915	0.000257363
PDGFB	0.385102	1.20454e-05
RPL3	0.497939	2.27953e-08
ZMAT5	-0.252317	0.00332855
RBFOX2	-0.249786	0.00362665
SYNGR1	-0.119834	0.0880666
TAB1	0.0422337	0.239282
ASCC2	0.0220404	0.283696
MTMR3	-0.259309	0.00263508
MIEF1	-0.255072	0.00304274
APOL1	0.413211	2.7241e-06
MYH9	0.361574	3.88061e-05
SAMM50	-0.417275	2.18198e-06
TXN2	-0.352798	5.89419e-05
FOXRED2	-0.301141	0.000558589
GRAP2	-0.192634	0.0190434
EIF3D	-0.21719	0.00984895
TNRC6B	-0.402342	4.9169e-06
SGSM3	0.239742	0.00501093
IFT27	-0.103747	0.114086
KIAA0930	0.362884	3.64251e-05
NCF4	0.33442	0.00013698
CSF2RB	0.350919	6.43978e-05
SLC25A17	0.419185	1.96686e-06
FAM118A	0.175181	0.0290663
KCTD17	0.26988	0.00181356
ST13	-0.477093	7.49976e-08
IL2RB	0.232791	0.00622801
RBX1	-0.0118446	0.305546
EP300	-0.362905	3.63894e-05
L3MBTL2	-0.00835386	0.313019
CHADL	-0.0478064	0.227012
RANGAP1	0.00718505	0.315339
ZC3H7B	-0.241312	0.00477101
PHF5A	0.0207568	0.286547
ACO2	-0.503773	1.65927e-08
POLR3H	0.0530347	0.215321
TRMU	-0.135973	0.0661257
PMM1	-0.192374	0.0191642
DESI1	-0.361929	3.81728e-05
CERK	-0.291467	0.000814214
BRD1	0.179464	0.0262659
ZBED4	0.164922	0.0366088
HDAC10	0.393393	7.86659e-06
ABHD4	-0.182496	0.0244473
KHNYN	0.257164	0.00283672
FKBP3	-0.498247	2.25381e-08
SDR39U1	-0.304052	0.000496211
RBM23	-0.166733	0.0351673
PRMT5	-0.379962	1.57127e-05
COCH	0.475554	8.15394e-08
AP4S1	-0.316946	0.000290927
POLE2	0.104243	0.1132
VCPKMT	0.366197	3.09173e-05
SOS2	-0.437688	7.07683e-07
CDKL1	0.284209	0.00107365
NIN	-0.281521	0.0011853
PYGL	0.448405	3.82358e-07
TRIM9	0.392642	8.17287e-06
PSMC6	-0.485406	4.71093e-08
GNPNAT1	0.166801	0.0351108
DDHD1	-0.0365305	0.251768
CDKN3	0.0363375	0.252167
CNIH1	-0.363928	3.46206e-05
CGRRF1	-0.221782	0.00862387
ATP6V1D	-0.483313	5.27877e-08
PIGH	0.0204229	0.287264
PSMA3	-0.409814	3.28589e-06
VTI1B	-0.451599	3.17935e-07
TIMM9	-0.0957954	0.127973
GSTZ1	-0.194377	0.0182176
KIAA0586	-0.307673	0.000427905
TMED8	-0.268158	0.00192605
AHSA1	-0.390857	8.99854e-06
DAAM1	-0.29203	0.000797448
SPTLC2	0.235056	0.00581115
RIN3	0.505265	1.52378e-08
LGMN	-0.232588	0.00626456
ALKBH1	-0.498836	2.17857e-08
SNW1	-0.347251	7.65814e-05
ITPK1	-0.372417	2.28561e-05
DHRS7	-0.0751899	0.167801
PPM1A	-0.537459	2.83157e-09
SIX4	-0.0896435	0.139337
GALNT16	-0.228956	0.0069835
ASB2	-0.370549	2.50388e-05
[truncated: 26,509 more rows]

## Sheet: Spearman correlation_CA
Symbol	Rho	pvalue
PKIA	-0.449635	6.3571e-08
GRAMD1C	0.449561	6.3922e-08
SOX17	0.441326	1.17908e-07
MRPL15	-0.438822	1.41573e-07
FREM2	-0.435993	1.73777e-07
ELFN1	0.432252	2.2723e-07
MRPS14	-0.427342	3.21529e-07
SLC38A10	0.426945	3.30597e-07
COX10	-0.425721	3.60139e-07
KRT222	0.424153	4.01657e-07
DNASE1L3	0.422758	4.42408e-07
RP11-571M6.17	-0.421886	4.69845e-07
MRPS18B	-0.421758	4.74005e-07
C15orf41	-0.421515	4.81995e-07
FMO3	0.419524	5.52578e-07
MIR378D2	-0.418488	5.93064e-07
OXA1L	-0.416514	6.78206e-07
SMG6	0.415812	7.11204e-07
MRPL13	-0.415645	7.19277e-07
SLC25A3	-0.414848	7.58963e-07
HUS1	-0.414846	7.59096e-07
GTPBP8	-0.413	8.59277e-07
SDHD	-0.411896	9.25104e-07
EDA2R	0.409978	1.05104e-06
ECI2	-0.409129	1.11179e-06
VBP1	-0.408505	1.15857e-06
ATP5F1	-0.407892	1.20639e-06
RP11-470E16.1	0.407526	1.23582e-06
MRPS22	-0.407511	1.23704e-06
CORO1B	0.40643	1.32803e-06
MACROD2	-0.405871	1.37752e-06
TRIM69	-0.404579	1.49881e-06
REEP5	-0.403739	1.58308e-06
CCDC178	0.403443	1.61373e-06
ALPL	0.402345	1.73283e-06
PDLIM5	-0.401562	1.82277e-06
DAP3	-0.400865	1.90653e-06
LACE1	-0.399507	2.08025e-06
NDUFB5	-0.397915	2.30319e-06
PIGG	0.39774	2.32901e-06
SATL1	-0.397004	2.44075e-06
XPC	0.396805	2.47172e-06
C2orf47	-0.396497	2.52055e-06
MRPL9	-0.396216	2.56604e-06
MRPL1	-0.393704	3.00708e-06
FBXO22	-0.392381	3.26754e-06
PTCHD4	0.39211	3.32344e-06
EIF3L	-0.391955	3.35573e-06
GYG1	-0.39148	3.45685e-06
SNAPC3	-0.391264	3.50393e-06
MED20	-0.391264	3.50393e-06
RRAGD	-0.390058	3.77724e-06
ACTR3C	-0.389692	3.86397e-06
CEP70	-0.389389	3.93726e-06
ISCA2	-0.389167	3.99179e-06
TATDN1	-0.388606	4.13295e-06
KANSL2	-0.3881	4.26436e-06
NDUFS4	-0.388082	4.26918e-06
C11orf74	-0.387633	4.38912e-06
SORBS3	0.387408	4.45028e-06
PALM	0.386993	4.56549e-06
TMEM242	-0.38699	4.56622e-06
IGFBP3	0.385722	4.93618e-06
CXADR	-0.385385	5.03904e-06
TRIM62	0.385322	5.0584e-06
COQ2	-0.385168	5.10629e-06
METTL2A	-0.385085	5.13244e-06
TMEM126B	-0.384508	5.31656e-06
HYAL2	0.38437	5.36164e-06
NPY6R	-0.384077	5.45808e-06
ROM1	0.383777	5.55882e-06
SMPDL3A	-0.383704	5.58361e-06
MRPS30	-0.383237	5.74459e-06
CYCS	-0.383036	5.81518e-06
APOO	-0.381903	6.22865e-06
CMC2	-0.381848	6.24935e-06
ADSL	-0.381527	6.37188e-06
RP11-420L9.5	0.381441	6.40514e-06
FCF1P2	-0.38102	6.56976e-06
S100A6	0.380786	6.66353e-06
COX7A2L	-0.380725	6.68769e-06
YBX1P2	-0.380592	6.74167e-06
HSPA8	-0.379569	7.16958e-06
SUCLG1	-0.379287	7.29195e-06
GLRX2	-0.37924	7.31253e-06
MTERF	-0.378977	7.42905e-06
TECRL	-0.378261	7.75407e-06
EFNA5	-0.377961	7.89445e-06
MDH1	-0.377922	7.91293e-06
TRIM11	0.377713	8.01222e-06
EIF3J	-0.37759	8.0711e-06
PTGES3L	-0.377509	8.11015e-06
MRPL35	-0.377509	8.11015e-06
OSBPL5	0.376993	8.36386e-06
TBCE	-0.376993	8.36386e-06
YARS2	-0.376977	8.37166e-06
SYCE1L	0.376694	8.51373e-06
PPIF	-0.376494	8.61569e-06
COMP	0.376322	8.70436e-06
PRELP	0.376314	8.70841e-06
VDAC1	-0.376311	8.70976e-06
EIF2B3	-0.376309	8.71111e-06
SCARB1	0.375643	9.06213e-06
ABCB7	-0.375518	9.12968e-06
HERPUD2	0.375497	9.14098e-06
WDR41	-0.375204	9.30064e-06
MALSU1	-0.374364	9.77445e-06
SPRYD4	-0.37434	9.78801e-06
CCDC58	-0.374213	9.86218e-06
NTNG2	0.373617	1.02143e-05
SNX3	-0.373612	1.02174e-05
VAPA	-0.373531	1.02662e-05
VDAC2	-0.373476	1.02994e-05
VAMP5	0.373114	1.05216e-05
FAM89B	0.372855	1.06826e-05
FAM136A	-0.37285	1.06859e-05
HPCAL1	0.372135	1.11438e-05
MRPS35	-0.372119	1.11541e-05
SUSD5	-0.371918	1.12862e-05
BRD7	-0.371918	1.12862e-05
PIGU	-0.371636	1.1474e-05
KLF2	0.371589	1.15055e-05
MEX3D	0.371399	1.16345e-05
C9orf16	0.371378	1.16487e-05
CEBPZ-AS1	-0.371122	1.18241e-05
UQCRFS1	-0.371072	1.18584e-05
ETNPPL	-0.371017	1.18964e-05
ZDHHC1	0.370488	1.22699e-05
RAB43	0.37043	1.2311e-05
TIE1	0.369903	1.26948e-05
ALAS1	-0.369843	1.27392e-05
HCCS	-0.369485	1.30067e-05
ARHGEF18	0.368535	1.37436e-05
PLLP	0.368488	1.37811e-05
AC007318.5	-0.368261	1.39634e-05
NDUFA9	-0.368	1.41758e-05
LZIC	-0.367997	1.41779e-05
STARD7	-0.3677	1.44238e-05
TFG	-0.367308	1.47534e-05
HSPB8	-0.366783	1.52062e-05
MCTS1	-0.366747	1.52382e-05
LINC00565	0.366368	1.55743e-05
PDHX	-0.36618	1.57428e-05
MNAT1	-0.365781	1.6108e-05
MAX	0.365778	1.61104e-05
H19	0.365353	1.65082e-05
C17orf72	0.365353	1.65082e-05
HOMER1	-0.365107	1.67419e-05
PPCS	-0.364789	1.70497e-05
APOD	0.364703	1.71339e-05
GPR108	0.364672	1.71646e-05
RWDD1	-0.364572	1.72622e-05
TACO1	-0.364306	1.75268e-05
EFHD2	0.363922	1.79148e-05
CTC-308K20.3	-0.363629	1.8217e-05
ECE1	0.363421	1.84337e-05
ALDH3A2	-0.363048	1.88294e-05
NDUFAF6	-0.362954	1.89302e-05
PRKAB2	-0.362758	1.9142e-05
TNKS1BP1	0.362651	1.92587e-05
MRPS31	-0.362609	1.93044e-05
ITGB1BP2	-0.362604	1.93101e-05
TOMM40L	-0.362502	1.94221e-05
TTC7A	0.36203	1.99495e-05
CLSTN1	0.361946	2.00441e-05
AC004987.9	-0.361499	2.05579e-05
MRPL3	-0.361497	2.05601e-05
MRPS9	-0.361476	2.05844e-05
MRPS17	-0.361317	2.07706e-05
TAOK2	0.361247	2.08535e-05
EIF3E	-0.361197	2.0912e-05
RHBDD1	-0.361171	2.09429e-05
MRPS28	-0.360894	2.12727e-05
MMP14	0.360886	2.12821e-05
CHTOP	-0.360772	2.14205e-05
RP11-171I2.1	-0.360518	2.17287e-05
WDR77	-0.360406	2.18666e-05
PDCD2L	-0.360122	2.22199e-05
RABAC1	0.360069	2.22853e-05
METTL21EP	-0.359864	2.25448e-05
OLA1	-0.359814	2.26084e-05
THOC7	-0.35978	2.26516e-05
RP11-434H6.7	0.359733	2.27115e-05
RAB9B	-0.359592	2.28922e-05
TGFB1	0.359474	2.30438e-05
AP000525.9	0.359299	2.32713e-05
NDUFS2	-0.359226	2.3367e-05
UBE2R2	-0.35913	2.3494e-05
MRPL39	-0.359049	2.36009e-05
LAPTM4B	-0.359007	2.36563e-05
FASTKD2	-0.358986	2.3684e-05
SELM	0.358955	2.37257e-05
MRPL37	-0.358887	2.38162e-05
PHLDA3	0.358824	2.39e-05
GRSF1	-0.358819	2.3907e-05
PPP2R5A	-0.358694	2.40754e-05
RNF5	-0.358456	2.43979e-05
MFF	-0.358078	2.49202e-05
SEMA3G	0.357694	2.54604e-05
ATG13	0.35694	2.65546e-05
AIMP1	-0.356921	2.65817e-05
NARS2	-0.356786	2.67834e-05
GNG5	-0.356509	2.7199e-05
ARHGEF1	0.356501	2.72109e-05
C1orf64	0.35596	2.80416e-05
MMADHC	-0.355222	2.92131e-05
TFF3	0.354969	2.96255e-05
ATP5C1	-0.354958	2.96426e-05
AP1S2	-0.354911	2.97198e-05
MRPL46	-0.354807	2.98919e-05
C2orf88	-0.35477	2.99524e-05
COMMD10	-0.354582	3.02653e-05
PCBD2	-0.354533	3.03484e-05
CCDC43	-0.354439	3.05063e-05
ATP5B	-0.354368	3.06253e-05
FNTA	-0.354324	3.07005e-05
LIAS	-0.353875	3.14706e-05
H2AFY2	-0.353833	3.15432e-05
PLXND1	0.353601	3.19496e-05
CYGB	0.353538	3.20601e-05
FAM206A	-0.353478	3.21662e-05
ATP5G3	-0.353267	3.25428e-05
MYPN	-0.353196	3.26693e-05
MRFAP1L1	-0.353131	3.27867e-05
RHOQ	-0.353058	3.29188e-05
RNF126	0.352878	3.32463e-05
SULF2	0.35286	3.32797e-05
SMIM20	-0.352841	3.33132e-05
COPS2	-0.352721	3.35337e-05
FBRS	0.352692	3.35866e-05
C17orf75	-0.352685	3.3601e-05
PSD3	-0.352458	3.40226e-05
LDHB	-0.352458	3.40226e-05
GIT1	0.352364	3.41985e-05
SLC16A1	-0.352314	3.42916e-05
HAND2-AS1	-0.352283	3.43506e-05
GUF1	-0.352163	3.45775e-05
CTDP1	0.352155	3.45924e-05
RP11-84G21.1	-0.352077	3.4741e-05
PFN2	-0.352071	3.47511e-05
BZW2	-0.351823	3.52265e-05
AKAP6	-0.351617	3.56264e-05
EIF3H	-0.351588	3.56824e-05
PPP1R14A	0.351549	3.57589e-05
CDK9	0.35151	3.58356e-05
ERF	0.351497	3.58612e-05
FGR	0.3514	3.60511e-05
NDUFAF7	-0.350951	3.69465e-05
MRPL44	-0.3508	3.72531e-05
SYDE1	0.350703	3.74499e-05
RFC4	-0.350677	3.75033e-05
PDSS1	-0.350641	3.75781e-05
ATAD1	-0.350638	3.75835e-05
SCO1	-0.350602	3.76585e-05
H2AFJ	0.350552	3.77605e-05
RPS20P2	-0.350403	3.80684e-05
RP11-198M15.1	-0.350373	3.813e-05
CALM3	-0.350233	3.84215e-05
TMCC3	0.350213	3.84653e-05
TIMM23	-0.350064	3.87782e-05
HSP90AB1	-0.349941	3.9038e-05
RP11-389G6.3	0.349916	3.90918e-05
WBP4	-0.349735	3.94783e-05
QRSL1	-0.349727	3.94952e-05
PDLIM2	0.349612	3.97425e-05
APOLD1	0.34949	4.00084e-05
INHBB	0.349435	4.01277e-05
IMMT	-0.349385	4.0236e-05
BPGM	-0.349296	4.04304e-05
TUSC3	-0.349069	4.09318e-05
GRASP	0.349022	4.10363e-05
PTCD2	-0.349001	4.10828e-05
PFKL	0.348994	4.11002e-05
RBM18	-0.348949	4.11993e-05
IDH3B	-0.348821	4.1486e-05
CPNE4	-0.348704	4.1751e-05
FAM129A	-0.348406	4.24293e-05
DLST	-0.348396	4.24533e-05
ATXN10	-0.34837	4.25133e-05
TMEM91	0.348299	4.26758e-05
FIBIN	0.348273	4.27361e-05
MRPS10	-0.348166	4.29843e-05
MYO5C	0.347913	4.35768e-05
RILPL2	0.347788	4.38728e-05
DCUN1D5	-0.347775	4.39037e-05
RP11-767I20.1	0.347769	4.39161e-05
ADK	-0.347741	4.39843e-05
LAMTOR3	-0.347696	4.40898e-05
CAPN11	0.347545	4.44517e-05
LYRM7	-0.347519	4.45144e-05
AKR1C3	0.347433	4.47218e-05
RP11-10C24.1	-0.347339	4.49486e-05
DECR1	-0.347263	4.5133e-05
AC117395.1	-0.347059	4.56311e-05
MRPL47	-0.346882	4.60695e-05
KCTD9	-0.346767	4.63553e-05
FARS2	-0.346391	4.73023e-05
PPA2	-0.346373	4.73488e-05
LRRC37A13P	-0.346253	4.76535e-05
PLVAP	0.345992	4.83283e-05
SMIM14	0.345939	4.8464e-05
RNF135	0.345757	4.89416e-05
HIBCH	-0.345655	4.92096e-05
DEAF1	0.345631	4.92716e-05
CD274	-0.345428	4.98124e-05
CDA	0.345404	4.98751e-05
CISD1	-0.345404	4.98751e-05
HSPD1	-0.344963	5.10673e-05
C11orf57	-0.344921	5.11816e-05
AIMP2	-0.344783	5.15617e-05
CPVL	-0.344749	5.16554e-05
ATPAF1	-0.344694	5.1807e-05
FH	-0.344647	5.19372e-05
KIAA1279	-0.344587	5.21042e-05
RP11-251M1.1	0.344253	5.30423e-05
COG5	-0.344008	5.37413e-05
GRPEL1	-0.343898	5.40564e-05
ATP6V1D	-0.343841	5.42222e-05
SFRP2	0.343796	5.43506e-05
CCT4	-0.343486	5.52574e-05
PLGRKT	-0.343292	5.58284e-05
CTDSP1	0.343238	5.59915e-05
ZNF544	-0.343225	5.60303e-05
RP11-421N8.1	-0.343007	5.66829e-05
CNOT11	-0.342927	5.69239e-05
PLEKHH1	-0.342888	5.70424e-05
SYVN1	0.342533	5.81279e-05
UGP2	-0.342455	5.83699e-05
RP11-767L7.1	-0.342326	5.87681e-05
CALM2	-0.342199	5.91672e-05
PIGQ	0.342136	5.9364e-05
NUDT15	-0.341972	5.98835e-05
COMMD3	-0.341679	6.08176e-05
ALDOA	-0.341327	6.19616e-05
VDAC1P1	-0.341315	6.19988e-05
UBALD2	0.341285	6.20985e-05
GDF15	0.341191	6.24076e-05
SELO	0.341155	6.25282e-05
LDHBP2	-0.341064	6.28267e-05
ARIH1	-0.340964	6.31605e-05
WNT2B	0.340515	6.46741e-05
LTBP2	0.340416	6.5013e-05
NDUFAF4	-0.340356	6.5219e-05
RP11-432I5.8	0.34019	6.57915e-05
AKR1B1P1	-0.340067	6.6218e-05
ERAL1	-0.340035	6.63308e-05
ANAPC13	-0.339951	6.6623e-05
UQCRC2	-0.339865	6.69255e-05
PHB	-0.339797	6.71648e-05
RP13-122B23.8	0.339565	6.79899e-05
RPRD1B	-0.339215	6.925e-05
HSPD1P1	-0.339192	6.93332e-05
VPS29	-0.339163	6.944e-05
DTWD2	-0.339032	6.9917e-05
ACSS2	-0.338964	7.01663e-05
RNF150	-0.338834	7.06479e-05
BRE	-0.338797	7.07833e-05
ANG	0.33862	7.14446e-05
DCTN4	-0.338455	7.20623e-05
GJA3	-0.338414	7.222e-05
TFCP2	-0.338317	7.25859e-05
BOK	0.338278	7.27347e-05
PHYH	-0.338244	7.28639e-05
NUDT9	-0.338189	7.30731e-05
SCOC	-0.338025	7.3704e-05
RNF10	-0.338014	7.37442e-05
NOA1	-0.337965	7.39356e-05
TSG101	-0.337915	7.41274e-05
GLO1	-0.337879	7.4269e-05
LSAMP	-0.33773	7.48483e-05
ST6GALNAC1	0.337685	7.50219e-05
TBC1D7	-0.337602	7.53497e-05
NDUFV2P1	-0.337584	7.54216e-05
TSEN15	-0.337482	7.58233e-05
PCDH12	0.337427	7.60404e-05
METAP1	-0.337367	7.62788e-05
DUSP3	-0.337291	7.65805e-05
DIRAS1	-0.337122	7.72606e-05
UBE2A	-0.336936	7.801e-05
MTX2	-0.33685	7.83606e-05
FDX1	-0.336811	7.85205e-05
HMG20B	0.336808	7.85312e-05
LGALS8	-0.336592	7.94213e-05
HSPA8P5	-0.336521	7.97129e-05
RP11-486A14.2	-0.336487	7.98537e-05
FAM210A	-0.33643	8.00924e-05
OXNAD1	-0.336351	8.0419e-05
SYPL2	-0.336101	8.14726e-05
MECR	-0.335761	8.29199e-05
TRAP1	-0.335673	8.33023e-05
DUS4L	-0.3355	8.40495e-05
FAM122A	-0.335456	8.42429e-05
C22orf39	-0.335367	8.46311e-05
SRRD	-0.335185	8.54355e-05
CDC23	-0.33507	8.59448e-05
ALDH1B1	-0.334957	8.64452e-05
EHD2	0.334796	8.71716e-05
CNP	0.334741	8.74189e-05
GOT1	-0.334723	8.75015e-05
PLCB3	0.334717	8.75251e-05
STRIP2	-0.334595	8.80816e-05
CIAPIN1	-0.334566	8.82123e-05
ZNF462	-0.33448	8.86056e-05
ARMCX1	-0.334347	8.92166e-05
CRIPT	-0.334258	8.96261e-05
MAPK3	0.334216	8.98194e-05
TLE1	0.334146	9.01465e-05
PLAT	0.334036	9.06575e-05
SAMM50	-0.333989	9.08774e-05
PLN	-0.33384	9.15768e-05
CECR5	-0.333618	9.26292e-05
HSPA9	-0.333496	9.3216e-05
ASB5	-0.333206	9.46155e-05
ENO2	0.333193	9.4679e-05
HIC2	0.333109	9.50864e-05
EVC2	0.332974	9.57518e-05
MYO5B	-0.332585	9.76827e-05
ICT1	-0.332457	9.83256e-05
NTPCR	-0.33235	9.88665e-05
ESD	-0.332318	9.90254e-05
PCDHB2	0.332117	0.00010005
PIGP	-0.332104	0.000100117
ID3	0.332055	0.000100372
PPARG	0.331924	0.000101045
ZNF330	-0.331849	0.000101437
NSA2	-0.33176	0.000101899
DLD	-0.331715	0.00010213
VTA1	-0.331386	0.000103862
PGF	0.331381	0.000103889
CLCN3	-0.33135	0.000104056
A1BG	0.331188	0.000104919
CHST12	0.331136	0.000105199
COA6	-0.331136	0.000105199
CBWD2	-0.331071	0.00010555
DNAJA4	-0.331024	0.000105804
RTCA	-0.330817	0.000106922
IBA57	-0.330713	0.000107493
MRPS33	-0.330614	0.000108038
TPI1P1	-0.330606	0.000108081
EARS2	-0.330387	0.000109294
MOSPD1	-0.330337	0.000109571
POLA2	0.330173	0.000110492
PPP2R5C	-0.330079	0.000111021
FAHD1	-0.329914	0.000111953
RASIP1	0.329885	0.000112117
CHCHD3P3	-0.329831	0.000112427
TSPAN12	-0.32982	0.000112489
HINT3	-0.329807	0.000112564
GM2A	-0.3297	0.000113177
SUGCT	-0.329583	0.000113854
SUCLA2	-0.329395	0.000114946
NDUFB6	-0.329348	0.00011522
NDRG1	0.32916	0.000116323
BIN1	0.329029	0.000117096
NDUFA6	-0.32882	0.000118341
DDX1	-0.32882	0.000118341
KLHL41	-0.328612	0.000119598
CTGF	0.328473	0.000120438
WSB2	-0.328353	0.000121172
MMP23B	0.328327	0.000121332
TBC1D10A	0.328324	0.000121348
JARID2	0.328267	0.000121701
MEIS1	-0.328097	0.000122748
ADRA2C	0.32805	0.00012304
NAT14	0.327993	0.000123397
EIF3M	-0.327993	0.000123397
IGSF5	-0.327975	0.000123511
SPTBN2	0.327956	0.000123625
TRIM55	-0.327951	0.000123658
TEFM	-0.327891	0.000124033
PCNXL2	0.327868	0.00012418
MRPS5	-0.327865	0.000124197
PCNXL3	0.327787	0.000124689
KDM6B	0.327761	0.000124853
COX5A	-0.327677	0.00012538
CSK	0.327654	0.000125529
STK39	-0.327515	0.000126407
ACOT13	-0.327473	0.000126674
CLEC14A	0.327466	0.000126724
TIMM21	-0.3274	0.000127141
MICU2	-0.327343	0.00012751
DKFZP761J1410	0.327327	0.00012761
CLDN5	0.327137	0.000128841
IQSEC2	0.327111	0.00012901
ELP3	-0.32703	0.000129537
ARSA	0.326949	0.000130065
PHF2	0.326938	0.000130134
ZNF668	0.32685	0.000130716
RP5-1121E10.2	-0.326834	0.000130821
CYTH2	0.3268	0.000131042
TCF15	0.32673	0.000131508
TMEM230	-0.326724	0.000131542
ING1	0.326455	0.000133331
JAZF1	-0.326377	0.000133857
RBP7	0.326314	0.000134278
CYB5B	-0.326288	0.000134455
PDZD11	-0.32626	0.000134648
COQ5	-0.326181	0.000135179
MGAT1	0.326179	0.000135196
DOK4	0.326064	0.000135978
NDUFAB1	-0.326014	0.000136316
ELMO1	0.325889	0.000137175
RP11-84A1.3	-0.325873	0.000137285
NEBL	-0.325821	0.000137643
OCIAD1	-0.325597	0.000139199
SNX7	-0.325576	0.000139345
PCDHGB8P	-0.325521	0.000139728
C14orf166	-0.325513	0.000139783
RP4-562J12.2	-0.32545	0.000140228
MMRN2	0.325424	0.000140405
HIGD1A	-0.325356	0.000140883
ARHGAP4	0.325309	0.000141214
BTBD19	0.32527	0.000141491
EXOC3L2	0.325239	0.000141713
ACN9	-0.325148	0.000142362
ECHDC1	-0.324986	0.000143518
OPN5	-0.324976	0.000143592
TPMT	-0.324941	0.000143837
KLHL29	0.324814	0.000144759
BAG2	-0.324806	0.000144816
DCTN2	-0.324633	0.000146067
RP4-775C13.1	-0.324563	0.000146584
MRPL45	-0.324498	0.000147059
LEMD2	0.324453	0.000147385
INF2	0.324445	0.000147443
FAM98A	-0.324294	0.00014856
SCN2B	-0.32419	0.000149335
MINA	-0.324182	0.000149394
EPG5	-0.324158	0.000149569
COPS7A	-0.324158	0.000149569
FAM65A	0.324143	0.000149685
EIF4A2	-0.324056	0.000150329
GTF3C6	-0.324041	0.000150446
TCN2	0.323973	0.000150956
CS	-0.323837	0.000151979
RRAS	0.323798	0.000152276
HHATL	-0.323662	0.000153308
RHBDD2	0.323594	0.000153826
MTCH2	-0.323547	0.000154186
C11orf73	-0.323469	0.000154787
KLHL2P1	-0.323464	0.000154824
OXCT1	-0.323378	0.000155492
LY6G5B	0.323203	0.000156849
ID1	0.323143	0.000157317
IDH2	-0.323114	0.000157541
QDPR	-0.323098	0.000157664
APOE	0.322858	0.000159554
VDAC3	-0.322793	0.000160071
CMTM8	0.322757	0.000160362
MDH2	-0.322673	0.000161027
HADH	-0.322621	0.000161445
NIPSNAP3B	-0.322571	0.000161842
RP11-308N19.1	-0.322466	0.000162688
PNMAL2	0.322438	0.000162913
FUNDC1	-0.32242	0.00016306
TOMM70A	-0.322402	0.000163208
UQCC1	-0.322349	0.00016363
ADA	0.322339	0.000163715
RP11-558F24.4	0.322219	0.000164686
UBE2G1	-0.322182	0.000164989
POLDIP2	-0.322182	0.000164989
CSRP3	-0.322138	0.000165352
PWAR6	-0.322133	0.000165395
FXN	-0.322125	0.000165459
PPP2CA	-0.322099	0.000165673
LTBP3	0.322065	0.000165951
BCCIP	-0.32206	0.000165994
ROPN1B	-0.321984	0.000166617
TMEM110	0.321799	0.00016815
RAB3IP	-0.32178	0.000168302
MYO9B	0.321754	0.000168519
MSRA	-0.321738	0.00016865
ATP5SL	-0.321728	0.000168737
TAL1	0.32166	0.000169304
SUCLG2	-0.321574	0.000170025
RP11-420L9.2	0.321538	0.000170331
MPP5	-0.321462	0.00017097
PCGF2	0.32143	0.000171235
NHP2P1	-0.321413	0.000171379
FZD4	0.321381	0.000171655
CKMT2	-0.321235	0.000172897
POPDC2	-0.320963	0.000175227
PAM	-0.320937	0.000175452
SGSH	0.32084	0.000176289
RANBP6	-0.320747	0.000177107
TAF7	-0.320702	0.000177494
CAP2	-0.320692	0.000177586
ATP5C1P1	-0.32066	0.000177861
GMIP	0.320642	0.00017802
CAMK2D	-0.320639	0.000178043
ARL14EP	-0.320606	0.00017834
BRAT1	0.320603	0.000178363
C12orf68	0.320425	0.000179928
CORO7	0.320365	0.00018046
ARHGEF38	-0.320317	0.000180892
COPS4	-0.320224	0.000181715
CHCHD2	-0.320115	0.000182696
AR	-0.319956	0.000184131
GCSH	-0.319877	0.00018484
HSPA12B	0.319838	0.000185196
TUBGCP4	-0.319671	0.00018672
CD79B	0.319666	0.000186768
CCAR2	0.319324	0.000189926
TOM1L1	-0.319243	0.00019068
PROSC	-0.319238	0.000190729
ATP5A1	-0.319191	0.000191169
LPCAT1	0.319154	0.000191511
RP4-791M13.4	-0.319036	0.000192626
CLIP3	0.318966	0.000193281
SDHC	-0.318888	0.000194023
RP11-439M11.1	0.31882	0.000194667
ORC4	-0.318817	0.000194693
BOLA3-AS1	-0.318784	0.000195017
PGAM1P7	-0.318732	0.000195506
ADAP1	0.318726	0.000195565
BTBD9	-0.318697	0.00019584
APOBEC2	-0.318697	0.00019584
LARGE	-0.318439	0.000198329
TIAM2	-0.318431	0.000198405
SLC25A4	-0.31835	0.00019919
VWCE	0.318181	0.000200847
RP11-435O5.2	-0.31813	0.000201343
NDUFA5	-0.318128	0.000201359
ISOC1	-0.318097	0.000201667
ENKD1	0.318071	0.000201924
TATDN1P1	-0.317988	0.00020274
RP11-62F24.2	0.317971	0.000202908
OBFC1	-0.317969	0.00020293
NFKBIA	0.317867	0.000203939
RP3-324O17.4	-0.317833	0.000204277
CHCHD7	-0.317664	0.000205973
TMEM204	0.317463	0.000207999
MTERFD1	-0.31734	0.000209245
CCT8	-0.317264	0.000210017
NDUFV2	-0.317259	0.00021007
HIBADH	-0.317236	0.00021031
GRK6	0.317233	0.000210337
FAM169A	-0.317228	0.000210391
STAG3L4	-0.317147	0.00021122
SCCPDH	-0.317074	0.000211972
TBKBP1	0.317029	0.00021243
PTGR2	-0.316956	0.000213186
JDP2	0.316852	0.00021427
C6orf203	-0.316823	0.000214569
ENTHD2	0.31682	0.000214596
LRP1	0.316794	0.000214869
MRPL22	-0.316732	0.000215523
GUSB	0.316646	0.000216427
AKAP17A	0.316593	0.000216976
PRKD2	0.316559	0.000217333
SHROOM3	-0.316442	0.000218576
GGPS1	-0.316413	0.00021888
DGKQ	0.316408	0.000218936
AC116614.1	0.316382	0.000219217
FAM47E-STBD1	-0.316301	0.000220075
LINC01137	0.316251	0.000220605
ZNF197-AS1	-0.316243	0.000220697
UNC93B1	0.316197	0.000221192
ANKMY1	0.31599	0.000223413
MICU1	-0.315896	0.000224432
SIRT6	0.315862	0.000224801
STRN	-0.315755	0.000225968
SDHB	-0.315583	0.000227859
RRP15	-0.315575	0.000227946
SPAG16	-0.315565	0.000228061
SBDS	-0.315479	0.000229013
TMEM164	-0.315421	0.000229649
SNX33	0.315176	0.000232388
ICA1	-0.315152	0.000232652
GHITM	-0.315145	0.00023274
AMN1	-0.315053	0.000233769
SUMF2	0.315004	0.000234329
GOT2	-0.314891	0.000235602
CTD-2353F22.1	-0.314864	0.00023591
SEC16A	0.314808	0.000236553
THUMPD3	-0.31479	0.000236762
STAU2	-0.314761	0.00023709
RP11-308N19.3	-0.314726	0.000237493
PSMC6	-0.314641	0.000238466
ZDHHC8	0.314555	0.000239458
GLRX3	-0.314518	0.00023988
LRPPRC	-0.314414	0.00024109
AC009878.2	-0.314383	0.000241453
DOK1	0.314252	0.000242976
LACTB	-0.314241	0.000243098
RP5-1056L3.1	-0.314238	0.000243144
GFOD2	0.314108	0.000244661
PPFIA3	0.313816	0.000248125
AGAP2-AS1	0.313774	0.000248623
MPP7	-0.313761	0.000248779
BIRC2	-0.313761	0.000248779
FAM114A2	-0.313688	0.000249655
COQ3	-0.313662	0.000249968
OLA1P1	-0.313651	0.000250102
SMAD7	0.313644	0.000250187
AIFM1	-0.313615	0.000250533
RP11-146F11.1	0.313568	0.000251099
PDE3A	-0.313558	0.000251225
UCHL3	-0.313497	0.00025195
NKIRAS1	-0.313461	0.000252392
TIMM17A	-0.313385	0.000253311
C1QTNF5	0.313354	0.000253692
HSPB7	-0.313349	0.000253756
GLRX5	-0.313315	0.000254169
DDO	-0.313273	0.000254679
CADM1	-0.31315	0.000256182
HDHD2	-0.313148	0.000256214
ALKBH8	-0.313106	0.000256728
SOX18	0.312994	0.000258113
ERGIC2	-0.312941	0.000258759
BEX4	-0.312923	0.000258986
CTB-25B13.12	0.31291	0.000259148
DPYD	0.312897	0.00025931
HOOK1	-0.312842	0.000259992
CD9	0.312811	0.000260382
DBNDD2	-0.31278	0.000260773
MRPS36	-0.312756	0.000261067
TMEM44	0.312571	0.000263393
NBL1	0.312445	0.000264977
DYNC1I2	-0.312419	0.000265308
ADAM23	-0.312409	0.000265441
MED26	0.312398	0.000265573
PTBP1	0.312393	0.000265639
SIVA1	0.312367	0.000265971
MVD	0.312367	0.000265971
AP5M1	-0.312237	0.000267636
NUDT7	-0.3122	0.000268104
LYPLA1	-0.312184	0.000268305
DTNA	-0.312158	0.00026864
RAB13	0.31208	0.000269647
SLC28A2	-0.312008	0.000270573
SERTAD3	0.312004	0.000270623
ATP2A3	0.31197	0.000271062
CRYAB	-0.311882	0.000272213
NUPR1	0.311842	0.000272723
ESRRG	-0.311842	0.000272723
NDUFAF1	-0.311824	0.000272961
ALDH5A1	-0.311785	0.000273471
ELOVL7	0.311777	0.000273573
CCND3	0.311769	0.000273676
MRPL50	-0.311728	0.000274222
ZNF283	-0.311649	0.000275248
IMPA1	-0.311514	0.000277036
CC2D1A	0.31149	0.000277346
SKI	0.311477	0.000277519
SMPX	-0.311373	0.000278903
ALOX12	0.311313	0.000279702
ATP8A2P2	-0.311265	0.000280339
NADK2	-0.311195	0.000281272
AC099522.2	-0.311153	0.000281842
TICAM1	0.311112	0.000282393
FAM96A	-0.311099	0.000282568
AK3	-0.311099	0.000282568
TDRD1	-0.311062	0.00028306
RNF166	0.311033	0.000283447
LRRC49	-0.310963	0.0002844
PSMD7	-0.310905	0.000285178
ACSS1	-0.310879	0.000285532
ORAI3	0.310817	0.000286384
RPAP3	-0.310759	0.000287167
CCDC57	0.310741	0.000287417
GPN1	-0.31067	0.000288382
MYBL1	-0.310647	0.000288704
BAX	0.310618	0.000289098
SELP	0.310498	0.000290752
HDHD1	-0.310459	0.000291294
PPP2R2C	-0.310446	0.000291474
DENR	-0.310355	0.000292742
EML3	0.309926	0.000298749
MANSC1	0.309913	0.000298934
SLC52A3	0.309911	0.000298971
OGFR	0.309796	0.000300603
NARS	-0.309712	0.000301795
ATG3	-0.309712	0.000301795
MRFAP1	-0.309629	0.000302991
GNPTG	0.309519	0.000304568
ADC	0.309498	0.00030487
FABP3	-0.309485	0.000305058
RP11-516A11.1	-0.309482	0.000305107
DPP7	0.309433	0.000305813
CLYBL	-0.309404	0.000306229
PSTK	-0.309373	0.000306683
THAP7	0.309271	0.000308164
RANP1	-0.30922	0.000308905
IFITM10	0.309209	0.000309078
GPNMB	-0.309159	0.000309804
HSD17B14	0.308976	0.000312491
BVES	-0.308932	0.000313147
RPS19	0.308754	0.000315784
PAIP1	-0.308707	0.000316485
ANKRD18A	-0.308649	0.000317362
TNFSF13	0.308632	0.000317618
DNAJC7	-0.308593	0.000318205
PCCB	-0.308352	0.00032183
STX5	0.308324	0.000322266
GAPDH	-0.3083	0.000322623
CABP1	0.308264	0.000323179
CYTH1	0.308214	0.000323936
HSPA8P9	-0.308199	0.00032417
GHDC	0.308068	0.000326174
AP5Z1	0.308039	0.000326616
NAP1L1	-0.308034	0.000326696
ACO1	-0.307997	0.000327259
C7orf61	0.307983	0.000327476
FAM69B	0.307896	0.000328831
MAST3	0.307883	0.000329033
CCNG1	-0.307856	0.000329438
HS3ST1	0.307815	0.000330086
CRTAP	0.307713	0.000331671
LMF2	0.307692	0.000331997
TSPAN14	0.307561	0.000334041
AC115617.2	-0.30748	0.000335322
RP11-120K24.5	0.307383	0.000336847
RNLS	-0.307355	0.000337294
FAM81A	-0.307329	0.000337708
CSNK2A1	-0.307298	0.000338206
ZNF697	-0.307105	0.000341287
AP4S1	-0.307097	0.000341413
AC004797.1	-0.307036	0.000342396
CCDC88C	0.307018	0.00034267
DAXX	0.306982	0.000343258
ZNF365	0.306978	0.000343326
TMEM184B	0.306841	0.000345535
PREP	-0.306815	0.000345958
WARS2	-0.306804	0.000346128
ABHD17A	0.306768	0.000346721
WDR90	0.306692	0.000347954
EIF5	-0.306635	0.000348892
SLC38A1	-0.306616	0.000349191
TMEM177	-0.306559	0.000350132
GFM2	-0.306551	0.00035026
ARPP19	-0.306478	0.000351461
ANKRD1	-0.306478	0.000351461
PEX16	0.30646	0.000351762
MORF4L1P1	-0.306423	0.000352365
CAMK1	0.306329	0.000353919
DUSP1	0.306319	0.000354092
CNOT7	-0.306235	0.000355479
MRPL10	-0.306186	0.000356305
PRKAR1A	-0.306139	0.000357089
STC1	0.30611	0.000357569
MYL9	-0.3061	0.000357743
PLEKHM1P	0.305964	0.000360021
MXD4	0.305883	0.000361386
FAM24B	0.305822	0.000362414
MIOS	-0.305818	0.00036249
CPNE3	-0.305773	0.000363242
ALDH7A1P1	-0.305716	0.000364224
PLK3	0.305692	0.000364618
PPHLN1	-0.305692	0.000364618
MXRA8	0.305635	0.000365597
MTR	-0.305625	0.000365775
LARS2	-0.305523	0.000367518
MXD3	0.30545	0.000368774
LAMP1	0.305429	0.000369133
BCAS2	-0.305421	0.000369268
ZNF276	0.305413	0.000369403
CPNE2	0.305314	0.000371117
RTN4IP1	-0.305223	0.000372701
TMEM256-PLSCR3	0.305189	0.000373291
ATP5O	-0.305181	0.000373428
STRAP	-0.305176	0.000373519
CCDC151	0.305019	0.000376255
C12orf4	-0.30499	0.000376759
CACYBP	-0.304922	0.000377952
RABGAP1L	-0.304747	0.000381043
BST2	0.304719	0.000381552
CFL2	-0.304716	0.000381599
SERBP1P5	-0.304655	0.00038269
FKBP3	-0.304593	0.000383784
TOR2A	0.304526	0.000384997
ANKRD17	-0.304523	0.000385044
IDUA	0.30452	0.000385091
RHPN1	0.304507	0.000385325
CAPZA2	-0.304476	0.000385886
FMOD	0.304458	0.000386214
TMX2	-0.304392	0.000387388
SNHG10	0.304356	0.000388047
RP1-93H18.7	0.304335	0.000388424
ALDH16A1	0.304335	0.000388424
ADAD2	0.304309	0.000388888
EGF	-0.304298	0.000389084
LZTS2	0.304293	0.000389178
CLNS1A	-0.304272	0.000389556
SMARCD2	0.304204	0.000390787
SCG5	0.3042	0.000390866
RCHY1	-0.304111	0.000392496
MEGF6	0.304084	0.000392973
LYRM5	-0.304077	0.000393116
SMYD2	-0.304003	0.000394452
BAG3	-0.303985	0.000394787
PCGF5	-0.303983	0.000394835
SLC15A3	0.303977	0.00039493
SKINTL	0.303973	0.000395019
LINC00839	0.303967	0.000395115
PPIL1	-0.303925	0.000395889
NELFA	0.303886	0.000396609
TAF9B	-0.303808	0.000398052
Y_RNA	-0.303799	0.000398213
PHLDB3	0.303615	0.000401635
FUNDC2	-0.303463	0.000404463
RP11-302J23.1	-0.303226	0.000408927
NDUFA10	-0.303189	0.00040963
C7orf73	-0.303181	0.000409779
CHST14	0.303132	0.000410721
PXDC1	0.303124	0.00041087
DNAJC21	-0.302972	0.000413758
SDCCAG3	0.302954	0.000414108
GFM1	-0.302905	0.000415059
BTBD11	-0.302899	0.000415159
POM121C	0.302889	0.00041536
ZNF653	0.302876	0.00041561
MPC2	-0.302865	0.000415811
RP11-314O13.1	-0.302853	0.000416057
PDHB	-0.302821	0.000416665
ITGA10	0.302795	0.000417168
TTYH3	0.302761	0.000417823
PERP	-0.302625	0.000420452
FCHSD1	0.302578	0.000421366
PMPCB	-0.302576	0.000421417
SPATA18	0.302547	0.000421976
PHKA1	-0.302547	0.000421976
SUGT1	-0.302346	0.00042591
PARP1	-0.302187	0.000429051
TMEM194B	0.302129	0.000430189
RAB10	-0.302106	0.000430656
CCDC91	-0.302106	0.000430656
SNRPN	-0.301892	0.000434926
GIN1	-0.301847	0.000435816
NADSYN1	0.301811	0.000436551
GRB10	0.301806	0.000436656
DYRK1A	-0.301777	0.000437234
RABEP1	-0.301706	0.000438655
MEMO1	-0.301615	0.000440504
BRD7P2	-0.301513	0.000442569
MB	-0.301448	0.000443904
SLMAP	-0.301443	0.000444011
DRD4	0.30143	0.000444269
TSFM	-0.301409	0.000444704
SLC4A11	0.301401	0.000444865
DENND1B	-0.301398	0.000444918
MRPS16	-0.301312	0.000446684
AARSD1	-0.301263	0.000447704
MRM1	-0.301255	0.000447865
CAST	-0.301213	0.000448726
PREX1	0.301127	0.000450506
DNM1L	-0.301116	0.000450722
TIPRL	-0.30108	0.00045148
CCDC132	-0.301025	0.000452618
NNT-AS1	-0.301009	0.000452944
PLCG2	0.30097	0.00045376
PAPD7	0.300798	0.000457363
COPS5	-0.300767	0.000458021
APOC1	0.300751	0.000458351
TMEM45A	0.300641	0.000460662
ZFPM1	0.300626	0.000460993
RNPEP	0.300448	0.000464761
OLFM1	0.300446	0.000464817
PER1	0.300425	0.000465262
RP11-111J6.2	0.300333	0.000467214
PODNL1	0.300289	0.000468165
APOA1-AS	-0.300238	0.000469264
POLB	-0.300166	0.000470804
DLL4	0.30013	0.000471592
ENG	0.30003	0.000473739
USP36	0.300023	0.000473909
NAA30	-0.299963	0.000475213
MPC1	-0.299955	0.000475383
ZDHHC4	-0.299929	0.000475951
FAM98B	-0.299929	0.000475951
COQ9	-0.299884	0.000476919
PAFAH1B1	-0.299741	0.000480061
NDUFV1	-0.299704	0.000480864
CACYBPP2	-0.299684	0.000481311
SLC9A3R2	0.299581	0.000483568
LMF1	0.299581	0.000483568
PRKACA	-0.299482	0.000485765
RP11-183M13.1	0.299234	0.000491295
EIF4BP6	-0.299226	0.000491473
SIRT5	-0.299208	0.000491883
HLX	0.299151	0.000493174
ATP6V1C2	0.299015	0.000496237
CWC27	-0.298992	0.000496769
MIEN1	0.298843	0.000500151
COA1	-0.298683	0.000503793
PDCL	0.298668	0.000504153
JAM3	0.298639	0.000504812
TXNL1	-0.298631	0.000504992
FAHD2A	-0.298561	0.000506616
NT5C1A	-0.29854	0.000507098
PEBP1P2	-0.298516	0.000507647
CDC42EP5	0.298501	0.000508003
NRARP	0.298313	0.000512367
TFB2M	-0.298284	0.000513036
IKBKB	0.298245	0.000513951
SH3GL1	0.298159	0.000515968
PKN3	0.298156	0.000516029
MAPRE2	-0.29812	0.000516888
SLC43A3	0.298114	0.00051701
CXorf24	-0.298114	0.00051701
TCIRG1	0.298028	0.000519039
NDUFA4	-0.298028	0.000519039
ZBTB46	0.29802	0.000519223
DARS2	-0.298005	0.000519593
KRT8P45	-0.297922	0.000521556
TREX1	0.297882	0.000522498
AGAP3	0.297864	0.000522931
CYB561A3	0.297819	0.000523987
C21orf2	0.297812	0.000524173
THAP9	-0.297752	0.000525604
SCARF1	0.297749	0.000525666
GAS2L1	0.297746	0.000525728
GYS1	-0.297723	0.00052629
SMG7	-0.297535	0.000530798
RAB34	0.297485	0.000531993
ABCD3	-0.29748	0.000532119
TSPYL1	-0.297415	0.000533697
DOCK9-AS2	0.297404	0.000533949
RP3-467N11.1	-0.297381	0.000534519
CHP1	-0.297378	0.000534582
FAR2P2	-0.297219	0.000538454
ASUN	-0.297219	0.000538454
ZFAND6	-0.297102	0.000541328
ZNF883	-0.297096	0.000541456
AAK1	-0.297015	0.000543444
PLA2G12A	-0.296927	0.000545632
RP11-486A14.1	-0.296861	0.00054725
UBE2D1	-0.296848	0.00054757
HMCN1	0.296843	0.000547699
MAPK7	0.296822	0.000548217
EEF1DP3	-0.296795	0.000548888
NOSTRIN	0.296788	0.000549059
ARL8B	-0.296781	0.000549254
IAH1	-0.296517	0.000555842
IGF2	0.296506	0.000556104
MPP1	-0.296292	0.000561509
DBNL	0.29629	0.000561575
DCAF15	0.296227	0.000563166
FAM19A5	0.296178	0.000564429
PQLC2	0.296159	0.000564895
EHMT1	0.296112	0.000566094
NNT	-0.296112	0.000566094
EXOC6B	-0.296097	0.000566494
KCNN4	0.296055	0.000567563
TMEM126A	-0.295997	0.000569036
RNU2-22P	-0.295908	0.000571339
DLL1	0.295901	0.000571521
AHSA1	-0.295799	0.00057415
RP11-329A14.1	-0.295795	0.000574246
RP3-400B16.1	-0.295788	0.000574448
OPA1	-0.295757	0.000575232
DSE	0.295747	0.000575503
CSNK1G2	0.295622	0.000578762
SLC24A1	0.295593	0.000579512
AURKA	-0.295585	0.000579716
DDX28	-0.295546	0.00058074
TARS	-0.29552	0.000581423
RP11-1060G2.1	-0.295511	0.000581646
ZNF335	0.295439	0.000583546
GYG1P1	-0.295372	0.000585305
BTBD1	-0.295324	0.000586571
ARMC5	0.295191	0.000590095
RP1-29C18.9	0.29518	0.000590372
PPP1R9A	-0.29499	0.000595453
PLCG1	0.294859	0.000598957
F2R	0.294744	0.000602055
MBOAT7	0.294575	0.00060666
TYK2	0.294536	0.000607727
FAM49B	-0.294517	0.000608225
METTL15	-0.294499	0.000608724
SLC25A51	-0.294491	0.000608938
SYNM	-0.294473	0.000609438
TIMM44	-0.294436	0.000610438
RP11-317F20.2	-0.294435	0.000610474
CEP164	0.294426	0.000610724
CST3	0.294275	0.000614885
SIGLEC5	0.294225	0.000616254
TDRKH	-0.294188	0.000617265
GPR155	-0.294186	0.000617337
FANCI	0.294092	0.000619942
TFB1M	-0.294058	0.000620886
LASP1	0.294032	0.000621612
CYP27A1	0.293982	0.000622995
NLN	-0.293956	0.000623724
AC018742.1	-0.293912	0.000624946
ACADSB	-0.293886	0.000625696
SUMO1P3	-0.293847	0.000626767
EIF2A	-0.293794	0.00062826
KIF21A	-0.293773	0.000628848
ANK2	-0.293771	0.000628921
HIF1AN	-0.293752	0.000629436
MAML3	0.293737	0.000629877
TMEM70	-0.2937	0.000630908
C18orf21	-0.293666	0.000631867
PAQR9	-0.293651	0.00063231
SLC10A3	0.29364	0.000632605
NDST2	0.293604	0.00063364
RP11-458D21.1	-0.293544	0.000635333
TIMM22	-0.293452	0.000637945
MARK1	-0.293452	0.000637945
PALD1	0.293426	0.00063869
LTB4R	0.293343	0.000641079
POLR3G	-0.293319	0.000641752
MRPL18	-0.29329	0.000642576
INPP4B	-0.293215	0.000644753
TMEM203	-0.293183	0.000645656
CMYA5	-0.293168	0.000646107
TSPYL4	-0.293121	0.000647465
MCUR1	-0.293029	0.000650111
MMAA	-0.29298	0.000651552
ATIC	-0.292951	0.000652387
AASDHPPT	-0.292925	0.000653148
BMPR1APS1	-0.292911	0.000653556
TYRP1	-0.292904	0.000653757
GPRASP2	-0.292873	0.000654671
FOPNL	-0.292834	0.000655816
MSRB3	-0.292794	0.000656962
GHRL	0.292489	0.000665967
HHIPL1	0.292476	0.000666355
ACAT1	-0.292442	0.000667363
ZFP36L2	0.292426	0.000667828
SNORA31	-0.292412	0.000668263
MRPS7	-0.292403	0.000668528
EIF4E3	-0.292377	0.000669305
PLA1A	0.292335	0.000670551
LMO3	0.292327	0.000670785
SIPA1	0.292296	0.000671721
TBC1D19	-0.29228	0.00067219
KIF17	0.29227	0.000672502
ARFIP2	0.292254	0.000672971
MOCS2	-0.292249	0.000673128
SCAND3	-0.29222	0.000673995
PLXDC2	0.292215	0.000674145
TMEM115	0.292168	0.000675556
SHC2	0.292158	0.00067587
WDR81	0.292113	0.000677206
ACTN2	-0.292111	0.000677285
NUDT6	-0.29204	0.000679412
USP14	-0.292022	0.000679964
PRKRA	-0.29192	0.000683049
C11orf95	0.291865	0.000684716
RP6-65G23.3	-0.291864	0.00068474
CLIP2	0.291724	0.000689019
MBD6	0.291688	0.000690138
ACR	0.291599	0.000692864
NDFIP2	-0.291591	0.000693105
EMC2	-0.291575	0.000693588
PRR14	0.29156	0.00069407
KIAA0586	-0.291549	0.000694392
ZNF480	-0.291497	0.000696003
PEX12	-0.291393	0.000699236
CSRNP1	0.291288	0.000702483
BAZ2A	0.291286	0.000702565
HBS1L	-0.291257	0.00070346
THSD7A	0.291226	0.000704438
GPR56	0.291194	0.000705417
CDADC1	-0.291166	0.000706316
RP11-3K16.1	-0.291135	0.000707259
AF186192.5	-0.291124	0.000707613
SERPINF1	0.291116	0.000707871
APOA1BP	-0.291116	0.000707871
snoU109	-0.291081	0.000708971
YBX1P1	-0.291056	0.000709757
CTB-119C2.1	-0.290993	0.00071173
DKK2	0.290962	0.000712719
ARMCX3	-0.290949	0.000713131
RP11-642D21.1	-0.290908	0.000714415
NINJ2	0.290837	0.000716686
ARPC1B	0.290803	0.000717764
IL15RA	0.290706	0.000720839
CHCHD2P6	-0.290675	0.00072184
DDB2	0.290659	0.00072234
DNAJB9	-0.290625	0.000723426
FCF1P1	-0.290624	0.000723478
VDAC1P5	-0.290593	0.000724463
TRAK1	-0.290542	0.000726105
KCNN2	-0.290529	0.000726524
HTRA1	0.290448	0.000729129
APOL3	0.290429	0.000729718
SEPT9	0.290419	0.000730055
TMEM54	0.290403	0.000730561
KLF4	0.290385	0.000731152
AC093627.8	0.290296	0.000734023
ETFA	-0.290291	0.000734195
POPDC3	-0.290278	0.000734619
RP11-96K19.5	-0.290261	0.000735178
TRAPPC13	-0.290179	0.000737846
XPO4	-0.290161	0.000738442
KIAA1456	-0.29015	0.000738783
TRADD	0.290148	0.000738868
RAVER1	0.290012	0.000743311
ACTR10	-0.289994	0.000743911
IFITM3	0.289884	0.00074752
MRPL19	-0.289811	0.000749935
MTFMT	-0.289779	0.000750972
TTL	-0.289774	0.000751145
ZSWIM4	0.289769	0.000751318
ACOT1	-0.289766	0.000751404
ZNF252P	-0.289665	0.000754786
MTA2	0.289641	0.000755568
CCSER1	-0.289636	0.000755742
RP11-677N16.1	-0.289614	0.000756456
ANKRD13D	0.289607	0.0007567
TMCC1	-0.289602	0.000756874
TBRG4	-0.289594	0.000757135
SLC35C2	0.289576	0.000757746
RAMP2	0.289568	0.000758007
ARHGEF28	0.289516	0.000759754
PREPL	-0.289505	0.000760103
ANXA11	-0.2895	0.000760278
MED30	0.289461	0.000761591
RPP14	-0.289359	0.000765015
PPID	-0.289289	0.000767393
RABGGTB	-0.289281	0.000767658
METTL6	-0.289182	0.000771018
RP11-508N22.12	0.289109	0.000773503
SEMA4C	0.289098	0.000773858
ANK3	-0.289054	0.000775371
HSPA8P1	-0.288991	0.000777503
SRRT	0.288819	0.000783424
TRIM3	0.288774	0.000784954
RAD17	-0.288746	0.000785946
GLRB	-0.288727	0.000786577
UBE2D2	-0.28867	0.000788565
NAA15	-0.28867	0.000788565
MICB	0.288641	0.00078956
LRRC45	0.288602	0.000790919
SLC4A4	-0.288526	0.000793554
RP4-704D21.2	-0.288512	0.000794041
C1RL	0.288485	0.00079501
TSLP	-0.288425	0.000797109
RP11-613M10.6	-0.288223	0.000804204
UQCRH	-0.288213	0.00080454
PCDHGB3	-0.288211	0.000804632
CHURC1	-0.288174	0.000805923
MPI	-0.288171	0.000806015
NDUFAF5	-0.288143	0.000807031
NAGLU	0.288122	0.00080777
TSPYL5	-0.288101	0.00080851
HSP90AB2P	-0.288033	0.000810925
KXD1	0.288025	0.000811198
STARD8	0.287944	0.00081408
SSBP4	0.287892	0.000815945
ABL1	0.28784	0.000817813
ZNF844	-0.287837	0.000817907
LA16c-329F2.1	-0.287829	0.0008182
TPBG	0.28779	0.000819592
FAM210B	-0.287733	0.000821656
LYPLAL1	-0.287694	0.000823066
TENC1	0.287652	0.000824572
PROCR	0.287631	0.000825327
PRMT5	-0.287613	0.000825987
NDUFS1	-0.287587	0.000826931
IPO7P2	-0.28744	0.000832244
HOXB2	0.287404	0.000833569
PPP1R2P3	-0.287397	0.000833816
PTPRF	0.2873	0.000837384
CHRNA7	-0.28726	0.000838834
SCAMP2	0.287224	0.00084016
TBX1	0.287193	0.000841311
TMSB4XP2	0.287135	0.000843441
TMEM88	0.28713	0.000843617
NUDT4P1	-0.287079	0.000845502
GTF2H1	-0.287015	0.000847861
CACNB3	0.287005	0.000848247
DPH3	-0.286963	0.000849796
LPCAT3	-0.28695	0.00085028
IL10RB	0.286845	0.000854165
GSDMD	0.286809	0.000855529
BRD1	0.286783	0.000856504
COMMD8	-0.286772	0.000856894
NME6	-0.28666	0.000861101
METTL5	-0.286623	0.000862475
ZW10	-0.28661	0.000862966
ATP5J	-0.2866	0.000863359
TBC1D3P2	-0.286578	0.000864184
ARL5A	-0.286574	0.000864342
EIF1AXP1	-0.286568	0.000864564
ADAMTSL2	0.286566	0.000864638
ZNF181	-0.286553	0.00086513
BPHL	-0.286524	0.000866214
CADM4	-0.286498	0.0008672
SETD1A	0.286459	0.000868681
DPH5	-0.286454	0.000868879
DPY19L2P1	-0.286409	0.000870561
LEO1	-0.286407	0.00087066
MED21	-0.286347	0.000872941
TNFAIP8	-0.286323	0.000873835
ARL1	-0.2863	0.00087473
ZYG11B	-0.286221	0.000877719
RIC3	-0.286133	0.000881117
TNFAIP8L1	0.286081	0.000883122
HSD17B8	-0.286067	0.000883624
RARS	-0.286049	0.000884327
PTK7	0.286039	0.000884729
NLRP1	0.286007	0.000885936
LINC00998	-0.286005	0.000886036
VWF	0.285989	0.00088664
RP11-511B23.2	-0.285982	0.000886928
NUBP2	0.285966	0.000887547
F2RL1	0.28594	0.000888556
IDH3A	-0.285822	0.000893107
TMEM117	-0.285814	0.000893412
DNAJC27	-0.285791	0.000894325
LRRC70	0.285788	0.000894426
GMFG	0.28577	0.000895137
C1QBP	-0.28572	0.000897069
FAM65C	0.285692	0.00089819
AC097468.4	-0.285657	0.000899558
MTX1P1	0.285602	0.000901676
PXN-AS1	0.285582	0.00090248
TXNL4B	-0.285475	0.000906685
CTB-52I2.4	-0.285471	0.000906825
PLS1	-0.285433	0.000908331
C2orf16	-0.285342	0.000911942
C4orf48	0.285297	0.0009137
RP11-286H14.4	-0.285236	0.000916143
TRMT10C	-0.285219	0.000916811
COL16A1	0.285159	0.000919202
ARV1	-0.285154	0.00091941
ANKMY2	-0.285149	0.000919618
VWA1	0.285049	0.000923583
PEG10	-0.285	0.000925572
ADAL	-0.284995	0.000925781
NAA50	-0.284872	0.000930718
FCGRT	0.284835	0.000932193
MRS2	-0.284775	0.000934621
CUL2	-0.284762	0.000935149
GSPT1	-0.284736	0.000936207
CHD3	0.284647	0.000939813
CCM2L	0.284533	0.000944498
FAM162A	-0.28453	0.000944604
RIMKLA	-0.284525	0.000944818
DZIP3	-0.284525	0.000944818
CCDC113	-0.284522	0.000944925
NOTCH4	0.284483	0.000946527
N6AMT1	-0.284467	0.000947169
TULP1	0.284445	0.000948098
RAB18	-0.284373	0.000951028
CLCC1	-0.284363	0.000951457
RP11-169K16.7	-0.284332	0.000952747
THNSL1	-0.284313	0.000953501
CNOT3	0.284295	0.000954254
CCSER2	-0.284232	0.000956843
CHST2	0.284198	0.000958248
ZNF384	0.284188	0.00095868
ADAMTS10	0.284146	0.000960413
TERF1	-0.284102	0.000962256
TMEM246	-0.284081	0.000963125
RNASE1	0.284071	0.00096356
GBAS	-0.284052	0.000964321
CTB-131K11.1	-0.284037	0.000964974
CXorf36	0.283982	0.000967262
PDHA1	-0.283937	0.000969117
TIMM8A	-0.283924	0.000969664
TRIP6	0.283836	0.000973387
URI1	-0.283807	0.000974594
SRSF9	0.283778	0.000975803
C2	0.283768	0.000976243
C18orf56	0.283751	0.000976944
STAT6	0.283731	0.000977784
TTLL1	-0.283674	0.00098021
ZNF444	0.283666	0.000980541
CAPRIN2	-0.283655	0.000980983
GS1-251I9.4	-0.283543	0.000985744
C20orf27	0.283496	0.000987744
AP001046.5	0.283457	0.000989413
KCNG2	0.283446	0.00098987
MRPS27	-0.283402	0.000991754
RAVER2	-0.283376	0.00099287
RP11-288E14.2	-0.283373	0.000993025
DVL2	0.283345	0.000994211
ACTR6	-0.283314	0.000995554
FKBP8	0.283246	0.00099847
TPM3	0.283107	0.00100444
PLCL2	-0.283102	0.00100466
LAMTOR5	-0.283063	0.00100636
PPP2R5E	-0.283055	0.0010067
TTN	-0.283047	0.00100704
SHANK3	0.283016	0.0010084
PPTC7	-0.282959	0.00101089
SLC16A7	-0.282857	0.00101533
SH2D3C	0.282851	0.00101556
NUBP1	-0.282739	0.00102047
MAPT	-0.282739	0.00102047
C1orf192	-0.282705	0.00102196
PRKACB	-0.282679	0.00102311
MAML1	0.282564	0.00102817
NFU1	-0.282491	0.00103141
NDUFB9	-0.282486	0.00103164
MTHFD2P1	0.282474	0.00103215
TADA1	-0.282436	0.00103384
PRDX3	-0.282392	0.00103581
DPH6	-0.282376	0.00103651
MSH3	-0.282316	0.00103918
FAHD2B	-0.282301	0.00103988
CASKIN2	0.282298	0.00104
MOB3C	0.282243	0.00104245
RNF141	-0.282241	0.00104256
GAPDHP73	-0.282223	0.00104334
FASTKD1	-0.282222	0.00104338
RP11-371M22.1	-0.282215	0.00104369
TTC40	0.282183	0.00104514
RP11-717D12.1	-0.28218	0.00104526
SF3A2	0.282168	0.00104584
EHHADH	-0.282139	0.00104713
PCDHB7	0.282128	0.0010476
RP11-157P1.4	0.282087	0.00104948
CCNO	0.282058	0.00105076
MAN2B1	0.281943	0.00105596
CTC-241F20.3	0.281938	0.0010562
PINLYP	0.281914	0.00105726
NADK	0.281878	0.00105892
MTND1P21	-0.281836	0.00106082
TBCD	0.281813	0.00106188
MTMR9	-0.281768	0.0010639
PRDX2	-0.281758	0.00106438
PHACTR1	-0.281721	0.00106605
DNAJC28	-0.281721	0.00106605
SKAP2	0.281713	0.00106641
FBXO10	-0.281622	0.00107059
ZNF271	-0.281614	0.00107095
SLC8A1	-0.281598	0.00107166
PRNP	-0.281578	0.00107262
FXR1	-0.281578	0.00107262
FOXF2	0.281575	0.00107274
CTC-365E16.1	-0.281567	0.0010731
RP11-339B21.11	0.281559	0.00107346
KRT8	-0.281538	0.00107442
TNFRSF1B	0.281525	0.00107502
LPAR3	-0.281471	0.00107755
FAM91A1	0.28146	0.00107803
RP11-251G23.5	-0.281431	0.00107936
EIF4G2	-0.281421	0.00107984
SERTM1	-0.281376	0.00108191
GNB2	0.281374	0.00108201
PEX19	-0.281353	0.00108298
MAP2K4	-0.281277	0.00108649
RPRML	0.281253	0.00108761
FAF1	-0.281189	0.00109062
PIEZO1	0.281168	0.0010916
ARL6IP5	-0.281108	0.0010944
E2F8	-0.281087	0.00109538
TAMM41	-0.281014	0.00109881
CYP2J2	-0.280985	0.00110016
YWHAE	-0.280956	0.00110151
RN7SL331P	-0.280956	0.00110151
PPP2R5B	0.280941	0.00110224
RHOF	-0.280917	0.00110335
FARSB	-0.280917	0.00110335
RP11-612B6.2	0.280908	0.00110376
PCDHB10	0.280878	0.0011052
FHL1	-0.280875	0.00110532
ATPAF2	-0.280865	0.00110581
MGLL	0.280862	0.00110594
ASF1A	-0.280821	0.00110791
SNAPC5	-0.28081	0.0011084
KCTD8	0.280803	0.00110874
CYB5R1	-0.280781	0.00110976
COPG2	-0.28075	0.00111125
ILDR2	-0.280711	0.00111311
NMNAT1	-0.28069	0.0011141
UBXN2A	-0.280669	0.00111509
PTCD3	-0.280599	0.00111845
NDUFA4L2	0.280596	0.00111858
RP11-548H3.1	0.280557	0.00112045
RPL5P1	-0.280525	0.00112196
RP11-255N24.4	-0.280504	0.00112299
LYRM2	-0.28046	0.00112507
EP400NL	0.280426	0.0011267
THEMIS2	0.280421	0.00112695
CDC37L1	-0.280293	0.00113311
FAM101B	0.280252	0.00113513
COL9A2	0.280236	0.00113589
NPAP1	-0.280224	0.00113646
EIF1AY	-0.280205	0.00113741
PPP3CB	-0.280189	0.00113816
WDR63	-0.280118	0.00114161
LBX2-AS1	0.280105	0.00114222
TMEM240	0.280087	0.00114311
HARS2	-0.280082	0.00114336
ICAM2	0.280071	0.00114387
RP11-417E7.2	0.28002	0.00114639
RALGPS2	-0.280004	0.00114718
PPP1R9B	0.279941	0.00115025
LANCL1	-0.279941	0.00115025
TOMM20	-0.27991	0.00115178
FAM109B	0.279902	0.00115216
IP6K1	0.279897	0.00115242
SAMD11	0.279878	0.00115332
LAMC3	0.279831	0.00115563
USP38	-0.279787	0.00115781
RP11-307C12.11	0.279767	0.00115877
THAP1	-0.279763	0.00115897
VPS35	-0.279727	0.00116077
CTC-478M6.1	-0.279674	0.00116338
COX7CP1	-0.279674	0.0011634
IFT52	0.279664	0.00116387
MURC	-0.279607	0.00116671
USP47	-0.279602	0.00116697
MTRF1L	-0.279599	0.0011671
TUFM	-0.279502	0.0011719
HSPA4	-0.27945	0.0011745
BLOC1S4	0.27944	0.00117502
TGIF2	0.279414	0.00117633
ITGB4	0.279393	0.00117737
EFNB1	0.279369	0.00117855
JPH1	-0.279359	0.00117907
RP11-144L1.8	-0.279333	0.00118035
PCYT1A	-0.279312	0.00118142
TRUB2	-0.279304	0.00118182
DUSP6	0.27926	0.00118405
GLUD1	-0.279239	0.0011851
CTD-2314B22.3	0.279235	0.00118526
C11orf84	0.279226	0.00118575
FAM107A	0.279223	0.00118588
AP2B1	-0.279223	0.00118588
OXSM	-0.279202	0.00118694
EPHB4	0.279179	0.00118812
AC005355.1	-0.279129	0.00119061
PROSER2	0.27909	0.0011926
FGF9	-0.279087	0.00119273
MFN2	-0.279077	0.00119326
CBR4	-0.279074	0.00119339
SORD	-0.279059	0.00119419
CLTA	0.279043	0.00119498
PARL	-0.279025	0.00119591
SUPV3L1	-0.278949	0.00119975
TNRC18	0.278936	0.00120042
CALHM2	0.278899	0.00120228
RPUSD3	-0.278868	0.00120388
RP11-755F10.1	0.278845	0.00120508
CTC-459F4.6	-0.278828	0.00120592
GSN	0.278808	0.00120695
ATP2A2	-0.278787	0.00120801
ADAM15	0.278769	0.00120895
JMJD1C-AS1	0.27872	0.00121144
AGL	-0.278688	0.0012131
CCNDBP1	-0.278591	0.00121807
RPF1	-0.278547	0.00122037
SNCG	0.278537	0.00122091
ALKBH1	-0.278531	0.00122118
LETM1P2	-0.278492	0.0012232
SNX19	-0.278338	0.0012312
ZNF542	-0.278304	0.00123297
RPL36AP21	-0.278292	0.00123361
PLEKHO2	0.278268	0.00123488
MSX1	0.278268	0.00123488
MFN1	-0.278265	0.00123501
KIAA1715	-0.278208	0.00123802
PHBP3	-0.278202	0.00123829
SSBP1	-0.278174	0.00123979
AGMO	0.278119	0.00124267
NDUFA5P11	-0.278094	0.00124399
SYTL4	0.27798	0.00124996
CTD-2501E16.2	-0.277961	0.001251
DSTN	-0.277954	0.00125134
NME3	0.277952	0.00125148
PCIF1	0.277934	0.00125244
FAM229A	0.277931	0.00125258
UNC45B	-0.277816	0.00125867
RP11-567M16.1	0.277769	0.00126117
HLTF	-0.277751	0.00126214
IQCG	-0.277717	0.00126395
ZMYM6NB	0.277696	0.00126507
COX7B	-0.277688	0.00126549
SPG11	-0.277659	0.00126702
MAPKAPK5-AS1	-0.277597	0.00127038
MUC13	0.277579	0.0012713
HNRNPCP2	-0.277539	0.00127346
B4GALT7	0.277521	0.00127444
GPBAR1	0.277471	0.00127711
TRIB2	0.27743	0.00127936
ATG9B	0.277414	0.0012802
RP11-536C5.7	0.277372	0.00128246
RPA2	-0.277354	0.00128345
LOC440461	0.277345	0.00128392
GPX1	0.277325	0.001285
ZNF746	0.277302	0.00128628
RP11-555H23.1	-0.277203	0.00129162
WDR54	0.277127	0.00129579
MPLKIP	0.27709	0.00129779
SNAI1	0.277069	0.00129893
POLR2M	-0.277062	0.00129936
ABCF3	-0.277036	0.00130079
NPIPB6	0.277031	0.00130101
COX15	-0.27696	0.00130494
SURF2	0.276957	0.00130508
LSM6	0.276944	0.0013058
CYCSP55	-0.276924	0.00130688
STAT5A	0.276923	0.00130695
SNRNP27	-0.276892	0.00130867
ACAA2	-0.276882	0.00130925
GJA4	0.276821	0.00131256
GAB1	-0.27672	0.00131819
PPP1R3B	-0.276665	0.00132123
BRMS1L	-0.276589	0.00132545
ANKRD35	0.276584	0.00132574
WNT6	0.276581	0.00132588
IFI27	0.276571	0.00132646
PRSS53	0.276537	0.00132836
H1FX-AS1	0.276524	0.00132909
NCOA4	-0.276453	0.00133303
ETFDH	-0.276433	0.0013342
MMACHC	-0.276427	0.00133449
TPD52	-0.276419	0.00133493
RP11-446E9.1	-0.276408	0.00133555
ADAMTS1	0.276375	0.00133742
SYN2	0.276331	0.00133992
UBE2F	-0.276312	0.00134094
MAD2L1BP	-0.276289	0.00134227
RMDN1	-0.276258	0.00134403
USP16	-0.276211	0.00134669
MCMDC2	-0.276185	0.00134816
MAN1A1	0.276169	0.00134905
APOOL	-0.276049	0.00135587
SMARCA1	-0.276028	0.00135705
THAP2	-0.276015	0.0013578
NAA10	0.276007	0.00135824
HRASLS	-0.275981	0.00135973
WNT5B	0.275924	0.00136301
GLRX	-0.27591	0.00136376
RP11-46D6.1	0.2759	0.00136435
NFATC1	0.275835	0.00136809
AC093609.1	0.275816	0.00136914
CHRNB1	-0.275806	0.00136974
ZNF285	-0.27578	0.00137124
EFTUD1	-0.275749	0.00137304
PDK3	-0.275665	0.00137785
MRPS36P1	-0.275589	0.00138228
STRA6	0.275515	0.00138655
UBA3	-0.275511	0.00138677
PLAA	-0.27549	0.00138798
C5orf63	-0.275469	0.0013892
RP11-80H8.4	0.275462	0.0013896
PAICS	-0.275354	0.00139589
SLX4IP	-0.275307	0.00139869
RP13-228J13.5	-0.275295	0.00139936
REEP4	0.275289	0.00139971
RP11-250B2.6	-0.275185	0.00140583
TSSK3	0.275122	0.00140952
DYNC1I2P1	-0.27509	0.00141143
ME2	-0.275088	0.00141152
LSM5	-0.275062	0.00141306
ENPP2	0.274986	0.00141754
SFMBT1	-0.274976	0.00141816
AGRN	0.274965	0.00141878
TMSB10	0.27495	0.00141971
PCDHGB2	-0.274895	0.00142296
CHCHD2P9	-0.274876	0.00142412
NPEPL1	0.274866	0.00142467
TAF9	-0.274851	0.0014256
TCP1P1	-0.274788	0.00142935
MAPK12	0.27477	0.00143043
CTD-2620I22.7	0.274767	0.00143059
PRKAG2	-0.274759	0.00143105
GPI	-0.274749	0.00143168
XG	0.274703	0.0014344
ANXA2P1	-0.274693	0.00143502
IFT140	0.274673	0.00143621
RP11-677M14.5	-0.274669	0.00143644
SUMO1	-0.274665	0.00143668
IRF3	0.274663	0.00143683
PSEN2	-0.274605	0.00144028
RASAL3	0.274592	0.00144107
GART	-0.274467	0.00144862
C21orf33	-0.274459	0.00144909
ARHGDIG	0.274402	0.00145257
MORF4L1	-0.274402	0.00145257
CNPY3	0.274399	0.00145273
ESAM	0.274396	0.00145288
BEX5	-0.274344	0.00145605
NUDT19	-0.2743	0.00145875
HLA-C	0.274289	0.00145938
ZP1	0.274249	0.00146186
TMEM86B	0.274203	0.00146463
KCNIP2	-0.274188	0.00146558
COPS8	-0.27418	0.00146606
EEF1A1P10	-0.274126	0.00146937
RP3-527G5.1	-0.274103	0.00147074
MAP3K15	-0.274065	0.00147312
BCL2L1	0.274018	0.00147598
RAB2A	-0.27396	0.00147951
CHCHD3	-0.273942	0.00148064
TSPAN4	0.273911	0.00148257
SPOCK2	0.273908	0.00148273
USP44	0.273885	0.00148418
CTDSP2	0.27384	0.00148692
RP11-613D13.4	-0.273831	0.00148749
NAPEPLD	-0.27382	0.00148822
TRIP10	0.273812	0.0014887
CTD-2196E14.6	0.273809	0.00148886
GNL1	0.273767	0.00149145
MESDC1	0.273765	0.00149162
RABL3	-0.273757	0.0014921
CACNA2D3	-0.273713	0.00149486
NRAP	-0.273692	0.00149616
SPRYD7	-0.273645	0.00149908
UCHL5	-0.273619	0.00150071
RIPK3	0.273605	0.00150153
C7orf60	-0.273553	0.00150479
UBXN2B	-0.273525	0.00150658
STRN3	-0.273509	0.00150757
GNPAT	-0.273485	0.00150904
AC093110.3	-0.273483	0.0015092
SLC12A9	0.273478	0.00150953
C3orf17	-0.273454	0.001511
TSPAN7	0.273433	0.00151232
TMSB4X	0.273428	0.00151264
OXT	0.273307	0.00152028
USP37	-0.27324	0.0015245
CAB39	-0.27324	0.0015245
HIC1	0.273217	0.00152599
AC000068.5	-0.273216	0.00152604
SPARCL1	0.273198	0.00152714
CDC5L	-0.273177	0.00152847
MYRIP	0.273172	0.0015288
LBH	-0.273154	0.00152996
PTPN9	0.273125	0.00153178
TATDN3	-0.273107	0.00153294
POLR3B	-0.273096	0.00153361
RMND1	-0.273086	0.00153427
ZNF580	0.273083	0.00153444
LOXL1	0.273047	0.00153677
RHOC	0.272992	0.00154027
RAD9A	0.272987	0.0015406
EIF4HP1	-0.27296	0.00154231
APBB1	-0.272935	0.00154394
FAM167B	0.272924	0.00154461
CPXM2	0.272898	0.00154628
SERPING1	0.272859	0.00154879
PFKM	-0.272815	0.00155165
RP11-1033A18.1	-0.272752	0.00155566
HSP90AA1	-0.272726	0.00155736
ADHFE1	-0.272721	0.0015577
RP11-475N22.4	0.272671	0.00156091
RP11-1020A11.1	0.272667	0.00156114
ZNF837	0.272661	0.00156158
GATSL3	0.272486	0.00157293
BCAM	0.27247	0.00157395
SNURF	-0.272446	0.00157548
RP11-666A20.3	-0.272412	0.00157771
YME1L1	-0.27241	0.00157787
KRBA2	-0.272363	0.00158094
TFE3	0.27236	0.00158111
TELO2	0.272329	0.00158316
RP11-395L14.17	-0.272325	0.0015834
PEX13	-0.272292	0.00158556
ADH5	-0.27223	0.00158967
U47924.31	0.272185	0.00159259
BAHD1	0.272131	0.00159621
CRTC2	0.272112	0.00159741
hsa-mir-6080	0.272102	0.0015981
EDRF1	-0.272065	0.00160052
SRPK2	-0.272034	0.00160259
SHKBP1	0.271974	0.00160657
TNIK	-0.271943	0.00160865
SMARCD1	0.27193	0.00160952
RPL5	-0.271911	0.00161074
ABTB1	0.271898	0.00161161
BRPF1	0.271877	0.001613
RP11-734K2.4	0.271799	0.00161822
LPL	-0.271765	0.00162049
SYNJ2BP	-0.271755	0.00162119
IARS2	-0.271736	0.00162241
FBLN2	0.271705	0.00162451
PSMF1	-0.271671	0.00162679
ERLIN2	-0.271648	0.00162837
DNAJA3	-0.271559	0.00163434
DBN1	0.271517	0.00163716
RP11-594N15.3	-0.271517	0.00163716
KCND2	0.271514	0.00163734
COL18A1	0.271502	0.00163822
LONP2	-0.271452	0.00164158
VAPB	-0.271426	0.00164334
HDDC2	-0.2714	0.00164511
NFKBIL1	0.271371	0.00164706
HEBP1	-0.271342	0.00164901
TCAIM	-0.27134	0.00164919
COX7A2	-0.271334	0.00164955
C16orf58	0.271329	0.0016499
PSMA1	-0.271269	0.00165399
AMH	0.271238	0.00165613
MOAP1	-0.271238	0.00165613
CCDC120	0.271199	0.0016588
NDUFA12	-0.271173	0.00166058
LMOD3	-0.271053	0.00166882
AP000695.6	0.271043	0.00166946
TDP2	-0.271026	0.00167061
LINC00888	-0.270977	0.00167403
UBE3A	-0.270966	0.00167475
DGKA	0.270927	0.00167745
C5AR2	0.270891	0.00167997
NGRN	-0.270831	0.00168413
BTF3L4	-0.270802	0.00168612
PON3	0.270731	0.00169102
SPATA2L	0.270718	0.00169192
TGFB1I1	0.270687	0.00169411
RASL10A	0.270635	0.00169775
HMHA1	0.27059	0.00170085
CTD-2554C21.2	-0.270574	0.00170203
RASA3	0.270543	0.00170414
CBFA2T3	0.270543	0.00170414
EYA1	-0.270536	0.00170468
DLGAP3	0.270531	0.00170502
EPRS	-0.27051	0.00170651
TRIM72	-0.270477	0.00170883
MMGT1	-0.27045	0.00171073
HNRNPKP4	-0.270335	0.00171882
HSPD1P5	-0.270227	0.0017264
RAB5C	0.270168	0.00173065
CUL3	-0.270071	0.00173752
TBC1D16	0.270066	0.0017379
PASK	0.26993	0.0017476
HSP90AB3P	-0.26993	0.0017476
DENND5B	-0.269912	0.00174891
STRADB	-0.269907	0.00174928
ARHGDIA	0.269899	0.00174984
PHKB	-0.269826	0.0017551
AC012531.25	-0.269805	0.00175656
MMP23A	0.269798	0.00175706
SRP68	-0.269786	0.00175792
NDUFS3	-0.269758	0.00175999
GIPC3	0.269755	0.00176017
C1orf227	0.269678	0.00176574
SCRN3	-0.26964	0.00176848
DPY19L2P2	-0.269638	0.00176867
PNPO	-0.269612	0.00177056
OR52N2	0.26961	0.00177065
CDC25B	0.269567	0.00177378
FOXN3	-0.26951	0.00177795
CTD-2201I18.1	0.26946	0.00178157
KLHL12	-0.269403	0.00178576
GTF2H5	-0.269384	0.0017871
AP000347.4	0.269353	0.00178939
RP11-22P6.2	-0.269331	0.00179099
TCP1	-0.269324	0.00179149
ATP5A1P3	-0.269323	0.00179158
CTD-2554C21.3	-0.269317	0.00179207
PSMD6	-0.269301	0.00179322
EBPL	0.269267	0.00179571
NPIPP1	0.269257	0.00179647
RP11-426C22.4	0.26924	0.0017977
INPP5D	0.269228	0.00179859
TAX1BP1	-0.269228	0.00179859
VPS37A	-0.269204	0.00180031
SKIV2L2	-0.26917	0.00180281
ACBD5	-0.269168	0.00180301
FOCAD	-0.269152	0.00180416
CCT6A	-0.269126	0.00180609
NFX1	-0.2691	0.00180802
DIABLO	-0.269076	0.00180975
RP13-104F24.3	0.269053	0.00181149
SIDT2	0.269006	0.00181498
PDK1	-0.268993	0.00181594
GATAD2A	0.268977	0.00181711
NCBP1	-0.268972	0.00181749
RP11-73K9.2	-0.268904	0.00182254
PSMB6	-0.268883	0.0018241
RBMXP2	-0.26885	0.00182657
VEGFC	0.2688	0.00183033
DNAJC8	-0.268698	0.00183795
GNA11	0.268688	0.00183874
ENC1	0.26868	0.00183932
DHX32	-0.268677	0.00183952
XIRP2	-0.268656	0.00184109
RP11-744H18.1	-0.268646	0.00184187
XRCC3	0.268641	0.00184227
RP11-730A19.9	-0.268633	0.00184283
IDI2-AS1	-0.268615	0.00184416
RSAD1	-0.268604	0.00184502
TMEM109	0.268594	0.0018458
TRIM5	0.268547	0.00184934
VKORC1	0.268463	0.00185566
CTNNAL1	-0.268447	0.00185684
FAM86HP	0.268426	0.0018585
CTC-1337H24.1	0.268417	0.00185911
SLC30A9	-0.26834	0.00186496
GAPDHP63	-0.26833	0.00186572
GTPBP10	-0.268231	0.00187331
FUBP3	0.26816	0.0018787
TYMS	0.268071	0.0018855
ZNF34	0.268011	0.00189012
DOCK6	0.268004	0.00189072
LRRC32	0.267985	0.00189213
RP11-290L1.4	-0.267985	0.00189217
PDIA3P2	-0.267953	0.00189462
COMMD5	0.267946	0.00189515
ZNF397	-0.267915	0.00189757
GPR22	-0.26791	0.00189797
RRAGC	-0.267899	0.00189878
GKAP1	-0.26787	0.001901
TOX4	-0.267831	0.00190403
NUP43	-0.267818	0.00190504
GGT5	0.267816	0.00190524
PRKAA2	-0.267813	0.00190544
RAP2B	0.26781	0.00190564
MIR568	-0.267776	0.00190834
L2HGDH	-0.267748	0.00191051
OGFOD1	-0.267737	0.00191132
NUDT4	-0.267724	0.00191233
LZTS1	0.267643	0.00191864
CTD-2210P15.2	-0.26764	0.00191887
CWC25	0.267622	0.00192027
CCT3	-0.267565	0.00192475
MFNG	0.267463	0.00193273
HADHB	-0.267424	0.00193581
SDF4	0.267388	0.00193869
TMEM65	-0.267382	0.0019391
ZNF423	0.26738	0.0019393
FZR1	0.26738	0.0019393
CTD-2587M2.1	0.267356	0.00194116
UBE2V1	-0.267351	0.00194157
CTD-2124B8.2	0.26733	0.00194321
WNT9B	0.267273	0.00194772
HNRNPCP3	-0.267273	0.00194774
C11orf88	0.267269	0.00194808
PRSS23	0.267244	0.00195002
HSD11B1	0.267228	0.00195126
SKP1	-0.267207	0.00195292
ZC3H12A	0.267142	0.0019581
ZNF132	-0.2671	0.00196142
LINC00909	-0.267077	0.00196329
ABHD17C	-0.267074	0.0019635
EIF3K	-0.267064	0.00196433
CSNK1A1	-0.267033	0.00196683
RAD9B	-0.266991	0.00197016
PPM1A	-0.266965	0.00197225
SSPO	0.266952	0.00197329
CDC42EP2	0.266889	0.00197831
ZBTB7A	0.266868	0.00197999
MAFF	0.266805	0.00198502
HMG20A	-0.266803	0.00198523
ENPP7P4	0.266714	0.00199235
KPNA3	-0.266709	0.00199281
SENP8	-0.266659	0.00199681
RASSF1	0.266631	0.00199914
TMEM53	-0.266625	0.00199956
RP11-286N22.10	-0.266614	0.00200045
SFI1	0.266607	0.00200104
NHLRC1	-0.266602	0.00200147
PDSS2	-0.266599	0.00200168
LIN37	0.266555	0.00200528
USP27X-AS1	-0.266542	0.00200634
SGK1	0.266539	0.00200655
NIPSNAP3A	-0.266529	0.0020074
TMEM116	-0.266526	0.00200761
CHAC2	-0.266518	0.00200825
IFI35	0.266432	0.00201526
DGUOK	0.266414	0.00201675
TMEM186	-0.266377	0.00201974
G6PD	0.266354	0.00202166
SH3GLB2	0.266317	0.00202465
SMG1	-0.266265	0.00202893
SYS1	-0.26626	0.00202936
FGD1	0.266244	0.00203064
PRKRIP1	0.266239	0.00203107
TMEM150A	0.266197	0.00203451
C1orf86	0.266176	0.00203623
MOB4	-0.266168	0.00203687
CIPC	-0.266145	0.00203881
FAM45B	-0.266144	0.00203885
NUBPL	-0.266095	0.0020429
CBX3P9	-0.266077	0.00204441
LRRC2	-0.266075	0.00204462
INADL	-0.266072	0.00204484
GCAT	-0.265947	0.00205522
SLC4A1AP	-0.265939	0.00205587
UPRT	-0.2658	0.00206739
FBXO46	0.265753	0.00207131
FAM218A	-0.265746	0.00207194
LAMB4	0.265741	0.00207237
AGPAT4	0.265701	0.00207568
EGFL7	0.265688	0.00207678
MIR4737	-0.265647	0.00208025
EIF2S3L	-0.265646	0.0020803
HTATSF1	-0.26561	0.00208335
ADRBK1	0.265542	0.00208906
HTR2B	0.265541	0.00208917
MERTK	0.265479	0.00209435
MEI1	0.265448	0.00209697
TOE1	0.265396	0.00210141
SPACA6P	0.265388	0.00210208
BDKRB2	0.265312	0.0021085
KANK3	0.265291	0.00211028
LAYN	0.265268	0.00211228
STAM	-0.265229	0.00211561
QKI	-0.26521	0.00211717
SETP14	-0.265199	0.00211814
PCCA	-0.265143	0.00212297
MEIS3	0.26514	0.00212319
DENND3	0.265127	0.00212431
FECH	-0.265033	0.00213236
NUP37	-0.264996	0.0021355
SNORA53	-0.264962	0.00213842
LRRC39	-0.26496	0.00213864
EPHX1	0.264913	0.00214269
PGK1	-0.264869	0.00214652
MTPAP	-0.264858	0.00214742
[truncated: 27,391 more rows]

## Sheet: Spearman correlation_AppAge
Symbol	Rho	FDR
PDHX	-0.933427	7.6468e-56
SDHD	-0.924228	1.27551e-52
VBP1	-0.923273	1.86007e-52
SUCLA2	-0.920862	9.62841e-52
FASTKD2	-0.919646	1.9939e-51
LRPPRC	-0.918692	3.47051e-51
CYCS	-0.917413	6.11582e-51
MRPS35	-0.917455	6.667e-51
ARHGEF1	0.917559	7.04206e-51
MRPS22	-0.913401	1.05357e-49
ATAD1	-0.912623	1.669e-49
OPA1	-0.912456	1.72256e-49
HCCS	-0.907531	4.74391e-48
HBS1L	-0.9056	1.58334e-47
KCTD9	-0.903388	6.19158e-47
TOMM70A	-0.901379	2.06946e-46
DCTN4	-0.899908	4.85774e-46
LYRM7	-0.897341	2.18546e-45
CAB39	-0.897017	2.51315e-45
OLA1	-0.896114	4.08595e-45
AKAP6	-0.895426	5.84403e-45
REEP5	-0.895269	6.11611e-45
BTBD1	-0.894408	9.67968e-45
MMADHC	-0.894053	1.14013e-44
VDAC1	-0.893563	1.45389e-44
PDLIM5	-0.892791	2.17983e-44
GFM1	-0.892514	2.45901e-44
PREPL	-0.892013	3.15487e-44
PKIA	-0.89098	5.46516e-44
HSPA9	-0.890312	7.68486e-44
DLD	-0.890025	8.72984e-44
NDUFS1	-0.889644	1.04547e-43
YME1L1	-0.888256	2.18118e-43
PRDX3	-0.887949	2.43414e-43
COPS2	-0.88799	2.44918e-43
MRPL50	-0.887046	3.86851e-43
STAU2	-0.886722	4.48428e-43
GLO1	-0.886383	5.24314e-43
MRPS30	-0.886211	5.60487e-43
GHITM	-0.88486	1.12531e-42
NNT	-0.884755	1.1604e-42
GRSF1	-0.884609	1.22402e-42
CUL3	-0.883983	1.66439e-42
PPP2R5C	-0.883733	1.85572e-42
KIAA1279	-0.883451	2.10374e-42
FCHSD1	0.883007	2.59556e-42
AP5M1	-0.882407	3.47214e-42
CAP2	-0.882146	3.89248e-42
EIF4E3	-0.882	4.11266e-42
DNAJC21	-0.881661	4.80225e-42
SNX3	-0.881364	5.48761e-42
MICU2	-0.880732	7.44064e-42
TMEM44	0.880456	8.25241e-42
ANK2	-0.880461	8.38575e-42
CS	-0.88019	9.27927e-42
ABCB7	-0.879903	1.03602e-41
IRF3	0.879924	1.0434e-41
PEX13	-0.879851	1.04548e-41
CEP164	0.879741	1.08651e-41
VTA1	-0.879151	1.43955e-41
MRPL44	-0.87851	1.9554e-41
FAM129A	-0.878358	2.01058e-41
MRPS10	-0.878364	2.03717e-41
NCOA4	-0.878379	2.05386e-41
SUCLG2	-0.878035	2.32733e-41
SLC16A1	-0.87756	2.90405e-41
SLC8A1	-0.877111	3.57446e-41
NAA30	-0.876668	4.38549e-41
HINT3	-0.8766	4.46901e-41
SKIV2L2	-0.876537	4.5433e-41
TECRL	-0.875937	6.01643e-41
AASDHPPT	-0.875807	6.32457e-41
IARS2	-0.875666	6.68332e-41
RPAP3	-0.875327	7.78111e-41
NARS2	-0.875035	8.85194e-41
GFM2	-0.874753	1.00175e-40
NKIRAS1	-0.874591	1.05573e-40
GTPBP8	-0.874612	1.05867e-40
PAIP1	-0.874445	1.11881e-40
SLC30A9	-0.873902	1.43592e-40
FAM98A	-0.873427	1.782e-40
CISD1	-0.87312	2.04016e-40
VDAC2	-0.873078	2.05626e-40
IMMT	-0.872812	2.30738e-40
ARIH1	-0.872259	2.96757e-40
SATL1	-0.872081	3.19087e-40
TAX1BP1	-0.871982	3.30607e-40
BRMS1L	-0.87194	3.33382e-40
HDHD2	-0.871486	4.08601e-40
DLAT	-0.871408	4.19268e-40
MRS2	-0.87097	5.09738e-40
PRR14	0.870793	5.4802e-40
ATP5F1	-0.870673	5.7353e-40
L2HGDH	-0.870307	6.7327e-40
TMEM91	0.870266	6.7931e-40
HIGD1A	-0.870067	7.37454e-40
NPY6R	-0.869979	7.60683e-40
NARS	-0.869702	8.56419e-40
DNAJA2	-0.86942	9.66358e-40
ARL5A	-0.869326	9.89409e-40
TCIRG1	0.869295	9.94036e-40
CCDC91	-0.869337	9.94479e-40
DSG2	-0.869065	1.09484e-39
DUSP3	-0.868998	1.11888e-39
CAPZA2	-0.868533	1.37319e-39
SLC38A1	-0.868246	1.55229e-39
CAMK2D	-0.868058	1.67636e-39
ESRRG	-0.867918	1.77171e-39
ACO1	-0.867589	2.02201e-39
UQCRC2	-0.867604	2.02601e-39
SYNJ2BP	-0.86738	2.20425e-39
PERP	-0.867291	2.2748e-39
OSBPL5	0.866952	2.63132e-39
PCYT1A	-0.8669	2.67087e-39
UCHL5	-0.866785	2.78943e-39
PLN	-0.866577	3.04014e-39
RBM18	-0.866357	3.32879e-39
LMF2	0.8663	3.38744e-39
PDSS2	-0.866274	3.39886e-39
ZNF770	-0.866201	3.48374e-39
SDHC	-0.8651	5.67092e-39
MRPL35	-0.864876	6.21878e-39
TEAD1	-0.864609	6.94705e-39
AGL	-0.864375	7.6517e-39
APOOL	-0.863446	1.14634e-38
TMLHE	-0.863232	1.25e-38
HTATSF1	-0.86294	1.41071e-38
SORBS3	0.862919	1.41261e-38
HOMER1	-0.862862	1.43754e-38
MLTK	-0.862715	1.52118e-38
CCDC43	-0.862637	1.56241e-38
LYPLA1	-0.862455	1.68004e-38
VAPB	-0.862277	1.8023e-38
PPP3CB	-0.862147	1.89402e-38
WWP1	-0.862027	1.98134e-38
PAFAH1B1	-0.861364	2.62596e-38
GS1-251I9.4	-0.861317	2.66059e-38
RAB18	-0.86127	2.6958e-38
DGKQ	0.861077	2.91055e-38
UBE2G1	-0.861046	2.9293e-38
RANBP6	-0.860884	3.1199e-38
QKI	-0.86056	3.56362e-38
MAP2K4	-0.86044	3.72706e-38
ATP6V1D	-0.860294	3.94214e-38
UBA3	-0.859997	4.45032e-38
USP9X	-0.859767	4.87853e-38
PAM	-0.859606	5.19387e-38
UBR3	-0.859454	5.5047e-38
MOB4	-0.859433	5.51689e-38
ATXN10	-0.859146	6.19651e-38
RABEP1	-0.859094	6.29434e-38
LAPTM4B	-0.85887	6.88179e-38
DENND5B	-0.858463	8.13135e-38
IMPA1	-0.858155	9.20751e-38
GOLGA4	-0.858108	9.33223e-38
RAB10	-0.857795	1.05878e-37
ARL8B	-0.857623	1.13151e-37
NADSYN1	0.857597	1.13682e-37
LANCL1	-0.85756	1.14724e-37
PTCD3	-0.857539	1.15017e-37
ZYG11B	-0.857268	1.28168e-37
EBF4	0.857096	1.36959e-37
KPNA4	-0.857023	1.40369e-37
DCAF6	-0.856929	1.45135e-37
EPM2A	-0.856611	1.64885e-37
ANKRD13D	0.855645	2.45332e-37
FH	-0.855541	2.54689e-37
C2orf47	-0.85551	2.56492e-37
LONP2	-0.855374	2.68182e-37
TNFRSF14	0.855384	2.68601e-37
GNPAT	-0.854497	3.83318e-37
PHKB	-0.85407	4.54584e-37
UBE3A	-0.853934	4.77891e-37
CDK9	0.853699	5.2325e-37
USP28	-0.853417	5.8396e-37
USO1	-0.853386	5.84811e-37
EIF4G2	-0.853386	5.88134e-37
STRAP	-0.853209	6.21811e-37
CSDE1	-0.853219	6.22642e-37
TSPYL1	-0.852911	6.98222e-37
ACADSB	-0.852389	8.58735e-37
PCMT1	-0.852353	8.66786e-37
GPR155	-0.852217	9.10874e-37
SMARCA1	-0.852118	9.43107e-37
EXOC5	-0.852092	9.47986e-37
CUL2	-0.852024	9.69178e-37
MPP7	-0.851701	1.09888e-36
MUT	-0.851633	1.12343e-36
NEBL	-0.851382	1.2364e-36
CSNK2A1	-0.851351	1.24552e-36
INF2	0.851289	1.27068e-36
MTCH2	-0.851132	1.34635e-36
MDH1	-0.850918	1.45977e-36
SAR1B	-0.85072	1.57265e-36
EIF2A	-0.850558	1.66949e-36
TOP2B	-0.849875	2.17214e-36
PRNP	-0.849885	2.17415e-36
IDE	-0.849755	2.26712e-36
EARS2	-0.849593	2.40588e-36
C1orf192	-0.849546	2.43902e-36
GLUD1	-0.849499	2.47267e-36
MYPN	-0.849248	2.71801e-36
VPS37A	-0.84917	2.77631e-36
CTNNA3	-0.849181	2.77846e-36
CPVL	-0.849034	2.91555e-36
COPS4	-0.848283	3.90534e-36
TNKS1BP1	0.848022	4.30727e-36
ANK3	-0.847782	4.71096e-36
RYR2	-0.847693	4.85469e-36
METAP1	-0.847266	5.71419e-36
CAST	-0.847172	5.90007e-36
TEX2	-0.847	6.28124e-36
IPO7	-0.846895	6.51188e-36
ZDHHC8	0.846676	7.06008e-36
COPS3	-0.846039	9.00182e-36
GDE1	-0.845872	9.55968e-36
ARL14EP	-0.845826	9.69042e-36
SCRN3	-0.8457	1.01254e-35
CACNB3	0.845612	1.04313e-35
BRD7	-0.845361	1.14396e-35
NDFIP2	-0.845335	1.15031e-35
ARL1	-0.845252	1.17734e-35
PSMD7	-0.845257	1.18026e-35
MRPL39	-0.844787	1.40176e-35
HIBADH	-0.844641	1.47616e-35
CORO1B	0.844417	1.60187e-35
XRCC3	0.84401	1.86394e-35
AP1S2	-0.843978	1.87812e-35
TMOD1	-0.843832	1.97734e-35
RNF150	-0.843446	2.28129e-35
DDX6	-0.843274	2.42536e-35
COG5	-0.843238	2.44871e-35
MRPL19	-0.843222	2.45277e-35
CLPX	-0.842841	2.82264e-35
SLC25A46	-0.842799	2.85549e-35
ACBD5	-0.842705	2.9465e-35
GUF1	-0.842246	3.49101e-35
MRPS31	-0.842142	3.61613e-35
FAM169A	-0.842121	3.62949e-35
LZIC	-0.841917	3.90281e-35
CENPT	0.841787	4.08247e-35
IDH3A	-0.841756	4.11382e-35
PRKAA2	-0.84174	4.12112e-35
METTL15	-0.841495	4.50096e-35
PARP1	-0.841375	4.68938e-35
PLAA	-0.841307	4.79081e-35
PLCL1	-0.84126	4.85628e-35
MSRB3	-0.841223	4.90345e-35
MTMR9	-0.841072	5.16892e-35
CDC73	-0.841015	5.26019e-35
USP14	-0.840853	5.5664e-35
PEX3	-0.840728	5.81024e-35
THUMPD3	-0.840514	6.26892e-35
USP10	-0.840425	6.45445e-35
COX11	-0.840029	7.42394e-35
TTN	-0.840039	7.42416e-35
CHCHD3	-0.83994	7.64317e-35
PDE3A	-0.839924	7.658e-35
ESD	-0.839721	8.22771e-35
CAPRIN1	-0.839653	8.4051e-35
SPG11	-0.839559	8.66986e-35
ENTHD2	0.839189	9.9074e-35
PMPCB	-0.839142	1.00427e-34
NFATC4	0.839074	1.02201e-34
TIPRL	-0.839079	1.0239e-34
EGFL7	0.838995	1.04805e-34
POLR2B	-0.838761	1.13869e-34
ADK	-0.838667	1.17443e-34
ARMCX3	-0.838656	1.17457e-34
VWA8	-0.83863	1.18153e-34
FXR1	-0.838515	1.22803e-34
TXNL1	-0.838338	1.30608e-34
NPDC1	0.838077	1.43226e-34
PCCA	-0.837988	1.47427e-34
ALAS1	-0.837936	1.4973e-34
NUBPL	-0.837435	1.79229e-34
GSK3B	-0.837174	1.96439e-34
IBTK	-0.837112	2.00256e-34
DYRK1A	-0.837044	2.04537e-34
LZTS2	0.836914	2.13731e-34
NDUFAF4	-0.836893	2.14596e-34
OXCT1	-0.83647	2.49373e-34
CASQ2	-0.836407	2.54207e-34
KTN1	-0.836355	2.58156e-34
SLMAP	-0.836334	2.59207e-34
LYRM2	-0.836287	2.60915e-34
ATP5B	-0.836293	2.61329e-34
FAM20B	-0.836298	2.61747e-34
PPM1A	-0.83612	2.7624e-34
ANXA7	-0.83611	2.76331e-34
CLCN3	-0.836	2.86532e-34
AK3	-0.835922	2.93757e-34
GOT2	-0.835901	2.94974e-34
MORF4L1	-0.835677	3.18814e-34
DBT	-0.835567	3.3056e-34
DMD	-0.83552	3.35076e-34
ATXN7L3B	-0.835494	3.37107e-34
RPRD1A	-0.835484	3.37244e-34
UBQLN2	-0.835301	3.58998e-34
ATP2A2	-0.835119	3.82128e-34
SLC9A6	-0.835082	3.85899e-34
RHBDD1	-0.834905	4.09962e-34
PALM	0.834868	4.14009e-34
LIMCH1	-0.834691	4.39795e-34
SCP2	-0.834393	4.87687e-34
ERGIC2	-0.834357	4.92494e-34
NELFA	0.834315	4.98283e-34
RAB2A	-0.834305	4.98524e-34
CLIP4	-0.83383	5.8883e-34
GAK	0.833663	6.22949e-34
SIPA1	0.833381	6.86493e-34
PAIP2	-0.833277	7.10171e-34
STRN3	-0.833235	7.18487e-34
PRKACB	-0.832891	8.09355e-34
RCAN2	-0.832854	8.17304e-34
LNPEP	-0.832771	8.39189e-34
UPRT	-0.832739	8.45874e-34
PCGF5	-0.832729	8.46338e-34
FAM193B	0.832525	9.06715e-34
SYNM	-0.832515	9.07225e-34
FAM210A	-0.832432	9.31502e-34
CNOT7	-0.832369	9.49394e-34
VAPA	-0.832218	9.98426e-34
TAF7	-0.832051	1.05576e-33
TCAIM	-0.831931	1.098e-33
TMEM117	-0.831717	1.18029e-33
FAM98B	-0.831691	1.18753e-33
RP11-66N24.3	0.831612	1.21696e-33
HDHD1	-0.831122	1.44129e-33
PGK1	-0.83107	1.45902e-33
TRAPPC8	-0.831075	1.46077e-33
RP13-104F24.3	0.830986	1.4978e-33
MUTYH	0.830689	1.65709e-33
VPS35	-0.830501	1.76418e-33
ANKS3	0.83047	1.77825e-33
USP25	-0.830287	1.88959e-33
TRMT10C	-0.830073	2.02377e-33
UBE2D1	-0.830078	2.02609e-33
DTNA	-0.830042	2.03991e-33
DYNC1I2	-0.83	2.06368e-33
MRPS16	-0.829859	2.16097e-33
GBAS	-0.829739	2.24642e-33
PDHB	-0.829614	2.33943e-33
FBXL17	-0.829546	2.3882e-33
TOR2A	0.829337	2.56e-33
RRAGD	-0.828894	2.97599e-33
GRPEL1	-0.828857	3.00509e-33
MIOS	-0.828821	3.0345e-33
ARL6IP5	-0.828617	3.24595e-33
SCO1	-0.828565	3.29544e-33
CCSER2	-0.82855	3.30383e-33
MATR3	-0.828539	3.30632e-33
ALDH9A1	-0.828523	3.31479e-33
MXD3	0.828461	3.37753e-33
HEATR5A	-0.828336	3.51645e-33
UBE2A	-0.828304	3.54457e-33
RAD9A	0.82809	3.80454e-33
MARCH7	-0.828023	3.88339e-33
CMYA5	-0.827736	4.27348e-33
KPNA6	-0.827647	4.38103e-33
PRKD2	0.827652	4.38535e-33
MORF4L1P1	-0.827141	5.19507e-33
ACTR10	-0.827089	5.27392e-33
PNPT1	-0.826734	5.93614e-33
NUP133	-0.826692	5.98826e-33
MCCC2	-0.826697	5.99401e-33
RIMKLA	-0.826295	6.81596e-33
CALHM2	0.826301	6.82243e-33
ATP5C1	-0.826248	6.88814e-33
EPRS	-0.826233	6.9062e-33
GLRB	-0.826248	6.90681e-33
ANKMY1	0.826092	7.22507e-33
TMEM86B	0.825956	7.54503e-33
TSPAN12	-0.825946	7.55152e-33
NBEA	-0.825826	7.84401e-33
SLC16A7	-0.825758	8.00496e-33
ATP5A1	-0.825695	8.1332e-33
CLOCK	-0.825695	8.15478e-33
COX10	-0.825628	8.30011e-33
CLCN4	-0.825419	8.88356e-33
RANBP9	-0.825356	9.04966e-33
KIAA0391	-0.825221	9.44899e-33
NAA15	-0.8252	9.49092e-33
ZFAND6	-0.825121	9.71947e-33
ME1	-0.825048	9.93596e-33
FAM120A	-0.824975	1.01572e-32
MED21	-0.824954	1.02025e-32
ST13	-0.824861	1.05032e-32
TRIM3	0.824746	1.08889e-32
MTIF2	-0.824615	1.13481e-32
GPN3	-0.824396	1.21838e-32
DLST	-0.824287	1.26079e-32
CPNE3	-0.824255	1.27086e-32
NPFF	0.824094	1.33827e-32
ENKD1	0.824031	1.36318e-32
PHKA1	-0.824	1.37406e-32
MAPK9	-0.823916	1.40945e-32
PRKRA	-0.823775	1.47376e-32
CRKL	-0.823598	1.55986e-32
BAG2	-0.82353	1.59161e-32
RNF135	0.82342	1.64677e-32
TAB2	-0.823405	1.65128e-32
CCPG1	-0.823368	1.66737e-32
VEZT	-0.8233	1.7013e-32
TRMT1L	-0.823233	1.7359e-32
CNOT4	-0.823118	1.79913e-32
CUL4A	-0.823008	1.86138e-32
RHOQ	-0.822278	2.36647e-32
PEX19	-0.821224	3.34326e-32
ETFA	-0.820984	3.609e-32
CDH2	-0.820958	3.63121e-32
PPP2R5E	-0.820942	3.64108e-32
RNF141	-0.820905	3.66722e-32
RNF166	0.820911	3.6698e-32
CDC5L	-0.820853	3.72161e-32
ECHDC1	-0.820749	3.84203e-32
PCGF2	0.820676	3.92577e-32
RAB3IP	-0.820389	4.30252e-32
ARMC1	-0.820253	4.48709e-32
C11orf58	-0.820118	4.67944e-32
CEP70	-0.820076	4.73244e-32
hsa-mir-6080	0.820024	4.80239e-32
TSPYL5	-0.819956	4.89835e-32
ME2	-0.819831	5.09066e-32
FBXO22	-0.819658	5.37198e-32
TRIM69	-0.819565	5.51296e-32
KIF21A	-0.81957	5.51652e-32
RAB9B	-0.819403	5.79746e-32
MPP5	-0.818928	6.73306e-32
PCM1	-0.818933	6.73734e-32
CSNK1A1	-0.818907	6.76307e-32
BVES	-0.818766	7.06279e-32
SRP9	-0.818751	7.08232e-32
UQCRFS1	-0.818724	7.12599e-32
DNM1L	-0.818349	8.01039e-32
LYRM5	-0.818354	8.01527e-32
GOT1	-0.818317	8.05491e-32
SFI1	0.818323	8.05974e-32
PSMD1	-0.818051	8.75777e-32
UBQLN1	-0.817811	9.44097e-32
NLRP1	0.817764	9.56315e-32
CUL5	-0.817665	9.85104e-32
ATE1	-0.817545	1.02158e-31
LRBA	-0.817519	1.02556e-31
NT5DC1	-0.817509	1.0267e-31
FAF1	-0.817519	1.02787e-31
NUCKS1	-0.817342	1.08089e-31
WDR90	0.817316	1.08755e-31
C19orf66	0.817159	1.14106e-31
LACTB	-0.817107	1.15775e-31
AFG3L2	-0.816966	1.20857e-31
TRIM11	0.816491	1.40383e-31
UGP2	-0.816397	1.4434e-31
TAF1C	0.816142	1.56268e-31
MAOB	-0.815949	1.65821e-31
DDX1	-0.815484	1.91798e-31
IWS1	-0.815208	2.08936e-31
PRR24	0.81514	2.13012e-31
MRPL3	-0.815098	2.15379e-31
AIFM1	-0.814858	2.31884e-31
ARFGEF2	-0.814639	2.47986e-31
IDUA	0.814441	2.62872e-31
MED20	-0.814446	2.63008e-31
MIA3	-0.81443	2.63171e-31
EIF3J	-0.814394	2.6565e-31
FDX1	-0.814081	2.91953e-31
MOSPD1	-0.814086	2.92099e-31
FASTKD5	-0.81407	2.92288e-31
RAB5B	-0.813794	3.18185e-31
STRN	-0.813773	3.19599e-31
CCT8	-0.813314	3.68375e-31
TRAK1	-0.813293	3.70008e-31
CLIC5	-0.813068	3.96112e-31
PTGR2	-0.813037	3.99169e-31
RCHY1	-0.812677	4.45791e-31
CBWD2	-0.812562	4.61088e-31
AP1G2	0.812505	4.68437e-31
FBXL5	-0.812489	4.69745e-31
OCIAD1	-0.812322	4.93818e-31
DYM	-0.812228	5.06368e-31
RDX	-0.812228	5.07423e-31
MAP3K12	0.812187	5.1193e-31
GGPS1	-0.812176	5.12533e-31
DENR	-0.811827	5.70234e-31
SCOC	-0.811691	5.93552e-31
TFB2M	-0.811618	6.05916e-31
ACADM	-0.811576	6.12556e-31
PPP1CB	-0.811503	6.25311e-31
SGCD	-0.811487	6.2707e-31
PPFIA3	0.811472	6.28835e-31
MTX2	-0.811383	6.45051e-31
PLCB3	0.811352	6.50016e-31
SETD3	-0.81131	6.57142e-31
PRKAR2A	-0.811143	6.90609e-31
GHDC	0.811122	6.9368e-31
PIGP	-0.811018	7.14995e-31
BRCC3	-0.810741	7.77214e-31
TRMT61B	-0.810595	8.11426e-31
FASTKD1	-0.810501	8.33599e-31
TPMT	-0.810444	8.45092e-31
STAM	-0.810449	8.45421e-31
ASAH1	-0.810386	8.58458e-31
KPNB1	-0.810371	8.60893e-31
TMEM256-PLSCR3	0.810261	8.88674e-31
ATPAF1	-0.81024	8.92631e-31
AR	-0.810006	9.57595e-31
SOS2	-0.809995	9.58777e-31
ARHGAP5	-0.809979	9.61505e-31
CBR4	-0.809766	1.02479e-30
PPP1CC	-0.809708	1.04096e-30
PPTC7	-0.809614	1.06929e-30
NCKAP1	-0.809583	1.0775e-30
TMEM38B	-0.809546	1.08751e-30
OSBPL1A	-0.809379	1.14237e-30
LACE1	-0.809192	1.20763e-30
LMOD3	-0.80903	1.26152e-30
STARD3	0.809035	1.26194e-30
PNPO	-0.80904	1.26237e-30
CACNA2D1	-0.808759	1.36786e-30
USP47	-0.808738	1.37395e-30
THSD4	-0.808221	1.60503e-30
C1orf43	-0.808117	1.65361e-30
ERMP1	-0.807903	1.76128e-30
USP13	-0.807819	1.80304e-30
KPNA3	-0.807772	1.82543e-30
CORO7	0.807553	1.94714e-30
CWC27	-0.807454	2.00269e-30
GNS	-0.807407	2.02752e-30
ZNF426	-0.807371	2.04619e-30
GSPT1	-0.807193	2.15493e-30
GYG1	-0.80712	2.1989e-30
MRPL42	-0.807105	2.20517e-30
ORC4	-0.806984	2.2823e-30
TRMT2A	0.806922	2.3215e-30
RP11-122G18.5	-0.806891	2.33916e-30
CCDC47	-0.80688	2.34217e-30
DARS2	-0.80687	2.34518e-30
PRSS53	0.806797	2.39299e-30
METAP2	-0.806635	2.50793e-30
ALDH3A2	-0.806463	2.63655e-30
TUSC3	-0.806275	2.78472e-30
USP16	-0.806212	2.83241e-30
TMEM230	-0.806056	2.96336e-30
SHROOM3	-0.80603	2.98118e-30
PLA2G12A	-0.805951	3.04647e-30
AGPAT3	-0.80579	3.19211e-30
PJA2	-0.805732	3.24158e-30
SIAE	-0.805701	3.26618e-30
KIAA0232	-0.805664	3.29612e-30
ALDH5A1	-0.805644	3.31077e-30
SORBS2	-0.805539	3.4097e-30
ZFP91	-0.805487	3.45086e-30
CCNL2	0.805492	3.45172e-30
ATHL1	0.805341	3.59857e-30
MFF	-0.805257	3.6829e-30
OXR1	-0.804918	4.0682e-30
ZDHHC1	0.804845	4.15037e-30
MRPL13	-0.804715	4.30723e-30
ASNSD1	-0.804626	4.41468e-30
SPACA6P	0.804569	4.48278e-30
ELP3	-0.804548	4.50269e-30
ADAM23	-0.80425	4.91049e-30
NDUFA9	-0.804073	5.16705e-30
MFN2	-0.803843	5.52152e-30
ISCA1	-0.803676	5.79139e-30
ZNF710	-0.803661	5.80803e-30
RWDD1	-0.803499	6.08223e-30
CLTC	-0.803243	6.54841e-30
MOCS2	-0.803045	6.93115e-30
WDR12	-0.803029	6.95103e-30
PHF20L1	-0.802857	7.30045e-30
KAT7	-0.802549	7.97955e-30
VRK2	-0.802398	8.32827e-30
TARSL2	-0.802367	8.39065e-30
AGPAT4	0.80232	8.49251e-30
ITGAV	-0.802122	8.98629e-30
ACTR8	-0.802069	9.10919e-30
WNK1	-0.802059	9.12133e-30
TIMM17A	-0.801688	1.01504e-29
STT3B	-0.801652	1.02242e-29
INPP5A	-0.801652	1.02419e-29
SHANK3	0.801495	1.06852e-29
RNLS	-0.801443	1.0831e-29
LEMD2	0.801365	1.10628e-29
NDUFA5	-0.801167	1.17026e-29
DOCK6	0.801094	1.19345e-29
COMMD10	-0.800801	1.2974e-29
SNX19	-0.800786	1.30112e-29
CHMP2B	-0.800708	1.32887e-29
CXADR	-0.80065	1.34898e-29
RAB34	0.800634	1.35285e-29
SBDS	-0.800619	1.35673e-29
AKAP17A	0.800603	1.36063e-29
FAM160A1	-0.800499	1.39787e-29
ACN9	-0.800504	1.3981e-29
GIGYF2	-0.800441	1.41902e-29
MOAP1	-0.800431	1.42095e-29
SHROOM1	0.800327	1.46227e-29
RP11-611L7.1	0.800259	1.48889e-29
RAD17	-0.799685	1.75566e-29
AMN1	-0.799502	1.84788e-29
CEP63	-0.799325	1.94191e-29
PPP2CA	-0.799241	1.98602e-29
SH3GL1P3	0.799106	2.06195e-29
C5orf22	-0.799027	2.10556e-29
CRYZ	-0.799017	2.10843e-29
TSPAN4	0.798996	2.11767e-29
MFN1	-0.798866	2.19522e-29
LCLAT1	-0.798725	2.28241e-29
CHD3	0.798709	2.28897e-29
C2orf88	-0.798631	2.33731e-29
CADM1	-0.798521	2.40824e-29
ALKBH1	-0.798386	2.49997e-29
RBBP7	-0.798271	2.57961e-29
ATRN	-0.798166	2.65377e-29
VDAC3	-0.79814	2.66938e-29
MEF2B	0.798041	2.74198e-29
NUDT15	-0.797838	2.90203e-29
USP38	-0.797812	2.91909e-29
FTO	-0.797436	3.24526e-29
CFL2	-0.797222	3.43876e-29
DNAJC24	-0.797227	3.43917e-29
FILIP1	-0.797206	3.44862e-29
SF3A2	0.797066	3.58439e-29
C9orf142	0.796846	3.80944e-29
HSDL2	-0.796836	3.81468e-29
DNAJC11	-0.7967	3.95867e-29
CHURC1	-0.796648	4.01153e-29
FBXW11	-0.796591	4.07112e-29
SPRYD7	-0.79657	4.08887e-29
TFG	-0.796554	4.10062e-29
DIS3L	-0.796539	4.10591e-29
MTHFD1	-0.796539	4.1124e-29
NDUFAF7	-0.79645	4.20418e-29
TCP1	-0.796419	4.23509e-29
RB1CC1	-0.796293	4.38164e-29
MRPL1	-0.796236	4.44668e-29
ABCD4	0.796152	4.54622e-29
EHHADH	-0.796132	4.56608e-29
DNAJA3	-0.796105	4.59283e-29
NBR1	-0.795933	4.80773e-29
MRPL15	-0.795938	4.80811e-29
PPP1R35	0.795818	4.95902e-29
TMEM59	-0.795636	5.21416e-29
RTCA	-0.79537	5.6131e-29
C6orf211	-0.795349	5.63757e-29
DENND1B	-0.795328	5.66215e-29
GUK1	0.795208	5.84837e-29
OGFR	0.795151	5.93477e-29
SLC8B1	0.795135	5.95188e-29
SVIL	-0.795067	6.05761e-29
IPO5	-0.795057	6.06616e-29
THBS3	0.794994	6.16481e-29
LRP12	-0.794984	6.17353e-29
TMEM19	-0.794973	6.18228e-29
CTNNA1	-0.794926	6.25515e-29
FOXN3	-0.794848	6.38496e-29
RASSF1	0.794838	6.39404e-29
MARK1	-0.794775	6.49798e-29
KRBA2	-0.794759	6.51681e-29
ADAMTS10	0.794519	6.96182e-29
MOV10	0.793773	8.57127e-29
PDK1	-0.793679	8.77324e-29
CHP1	-0.793684	8.77365e-29
MSH3	-0.793538	9.11241e-29
TSPYL4	-0.793497	9.20562e-29
AP2B1	-0.793429	9.36787e-29
LAMTOR3	-0.793408	9.4086e-29
KIF1B	-0.793215	9.91532e-29
RMDN1	-0.793069	1.03127e-28
MXRA8	0.792917	1.07414e-28
PPARA	-0.792844	1.0946e-28
BRAT1	0.792808	1.10416e-28
ANO5	-0.79273	1.12516e-28
NAA35	-0.79273	1.12683e-28
CEBPZ-AS1	-0.792599	1.16162e-28
FAHD1	-0.79261	1.16168e-28
MAT2B	-0.792599	1.16334e-28
ASF1A	-0.792453	1.20804e-28
TRIM37	-0.792302	1.25809e-28
PPP2R3A	-0.792223	1.28386e-28
NDUFB5	-0.792182	1.29693e-28
NF1	-0.791994	1.36435e-28
PTPN11	-0.791983	1.36631e-28
ARFGAP1	0.791926	1.38621e-28
GPR162	0.791764	1.44767e-28
RAD50	-0.791696	1.47298e-28
PRMT3	-0.791665	1.48365e-28
CLDN15	0.791597	1.50959e-28
ASH1L	-0.791566	1.52052e-28
NECAP2	0.791545	1.52712e-28
ZFR	-0.791493	1.54709e-28
BCKDHB	-0.791289	1.63428e-28
HSD17B4	-0.791248	1.65086e-28
USP8	-0.791227	1.65802e-28
HADH	-0.791159	1.68695e-28
CDK10	0.791133	1.69671e-28
MPDZ	-0.791102	1.70899e-28
ZNF276	0.791086	1.71394e-28
USF1	0.791081	1.71396e-28
MAPK11	0.790877	1.81036e-28
NBL1	0.790867	1.81299e-28
TMEM184C	-0.790627	1.9342e-28
SMAP1	-0.790569	1.96222e-28
SLC25A51	-0.790481	2.00786e-28
KAT2B	-0.790423	2.03693e-28
C17orf80	-0.790063	2.24558e-28
PSMC2	-0.790037	2.25853e-28
FBXO17	0.790006	2.27481e-28
H2AFV	-0.789964	2.29777e-28
PLEKHM1P	0.789855	2.36456e-28
RAD23B	-0.789735	2.44021e-28
ADAM9	-0.789677	2.47541e-28
TPD52	-0.789662	2.48257e-28
UHRF1BP1	-0.789615	2.51119e-28
RRP15	-0.789583	2.52928e-28
JAZF1	-0.7895	2.58414e-28
ITFG1	-0.789442	2.62139e-28
TGFB1I1	0.789422	2.63274e-28
CTNNAL1	-0.789286	2.72846e-28
KCMF1	-0.78926	2.74417e-28
MMP17	0.789171	2.80761e-28
CERS5	0.788947	2.98086e-28
PRKAR1A	-0.788915	3.00228e-28
SCAF11	-0.788874	3.03248e-28
MICU1	-0.788686	3.18742e-28
DNAJC13	-0.788592	3.26553e-28
RAB3GAP1	-0.788561	3.28897e-28
EML3	0.788555	3.28913e-28
TMX4	-0.788519	3.31745e-28
KIAA1143	-0.788508	3.32234e-28
DHX32	-0.788488	3.3367e-28
EGFL8	0.788242	3.56202e-28
SLC4A4	-0.788237	3.56221e-28
CIPC	-0.788101	3.69096e-28
RP11-81N13.1	-0.788013	3.77581e-28
EIF2AK1	-0.788007	3.77603e-28
SLC27A3	0.787914	3.86828e-28
SMYD2	-0.787767	4.01378e-28
PPP2R5A	-0.787767	4.01921e-28
KLHL41	-0.787726	4.05399e-28
HECTD1	-0.787715	4.05999e-28
G3BP2	-0.787569	4.21825e-28
BZW2	-0.787439	4.36403e-28
MEX3D	0.787407	4.39526e-28
PPIL1	-0.787392	4.408e-28
PHACTR1	-0.787235	4.59248e-28
SRRD	-0.78723	4.59282e-28
LGALS8	-0.787167	4.66498e-28
IKBKB	0.787063	4.79199e-28
MCCC1	-0.787016	4.84669e-28
TMEM246	-0.786954	4.92277e-28
ACOX1	-0.78687	5.02827e-28
FAM65A	0.786792	5.12876e-28
SH3GLB2	0.786656	5.31279e-28
DZIP3	-0.786625	5.35072e-28
AGGF1	-0.786494	5.53477e-28
TSTD2	-0.786453	5.58994e-28
ZMYND11	-0.786447	5.59043e-28
HMGCS1	-0.786359	5.71797e-28
RNF14	-0.786338	5.74262e-28
ZNF252P	-0.786192	5.96493e-28
OSBP	-0.78615	6.02434e-28
LDHB	-0.78604	6.19624e-28
GALK2	-0.786004	6.24915e-28
NOL12	0.785774	6.6377e-28
CHRD	0.785759	6.65694e-28
ADH5	-0.785722	6.71372e-28
LRRC2	-0.785586	6.95334e-28
KLHL7	-0.785581	6.95402e-28
FBXO11	-0.785571	6.96445e-28
ZNF783	0.785378	7.32453e-28
TMEM56	-0.785341	7.38692e-28
SLC35C2	0.785049	7.97699e-28
SNAPC3	-0.785044	7.97781e-28
PREP	-0.78496	8.14723e-28
SKP1	-0.784913	8.23943e-28
C7orf60	-0.784762	8.56801e-28
RAB43	0.784757	8.56893e-28
CCDC84	0.784564	9.01007e-28
PSMD14	-0.784543	9.04872e-28
B3GALNT2	-0.784517	9.1002e-28
NPTN	-0.784506	9.11389e-28
RASIP1	0.784459	9.21685e-28
TRADD	0.78436	9.45138e-28
MRPS18B	-0.784266	9.67831e-28
LMBRD2	-0.78412	1.00491e-27
MAP3K11	0.783932	1.05501e-27
MMGT1	-0.783917	1.05806e-27
NAA50	-0.783912	1.05819e-27
TYK2	0.783906	1.05831e-27
ASXL2	-0.783771	1.09574e-27
WSB2	-0.78375	1.10044e-27
TOMM20	-0.783703	1.11283e-27
ARPP19	-0.783698	1.11297e-27
ACO2	-0.783635	1.13019e-27
STRADB	-0.78352	1.16366e-27
PDXDC1	-0.783468	1.17838e-27
REEP4	0.783343	1.2166e-27
RP11-977G19.5	0.783238	1.24912e-27
C1orf159	0.783155	1.27543e-27
PIGK	-0.783071	1.30227e-27
CDH13	-0.782957	1.34073e-27
PCCB	-0.782899	1.35952e-27
DPH3	-0.782884	1.36346e-27
HNRNPH2	-0.782826	1.38257e-27
URI1	-0.782805	1.38849e-27
RPRD1B	-0.782769	1.40021e-27
SCCPDH	-0.782618	1.45545e-27
WBP4	-0.782571	1.47177e-27
SBNO1	-0.782487	1.50267e-27
UBE2H	-0.782268	1.59002e-27
ATF7IP	-0.782258	1.59244e-27
RRM1	-0.782242	1.59705e-27
PROSC	-0.782122	1.64628e-27
CKAP5	-0.782096	1.65558e-27
ADAL	-0.78208	1.66038e-27
CERS6	-0.782007	1.69052e-27
DPP8	-0.781924	1.72592e-27
MICAL1	0.781819	1.77174e-27
TTC37	-0.781689	1.83124e-27
PRRT1	0.781339	2.00464e-27
CUL1	-0.781271	2.0381e-27
DNAJB9	-0.781261	2.0412e-27
HDAC7	0.78112	2.11532e-27
CLGN	-0.781037	2.15942e-27
MBTPS2	-0.780995	2.18049e-27
MRPS27	-0.780927	2.21683e-27
NPIPP1	0.780682	2.36068e-27
KATNAL1	-0.780609	2.40323e-27
ARHGEF18	0.780551	2.43657e-27
TENM2	-0.780176	2.68403e-27
WDR82	-0.780071	2.75465e-27
LUC7L	0.78005	2.76633e-27
UBE2R2	-0.779972	2.81986e-27
KLHL31	-0.779899	2.87052e-27
CCDC141	-0.779883	2.87878e-27
TFDP2	-0.779805	2.93445e-27
UBE3B	-0.779586	3.10265e-27
SC5D	-0.779466	3.197e-27
FKBP3	-0.779445	3.21054e-27
SYDE1	0.779424	3.22413e-27
CLK2	0.779383	3.25536e-27
ZNF106	-0.779346	3.28245e-27
SEC23A	-0.779336	3.28745e-27
MAPK3	0.779174	3.42414e-27
TRIM24	-0.779163	3.42936e-27
CHMP3	-0.778996	3.57666e-27
EVA1B	0.778902	3.66033e-27
ADA	0.778897	3.66096e-27
RAB7A	-0.778709	3.83864e-27
SELM	0.778355	4.20198e-27
LACTB2	-0.778292	4.26539e-27
GNPTG	0.778266	4.28915e-27
UBA5	-0.77812	4.44853e-27
MTRR	-0.778026	4.55214e-27
GUSB	0.77801	4.5652e-27
IGSF5	-0.777953	4.62776e-27
NPEPPS	-0.777864	4.72361e-27
UBE3C	-0.777864	4.72911e-27
HSPA12B	0.777822	4.76907e-27
COPS8	-0.777796	4.79561e-27
COX15	-0.777786	4.80293e-27
TUBGCP4	-0.777697	4.90805e-27
MAP3K5	-0.777614	5.0087e-27
TTL	-0.777405	5.27841e-27
HIF1AN	-0.777238	5.50311e-27
KPNA1	-0.777191	5.56336e-27
DHX29	-0.777181	5.57185e-27
KIAA2018	-0.77705	5.75467e-27
RP11-73M18.8	0.777045	5.75575e-27
DSP	-0.776967	5.86558e-27
FECH	-0.776852	6.03361e-27
NUMBL	0.776831	6.05899e-27
ARRDC1	0.776575	6.46104e-27
GSDMD	0.776497	6.58404e-27
MYLK3	-0.776414	6.71828e-27
RAB21	-0.776356	6.8097e-27
EIF2S3	-0.776231	7.02286e-27
RBBP4	-0.7762	7.07113e-27
RP3-527G5.1	-0.776037	7.36169e-27
BPGM	-0.776028	7.37175e-27
ZFAND2B	0.77597	7.4719e-27
ANAPC13	-0.775861	7.67469e-27
GNPTAB	-0.775735	7.91434e-27
CCNI	-0.775725	7.92643e-27
PIGN	-0.775688	7.99142e-27
RP4-773N10.4	0.775495	8.38409e-27
RP11-594N15.3	-0.775407	8.56558e-27
PROX1	-0.77525	8.90292e-27
RAB3GAP2	-0.775234	8.92834e-27
EIF5	-0.77513	9.15766e-27
DEAF1	0.775109	9.19596e-27
NDUFAF6	-0.775057	9.30805e-27
BECN1	-0.774979	9.484e-27
DSC2	-0.774932	9.58685e-27
TMEM69	-0.774859	9.75506e-27
TYRP1	-0.774812	9.86081e-27
PLCG1	0.774671	1.02075e-26
MURC	-0.774624	1.03181e-26
SLAIN2	-0.774149	1.16207e-26
SDHB	-0.774066	1.1855e-26
CTD-2554C21.2	-0.774059	1.1861e-26
CCHCR1	0.77381	1.26025e-26
FAM114A2	-0.773805	1.26051e-26
STAU1	-0.77381	1.26164e-26
CDC42EP5	0.77369	1.29606e-26
RBM27	-0.773648	1.30832e-26
SLC4A1AP	-0.773622	1.31549e-26
RANBP2	-0.773601	1.32096e-26
RPS19	0.773309	1.42015e-26
TRIM55	-0.773304	1.42045e-26
ANKRD17	-0.773293	1.42262e-26
POLR2H	0.773095	1.49363e-26
YWHAE	-0.77309	1.49396e-26
TMEM219	0.773006	1.52393e-26
PINLYP	0.772918	1.55652e-26
INADL	-0.77285	1.5815e-26
TRMT2B	-0.772819	1.59223e-26
AK4	-0.772798	1.59885e-26
PNPLA8	-0.772746	1.61813e-26
TBX19	0.772657	1.65271e-26
TULP3	0.772652	1.65307e-26
MPC2	-0.772636	1.65777e-26
HADHB	-0.772594	1.67338e-26
RAVER2	-0.772443	1.73611e-26
HPS5	-0.772422	1.74332e-26
MYL5	0.772297	1.79685e-26
TBC1D14	-0.772104	1.88364e-26
SNHG7	0.77201	1.92627e-26
RP11-388P9.2	-0.771962	1.94516e-26
COQ2	-0.771963	1.94689e-26
TBC1D10A	0.771947	1.95032e-26
WDR7	-0.771916	1.96352e-26
GTF3C4	-0.771859	1.98971e-26
NLGN1	-0.771827	2.00317e-26
LIME1	0.771744	2.04313e-26
H1FX-AS1	0.771639	2.09474e-26
ARAP3	0.771566	2.12868e-26
PTCD2	-0.771566	2.13095e-26
TMEM242	-0.771556	2.13195e-26
TMEM182	-0.771545	2.13523e-26
WLS	-0.771405	2.20912e-26
NRD1	-0.771347	2.23853e-26
CKMT2	-0.771285	2.27127e-26
ETFDH	-0.771185	2.3255e-26
RAB4A	-0.771013	2.42462e-26
CLCC1	-0.770961	2.45365e-26
PPIF	-0.770878	2.50241e-26
BRF1	0.770638	2.64758e-26
CHPT1	-0.770643	2.64972e-26
DAP3	-0.770638	2.65036e-26
PCMTD1	-0.770606	2.66541e-26
CYGB	0.770601	2.66606e-26
FAM168B	-0.770559	2.69097e-26
ENSA	-0.770497	2.73019e-26
TMEM39B	0.770481	2.73794e-26
TMED10	-0.770309	2.85423e-26
PGR	-0.770272	2.87714e-26
TATDN3	-0.770173	2.94552e-26
POU6F1	0.770105	2.99223e-26
PPM1L	-0.7701	2.99298e-26
SMARCA5	-0.770058	3.02089e-26
TCEA2	0.769944	3.1046e-26
MRPS9	-0.769844	3.17827e-26
LARP1	-0.769792	3.21615e-26
STAT6	0.769709	3.27972e-26
CANX	-0.769641	3.33163e-26
PEX12	-0.769631	3.33677e-26
PLK3	0.769401	3.52745e-26
SPIRE1	-0.76937	3.5511e-26
AC018766.5	0.769359	3.55658e-26
UNC45B	-0.769291	3.61279e-26
KIAA0368	-0.769255	3.64168e-26
ACTN2	-0.769051	3.82477e-26
LMO7	-0.769041	3.83068e-26
TRIP12	-0.768968	3.89612e-26
EVC2	0.768858	3.99839e-26
ARHGEF6	-0.768837	4.01484e-26
TREX1	0.768796	4.05209e-26
GABBR1	0.76878	4.06355e-26
TSFM	-0.76877	4.06983e-26
AP5Z1	0.76867	4.16588e-26
UBR2	-0.768655	4.17767e-26
SLC26A11	0.768634	4.19487e-26
EIF3M	-0.768629	4.19598e-26
UFSP2	-0.768613	4.20787e-26
DSTN	-0.768587	4.23061e-26
UBXN2B	-0.768535	4.28079e-26
DPH5	-0.768509	4.29958e-26
FLT3LG	0.768509	4.30392e-26
DIP2C	-0.768472	4.3339e-26
MRPS28	-0.76841	4.39652e-26
ALDH1B1	-0.768347	4.46003e-26
WARS2	-0.768258	4.55346e-26
EIF3A	-0.76818	4.63693e-26
LENG8	0.768117	4.70385e-26
RP5-1085F17.3	0.768081	4.74134e-26
PRKRIP1	0.768065	4.75478e-26
MYOZ2	-0.767763	5.11493e-26
ERF	0.767695	5.19522e-26
ASB5	-0.767679	5.20992e-26
UBR7	-0.767648	5.24468e-26
UBR1	-0.767601	5.29989e-26
CNOT1	-0.76734	5.64265e-26
PDE4DIP	-0.767241	5.77495e-26
C1QTNF5	0.767173	5.86538e-26
DCLRE1A	-0.767168	5.86702e-26
RP11-157P1.4	0.767027	6.06582e-26
RP11-368P15.3	0.766949	6.17638e-26
SYDE2	-0.766902	6.24119e-26
CSE1L	-0.766787	6.41159e-26
CARHSP1	0.766656	6.61165e-26
HSPA4	-0.76663	6.64714e-26
NHLRC2	-0.766489	6.87178e-26
PIP5K1B	-0.766448	6.93495e-26
CCDC132	-0.766432	6.95451e-26
RCE1	0.766369	7.05407e-26
RP11-512M8.3	-0.766343	7.08571e-26
ABCD3	-0.766343	7.09191e-26
ASUN	-0.766322	7.11395e-26
PCYOX1	-0.766249	7.23406e-26
PRKDC	-0.766171	7.36546e-26
MRPL45	-0.766119	7.45193e-26
MACROD2	-0.766103	7.47296e-26
NDST2	0.76603	7.59901e-26
ANKRD40	-0.765999	7.6494e-26
NME3	0.765905	7.81778e-26
SMPX	-0.765863	7.88951e-26
PITRM1	-0.765816	7.97195e-26
TRAPPC13	-0.765785	8.02479e-26
SPATA33	0.765675	8.23237e-26
SELO	0.765623	8.32883e-26
LARS	-0.765597	8.37343e-26
ABTB1	0.765566	8.42888e-26
MSANTD4	-0.765472	8.61406e-26
ALDH6A1	-0.765435	8.68203e-26
KCTD13	0.76543	8.6846e-26
CCNDBP1	-0.765279	8.99911e-26
ASB8	-0.765222	9.11586e-26
OSBPL7	0.765185	9.18772e-26
TRIP6	0.765159	9.23686e-26
APOO	-0.765138	9.27458e-26
CMTM3	0.765133	9.27736e-26
LINC00338	0.765081	9.38585e-26
SFMBT1	-0.765023	9.50754e-26
ACD	0.764861	9.876e-26
KLHDC10	-0.764778	1.0067e-25
NCEH1	-0.764747	1.01334e-25
TIMM21	-0.764741	1.01365e-25
NDFIP1	-0.764663	1.03195e-25
TCF3	0.764543	1.06116e-25
ZFPM2	-0.764465	1.08029e-25
RAD1	-0.764387	1.09977e-25
ITPR3	0.764183	1.15376e-25
DUS4L	-0.764157	1.15991e-25
NEMF	-0.764074	1.18226e-25
CDK3	0.76398	1.20806e-25
ZNF467	0.763928	1.22211e-25
ST6GALNAC6	0.763912	1.22555e-25
BMP1	0.763901	1.22746e-25
TPRA1	0.76374	1.27477e-25
QRSL1	-0.763656	1.29929e-25
ETV1	-0.763599	1.31603e-25
LARGE	-0.763562	1.32634e-25
BNIP3	-0.763547	1.33007e-25
ZNF664	-0.763385	1.38125e-25
AC004447.2	0.76338	1.38168e-25
LNX2	-0.763166	1.4528e-25
CNTROB	0.763035	1.49736e-25
CTD-3184A7.4	0.762931	1.53369e-25
REXO2	-0.762879	1.55145e-25
ACAT1	-0.762858	1.55774e-25
FBRS	0.762806	1.57577e-25
BLZF1	-0.762696	1.61597e-25
PFKL	0.762597	1.65305e-25
MTMR9LP	0.762566	1.66388e-25
VLDLR	-0.762461	1.70416e-25
COQ7	-0.762294	1.77158e-25
FUNDC1	-0.762258	1.78538e-25
LARP7	-0.762127	1.83991e-25
OXSM	-0.761898	1.94123e-25
KIAA0947	-0.761736	2.01532e-25
IMPAD1	-0.761668	2.04611e-25
PTPN4	-0.761663	2.04676e-25
DYNC1LI1	-0.761517	2.11692e-25
CYB5B	-0.761486	2.13072e-25
NOA1	-0.76148	2.13139e-25
NCOA2	-0.761475	2.13207e-25
PLGRKT	-0.761251	2.24632e-25
DOK1	0.761246	2.24704e-25
CDC25B	0.761053	2.34986e-25
M6PR	-0.76076	2.51549e-25
DOK4	0.760729	2.53183e-25
GOPC	-0.760719	2.53575e-25
TOX4	-0.760677	2.55852e-25
PSMD6	-0.760672	2.55933e-25
C11orf57	-0.760625	2.58314e-25
SCAPER	-0.760625	2.58549e-25
DCUN1D5	-0.760588	2.60312e-25
NIPSNAP3B	-0.760463	2.67869e-25
PKN3	0.76039	2.72273e-25
PPID	-0.760359	2.73792e-25
MEIS3	0.760359	2.74041e-25
TSG101	-0.760286	2.78292e-25
SLC12A9	0.760218	2.82517e-25
LRIG1	-0.760139	2.8751e-25
NMNAT1	-0.76004	2.9403e-25
TADA1	-0.759972	2.98489e-25
E4F1	0.759905	3.03014e-25
NOMO2	-0.759644	3.21876e-25
CBLL1	-0.759639	3.21981e-25
MRPS36	-0.75955	3.2846e-25
SRL	-0.759539	3.28969e-25
TMEM110	0.759524	3.29884e-25
TMEM245	-0.759404	3.38998e-25
BPNT1	-0.759378	3.40773e-25
UEVLD	-0.759325	3.44658e-25
ECI2	-0.759273	3.48588e-25
USP46	-0.759205	3.53856e-25
SLC25A4	-0.759185	3.55273e-25
PCNX	-0.759122	3.602e-25
COBL	-0.759096	3.62085e-25
NUDT19	-0.759049	3.65762e-25
TRIM23	-0.759023	3.67675e-25
ATP11A	-0.758845	3.82917e-25
PHYH	-0.758767	3.89643e-25
MAPRE2	-0.758746	3.91201e-25
COG6	-0.75871	3.94206e-25
LAT	0.758694	3.95301e-25
HUS1	-0.758637	4.00283e-25
TBKBP1	0.758564	4.06812e-25
PRKAG2	-0.758318	4.30397e-25
PDHA1	-0.758052	4.57538e-25
MLH1	-0.757927	4.70663e-25
RP11-434H6.7	0.75788	4.75418e-25
CCDC130	0.757859	4.77313e-25
KRR1	-0.757833	4.79798e-25
PFKM	-0.757828	4.79959e-25
FNTA	-0.757802	4.82458e-25
LY6G5B	0.757405	5.28583e-25
TIMMDC1	-0.757285	5.43041e-25
DCBLD2	-0.75727	5.44541e-25
CLIC4	-0.757202	5.52696e-25
NADK2	-0.757181	5.54894e-25
TATDN1	-0.757124	5.6184e-25
CDC23	-0.757113	5.6271e-25
SLC25A12	-0.757103	5.63092e-25
MTPN	-0.757103	5.63582e-25
ZNF335	0.757082	5.65332e-25
FMNL1	0.756988	5.77273e-25
LPCAT1	0.756915	5.8611e-25
PML	0.756915	5.86618e-25
CYP2D7P	0.756805	6.00655e-25
CYB5R4	-0.756696	6.15552e-25
LCAT	0.756644	6.22491e-25
UNC93B1	0.756633	6.23457e-25
AIMP2	-0.756612	6.25933e-25
NAALADL1	0.756529	6.37587e-25
SSBP4	0.756461	6.47107e-25
SENP8	-0.756409	6.54395e-25
ALS2	-0.7562	6.86127e-25
FAN1	-0.756049	7.09902e-25
MYO9B	0.755981	7.20478e-25
PGAM1	-0.75596	7.23333e-25
CTDSP1	0.755877	7.36759e-25
KLHL12	-0.75583	7.4414e-25
CCDC57	0.755767	7.54308e-25
ELP2	-0.755725	7.60945e-25
C17orf75	-0.755699	7.64878e-25
ZMYM4	-0.755496	8.00879e-25
ACTR6	-0.755271	8.42569e-25
PLS1	-0.755256	8.44166e-25
NOVA2	0.755256	8.44885e-25
AURKA	-0.755172	8.59784e-25
SLC25A40	-0.755146	8.64218e-25
AC084018.1	0.755099	8.72848e-25
TFCP2	-0.754995	8.93256e-25
SNX13	-0.754969	8.97859e-25
PSMC6	-0.754943	9.02485e-25
DDO	-0.754734	9.45941e-25
ZNF330	-0.754092	1.09471e-24
CHTF18	0.753998	1.11751e-24
GIT1	0.753962	1.12593e-24
SH3GL1	0.753883	1.14527e-24
TNPO3	-0.753847	1.15388e-24
CYP27A1	0.753769	1.17369e-24
ADRBK1	0.753732	1.18252e-24
UBXN2A	-0.753518	1.24059e-24
POLR3B	-0.753476	1.2514e-24
GTF2I	-0.753471	1.25184e-24
PBX3	-0.753403	1.27027e-24
HUWE1	-0.753101	1.35973e-24
RP11-106M3.3	0.753054	1.37318e-24
ZADH2	-0.752975	1.39666e-24
LRP5L	0.752923	1.41215e-24
SERINC1	-0.752694	1.4865e-24
TAF9B	-0.7526	1.51727e-24
KANK3	0.752584	1.5214e-24
PCED1A	0.752532	1.53823e-24
SRP54	-0.752328	1.60953e-24
YWHAG	-0.752287	1.62213e-24
CLASRP	0.752287	1.62348e-24
TCF7L1	0.752266	1.62846e-24
SCARF1	0.75213	1.67789e-24
STK39	-0.752104	1.68643e-24
RP11-371M22.1	-0.75208	1.6941e-24
SERBP1	-0.752031	1.71171e-24
RHOQP2	-0.752013	1.71724e-24
CPPED1	-0.751937	1.74558e-24
AKTIP	-0.751833	1.7858e-24
GLYR1	-0.751828	1.78643e-24
OPA3	-0.751796	1.79764e-24
ROBO3	0.751754	1.81318e-24
ZBTB48	0.751739	1.81811e-24
RFNG	0.751546	1.8976e-24
SGSH	0.751514	1.90949e-24
ACP1	-0.751415	1.9511e-24
PDPK1	-0.751301	2.00064e-24
SYNPO2	-0.751285	2.00607e-24
LIN37	0.751233	2.02649e-24
DECR1	-0.751233	2.02815e-24
PPA2	-0.751222	2.0296e-24
PIK3CB	-0.751071	2.0983e-24
FBXO38	-0.750914	2.17181e-24
PEAR1	0.750622	2.31748e-24
HAT1	-0.75056	2.34842e-24
EPDR1	-0.750534	2.3603e-24
CLASP2	-0.75044	2.40867e-24
HLX	0.750387	2.43509e-24
HRH2	-0.750377	2.43882e-24
TLK2	-0.750361	2.44542e-24
EGF	-0.750304	2.47512e-24
PSMA3	-0.750262	2.4964e-24
TSR1	-0.750241	2.50609e-24
SMG8	-0.750168	2.54544e-24
IARS	-0.749996	2.64351e-24
COPS5	-0.74985	2.72927e-24
UBAP1L	0.749793	2.76235e-24
SCARF2	0.749772	2.77305e-24
DPH7	0.749709	2.80993e-24
SMYD1	-0.749646	2.84729e-24
RAD21	-0.749521	2.92583e-24
RP11-849F2.8	0.749276	3.0882e-24
SUCLG1	-0.749229	3.11826e-24
GSPT2	-0.749135	3.18179e-24
FAM89B	0.749073	3.22398e-24
BCL2L13	-0.749057	3.23267e-24
NDUFA4L2	0.74901	3.26411e-24
PPM1M	0.748968	3.29201e-24
PLCL2	-0.748937	3.31243e-24
ZNF629	-0.748879	3.35242e-24
NPIPB5	0.748806	3.40474e-24
RHOT1	-0.748723	3.46591e-24
PIGQ	0.748713	3.47121e-24
EXOC6B	-0.74866	3.509e-24
IPP	-0.748572	3.57616e-24
RNF20	-0.748556	3.58579e-24
ABHD17A	0.748546	3.59127e-24
MZF1	0.74841	3.69842e-24
MFSD10	0.748399	3.70407e-24
EXD3	0.748326	3.76177e-24
FAM206A	-0.748253	3.82034e-24
TARS	-0.748154	3.90237e-24
MMP14	0.748149	3.9038e-24
ZNF41	-0.748123	3.9234e-24
RHBDF1	0.748107	3.93396e-24
HLA-F	0.748066	3.96748e-24
EXD2	-0.747961	4.05729e-24
TMEM65	-0.74794	4.07293e-24
WASH3P	0.747925	4.08389e-24
ZFYVE9	-0.747836	4.1618e-24
HPS4	0.747763	4.22647e-24
GLRX3	-0.74769	4.29213e-24
GTPBP2	0.747476	4.49699e-24
PPP1R12B	-0.74745	4.51951e-24
ZNF83	0.747361	4.60554e-24
GTF2H1	-0.747319	4.64466e-24
SNORA70	0.746928	5.06055e-24
RP11-274B21.3	0.746839	5.15666e-24
DYNLL2	-0.746683	5.3338e-24
ANKRD26	-0.746427	5.63881e-24
CLIP1	-0.746417	5.64739e-24
DYNC1H1	-0.746406	5.65599e-24
PSAP	-0.746396	5.6646e-24
AP001062.7	0.74626	5.83193e-24
ZNF34	0.746203	5.90152e-24
MRPL47	-0.746161	5.95138e-24
MICA	0.746062	6.07795e-24
NUP37	-0.746025	6.12224e-24
ZNF205	0.74602	6.12452e-24
OGFOD1	-0.74601	6.13385e-24
FXN	-0.745952	6.20697e-24
JDP2	0.745879	6.30261e-24
C12orf5	-0.745832	6.36309e-24
DIRC2	-0.745822	6.37278e-24
MYCBP2	-0.74578	6.42656e-24
CTD-2210P15.2	-0.745725	6.50039e-24
SLC25A3	-0.745681	6.55796e-24
HIBCH	-0.745613	6.65126e-24
ZNF271	-0.745582	6.69199e-24
EFS	0.745524	6.77164e-24
EIF2B3	-0.745368	7.00288e-24
HLTF	-0.745337	7.04572e-24
MTERFD1	-0.745331	7.04838e-24
CNIH1	-0.745326	7.05105e-24
APPL1	-0.745248	7.1676e-24
HOXB2	0.745144	7.32781e-24
PBRM1	-0.74506	7.45735e-24
LEPRE1	0.745039	7.4858e-24
MYO15B	0.74494	7.64423e-24
SHC2	0.744877	7.7438e-24
IBA57	-0.744862	7.76445e-24
CDC40	-0.744804	7.85658e-24
NEK1	-0.744773	7.90455e-24
C6orf89	-0.744742	7.95282e-24
MCUR1	-0.744674	8.06552e-24
NPR1	0.744669	8.0686e-24
LY6E	0.74447	8.41311e-24
INPP4B	-0.74447	8.41949e-24
CD274	-0.744319	8.68913e-24
PQLC2	0.744183	8.94341e-24
PARK2	-0.744142	9.01839e-24
MCM4	-0.744053	9.18756e-24
MTX3	-0.743964	9.35984e-24
GTF3C3	-0.743917	9.44897e-24
TRIP11	-0.74375	9.79149e-24
EFHD2	0.743432	1.04855e-23
ATP6V1H	-0.743317	1.07423e-23
SLC25A30	-0.743312	1.07464e-23
SIRT6	0.743265	1.08484e-23
PTBP1	0.74315	1.11139e-23
FITM2	-0.74302	1.14244e-23
YTHDF3	-0.742921	1.1664e-23
SFXN3	0.742858	1.18146e-23
AMD1	-0.742827	1.18861e-23
CXXC1	0.74266	1.23148e-23
RPL28	0.742629	1.23893e-23
COX18	-0.742608	1.24362e-23
MEF2A	-0.742571	1.25255e-23
KIAA1191	-0.742535	1.26156e-23
APLP2	-0.742519	1.2649e-23
GSDMB	0.742498	1.26968e-23
RP11-339B21.11	0.742467	1.27736e-23
AGER	0.742415	1.2909e-23
ANKRD28	-0.742316	1.3179e-23
OGDH	-0.74231	1.31841e-23
NBEAL2	0.742305	1.31892e-23
CCDC120	0.742269	1.32839e-23
PCLO	-0.742248	1.33341e-23
HDAC10	0.742169	1.35515e-23
SLU7	-0.742002	1.40388e-23
FOPNL	-0.741987	1.4076e-23
C20orf27	0.74183	1.45382e-23
ARSA	0.74183	1.45489e-23
ZC3H13	-0.741789	1.46589e-23
TRIM32	-0.741736	1.48139e-23
SNX33	0.741715	1.48697e-23
PLXND1	0.741622	1.51628e-23
PDE1C	-0.741606	1.52028e-23
PALLD	-0.741569	1.53117e-23
BIRC2	-0.741475	1.56132e-23
ATAD3B	0.741241	1.64108e-23
PUM1	-0.741209	1.65096e-23
PHAX	-0.740995	1.72615e-23
NDUFS2	-0.740995	1.72742e-23
SH3D19	-0.74087	1.77193e-23
CMAS	-0.740823	1.78859e-23
TNFRSF25	0.740719	1.82778e-23
ZBTB38	-0.740641	1.85603e-23
XPO4	-0.740635	1.85676e-23
DARS	-0.740641	1.85739e-23
ALDH16A1	0.740557	1.88682e-23
NOTCH4	0.740547	1.88967e-23
PCBD2	-0.740489	1.91169e-23
PQLC1	0.740442	1.92963e-23
FES	0.740421	1.93547e-23
GPN1	-0.740416	1.93623e-23
ARSB	-0.740421	1.93688e-23
MARVELD1	0.740234	2.01204e-23
BCAP29	-0.740202	2.02411e-23
ISPD	-0.740135	2.05224e-23
PTPN18	0.740124	2.05534e-23
NDUFB6	-0.740098	2.06536e-23
TRIM38	0.739988	2.11283e-23
EIF3H	-0.739879	2.16138e-23
AC105020.1	0.739837	2.17918e-23
MYOM1	-0.739707	2.23918e-23
LIMK2	0.739701	2.24006e-23
LDOC1L	-0.739665	2.25599e-23
CLDN5	0.739608	2.28217e-23
RPL18	0.739446	2.36066e-23
YIPF6	-0.739409	2.37743e-23
DGKA	0.739399	2.38102e-23
EIF4A2	-0.739362	2.39792e-23
TRIM44	-0.7393	2.42842e-23
TRAP1	-0.73919	2.48405e-23
XK	-0.739148	2.50446e-23
KBTBD12	-0.739117	2.51942e-23
DDX56	0.739096	2.52884e-23
CROCC	0.738945	2.60981e-23
TGFB1	0.738934	2.61375e-23
EZR	-0.738689	2.75181e-23
INPP5E	0.738475	2.87574e-23
SH3GLB1	-0.738475	2.87779e-23
USP34	-0.738465	2.88007e-23
AP3M1	-0.738423	2.90366e-23
SNAP29	-0.738287	2.9864e-23
SUPV3L1	-0.738272	2.99422e-23
TRIM65	0.738126	3.08631e-23
TTLL3	0.738032	3.14617e-23
OPN3	-0.737776	3.31898e-23
IMPACT	-0.737729	3.34978e-23
RRAGA	-0.737677	3.3846e-23
DSCR3	-0.737656	3.39718e-23
SSR3	-0.737541	3.47826e-23
GCSH	-0.737395	3.58488e-23
KIF16B	-0.737333	3.63008e-23
NUDT4P1	-0.737313	3.64218e-23
FAM179B	-0.73727	3.67326e-23
ATIC	-0.736931	3.94317e-23
PPP1R3A	-0.73692	3.94908e-23
PKP2	-0.736915	3.95066e-23
ITGB1BP2	-0.73668	4.14825e-23
DNM1	0.736654	4.16819e-23
TUBGCP6	0.736493	4.30963e-23
ATP5G3	-0.736362	4.4265e-23
DBN1	0.73632	4.46243e-23
C17orf70	0.735887	4.88427e-23
TSN	-0.735835	4.93462e-23
C11orf74	-0.735559	5.22574e-23
GIN1	-0.735532	5.25073e-23
MKKS	-0.735439	5.35138e-23
SEMA4C	0.735428	5.35936e-23
COX7A2L	-0.735392	5.39677e-23
TTC31	0.735334	5.45824e-23
STAT2	0.735324	5.46638e-23
DST	-0.735251	5.54679e-23
PCDH7	-0.735235	5.56113e-23
YAF2	-0.735219	5.57551e-23
NUDT9	-0.735172	5.62668e-23
CNBP	-0.735058	5.75947e-23
FAM229A	0.735042	5.77436e-23
ZNF772	-0.735016	5.80193e-23
RPA3-AS1	-0.735011	5.80425e-23
CNRIP1	0.734985	5.83197e-23
AIMP1	-0.734979	5.8343e-23
TMCO6	0.734943	5.87497e-23
ADCY4	0.734838	6.00039e-23
PRR3	0.734776	6.07522e-23
DVL2	0.734609	6.28648e-23
ATG3	-0.734588	6.30958e-23
C1orf86	0.734525	6.38818e-23
ADPGK	0.734431	6.51012e-23
MOB3C	0.734395	6.5554e-23
ARHGEF9	-0.734301	6.68046e-23
EMC2	-0.734285	6.6977e-23
COL6A2	0.734202	6.81059e-23
SIPA1L2	-0.734129	6.9103e-23
NSMF	0.734113	6.92812e-23
QDPR	-0.734103	6.93844e-23
CTR9	-0.734087	6.95634e-23
PTDSS1	-0.733899	7.22883e-23
INTS12	-0.733889	7.23959e-23
UBE4A	-0.733831	7.32157e-23
WBP11	-0.733821	7.33248e-23
CRIPT	-0.733738	7.45582e-23
ATP1B1	-0.733654	7.5812e-23
PPP1R32	0.733628	7.61724e-23
ZNF542	-0.733513	7.79051e-23
DCAF5	-0.733513	7.79581e-23
CRYBB2P1	0.733237	8.24528e-23
RPP14	-0.733143	8.40179e-23
CAMKK2	0.733044	8.57047e-23
TNIK	-0.732944	8.74246e-23
ELP4	-0.732913	8.79339e-23
LRRC49	-0.732908	8.79694e-23
SMARCD1	0.732725	9.12983e-23
CD40	0.73272	9.13352e-23
HBP1	-0.732595	9.36698e-23
RP11-308D16.4	0.732454	9.63741e-23
GEMIN5	-0.732266	1.00121e-22
ZNF513	0.732198	1.01466e-22
KIF5B	-0.732188	1.01616e-22
DNAJC28	-0.732146	1.02427e-22
TPP1	-0.732099	1.03355e-22
EPG5	-0.732057	1.04179e-22
AP000347.4	0.732031	1.04671e-22
RAB3IL1	0.731859	1.08383e-22
STX17	-0.731718	1.11502e-22
GPD1L	-0.731624	1.13604e-22
AKNA	0.731515	1.16119e-22
PARGP1	-0.731404	1.18729e-22
NFX1	-0.731363	1.19632e-22
VILL	0.731337	1.20195e-22
METTL2A	-0.731233	1.22721e-22
CLNS1A	-0.731123	1.25433e-22
SSPN	-0.730972	1.29307e-22
AUH	-0.730956	1.29637e-22
CSNK1G2	0.730946	1.29829e-22
C16orf58	0.730795	1.33836e-22
RAB6B	-0.730716	1.35821e-22
LASP1	0.730716	1.35912e-22
PTK7	0.730706	1.36022e-22
RP4-635E18.7	0.730696	1.36223e-22
MKLN1	-0.730669	1.36863e-22
THAP7	0.730638	1.37653e-22
RMND5A	-0.730633	1.37709e-22
AFG3L1P	0.730508	1.41197e-22
VSIG2	0.730456	1.4262e-22
MMACHC	-0.73032	1.46542e-22
CUX1	-0.730299	1.47073e-22
ADCY9	-0.730263	1.48079e-22
OPTN	-0.729955	1.57602e-22
LTN1	-0.729902	1.59082e-22
NUDT6	-0.729902	1.59187e-22
MMAA	-0.729882	1.59656e-22
EID1	-0.729861	1.60233e-22
RSRC1	-0.729704	1.65331e-22
ZNF569	-0.72961	1.68422e-22
RADIL	0.729584	1.6921e-22
NDRG4	-0.729422	1.74773e-22
SRPK2	-0.729329	1.78036e-22
PMS2P3	0.729313	1.78487e-22
PGLS	0.729229	1.81432e-22
STRADA	0.729209	1.82086e-22
KCTD15	0.729062	1.87464e-22
SUB1	-0.729042	1.88139e-22
FAM47E-STBD1	-0.728989	1.90024e-22
RP11-379H18.1	-0.728953	1.91317e-22
SPATS2	0.728786	1.97799e-22
EPB41	-0.728572	2.06457e-22
STARD7	-0.728551	2.07199e-22
RAB12	-0.728306	2.17637e-22
GPR22	-0.728259	2.19578e-22
RNGTT	-0.728196	2.2224e-22
WWC2	-0.728181	2.22802e-22
SOCS6	-0.72816	2.23602e-22
MTOR	-0.728139	2.24404e-22
DOPEY2	-0.728029	2.29297e-22
KIAA0196	-0.728019	2.29633e-22
LPAR5	-0.727988	2.30945e-22
ARMCX4	0.727795	2.40001e-22
DKFZP761J1410	0.727685	2.45226e-22
C1QBP	-0.727591	2.4977e-22
RP13-516M14.1	0.72756	2.51194e-22
MYH3	0.727554	2.51297e-22
KXD1	0.727471	2.55411e-22
CLIP3	0.727429	2.57409e-22
NGLY1	-0.72732	2.63004e-22
SYTL4	0.727168	2.70993e-22
MPP1	-0.727132	2.72823e-22
WDR54	0.726923	2.84377e-22
SCHIP1	-0.726907	2.85093e-22
GPR108	0.726767	2.9312e-22
ZNF134	-0.726662	2.98965e-22
EFTUD1	-0.726662	2.99157e-22
CLSTN3	0.726527	3.0705e-22
ZNF580	0.726506	3.08146e-22
AP3B1	-0.726417	3.13497e-22
SNRNP27	-0.726354	3.17269e-22
TMSB4X	0.726318	3.19404e-22
SEMA3C	-0.726292	3.2088e-22
MAPKAP1	-0.726234	3.24191e-22
SPPL2B	0.726234	3.24398e-22
POPDC3	-0.726177	3.27744e-22
HID1	0.726156	3.28913e-22
XIRP2	-0.726109	3.31821e-22
MBNL1-AS1	-0.72601	3.38066e-22
LAMA5	0.72601	3.38282e-22
PEX1	-0.725984	3.39627e-22
RP11-244H3.1	0.725859	3.48055e-22
OMA1	-0.725822	3.50394e-22
CELF2	-0.725791	3.52379e-22
RP3-508I15.21	0.725697	3.58855e-22
PILRB	0.725676	3.60132e-22
MARS2	-0.725645	3.62171e-22
GID4	-0.725624	3.6346e-22
TDRP	0.72552	3.70911e-22
ABHD5	-0.7254	3.797e-22
DNAJC6	-0.725358	3.82647e-22
PRPF3	0.725217	3.93348e-22
DHX36	-0.725186	3.95571e-22
CHCHD7	-0.725128	3.99889e-22
LIAS	-0.725102	4.01729e-22
YARS2	-0.72504	4.06537e-22
C14orf166	-0.724721	4.32973e-22
RSPH3	-0.724565	4.46441e-22
ASPH	-0.724544	4.48023e-22
MNAT1	-0.724513	4.50548e-22
Z73979.1	0.724378	4.62546e-22
ASCC1	-0.724199	4.78976e-22
LONRF2	-0.724116	4.86705e-22
AGAP6	0.724079	4.89953e-22
TMEM243	0.724043	4.93221e-22
PPP6C	-0.724022	4.94965e-22
VWCE	0.723991	4.97749e-22
OXER1	0.72385	5.11586e-22
CSTF2T	-0.723761	5.2037e-22
ATG16L2	0.723709	5.2547e-22
UBXN11	0.723699	5.26233e-22
ANKDD1A	0.723526	5.44219e-22
BBS2	-0.723453	5.51831e-22
RP11-251M1.1	0.723427	5.54353e-22
AGTPBP1	-0.722942	6.10007e-22
DNAJC16	-0.722926	6.11522e-22
TAOK1	-0.722639	6.46889e-22
SHISA5	0.722509	6.63394e-22
PGM1	-0.722378	6.8031e-22
STX4	0.722368	6.81291e-22
ORC3	-0.722018	7.29559e-22
FLT4	0.721966	7.36656e-22
RP11-498D10.6	0.721784	7.63209e-22
PSMA1	-0.721726	7.71419e-22
PEX2	-0.721664	7.80516e-22
NUPR1	0.721439	8.15289e-22
RUSC1	0.721418	8.1814e-22
NLN	-0.721377	8.24382e-22
EPS15	-0.721293	8.37524e-22
PYROXD1	-0.721262	8.42179e-22
ATP5S	-0.721184	8.5472e-22
CDC42EP2	0.721064	8.74593e-22
RNF111	-0.721058	8.74951e-22
PARM1	-0.721017	8.81617e-22
TERF1	-0.720886	9.03952e-22
FKBP8	0.720865	9.07108e-22
TMEM164	-0.720766	9.23806e-22
FKBP1B	0.720766	9.24374e-22
PPP1R14A	0.720693	9.36575e-22
SECISBP2L	-0.720683	9.37919e-22
CPSF2	-0.720578	9.56738e-22
HSPB8	-0.720484	9.7393e-22
TPP2	-0.720417	9.86366e-22
LPAR3	-0.720208	1.02692e-21
RABGAP1	-0.720057	1.05715e-21
AC112229.4	0.720026	1.0628e-21
SPRYD4	-0.719973	1.07325e-21
CORO2B	0.719937	1.08029e-21
CBX5	-0.719796	1.10979e-21
EIF4E	-0.71966	1.13892e-21
PABPN1	0.719483	1.17836e-21
CTC-524C5.2	0.71941	1.19456e-21
RDH14	-0.719394	1.19749e-21
SIGIRR	0.719352	1.20655e-21
ABI2	-0.719305	1.21692e-21
NEK9	-0.71918	1.24625e-21
REC8	0.719117	1.26079e-21
GPNMB	-0.719081	1.26903e-21
RP11-395B7.7	0.71905	1.27602e-21
FAM210B	-0.719034	1.27914e-21
CCDC25	-0.719023	1.28097e-21
ACOT13	-0.718945	1.29987e-21
RAD51C	-0.718867	1.31904e-21
RALBP1	-0.718627	1.38129e-21
SRGAP2	0.71858	1.39312e-21
ZKSCAN2	-0.718507	1.4122e-21
FAM175B	-0.718481	1.41852e-21
XPO7	-0.71847	1.42055e-21
PRUNE	-0.718439	1.42836e-21
TSSK3	0.718397	1.43913e-21
LMTK2	-0.718256	1.47817e-21
TMEM198B	0.718241	1.48178e-21
FBXL6	0.718142	1.50967e-21
CHST14	0.718058	1.53341e-21
MGAT1	0.718048	1.5356e-21
MBD6	0.717943	1.56606e-21
NLGN2	0.717928	1.56988e-21
AP3S2	-0.717844	1.59455e-21
ZNF382	-0.717735	1.6278e-21
TTC7B	-0.717698	1.6374e-21
USP9Y	-0.717698	1.63838e-21
CPNE2	0.717688	1.63973e-21
ASB11	-0.717672	1.64373e-21
FAM211B	0.717589	1.66953e-21
RUNDC1	-0.717536	1.68548e-21
TBC1D19	-0.717166	1.80964e-21
SUV420H2	0.717051	1.84913e-21
PPM1B	-0.717025	1.85737e-21
PSME4	-0.716957	1.88075e-21
ZW10	-0.716931	1.88912e-21
HOMER2	-0.716822	1.92836e-21
PHLDA3	0.716738	1.95852e-21
C14orf142	-0.716628	1.99917e-21
CLASP1	-0.716618	2.00201e-21
IGF2R	-0.716592	2.01092e-21
LINC00926	0.716561	2.02189e-21
STX5	0.716488	2.04935e-21
GM2A	-0.716409	2.07927e-21
MIPEP	-0.716404	2.08012e-21
TMEM131	-0.716242	2.14468e-21
LBH	-0.716164	2.17596e-21
RUSC1-AS1	0.715961	2.26017e-21
NMD3	-0.715961	2.2615e-21
POFUT2	0.715903	2.2839e-21
HOOK1	-0.715898	2.28485e-21
DROSHA	-0.715851	2.30421e-21
DYNC1I1	-0.715788	2.33073e-21
GGT1	0.715783	2.33169e-21
PGM5	-0.715653	2.38946e-21
ACSL1	-0.715632	2.39765e-21
TSHZ3	0.715595	2.4131e-21
KIAA0586	-0.715376	2.51528e-21
VPS41	-0.715168	2.61338e-21
DMXL1	-0.715173	2.61383e-21
RP11-967K21.1	-0.715168	2.61488e-21
SUMO1	-0.715136	2.62757e-21
KIF13A	-0.71511	2.63919e-21
RP11-626E13.1	-0.715072	2.65702e-21
SNHG14	-0.714974	2.7055e-21
NOP9	-0.71487	2.75849e-21
PRKAB2	-0.714734	2.82939e-21
FBXO18	-0.714724	2.83339e-21
NUDT12	-0.714682	2.85443e-21
ZMYM6NB	0.714609	2.8929e-21
RNF11	-0.714515	2.94359e-21
PSMA2	-0.714474	2.96544e-21
RNF10	-0.714401	3.00537e-21
PXN-AS1	0.714395	3.00661e-21
STK24	-0.714364	3.02289e-21
OXNAD1	-0.71427	3.0758e-21
LINC00342	0.714197	3.11718e-21
CDC42EP1	0.71414	3.14969e-21
C18orf25	-0.714087	3.17935e-21
CELSR1	-0.714046	3.20291e-21
AC005306.3	0.714035	3.20743e-21
SH2D3C	0.714004	3.22477e-21
ARID1B	-0.713988	3.23254e-21
HAUS7	0.713983	3.23389e-21
PRCD	0.713957	3.24814e-21
POLB	-0.71391	3.27545e-21
ZMPSTE24	-0.713874	3.29643e-21
KIDINS220	-0.713785	3.35069e-21
DDX19A	-0.713754	3.36879e-21
PLEKHG2	0.71344	3.57362e-21
ESF1	-0.713357	3.62873e-21
CHM	-0.713315	3.65555e-21
KLHL34	-0.713173	3.7538e-21
RP11-802E16.3	0.713112	3.79533e-21
ATP2C1	-0.713002	3.87292e-21
FYCO1	-0.712856	3.97956e-21
ACBD4	0.712778	4.03446e-21
SGCB	-0.712778	4.03678e-21
SNX6	-0.712726	4.07225e-21
KRIT1	-0.71259	4.17597e-21
ITCH	-0.712543	4.21089e-21
MED15	0.712475	4.26293e-21
THAP1	-0.712444	4.28583e-21
CCNG1	-0.712392	4.32593e-21
DNAH1	0.712298	4.40104e-21
ARMCX1	-0.712266	4.42467e-21
ASH2L	-0.712219	4.46163e-21
SNX2	-0.712199	4.47417e-21
EPHA1	0.712199	4.47673e-21
ELMO3	0.712188	4.48046e-21
DCUN1D1	-0.712152	4.50897e-21
CCM2L	0.71212	4.53317e-21
RNF215	0.71211	4.53954e-21
VCP	-0.712047	4.59101e-21
USP32	-0.711938	4.68446e-21
EIF2S1	-0.711933	4.68642e-21
ARHGEF15	0.711891	4.72086e-21
CREG1	-0.711875	4.73216e-21
CEBPZ	-0.711818	4.78105e-21
UNK	0.711755	4.8352e-21
ST6GAL1	-0.711625	4.95298e-21
USP15	-0.711406	5.15917e-21
GNL1	0.711369	5.19189e-21
NDUFAF5	-0.711348	5.20942e-21
EIF4B	-0.711265	5.28907e-21
ABLIM1	-0.711192	5.35936e-21
SLC25A15	-0.711181	5.36688e-21
PRR5	0.711145	5.40089e-21
CCT7	-0.711103	5.44046e-21
PAPD7	0.71104	5.50189e-21
VKORC1L1	-0.710983	5.55854e-21
RP11-285F7.2	0.710931	5.61025e-21
CIAO1	-0.71091	5.62917e-21
RAB24	0.710899	5.63706e-21
EYA1	-0.710889	5.64497e-21
TMEM55B	0.710816	5.71988e-21
ANG	0.710811	5.72229e-21
C21orf2	0.710774	5.75851e-21
ADCK5	0.710759	5.77225e-21
GPR173	0.710675	5.8603e-21
NFKBID	0.710654	5.88005e-21
CRTC2	0.710545	5.99905e-21
GART	-0.710524	6.01589e-21
MDK	0.710524	6.01926e-21
MSI2	-0.71043	6.11956e-21
TAOK2	0.710383	6.17032e-21
RGL2	0.710185	6.40073e-21
CALU	-0.710044	6.56847e-21
CTD-2267D19.2	0.710038	6.57124e-21
PIEZO1	0.710023	6.58688e-21
TNFRSF6B	0.709981	6.63493e-21
LYPLAL1	-0.709918	6.70953e-21
MTMR6	-0.709861	6.77831e-21
THOC7	-0.70984	6.80109e-21
ZNF181	-0.70983	6.81061e-21
COL4A3BP	-0.709809	6.8335e-21
LINC00998	-0.709772	6.87659e-21
MTMR1	-0.709668	7.00841e-21
TSEN54	0.709626	7.05948e-21
GLTSCR1	0.709595	7.09703e-21
TDRD10	0.709569	7.12782e-21
TMEM200B	0.709506	7.20783e-21
SORBS1	-0.709501	7.21088e-21
SORD	-0.70935	7.41377e-21
WDR44	-0.709209	7.60739e-21
ABCD2	-0.709172	7.65525e-21
BTRC	-0.709104	7.74859e-21
HRSP12	-0.709063	7.80493e-21
RNF123	-0.708979	7.92317e-21
NIF3L1	-0.708964	7.94198e-21
RTN4IP1	-0.708938	7.97635e-21
ACHE	0.708864	8.08139e-21
NCBP1	-0.708557	8.55417e-21
MSH2	-0.708525	8.59949e-21
CAMK1	0.708463	8.6956e-21
STMN3	0.7084	8.79277e-21
SEPHS2	-0.708379	8.81732e-21
ZFYVE27	0.708379	8.82217e-21
RGP1	-0.708301	8.94184e-21
ZNF263	0.708275	8.98045e-21
DXO	0.708045	9.36719e-21
PAIP2B	-0.708009	9.42586e-21
ARHGAP4	0.707972	9.48489e-21
LSM12	-0.707951	9.51655e-21
AIG1	-0.707941	9.52981e-21
CCT4	-0.70793	9.5431e-21
NEXN	-0.707889	9.61217e-21
APOL3	0.707831	9.70462e-21
WDR77	-0.707831	9.70992e-21
NXPE3	-0.707758	9.83184e-21
SLC2A12	-0.707628	1.00674e-20
SIRT7	0.707623	1.00717e-20
ANXA2R	0.707607	1.00955e-20
CTB-131K11.1	-0.707586	1.01291e-20
FYTTD1	-0.707555	1.01826e-20
FBXO28	-0.707518	1.02463e-20
MTFMT	-0.707492	1.02904e-20
ISOC1	-0.707362	1.05367e-20
CCDC74A	0.707315	1.06173e-20
MAML1	0.707315	1.06231e-20
ATP13A1	0.707028	1.1191e-20
ADAM15	0.706996	1.125e-20
GRASP	0.706981	1.12765e-20
RNMT	-0.70696	1.1314e-20
KCNN2	-0.706918	1.13956e-20
ZNF581	0.706824	1.15891e-20
RP11-529H20.6	0.706647	1.19692e-20
SLC20A2	-0.70661	1.20437e-20
ZDHHC4	-0.706563	1.21422e-20
SLCO3A1	-0.706553	1.2159e-20
DNAJC8	-0.706532	1.21994e-20
RNASEH1	-0.706423	1.24422e-20
WASH7P	0.706402	1.24768e-20
TCEAL8	-0.706402	1.24835e-20
JAK1	-0.706355	1.25787e-20
SETD9	-0.706339	1.26083e-20
C3orf62	0.706313	1.26556e-20
PSMF1	-0.706313	1.26624e-20
SUZ12P	0.706167	1.29945e-20
AUP1	0.706078	1.32017e-20
MRFAP1	-0.706063	1.32257e-20
MICALL2	0.706063	1.32328e-20
GRIPAP1	0.706042	1.32696e-20
RBFOX1	-0.705974	1.34294e-20
HLA-E	0.705708	1.40967e-20
MSANTD2	0.70564	1.42662e-20
FAM49B	-0.705629	1.4286e-20
HK1	-0.705624	1.42921e-20
SMOX	0.705598	1.43532e-20
KLHDC2	-0.705483	1.46518e-20
DUS1L	0.705478	1.4658e-20
AGPS	-0.705436	1.47631e-20
DHX58	0.705389	1.48832e-20
GUCY2C	-0.705284	1.51678e-20
THAP10	-0.705269	1.51991e-20
GAREML	0.705233	1.52933e-20
AGAP2-AS1	0.705212	1.53439e-20
MTMR11	0.705149	1.55132e-20
MST1	0.705134	1.55496e-20
SMC1A	-0.70504	1.58117e-20
MAP4K2	0.705024	1.58488e-20
B4GALT6	-0.704951	1.60543e-20
NRARP	0.704883	1.62468e-20
RP11-458N5.1	0.704852	1.63317e-20
PPP1R9B	0.70481	1.64486e-20
DNAJC15	-0.704685	1.68218e-20
ZCRB1	-0.704638	1.69493e-20
CRNKL1	-0.704638	1.69583e-20
AC008746.12	0.704616	1.70101e-20
MAP1LC3B	-0.704544	1.72254e-20
B3GAT3	0.704455	1.74984e-20
PLD2	0.704393	1.76909e-20
MAD2L1BP	-0.704262	1.81089e-20
NUBP1	-0.704252	1.81339e-20
NFU1	-0.704226	1.82111e-20
PLEKHM3	-0.704221	1.82189e-20
PIGG	0.704174	1.83665e-20
TANC1	-0.704158	1.84095e-20
MKRN1	-0.704111	1.85585e-20
PSMG3	0.704095	1.8602e-20
TAF9	-0.704048	1.87526e-20
KAT2A	0.704002	1.89044e-20
NPR3	-0.70397	1.90029e-20
DCST2	0.703923	1.91466e-20
TBCE	-0.703923	1.91567e-20
ZNF385A	0.703897	1.92281e-20
PDP1	-0.703876	1.92915e-20
RHBDD3	0.703798	1.95591e-20
ARHGEF2	0.703767	1.96609e-20
FHOD3	-0.703647	2.00861e-20
ODF3B	0.703595	2.02677e-20
RPL35	0.703584	2.02957e-20
NTPCR	-0.703475	2.06948e-20
RIOK3	-0.703349	2.11618e-20
NFS1	-0.703334	2.12113e-20
ACAA2	-0.703318	2.12608e-20
NRM	0.703287	2.13714e-20
FAM109B	0.703083	2.21671e-20
MPC1	-0.703073	2.21977e-20
NAT14	0.703021	2.2398e-20
CTA-384D8.36	0.702937	2.27292e-20
RRN3P1	0.702874	2.29777e-20
SYNGAP1	0.702838	2.3119e-20
FAM73A	-0.702728	2.35721e-20
SOX13	0.702587	2.41712e-20
GALNT1	-0.702363	2.51637e-20
VPS13D	-0.70229	2.54865e-20
FRK	-0.702081	2.64565e-20
C6orf48	0.702055	2.65682e-20
LINC00657	-0.702014	2.67562e-20
RP11-206L10.1	0.701951	2.70477e-20
OXA1L	-0.701946	2.70593e-20
RP11-473M20.9	0.70194	2.70709e-20
SIN3B	0.701888	2.73141e-20
HDLBP	-0.701836	2.75593e-20
COPS7A	-0.701779	2.7833e-20
RABAC1	0.701596	2.8754e-20
ENPP5	-0.70158	2.88207e-20
DENND6B	0.701476	2.93399e-20
NDRG1	0.701476	2.9355e-20
SPHKAP	-0.701393	2.97711e-20
AK4P1	-0.701386	2.97934e-20
RP11-488L18.10	0.701361	2.99093e-20
PPFIBP1	-0.70133	3.00637e-20
GSR	-0.701314	3.01334e-20
CALCOCO2	-0.701241	3.05183e-20
FBXO30	-0.701184	3.08207e-20
DNAH17	0.701163	3.09213e-20
MRPL46	-0.701121	3.11394e-20
CTD-2035E11.5	0.700965	3.20159e-20
RNPEP	0.700954	3.20598e-20
WDR27	0.700944	3.21039e-20
MUM1	0.700907	3.22997e-20
CYB561A3	0.700709	3.3459e-20
GPR137B	-0.700678	3.36312e-20
ZNF700	0.700662	3.37091e-20
RP3-330M21.5	0.700579	3.42028e-20
A1BG	0.7005	3.4671e-20
RP11-676M6.1	-0.700459	3.49149e-20
SLC5A1	-0.700406	3.52267e-20
ZNRF3	-0.700365	3.54745e-20
RING1	0.700302	3.58584e-20
RIN1	0.700297	3.58739e-20
CSTF1	-0.700255	3.61261e-20
DDHD2	-0.700193	3.6517e-20
VIM	0.700146	3.68082e-20
RP11-250B2.6	-0.700125	3.69279e-20
FOXD2-AS1	0.700102	3.70593e-20
DDX41	0.699994	3.77662e-20
FYN	0.699895	3.84259e-20
CDRT4	0.699859	3.86594e-20
PSD3	-0.699723	3.95931e-20
RP11-10C24.1	-0.699658	4.00348e-20
EFEMP2	0.699634	4.01882e-20
ZNF37BP	0.699587	4.0508e-20
GPC2	0.699488	4.11935e-20
CBFA2T3	0.699488	4.12143e-20
HIPK2	-0.699347	4.22265e-20
PPP2R5B	0.699332	4.23239e-20
TENC1	0.699326	4.23421e-20
CPT1C	0.699306	4.24795e-20
SRC	0.698982	4.49919e-20
TMSB10	0.698961	4.51377e-20
FBXO34	-0.698945	4.52416e-20
DDX51	0.69894	4.52611e-20
CRYGS	0.698925	4.53653e-20
XPNPEP3	-0.698904	4.55122e-20
USHBP1	0.698862	4.58305e-20
AAK1	-0.698857	4.58503e-20
TIAM2	-0.698831	4.60418e-20
WDR31	-0.698825	4.60617e-20
NUBP2	0.69881	4.61678e-20
SMC2	-0.698732	4.67953e-20
NIPAL3	-0.698653	4.74312e-20
SATB1	-0.698622	4.76736e-20
[truncated: 26,509 more rows]
