# Supplementary material for: Chronological and biological aging of the human left ventricular myocardium: Analysis of microRNAs contribution
Source: Aging Cell. 2021 Jun 6;20(7):e13383. doi: 10.1111/acel.13383 (PMC8282276; doi:10.1111/acel.13383)
Supplement: Supplementary file 13 — Table S7 [file ACEL-20-e13383-s006.xlsx]

## Sheet: Expression pattern_ CDKN2A
Symbol	Ensembl_id	P020	P040	P060	P080	P100
TSPAN6	ENSG00000000003	-0.0393413	-0.0562007	-0.106491	0.0507859	0.151247
TNMD	ENSG00000000005	-0.0992893	0.571554	-0.79115	-0.110003	0.428888
DPM1	ENSG00000000419	0.0887644	0.0232963	0.0109195	-0.0372226	-0.0857576
SCYL3	ENSG00000000457	0.193011	0.155858	0.0331962	-0.0160532	-0.366012
C1orf112	ENSG00000000460	0.0834336	0.0246206	-0.0383194	-0.0212218	-0.0485131
FGR	ENSG00000000938	-0.234025	-0.422404	-0.0125335	0.140713	0.528249
CFH	ENSG00000000971	-0.429903	-0.0588295	-0.348499	0.217257	0.619974
FUCA2	ENSG00000001036	0.0718704	0.0272535	-0.0494097	0.0557693	-0.105483
GCLC	ENSG00000001084	0.251641	0.220331	0.0654887	-0.0611654	-0.476295
NFYA	ENSG00000001167	0.0109145	-0.0290986	-0.0036856	-0.0436121	0.0654817
STPG1	ENSG00000001460	-0.0600464	0.0803032	0.0862735	-0.0490435	-0.0574868
NIPAL3	ENSG00000001461	0.297833	0.303812	0.0935798	-0.100229	-0.594996
LAS1L	ENSG00000001497	-0.0670397	-0.0414032	0.00787731	-0.0130797	0.113645
ENPP4	ENSG00000001561	0.24821	0.0991148	0.0353185	-0.0475141	-0.335129
SEMA3F	ENSG00000001617	-0.455263	-0.411029	-0.0425628	0.0969553	0.8119
CFTR	ENSG00000001626	0.384056	0.225512	0.296647	-0.21873	-0.687484
ANKIB1	ENSG00000001629	0.144494	0.0516585	0.00051346	-0.0429694	-0.153696
CYP51A1	ENSG00000001630	0.481193	0.133063	0.485717	-0.123213	-0.97676
KRIT1	ENSG00000001631	0.197413	0.0987128	0.0440605	-0.0653986	-0.274788
RAD52	ENSG00000002016	-0.0106944	-0.012762	0.0508053	-0.0535913	0.0262424
MYH16	ENSG00000002079	0.268379	0.201905	-0.258609	-0.189806	-0.0218692
BAD	ENSG00000002330	-0.13455	0.0804398	0.0113853	-0.0739922	0.116717
LAP3	ENSG00000002549	0.00162409	-0.088146	-0.0451674	0.0122394	0.11945
CD99	ENSG00000002586	-0.163214	0.0450085	-0.00988166	-0.00387105	0.131959
HS3ST1	ENSG00000002587	-0.55245	-0.121891	-0.00793468	0.0297175	0.652558
AOC1	ENSG00000002726	0.562508	-0.138711	-0.123078	0.329756	-0.630476
WNT16	ENSG00000002745	-0.375769	-0.304295	-0.276346	0.435636	0.520774
HECW1	ENSG00000002746	0.106948	0.0742355	0.100526	-0.237775	-0.0439337
MAD1L1	ENSG00000002822	-0.125709	-0.0246731	0.05402	-0.0746346	0.170996
LASP1	ENSG00000002834	-0.430259	-0.165858	-0.150026	0.0606461	0.685496
SNX11	ENSG00000002919	-0.0414666	-0.0758198	0.0296143	0.0191233	0.0685487
TMEM176A	ENSG00000002933	0.0540531	-0.174554	-0.127184	-0.0641141	0.311799
M6PR	ENSG00000003056	0.247504	0.0687244	0.0953651	0.0423418	-0.453935
KLHL13	ENSG00000003096	0.481799	0.144971	0.026189	-0.185231	-0.467728
CYP26B1	ENSG00000003137	-0.0667303	-0.0607335	-0.270999	0.231584	0.166879
ICA1	ENSG00000003147	0.229493	-0.0141417	0.0930295	0.0521077	-0.360488
DBNDD1	ENSG00000003249	0.436239	0.367484	-0.000151079	-0.108718	-0.694853
ALS2	ENSG00000003393	0.210741	0.144293	0.0709235	-0.0831306	-0.342826
CASP10	ENSG00000003400	-0.323985	-0.306528	-0.0496597	-0.0334958	0.713669
CFLAR	ENSG00000003402	-0.0811647	0.00605856	0.0099943	0.0275224	0.0375894
TFPI	ENSG00000003436	-0.431619	-0.23976	-0.236636	0.281135	0.62688
NDUFAF7	ENSG00000003509	0.257788	0.112262	-0.00852413	0.00908232	-0.370608
RBM5	ENSG00000003756	-0.154086	-0.0587398	-0.0692415	-0.0101383	0.292206
MTMR7	ENSG00000003987	0.209652	-0.0691231	-0.180022	0.104424	-0.0649315
SLC7A2	ENSG00000003989	0.220562	0.0917086	-0.0627212	0.15576	-0.405309
ARF5	ENSG00000004059	-0.203864	-0.0813261	0.0219153	0.0610041	0.202271
SARM1	ENSG00000004139	-0.0225621	-0.0557816	0.0228361	0.0392694	0.0162382
POLDIP2	ENSG00000004142	0.0919891	0.0780568	0.0451287	0.01431	-0.229485
PLXND1	ENSG00000004399	-0.451016	-0.190579	-0.0307455	0.0316917	0.640649
AK2	ENSG00000004455	-0.0679245	-0.098358	0.0457307	0.073235	0.0473168
CD38	ENSG00000004468	-0.271674	0.0519741	-0.0719652	0.225599	0.0660664
FKBP4	ENSG00000004478	0.00170677	0.0470788	0.196722	-0.0348222	-0.210686
KDM1A	ENSG00000004487	0.0602244	0.0422113	-0.00319898	-0.0145997	-0.084637
RBM6	ENSG00000004534	-0.173211	-0.213155	-0.0569471	0.0400022	0.403311
CAMKK1	ENSG00000004660	-0.0560454	-0.0521137	-0.0488371	-0.0268449	0.183841
RECQL	ENSG00000004700	0.240421	0.026216	-0.0334294	-0.0738805	-0.159328
CCDC132	ENSG00000004766	0.279481	0.223348	0.0814066	-0.124327	-0.459908
HSPB6	ENSG00000004776	0.319011	0.381096	0.0688132	0.0620623	-0.830983
ARHGAP33	ENSG00000004777	-0.322717	-0.109322	0.0789935	-0.0245364	0.377582
NDUFAB1	ENSG00000004779	0.242299	0.209919	0.149147	-0.0850335	-0.516332
PDK4	ENSG00000004799	0.213253	0.0852723	0.0941171	0.0354128	-0.428055
SLC22A16	ENSG00000004809	-0.241048	-0.114766	0.108571	0.22083	0.0264126
ZMYND10	ENSG00000004838	-0.209344	-0.235757	0.204524	-0.365622	0.606199
ABCB5	ENSG00000004846	-0.143559	-0.0514082	-0.0335861	0.0264883	0.202065
ARX	ENSG00000004848	0.077365	-0.156864	0.153789	-0.211613	0.137323
SLC25A13	ENSG00000004864	-0.126827	-0.144382	-0.000672316	0.0968473	0.175034
ST7	ENSG00000004866	0.154661	0.122119	0.0285581	-0.00529928	-0.300038
CDC27	ENSG00000004897	0.125404	-0.045334	-0.0424077	0.0362438	-0.0739061
SLC4A1	ENSG00000004939	-0.285163	-0.843793	-0.0860596	-0.0976188	1.31263
CALCR	ENSG00000004948	-0.13329	-0.00850595	0.0555135	0.0452905	0.0409917
HCCS	ENSG00000004961	0.491743	0.306763	0.149992	-0.0763798	-0.872118
DVL2	ENSG00000004975	-0.138679	-0.0210902	-0.0383795	-0.0190524	0.217201
PRSS22	ENSG00000005001	-0.112847	-0.0351201	0.248843	-0.238111	0.137235
UPF1	ENSG00000005007	-0.169269	-0.013998	0.0014949	0.00808519	0.173687
SKAP2	ENSG00000005020	-0.167767	-0.101719	-0.118081	0.00931445	0.378253
SLC25A5	ENSG00000005022	0.0700759	-0.0120766	0.0323316	0.0576011	-0.147932
CCDC109B	ENSG00000005059	-0.358219	-0.441933	-0.194894	0.187558	0.807489
HOXA11	ENSG00000005073	-0.00805795	-0.0497857	0.040345	-0.0338105	0.0513091
POLR2J	ENSG00000005075	-0.186783	0.0461042	0.0659194	-0.0554247	0.130185
DHX33	ENSG00000005100	-0.0352634	-0.166386	-0.0165906	0.10785	0.11039
MEOX1	ENSG00000005102	-0.387214	-0.254986	-0.198949	0.00794698	0.833202
THSD7A	ENSG00000005108	-0.194182	0.157983	-0.202008	0.047597	0.19061
LIG3	ENSG00000005156	0.112884	-0.0152618	0.0730582	-0.00319074	-0.167489
RPAP3	ENSG00000005175	0.395129	0.205663	0.0388471	-0.0760941	-0.563545
ACSM3	ENSG00000005187	-0.537752	0.301225	-0.0709576	0.062764	0.244721
AC004381.6	ENSG00000005189	0.30418	0.274054	0.0690931	-0.0252109	-0.622117
CIAPIN1	ENSG00000005194	0.145611	0.0703275	0.0843834	0.0311935	-0.331515
SPPL2B	ENSG00000005206	-0.236938	-0.0838933	-0.0127997	0.0543708	0.27926
FAM214B	ENSG00000005238	-0.0797477	0.00670505	0.0392016	0.106282	-0.0724405
COPZ2	ENSG00000005243	-0.114223	0.0500685	0.0215901	-0.00713062	0.0496955
PRKAR2B	ENSG00000005249	0.300947	0.160557	-0.125276	0.0357681	-0.371997
MSL3	ENSG00000005302	-0.0465147	-0.154233	-0.108064	0.100161	0.20865
CREBBP	ENSG00000005339	-0.017127	0.0197059	-0.0497439	-0.0223386	0.0695036
BZRAP1	ENSG00000005379	0.258083	0.490959	0.0863224	-0.36329	-0.472075
MPO	ENSG00000005381	-0.773176	-0.732447	0.245647	0.0781451	1.18183
PON1	ENSG00000005421	-0.427778	0.010098	0.21931	0.224822	-0.0264513
GCFC2	ENSG00000005436	0.0097631	-0.0996224	0.0432566	0.0334271	0.0131755
WDR54	ENSG00000005448	-0.303605	-0.0934726	-0.0376484	-0.031566	0.466292
CROT	ENSG00000005469	0.227912	0.19747	0.0124523	-0.0665813	-0.371252
ABCB4	ENSG00000005471	0.458189	0.135364	0.190189	-0.168773	-0.614969
KMT2E	ENSG00000005483	-0.0657496	-0.118347	-0.0827655	0.0429481	0.223914
RHBDD2	ENSG00000005486	-0.206922	-0.140766	-0.0257795	0.126618	0.246849
SOX8	ENSG00000005513	-0.394957	-0.476836	-0.17528	-0.0639846	1.11106
IBTK	ENSG00000005700	0.234026	-0.0182173	0.0568458	-0.0366314	-0.236023
ZNF195	ENSG00000005801	-0.00398606	-0.00427859	-0.0756889	0.0184474	0.0655061
MYCBP2	ENSG00000005810	0.196483	0.0339038	-0.0610059	0.015499	-0.18488
FBXL3	ENSG00000005812	0.0617682	0.000605077	-0.0680064	-0.0173405	0.0229737
ITGAL	ENSG00000005844	0.0395164	-0.300364	-0.15688	-0.0292241	0.446952
PDK2	ENSG00000005882	0.425717	0.484175	0.173298	-0.0526366	-1.03055
ITGA3	ENSG00000005884	-0.150777	-0.135669	0.049915	0.204962	0.0315695
ZFX	ENSG00000005889	0.173457	0.10099	-0.0315473	-0.0690838	-0.173816
LAMP2	ENSG00000005893	-0.00826501	-0.0740784	-0.073603	0.0678208	0.0881256
GGNBP2	ENSG00000005955	0.0624499	0.0670256	-0.0304407	0.00891517	-0.10795
ITGA2B	ENSG00000005961	-0.374426	-0.204123	0.169911	-0.0210739	0.429711
ASB4	ENSG00000005981	0.932406	0.838919	-0.00650602	-0.510858	-1.25396
GDE1	ENSG00000006007	0.398796	0.325851	0.0568319	-0.00205901	-0.779419
C19orf60	ENSG00000006015	-0.344643	-0.0543762	0.0933697	-0.0475719	0.353221
CRLF1	ENSG00000006016	-0.763947	0.017571	-0.190815	0.0928273	0.844363
OSBPL7	ENSG00000006025	-0.349342	-0.140003	-0.0101968	-0.000836658	0.500378
TMEM98	ENSG00000006042	-0.233565	-0.192365	-0.136277	0.00036108	0.561846
YBX2	ENSG00000006047	0.041294	0.141667	0.114874	-0.185548	-0.112287
KRT33A	ENSG00000006059	-0.0424987	-0.0270927	-0.00775244	0.135492	-0.0581481
MAP3K14	ENSG00000006062	0.00782139	-0.0896589	-0.0132631	-0.00123607	0.0963367
ABCC8	ENSG00000006071	0.35253	0.366719	0.326182	-0.080322	-0.965109
CCL18	ENSG00000006074	-0.45222	-0.00269807	-0.353662	0.526027	0.282553
CCL3	ENSG00000006075	-0.393672	-0.681363	0.0792804	0.387583	0.608172
SYNRG	ENSG00000006114	0.096648	0.00918329	-0.0313806	-0.0455876	-0.0288631
CACNG3	ENSG00000006116	0.121586	-0.165638	-0.00618707	-0.267977	0.318216
TMEM132A	ENSG00000006118	-0.351232	-0.31909	-0.0192301	0.124246	0.565306
AP2B1	ENSG00000006125	0.101673	0.057547	-0.0492781	-0.00698765	-0.102955
TAC1	ENSG00000006128	0.15121	-0.244982	-0.180919	0.104141	0.170549
ZNF263	ENSG00000006194	-0.181078	-0.142304	-0.0292989	0.0139135	0.338767
CX3CL1	ENSG00000006210	-0.355363	-0.47165	-0.0752837	-0.0465812	0.948879
SPATA20	ENSG00000006282	0.103886	0.0893236	0.124805	-0.160847	-0.157167
CACNA1G	ENSG00000006283	0.357793	-0.0614073	0.093856	-0.240417	-0.149825
TNFRSF12A	ENSG00000006327	-0.0976808	-0.325735	0.368528	-0.0785655	0.133453
DLX6	ENSG00000006377	-0.153915	-0.0477886	0.0846992	-0.236822	0.353826
MAP3K9	ENSG00000006432	0.419719	0.268487	0.0569304	-0.0499347	-0.695202
RALA	ENSG00000006451	0.0256481	-0.00503583	0.000986764	0.0193901	-0.0409892
BAIAP2L1	ENSG00000006453	-0.269411	-0.28353	-0.020657	0.0430749	0.530523
KDM7A	ENSG00000006459	-0.0661293	-0.117432	-0.0422226	0.0747383	0.151046
ETV1	ENSG00000006468	0.448213	0.206387	0.0980817	-0.0708942	-0.681788
AGK	ENSG00000006530	0.18472	0.0127777	0.0513603	-0.0478978	-0.200961
ALDH3B1	ENSG00000006534	-0.0281983	0.106061	0.187334	-0.00258447	-0.262612
TTC22	ENSG00000006555	0.0916033	0.510489	-0.0523378	-0.140811	-0.408943
PHTF2	ENSG00000006576	0.243206	0.038	-0.0176651	0.0352035	-0.298744
CCL26	ENSG00000006606	-0.148538	-0.108773	-0.013699	-0.211365	0.482375
FARP2	ENSG00000006607	-0.0445381	-0.0711025	-0.0713592	0.0644664	0.122533
USH1C	ENSG00000006611	0.124393	0.25898	-0.273868	-0.0577045	-0.0518018
GGCT	ENSG00000006625	0.114561	-0.0374861	0.023333	0.0472984	-0.147707
DBF4	ENSG00000006634	-0.0460294	-0.335375	-0.0675083	0.0824119	0.366501
TBXA2R	ENSG00000006638	-0.239683	-0.201007	-0.0102118	-0.0754523	0.526354
IFRD1	ENSG00000006652	-0.0849766	-0.234078	0.0420448	0.00153447	0.275475
LGALS14	ENSG00000006659	0.0183174	0.017513	-0.0119435	-0.0119435	-0.0119435
COX10	ENSG00000006695	0.342512	0.21989	0.123692	-0.107258	-0.578837
GTF2IRD1	ENSG00000006704	0.109437	0.156136	0.149968	0.00939476	-0.424936
PAF1	ENSG00000006712	0.0981685	0.158834	0.0596713	-0.0278308	-0.288843
VPS41	ENSG00000006715	0.166822	0.102843	0.0180257	-0.0995404	-0.18815
ARHGAP44	ENSG00000006740	0.0579895	0.0792571	0.123009	-0.0426548	-0.217601
ELAC2	ENSG00000006744	0.0925647	0.102301	0.0789113	-0.051218	-0.222559
SCIN	ENSG00000006747	-0.24106	0.281486	-0.320233	-0.102533	0.38234
ARSD	ENSG00000006756	0.0946515	0.0739441	0.0565306	0.00914048	-0.234267
PNPLA4	ENSG00000006757	0.32002	0.335726	0.146496	-0.151151	-0.651091
MYH13	ENSG00000006788	-0.065371	-0.294161	-0.244266	0.639802	-0.0360039
ADIPOR2	ENSG00000006831	-0.0996024	-0.0892674	-0.0157603	0.067789	0.136841
CDKL3	ENSG00000006837	0.183483	0.085761	0.096972	-0.0725082	-0.293707
UPP2	ENSG00000007001	0.206468	-0.130767	-0.122535	-0.0896957	0.13653
PRSS21	ENSG00000007038	-0.207021	-0.287053	-0.0502336	0.134806	0.409501
MARK4	ENSG00000007047	-0.0119935	0.0210833	0.0040791	0.0196912	-0.0328601
PROM1	ENSG00000007062	0.203025	-0.293147	-0.00229483	-0.245913	0.33833
CCDC124	ENSG00000007080	-0.192256	0.0288559	0.0506655	-0.0165324	0.129267
CEACAM21	ENSG00000007129	-0.0827126	-0.069656	-0.19805	-0.0119337	0.362352
PAFAH1B1	ENSG00000007168	0.199463	0.0530581	-0.00189579	-0.0222659	-0.22836
NOS2	ENSG00000007171	-0.487078	-0.338708	0.158782	-0.112006	0.77901
DNAH9	ENSG00000007174	-0.226474	-0.0397742	0.138966	0.135038	-0.0077563
KIAA0100	ENSG00000007202	0.140161	0.0935704	0.000297098	0.0140274	-0.248056
SLC13A2	ENSG00000007216	-0.161546	0.0922426	0.0166677	0.202705	-0.15007
GAS7	ENSG00000007237	-0.280632	-0.0937182	-0.235541	0.0821984	0.527693
TRAPPC6A	ENSG00000007255	-0.0794572	0.0980346	-0.00228969	-0.0634214	0.0471337
MATK	ENSG00000007264	-0.297396	-0.352254	0.0176613	-0.119805	0.751793
CEACAM7	ENSG00000007306	-0.0275682	0.0614173	-0.208797	0.154977	0.0199715
CD79B	ENSG00000007312	-0.370099	-0.278409	0.0734923	-0.00993537	0.584951
SCN4A	ENSG00000007314	-0.0876254	0.0149271	-0.105005	-0.224224	0.401927
ST7L	ENSG00000007341	0.0886864	-0.156971	0.0548464	0.00536642	0.00807205
TKTL1	ENSG00000007350	0.713774	0.497482	-0.057552	0.0103771	-1.16408
PAX6	ENSG00000007372	0.076501	0.180433	0.043944	0.0229558	-0.323834
RPUSD1	ENSG00000007376	-0.153577	0.0321287	-0.0145422	0.14558	-0.00959022
RHBDF1	ENSG00000007384	-0.379289	-0.109593	0.0244687	0.0407655	0.423648
LUC7L	ENSG00000007392	-0.344209	-0.191274	-0.0317925	-0.00836523	0.57564
CACNA2D2	ENSG00000007402	0.167389	0.209269	-0.0511599	-0.162361	-0.163137
BAIAP3	ENSG00000007516	-0.177391	-0.0629482	0.0116338	-0.171824	0.400529
TSR3	ENSG00000007520	-0.0996109	0.058513	0.114836	0.0136424	-0.0873809
PIGQ	ENSG00000007541	-0.236101	-0.00222567	-0.0321833	0.0589949	0.211515
CRAMP1L	ENSG00000007545	-0.07908	0.0121074	0.0186039	-0.0212485	0.0696173
TEAD3	ENSG00000007866	-0.026146	-0.0883833	0.0396537	0.1213	-0.0464243
SELE	ENSG00000007908	-0.078549	-0.572548	0.0546726	0.169252	0.427172
DNAJC11	ENSG00000007923	0.374583	0.284388	0.135398	-0.020624	-0.773745
FMO3	ENSG00000007933	-0.146165	0.0759601	-0.184572	-0.306867	0.561644
MYLIP	ENSG00000007944	-0.0396186	-0.0748714	-0.0597018	0.00429189	0.1699
NOX1	ENSG00000007952	-0.416418	0.210156	-0.0199981	-0.000372994	0.226633
E2F2	ENSG00000007968	-0.0911161	-0.664929	-0.128458	0.415158	0.469344
PSMB1	ENSG00000008018	-0.0030176	-0.0379196	0.0624148	-0.0126201	-0.00885748
SYN1	ENSG00000008056	0.273181	0.223837	0.155797	-0.097294	-0.555521
JARID2	ENSG00000008083	-0.10863	-0.0482308	-0.0482817	-0.0519055	0.257048
CDKL5	ENSG00000008086	0.750382	0.425936	0.127625	-0.127693	-1.17625
CAMK1G	ENSG00000008118	-0.0229206	0.0155212	-0.283024	-0.0444	0.334824
CDK11A	ENSG00000008128	-0.0241607	-0.0588163	-0.00557055	-0.0511967	0.139744
NADK	ENSG00000008130	-0.299489	-0.167899	-0.0539393	0.117824	0.403504
TFAP2B	ENSG00000008196	0.188449	-0.0482025	-0.0172086	0.182438	-0.305476
TFAP2D	ENSG00000008197	-0.0312644	0.00159525	-0.00756401	-0.0312644	0.0684976
DLEC1	ENSG00000008226	-0.280873	-0.0806868	-0.101072	0.158594	0.304038
CYTH3	ENSG00000008256	-0.260397	-0.179371	-0.125428	0.0416616	0.523534
ADAM22	ENSG00000008277	0.159974	0.0186262	-0.273201	-0.179962	0.274562
SYPL1	ENSG00000008282	0.0449793	0.0125831	-0.0620452	-0.0219416	0.0264244
CYB561	ENSG00000008283	-0.0737291	-0.0183375	-0.0673158	-0.0586572	0.21804
SPAG9	ENSG00000008294	-0.0411944	-0.104049	-0.0656553	0.00885659	0.202042
CELSR3	ENSG00000008300	-0.175673	-0.103594	0.0373196	-0.0793383	0.321285
AASS	ENSG00000008311	0.302276	0.28674	0.0150323	0.116932	-0.720981
PLEKHG6	ENSG00000008323	-0.297009	-0.364729	0.115182	0.582878	-0.0363219
SS18L2	ENSG00000008324	-0.0516818	-0.0755188	0.0112348	-0.00441646	0.120382
MPND	ENSG00000008382	-0.00464992	0.078834	0.055247	0.00894934	-0.13838
MGST1	ENSG00000008394	-0.516955	-0.159764	-0.244782	0.580201	0.3413
CRY1	ENSG00000008405	0.0726316	-0.129511	-0.0435488	-0.0566512	0.157079
PGLYRP1	ENSG00000008438	-0.0354349	-0.690759	-0.358182	-0.000899019	1.08527
NFIX	ENSG00000008441	-0.0412614	0.12596	-0.0293656	-0.0349431	-0.0203894
ST3GAL1	ENSG00000008513	0.357575	0.181007	0.0467113	-0.0223718	-0.562922
MMP25	ENSG00000008516	-0.0384112	-0.494259	-0.156151	0.0222884	0.666532
IL32	ENSG00000008517	-0.370456	-0.671833	-0.217379	0.0419913	1.21768
PKD1	ENSG00000008710	-0.0658141	0.072579	-0.0187836	-0.0134637	0.0254825
MAPK8IP2	ENSG00000008735	-0.107716	-0.0569872	0.138432	-0.130282	0.156554
MED24	ENSG00000008838	0.014579	0.0501362	0.0412246	0.00675539	-0.112695
RHOBTB2	ENSG00000008853	0.0263423	0.00923938	0.134565	0.0195918	-0.189738
HEATR5B	ENSG00000008869	0.182587	0.16176	0.0495749	-0.0904016	-0.30352
SEC62	ENSG00000008952	-0.0970664	-0.128621	-0.0538114	0.00588971	0.273609
RPS20	ENSG00000008988	-0.212495	-0.0669984	-0.0409217	0.0377393	0.282676
CSDE1	ENSG00000009307	0.320301	0.240016	0.0260884	-0.0834116	-0.502993
UBE3C	ENSG00000009335	0.211914	0.0786319	0.0220736	-0.051423	-0.261197
REV3L	ENSG00000009413	0.114016	-0.0923195	-0.0661189	0.0167695	0.0276526
TENM1	ENSG00000009694	-0.249388	-0.079025	-0.167616	0.00223822	0.493791
PAX7	ENSG00000009709	0.0353703	-0.120492	0.0247374	-0.000699009	0.0610836
MASP2	ENSG00000009724	0.411144	0.344966	0.0100424	-0.0559811	-0.710171
IYD	ENSG00000009765	0.423635	0.193335	-0.339901	0.292512	-0.569581
FAM76A	ENSG00000009780	-0.028631	-0.0351478	-0.0185356	-0.0114423	0.0937567
TRAF3IP3	ENSG00000009790	0.00448166	-0.0922768	-0.0430924	0.0622296	0.0686579
POMT2	ENSG00000009830	-0.0262803	-0.0438079	-0.0447948	0.07346	0.041423
VTA1	ENSG00000009844	0.278774	0.137219	0.0474624	0.00132774	-0.464783
MLXIPL	ENSG00000009950	-0.670409	0.236621	-0.00255371	0.404344	0.031998
BAZ1B	ENSG00000009954	0.0647856	0.078949	-0.0213145	-0.0474359	-0.0749842
RANBP9	ENSG00000010017	0.216394	0.0746894	-0.00520268	0.0101853	-0.296066
ETV7	ENSG00000010030	-0.151242	-0.759596	0.122144	-0.00205463	0.790748
SPRTN	ENSG00000010072	0.139862	0.0561114	-0.0631453	0.00799522	-0.140823
METTL13	ENSG00000010165	0.1252	0.130552	0.0841885	-0.0295389	-0.310401
DYRK4	ENSG00000010219	0.0265511	0.0219931	0.1118	-0.00522239	-0.155122
ZNF207	ENSG00000010244	-0.043877	-0.0931194	-0.0854271	0.0303162	0.192107
UQCRC1	ENSG00000010256	0.190222	0.219411	0.100177	-0.0507647	-0.459045
STARD3NL	ENSG00000010270	-0.00240961	-0.110362	-0.0326707	0.0267384	0.118704
CD9	ENSG00000010278	-0.425007	-0.326083	-0.122148	-0.0237487	0.896988
HHATL	ENSG00000010282	0.163684	0.26481	0.201534	-0.169807	-0.460222
NCAPD2	ENSG00000010292	0.022885	0.072725	0.0120785	-0.0576932	-0.0499952
IFFO1	ENSG00000010295	-0.290222	-0.067892	-0.0349984	0.0335701	0.359542
GIPR	ENSG00000010310	-0.0598253	0.127493	0.0445505	0.0683792	-0.180598
PHF7	ENSG00000010318	0.0990253	0.0496745	0.0424701	-0.0567045	-0.134465
SEMA3G	ENSG00000010319	-0.258626	-0.171422	-0.0591905	-0.0405935	0.529831
NISCH	ENSG00000010322	-0.197955	0.0273994	-0.0117153	0.0204113	0.16186
STAB1	ENSG00000010327	-0.265398	-0.21161	0.0571765	0.220363	0.199468
FUZ	ENSG00000010361	-0.0457233	0.119686	0.0358584	0.004697	-0.114518
SLC6A13	ENSG00000010379	0.109345	0.27046	0.135693	-0.306395	-0.209104
IDS	ENSG00000010404	0.0125742	0.0196513	-0.019209	-0.0211557	0.00813921
PRSS3	ENSG00000010438	-0.626317	0.007702	0.348682	0.628636	-0.358703
ZNF200	ENSG00000010539	0.143739	0.0839914	0.0732849	-0.0551205	-0.245895
CD4	ENSG00000010610	-0.31196	-0.133878	-0.118801	0.108502	0.456137
LRRC23	ENSG00000010626	0.13607	0.0934791	0.112601	-0.0498908	-0.292259
BTK	ENSG00000010671	-0.191334	-0.0842215	0.102907	0.119282	0.0533674
HFE	ENSG00000010704	-0.089073	0.196073	0.130514	-0.209338	-0.0281749
SCMH1	ENSG00000010803	0.0533955	0.0348774	0.0268193	0.0458078	-0.1609
FYN	ENSG00000010810	-0.265804	-0.163297	-0.109793	0.0246809	0.514213
HIVEP2	ENSG00000010818	0.128632	-0.170848	-0.0540788	0.0554415	0.0408539
FMO1	ENSG00000010932	-0.0321045	-0.0523976	-0.271006	-0.447924	0.803432
TCEB3	ENSG00000011007	0.0549762	0.0232534	0.0522941	0.0337723	-0.164296
LYPLA2	ENSG00000011009	-0.179936	-0.0847501	0.0435258	0.0558567	0.165304
CLCN6	ENSG00000011021	0.0412693	0.00908937	0.00800763	0.0508479	-0.109214
MRC2	ENSG00000011028	-0.63828	-0.405993	-0.299466	0.11088	1.23286
SLC6A7	ENSG00000011083	-0.369233	0.152675	-0.171347	-0.110129	0.498035
TSPAN9	ENSG00000011105	0.0148163	-0.0733573	0.00936225	-0.0602015	0.10938
BTBD7	ENSG00000011114	0.077349	-0.0168463	-0.0803014	-0.0338331	0.0536319
APBA3	ENSG00000011132	-0.155785	-0.00681769	0.0837513	0.014406	0.0644452
MKS1	ENSG00000011143	-0.0379484	0.0344265	0.015491	-0.00567282	-0.00629625
ABHD5	ENSG00000011198	0.335165	-0.0030852	0.199165	0.13131	-0.662555
KAL1	ENSG00000011201	0.0649962	-0.000282551	-0.218124	-0.164335	0.317745
AKAP8L	ENSG00000011243	-0.122637	-0.00527066	-0.0238369	-0.00651968	0.158265
MBTD1	ENSG00000011258	-0.0117312	-0.0145399	-0.0659759	0.0237796	0.0684673
UTP18	ENSG00000011260	-0.0089455	-0.175814	-0.0169132	0.0897938	0.111879
RNF216	ENSG00000011275	0.0328769	-0.0161343	0.0112282	-0.00340082	-0.02457
TTC19	ENSG00000011295	0.0648587	-0.085416	-0.0739343	0.078953	0.0155385
PTBP1	ENSG00000011304	-0.410572	-0.31395	-0.094948	0.132535	0.686935
DPF1	ENSG00000011332	-0.293594	-0.345494	-0.10489	0.113226	0.630752
SYT7	ENSG00000011347	0.130926	0.223747	0.0646114	-0.108448	-0.310836
LARS2	ENSG00000011376	0.306507	0.101087	0.146419	-0.0622524	-0.491761
PIK3C2A	ENSG00000011405	-0.0528713	-0.0908626	-0.0770671	0.0285693	0.192232
PLAUR	ENSG00000011422	-0.491262	-0.76356	-0.173894	0.284125	1.14459
ANLN	ENSG00000011426	0.398833	-0.0351641	-0.0812231	-0.158493	-0.123953
WIZ	ENSG00000011451	-0.101517	-0.033615	0.0139711	0.0179579	0.103203
RABGAP1	ENSG00000011454	0.193168	0.159159	0.00247926	-0.0719476	-0.282859
DCN	ENSG00000011465	-0.593682	-0.105659	-0.391144	0.19802	0.892465
QPCTL	ENSG00000011478	-0.0938578	-0.12746	-0.0252201	0.129644	0.116894
PPP5C	ENSG00000011485	0.189729	0.111745	0.0880841	0.00511889	-0.394677
CEP68	ENSG00000011523	0.0158885	0.0999217	-0.014404	-0.0389106	-0.0624955
MAP4K3	ENSG00000011566	0.198105	0.0570386	-0.0348593	-0.0154664	-0.204818
ZBTB32	ENSG00000011590	-0.445268	-0.0352757	-0.0697654	0.180865	0.369444
TYROBP	ENSG00000011600	-0.281191	-0.211259	-0.0117764	0.202134	0.302092
TMEM159	ENSG00000011638	0.268405	0.286139	-0.0591056	-0.0625194	-0.432919
GABRA3	ENSG00000011677	0.155565	0.09093	-0.0905552	-0.120596	-0.0353431
BRCA1	ENSG00000012048	0.323577	0.394661	0.0409159	-0.249699	-0.509454
ERCC1	ENSG00000012061	-0.105255	0.0381281	0.0357161	0.0252883	0.0061227
CD22	ENSG00000012124	-0.277501	-0.134309	-0.0360438	0.267272	0.180581
SEMA3B	ENSG00000012171	-0.23677	-0.0958967	-0.00890326	0.143833	0.197736
MBTPS2	ENSG00000012174	0.282142	0.0776399	0.0592498	0.0126357	-0.431668
PRICKLE3	ENSG00000012211	-0.126004	-0.0452409	0.0117427	0.0963021	0.0632001
LTF	ENSG00000012223	-0.186317	-0.290127	-0.105648	0.00644387	0.575648
EXTL3	ENSG00000012232	0.251549	0.0803476	-0.0372314	-0.0738616	-0.220804
NR1H4	ENSG00000012504	0.106391	0.0236217	0.0482171	-0.205181	0.0269517
ELOVL5	ENSG00000012660	-0.119189	-0.317354	-0.106133	0.201395	0.341281
ALOX5	ENSG00000012779	-0.112532	-0.236799	-0.0733858	0.263143	0.159573
KDM5D	ENSG00000012817	-0.0295038	-0.00637249	-0.0222057	0.0365377	0.0215443
CALCOCO1	ENSG00000012822	0.0840292	0.206435	-0.0126267	0.0533187	-0.331156
UBR7	ENSG00000012963	0.219526	0.0469936	0.0450388	0.026377	-0.337935
MAP4K5	ENSG00000012983	-0.11171	-0.216398	-0.12375	-0.00424963	0.456108
EHD3	ENSG00000013016	0.277546	0.154878	0.0379481	-0.0988898	-0.371482
PSMC4	ENSG00000013275	0.0322223	-0.0320596	0.0850318	0.0573659	-0.14256
MAN2B2	ENSG00000013288	-0.0793687	0.030091	-0.0412831	0.00858116	0.0819796
SLC7A14	ENSG00000013293	-0.289183	0.175938	0.0194799	-0.077462	0.171226
CLDN11	ENSG00000013297	-0.365427	-0.143885	-0.10276	0.000627665	0.611446
SLC25A39	ENSG00000013306	-0.184155	-0.0832296	0.0141964	0.040587	0.212601
MVP	ENSG00000013364	-0.249484	-0.197633	-0.122669	0.0762839	0.493503
NUB1	ENSG00000013374	0.045026	0.0221973	-0.0141517	-0.0237883	-0.0292833
PGM3	ENSG00000013375	-0.0598106	-0.205457	-0.117832	0.112147	0.270952
RWDD2A	ENSG00000013392	0.133881	0.0589334	-0.136748	0.10121	-0.157276
CLK1	ENSG00000013441	-0.310641	-0.142823	-0.0213354	0.0209104	0.453889
POLR3B	ENSG00000013503	0.347475	0.230206	0.133918	-0.088479	-0.62312
ANGEL1	ENSG00000013523	-0.0885527	-0.11165	-0.0303853	-0.0234546	0.254043
RNF14	ENSG00000013561	0.319048	0.207724	0.04904	-0.0738098	-0.502002
DNASE1L1	ENSG00000013563	0.18176	0.190342	0.169805	-0.00452858	-0.537379
DDX11	ENSG00000013573	-0.237234	-0.0661658	-0.121753	0.103219	0.321933
HEBP1	ENSG00000013583	0.0686498	0.129635	0.0373147	-0.0794006	-0.156199
GPRC5A	ENSG00000013588	-0.538733	-0.460443	-0.31423	0.392404	0.921002
MAMLD1	ENSG00000013619	-0.30307	-0.275844	-0.156415	0.0118769	0.723453
CD6	ENSG00000013725	0.0790639	-0.23119	-0.0668918	-0.0102828	0.229301
TACC3	ENSG00000013810	-0.0649059	-0.0343381	-0.0390479	-0.0830422	0.221334
UFL1	ENSG00000014123	0.162388	0.112601	0.0230924	-0.039668	-0.258413
POLA2	ENSG00000014138	-0.148683	-0.0323191	-0.0202044	0.0794222	0.121784
ZC3H3	ENSG00000014164	-0.112214	-0.122847	-0.0155283	0.0737099	0.17688
CAPN1	ENSG00000014216	-0.0678485	0.0352074	0.0100305	0.022607	3.66816e-06
ACPP	ENSG00000014257	0.0333961	-0.166483	-0.310836	0.387558	0.0563645
MDH1	ENSG00000014641	0.471993	0.360008	0.0884685	-0.0875621	-0.832907
SLC30A9	ENSG00000014824	0.375888	0.206241	0.0280362	-0.0324205	-0.577745
MTMR11	ENSG00000014914	-0.283018	-0.221889	-0.103489	-0.110397	0.718792
COX15	ENSG00000014919	0.271647	0.152585	0.0558299	-0.0582364	-0.421825
CCDC88C	ENSG00000015133	-0.292917	-0.170434	-0.0103357	-0.00515178	0.478838
YAF2	ENSG00000015153	0.261796	0.15955	0.0555846	0.00383243	-0.480764
ZMYND11	ENSG00000015171	0.189329	0.110722	-0.00172481	-0.0315773	-0.266749
WAS	ENSG00000015285	-0.104285	-0.16161	-0.0375979	0.149745	0.153747
DPEP1	ENSG00000015413	-0.164463	-0.0783989	-0.0356921	0.467608	-0.189055
BID	ENSG00000015475	-0.0666345	0.05573	0.055438	-0.047969	0.00343556
MATR3	ENSG00000015479	0.184602	0.074418	0.00940153	-0.0543374	-0.214084
NPC1L1	ENSG00000015520	-0.0958207	0.245491	-0.0229789	-0.319517	0.192825
XYLT2	ENSG00000015532	-0.145342	0.0373493	0.0061487	-0.0808561	0.1827
RGPD5	ENSG00000015568	0.184813	0.00336145	-0.051497	-0.0346306	-0.102047
STMN4	ENSG00000015592	0.468692	0.126792	-0.0994516	-0.139181	-0.356851
NUDCD3	ENSG00000015676	0.0671301	0.0871649	0.00770003	-0.0302538	-0.131741
ISL1	ENSG00000016082	-0.185543	-0.11171	0.38583	0.0059697	-0.094547
CHDH	ENSG00000016391	0.321756	0.450885	0.050963	-0.0632994	-0.760304
IL20RA	ENSG00000016402	-0.0859413	0.147751	0.157867	0.29175	-0.511427
CLCA1	ENSG00000016490	0.172649	0.39463	0.0663958	-0.243202	-0.390473
CLCA4	ENSG00000016602	-0.48166	0.0714213	0.230662	-0.183363	0.362941
GLT8D1	ENSG00000016864	-0.0624116	-0.014772	-0.0712346	0.00979556	0.138623
ATP2C1	ENSG00000017260	0.210391	0.100318	-0.00526321	-0.0951502	-0.210296
SRCIN1	ENSG00000017373	0.109111	0.284029	0.129516	-0.226188	-0.296468
IGF1	ENSG00000017427	-0.605129	-0.371786	-0.28951	0.385922	0.880504
SLC38A5	ENSG00000017483	-0.365859	-0.627338	-0.226647	0.455126	0.764718
MAGIX	ENSG00000017621	0.130904	0.0997848	0.120612	-0.0171991	-0.334102
RALBP1	ENSG00000017797	0.167454	0.158587	0.0145315	-0.0154686	-0.325105
RUFY3	ENSG00000018189	-0.0977835	-0.14903	-0.0551972	0.0301732	0.271837
CNTN1	ENSG00000018236	0.456712	0.226767	0.127646	-0.425234	-0.385891
SLC11A1	ENSG00000018280	-0.373831	-0.380314	0.00914684	0.468371	0.276628
WWTR1	ENSG00000018408	-0.196172	-0.270497	-0.167396	0.0673067	0.566759
AGPS	ENSG00000018510	0.212982	0.00180227	-0.0140328	-0.017755	-0.182997
ZNF806	ENSG00000018607	-0.163836	0.205153	-0.0328326	0.109112	-0.117596
CXorf56	ENSG00000018610	0.190662	-0.0336447	0.108668	0.0174557	-0.283141
ATP1A2	ENSG00000018625	0.415331	0.729718	-0.0478653	-0.0970315	-1.00015
TTC27	ENSG00000018699	0.140015	0.034677	0.0246385	-0.0396353	-0.159696
ZNF582	ENSG00000018869	0.215089	0.0748705	-0.00348589	-0.0456967	-0.240777
VSIG2	ENSG00000019102	-0.425613	-0.284591	-0.0705209	0.00382528	0.776899
PHLDB1	ENSG00000019144	-0.267666	-0.131365	-0.0185536	0.0545862	0.362998
MARCO	ENSG00000019169	-0.467262	-0.152108	-0.0162351	0.642963	-0.00735834
CYP24A1	ENSG00000019186	0.0383598	-0.0179217	-0.0332787	-0.0358154	0.048656
PRDM11	ENSG00000019485	0.0790524	0.147359	0.119416	0.0111152	-0.356942
SYT13	ENSG00000019505	0.824541	0.568789	0.153754	-0.445831	-1.10125
SNAI2	ENSG00000019549	-0.362019	-0.0850841	-0.0843403	0.177851	0.353593
CD74	ENSG00000019582	-0.392712	-0.345342	-0.167279	0.0703199	0.835014
HGF	ENSG00000019991	-0.19215	-0.519636	-0.115222	0.143133	0.683876
ZRANB1	ENSG00000019995	0.19785	0.0597513	-0.00136677	-0.0583145	-0.19792
NCDN	ENSG00000020129	0.0763387	0.0747239	0.0514	-0.0630945	-0.139368
GPR124	ENSG00000020181	-0.411484	-0.200061	-0.0248561	-0.0629112	0.699312
CCT8L1P	ENSG00000020219	-0.0747648	-0.0350563	0.121347	-0.044003	0.0324773
ZFP64	ENSG00000020256	0.143642	0.14044	0.0585918	-0.132762	-0.209911
MNAT1	ENSG00000020426	0.203882	0.0653106	0.0581317	-0.0557926	-0.271531
SAMD4A	ENSG00000020577	0.260351	0.13047	0.0661741	-0.142758	-0.314237
RUNX3	ENSG00000020633	-0.334182	-0.096528	-0.086916	-0.0133075	0.530933
MRE11A	ENSG00000020922	0.103365	0.00164757	-0.0616507	0.00850179	-0.0518634
PLEKHB1	ENSG00000021300	0.31209	0.295942	-0.0212877	-0.00595134	-0.580794
SERPINB1	ENSG00000021355	0.19903	-0.206701	-0.100557	0.136563	-0.0283352
CYP3A43	ENSG00000021461	-0.0333682	0.267786	0.181668	-0.239092	-0.176993
SLC7A9	ENSG00000021488	-0.088821	0.0863032	-0.169908	0.0185444	0.153881
SPAST	ENSG00000021574	0.0324695	-0.0691135	-0.0480681	-0.020798	0.10551
NRXN3	ENSG00000021645	0.146444	0.0182384	-0.0168945	-0.124398	-0.0233894
OSBPL5	ENSG00000021762	-0.378274	-0.0392023	-0.0792325	0.0313771	0.465332
AQR	ENSG00000021776	0.0974226	-0.0545147	-0.0399981	-0.0228926	0.0199827
CPS1	ENSG00000021826	-0.0838947	0.13791	0.129819	0.0672664	-0.251101
C8B	ENSG00000021852	-0.0926852	0.124706	-0.0525015	-0.0244795	0.0449606
FHL1	ENSG00000022267	0.346654	-0.0113554	0.217987	0.239863	-0.793148
RTFDC1	ENSG00000022277	0.0377492	0.0492301	0.0386801	-0.0248868	-0.100773
GABRA1	ENSG00000022355	0.576828	-0.25336	-0.188006	-0.133962	-0.00149963
NLRP2	ENSG00000022556	-0.0118207	0.232597	-0.251447	-0.368959	0.399629
SLC45A4	ENSG00000022567	0.00449102	0.0596365	0.0136508	0.0979609	-0.175739
RNF10	ENSG00000022840	0.193562	0.0851436	0.0157777	0.0602845	-0.354768
ZNF839	ENSG00000022976	-0.0129368	0.0876086	0.0689607	-0.0826174	-0.061015
ZDHHC6	ENSG00000023041	0.00649162	-0.0684692	-0.000277399	0.0193673	0.0428876
GRAMD1B	ENSG00000023171	0.0745724	0.0614377	-0.0187785	0.284303	-0.401535
RNH1	ENSG00000023191	-0.118621	0.0202559	0.0201527	0.000299876	0.0779126
NDUFS1	ENSG00000023228	0.564249	0.409694	0.102954	-0.102423	-0.974474
RB1CC1	ENSG00000023287	0.358107	0.212142	0.00982829	-0.124819	-0.455258
ERP44	ENSG00000023318	0.026582	-0.0734934	-0.0331226	0.0416044	0.0384295
ALAS1	ENSG00000023330	0.489812	0.210173	0.168762	-0.0861672	-0.78258
BIRC3	ENSG00000023445	0.0644923	-0.0461597	-0.103202	-0.0130954	0.0979649
AKAP11	ENSG00000023516	0.112693	0.0293595	-0.0769635	-0.0412831	-0.0238061
GLRX2	ENSG00000023572	0.188583	0.130739	0.125157	-0.00883494	-0.435644
SNAPC1	ENSG00000023608	0.124594	0.106963	0.0942208	-0.120632	-0.205147
DERA	ENSG00000023697	0.0678881	0.046043	0.0262277	0.0506656	-0.190825
STRAP	ENSG00000023734	0.238068	0.105294	0.0485689	-0.00993378	-0.381996
ABCC2	ENSG00000023839	-0.0639792	-0.00428421	-0.0210849	0.0930982	-0.00375001
DEF6	ENSG00000023892	-0.174074	-0.254442	-0.0273989	0.0591312	0.396784
PLEKHO1	ENSG00000023902	-0.11773	-0.178135	0.15808	0.0143694	0.123415
GCLM	ENSG00000023909	0.237496	-0.0251644	0.0352563	0.124678	-0.372266
UBR2	ENSG00000024048	0.162809	0.113098	0.00757332	-0.0719628	-0.211518
EHD2	ENSG00000024422	-0.457716	-0.128782	-0.119263	0.00908673	0.696675
DEPDC1	ENSG00000024526	0.0863451	0.187809	-0.0610677	-0.0889005	-0.124185
CCDC28A	ENSG00000024862	-0.141713	-0.0239978	-0.0956601	-0.031924	0.293295
RRAGD	ENSG00000025039	0.381467	0.312404	0.0870891	-0.183971	-0.596988
HSF2	ENSG00000025156	0.274122	0.216977	0.111129	-0.0861433	-0.516085
PHF20	ENSG00000025293	0.14288	0.107786	0.0410657	-0.0613041	-0.230428
HSD17B6	ENSG00000025423	-0.0868151	0.228517	-0.481138	0.0994823	0.239953
NR1H3	ENSG00000025434	-0.398911	0.0297676	-0.0236192	0.000889111	0.391873
TYMP	ENSG00000025708	-0.489641	-0.586344	-0.114741	0.0948537	1.09587
NCAPH2	ENSG00000025770	-0.112805	-0.0127246	0.0375762	-0.0437021	0.131655
TOMM34	ENSG00000025772	-0.0841573	-0.120528	0.031471	0.113612	0.0596021
SEC63	ENSG00000025796	0.0466607	-0.00448428	-0.0583634	0.020761	-0.00457407
KPNA6	ENSG00000025800	0.178649	0.0993804	0.025139	0.00395728	-0.307126
VIM	ENSG00000026025	-0.543477	-0.297066	-0.294565	0.115003	1.02011
FAS	ENSG00000026103	-0.351192	-0.434495	-0.11914	-0.0281822	0.933008
RNASET2	ENSG00000026297	-0.243464	-0.131084	0.00095166	-0.0225752	0.396172
CD44	ENSG00000026508	-0.355356	-0.568308	-0.284702	0.382276	0.826091
KCNG1	ENSG00000026559	-0.398441	-0.25674	-0.0812156	-0.0774489	0.813845
AGPAT4	ENSG00000026652	-0.319669	-0.245117	-0.112986	-0.0114049	0.689177
SLAMF7	ENSG00000026751	-0.177464	-0.027903	-0.416943	0.339958	0.282352
BTN3A1	ENSG00000026950	-0.241212	-0.282511	-0.0436788	-0.119567	0.686969
MIPEP	ENSG00000027001	0.343656	0.258527	0.0528358	-0.090954	-0.564066
PRKCH	ENSG00000027075	-0.246541	-0.174659	0.0450321	-0.0852001	0.461368
INSRR	ENSG00000027644	0.142979	0.224492	0.234156	-0.197566	-0.404062
IFNGR1	ENSG00000027697	0.00485332	-0.0749609	-0.0673451	0.0200264	0.117426
B4GALT7	ENSG00000027847	-0.226189	-0.143203	0.0659026	0.0509464	0.252543
SH2D2A	ENSG00000027869	-0.421192	-0.398245	-0.120672	0.166686	0.773423
VRK2	ENSG00000028116	0.292177	0.129597	0.195438	-0.00896594	-0.608246
TNFRSF1B	ENSG00000028137	-0.385392	-0.300801	-0.147633	0.194649	0.639177
VEZT	ENSG00000028203	0.235555	0.04397	0.0270238	-0.0386392	-0.26791
POU2F2	ENSG00000028277	-0.0599542	-0.246903	0.0770786	0.034312	0.195467
BRD9	ENSG00000028310	-0.138478	-0.0624777	0.0236608	0.0434341	0.133861
SNX1	ENSG00000028528	0.0678972	0.0239984	0.003367	-0.0183797	-0.0768828
TBPL1	ENSG00000028839	0.121962	0.0292359	-0.00197404	-0.113587	-0.0356373
ARNTL2	ENSG00000029153	0.43748	-0.228714	-0.175418	0.312174	-0.345522
BCLAF1	ENSG00000029363	0.0702862	-0.0476086	-0.137684	0.0157884	0.0992175
SLC39A9	ENSG00000029364	-0.00632179	-0.0523221	-0.0430699	0.0400963	0.0616175
ANK1	ENSG00000029534	0.174619	0.270985	0.137398	-0.260405	-0.322596
IBSP	ENSG00000029559	-0.189104	0.248044	-0.0513414	-0.101222	0.0936233
TFB1M	ENSG00000029639	0.159821	0.126315	0.142669	-0.0771062	-0.3517
RABEP1	ENSG00000029725	0.250034	0.12704	0.00511643	-0.0145223	-0.367668
HMGB3	ENSG00000029993	0.0121583	-0.000919127	0.173477	-0.0360387	-0.148677
NUP160	ENSG00000030066	0.109609	0.00880294	-0.0375275	-0.0438469	-0.0370373
BAK1	ENSG00000030110	0.00546558	-0.050979	0.0639614	-0.0245259	0.00607792
MUSK	ENSG00000030304	-0.159484	0.2708	-0.254223	0.15194	-0.00903316
IKZF2	ENSG00000030419	0.318716	0.274537	0.0294034	-0.0757782	-0.546878
GRN	ENSG00000030582	-0.143687	0.0445466	-0.043529	0.0460519	0.0966174
FAM13B	ENSG00000031003	0.290386	0.0714473	0.040437	0.0757477	-0.478019
ARHGAP31	ENSG00000031081	0.0932746	0.06013	-0.0722915	0.0385851	-0.119698
NR2E3	ENSG00000031544	0.245501	-0.255566	-0.0748434	0.177726	-0.092817
CENPQ	ENSG00000031691	0.245673	0.176757	-0.0127894	-0.0316044	-0.378037
SARS	ENSG00000031698	0.0288204	-0.00140318	0.0568857	0.0345813	-0.118884
RANBP3	ENSG00000031823	-0.0495255	0.0527915	0.0113868	-0.0310065	0.0163537
ARID4A	ENSG00000032219	0.0890276	-0.0351389	-0.110052	0.121073	-0.0649096
TSSC1	ENSG00000032389	0.0759266	-0.0738487	0.0229629	0.0346818	-0.0597225
PNPLA6	ENSG00000032444	-0.105551	0.0462723	0.00674948	0.0151261	0.0374027
IFT88	ENSG00000032742	0.13495	0.0832212	0.0348894	-0.0108258	-0.242234
ALG1	ENSG00000033011	-0.048784	0.000140571	0.0909949	0.0553356	-0.0976872
ZCCHC8	ENSG00000033030	-0.136824	-0.0823252	-0.0305548	0.00677332	0.242931
ABCF2	ENSG00000033050	0.0634479	0.0438293	0.0366122	0.069456	-0.213345
CHPF2	ENSG00000033100	-0.141272	-0.12312	-0.0112346	0.140693	0.134933
LRRC7	ENSG00000033122	0.167882	0.267675	0.0263313	-0.0708198	-0.391068
FUT8	ENSG00000033170	-0.113674	-0.0857332	-0.0833276	-0.0576061	0.340341
UBA6	ENSG00000033178	-0.0430463	-0.196604	-0.115584	0.0379731	0.317261
GAB2	ENSG00000033327	-0.065556	-0.0966102	-0.0842071	0.10138	0.144994
ATP6V0A1	ENSG00000033627	-0.117294	-0.0431043	-0.0606847	0.00618548	0.214898
PIAS1	ENSG00000033800	0.277573	0.100193	0.00741378	-0.0362033	-0.348977
SLC4A7	ENSG00000033867	-0.0668175	-0.155884	-0.126425	0.0730641	0.276063
APBA2	ENSG00000034053	-0.105263	0.27776	-0.151931	-0.120938	0.100371
UHRF1	ENSG00000034063	-0.0455669	-0.271814	-0.0105215	0.184599	0.143303
MAP2K3	ENSG00000034152	-0.0811807	-0.223058	0.0131403	0.110906	0.180192
EFCAB1	ENSG00000034239	-0.167273	-0.324912	-0.117303	0.04644	0.563048
TMSB10	ENSG00000034510	-0.560691	-0.371515	-0.0767152	0.0802325	0.928688
ASTE1	ENSG00000034533	0.198857	0.0463372	0.00915418	-0.09789	-0.156459
RNF19A	ENSG00000034677	0.0485361	-0.0161986	-0.0717468	-0.0101178	0.0495271
PEX3	ENSG00000034693	0.346231	0.171332	0.0639639	-0.114364	-0.467163
GABARAPL2	ENSG00000034713	0.134167	0.131399	-0.0463733	-0.0312994	-0.187894
MYOC	ENSG00000034971	-0.1376	-0.419554	-0.190068	-0.293487	1.04071
SH3YL1	ENSG00000035115	0.0170038	-0.0639535	0.0466627	0.0140878	-0.0138008
FAM136A	ENSG00000035141	0.163098	0.126996	-0.0084991	-0.0193292	-0.262266
VCL	ENSG00000035403	0.294186	0.265159	0.173008	-0.0808629	-0.65149
DEPDC1B	ENSG00000035499	-0.269212	-0.0387309	-0.0188767	0.219206	0.107614
DAPK2	ENSG00000035664	-0.0968963	0.17223	0.0287788	0.0503193	-0.154431
NSMAF	ENSG00000035681	0.111633	0.0242728	0.00260194	0.0206623	-0.15917
ADSS	ENSG00000035687	-0.138739	-0.173726	-0.0670261	0.0957986	0.283692
STAP1	ENSG00000035720	-0.323333	-0.19853	-0.278274	0.289159	0.510978
TIMP2	ENSG00000035862	-0.423811	-0.197005	-0.281575	0.069501	0.83289
RFC1	ENSG00000035928	0.12712	0.0534804	-0.0184842	-0.0589238	-0.103192
TBC1D23	ENSG00000036054	0.116602	0.0104894	0.038747	-0.0977303	-0.0681083
CUL3	ENSG00000036257	0.288583	0.149708	0.0456872	-0.043988	-0.43999
MYOM2	ENSG00000036448	0.522683	0.526054	-0.00543552	-0.26494	-0.778362
OTC	ENSG00000036473	-0.438514	0.0581612	0.0103839	-0.0212726	0.391241
CYP46A1	ENSG00000036530	0.354599	0.268498	-0.0289149	-0.128144	-0.466038
ZZZ3	ENSG00000036549	0.141081	0.0563748	-0.00143179	-0.0438108	-0.152214
SLC18A1	ENSG00000036565	0.292052	0.234388	-0.203066	0.18355	-0.506923
USP2	ENSG00000036672	0.132286	0.259546	0.0987945	-0.181288	-0.309338
CASR	ENSG00000036828	-0.00715457	0.172966	0.0994914	-0.155768	-0.109534
TUBG2	ENSG00000037042	-0.107719	0.0266326	0.0567996	-0.0169235	0.0412099
RPL26L1	ENSG00000037241	0.155753	0.0442904	0.126286	0.0371	-0.36343
FLT4	ENSG00000037280	-0.377302	-0.405803	-0.0170237	-0.00669747	0.806826
NSUN2	ENSG00000037474	0.0653979	0.00895528	0.0143579	-0.0185552	-0.0701559
FBXO42	ENSG00000037637	0.0987631	0.0980309	-0.0159318	0.0224384	-0.203301
MFAP3	ENSG00000037749	0.0612762	-0.156319	-0.0565231	0.0246403	0.126926
MRI1	ENSG00000037757	-0.0649158	-0.0406391	-0.0267619	0.10114	0.0311772
METTL1	ENSG00000037897	-0.0549279	-0.328278	0.114645	0.208819	0.0597419
HOXC8	ENSG00000037965	0.0218933	-0.255699	0.0551833	-0.171026	0.349648
AGA	ENSG00000038002	0.150469	0.122646	0.0317891	-0.0730583	-0.231845
PI4K2B	ENSG00000038210	-0.0742428	-0.149886	-0.0513072	0.0145556	0.260881
BOD1L1	ENSG00000038219	0.0996103	0.0402208	-0.024748	-0.0605945	-0.0544887
MAT2B	ENSG00000038274	0.205842	0.0991227	-0.0602484	-0.0281415	-0.216575
TLL1	ENSG00000038295	-0.108095	-0.352842	-0.111255	0.434592	0.1376
EDC4	ENSG00000038358	-0.0906922	-0.0252131	0.0161528	0.0108497	0.0889028
TRIO	ENSG00000038382	0.00106307	-0.156512	-0.0157927	0.0301789	0.141062
VCAN	ENSG00000038427	-0.42302	-0.511897	-0.352688	0.282099	1.00551
CLEC16A	ENSG00000038532	0.0649031	0.0226165	0.0303191	0.0238522	-0.141691
MSR1	ENSG00000038945	-0.063688	-0.0473209	-0.167012	0.380917	-0.102896
CDH1	ENSG00000039068	-0.141422	0.235347	-0.0461879	0.159203	-0.206941
SKIV2L2	ENSG00000039123	0.27862	0.146564	0.0424529	-0.0661228	-0.401514
DNAH5	ENSG00000039139	0.27614	0.301702	-0.205067	-0.0737453	-0.299029
ZFYVE16	ENSG00000039319	0.168844	0.0607089	-0.0763201	-0.0283421	-0.12489
FAM65A	ENSG00000039523	-0.233872	-0.122698	-0.016823	-0.0447044	0.418097
C6	ENSG00000039537	0.419958	0.494296	-0.0723843	-0.112346	-0.729524
RAI14	ENSG00000039560	-0.362306	-0.436256	-0.202021	0.128205	0.872379
SOX30	ENSG00000039600	0.278395	0.253659	0.159828	-0.151934	-0.539948
PNKP	ENSG00000039650	-0.0639235	-0.051171	0.040593	0.0155835	0.058918
BEST2	ENSG00000039987	-0.238765	0.476178	0.0474052	0.324866	-0.609684
PHLPP2	ENSG00000040199	-0.033188	-0.170326	-0.0685081	-0.0269043	0.298926
SPDL1	ENSG00000040275	0.069584	-0.0734879	0.000760217	0.104041	-0.100898
STAU2	ENSG00000040341	0.381419	0.279436	0.0643284	-0.11298	-0.612204
PQLC2	ENSG00000040487	-0.143923	-0.0517122	0.0407695	-0.0067308	0.161597
CTNS	ENSG00000040531	-0.0660656	-0.0344517	0.00149603	0.117402	-0.018381
RTN4R	ENSG00000040608	-0.334881	-0.0416992	0.166131	-0.575262	0.785711
PHF23	ENSG00000040633	-0.0230357	0.041984	-0.000391968	0.0452041	-0.0637603
CDH10	ENSG00000040731	0.137145	-0.285028	-0.228824	0.226071	0.150636
INPP4A	ENSG00000040933	0.0391514	-0.0355719	-0.00568975	-0.0289798	0.03109
RAB27B	ENSG00000041353	-0.00157977	-0.370636	-0.16498	0.411153	0.126042
PSMA4	ENSG00000041357	0.0979756	-0.0173742	-0.0160998	-0.037154	-0.0273476
MYO16	ENSG00000041515	0.366567	0.10283	0.359652	0.110685	-0.939735
LSG1	ENSG00000041802	0.00533275	-0.0219197	0.0185686	0.00775465	-0.00973632
PARP3	ENSG00000041880	-0.0457776	0.00413412	0.0951982	-0.0272299	-0.0263248
TNC	ENSG00000041982	-0.35683	-0.888226	-0.509628	0.575789	1.17889
THAP3	ENSG00000041988	-0.0664291	-0.00663937	-0.00576498	0.0326266	0.0462069
FAM65C	ENSG00000042062	-0.42528	0.100779	0.0817425	0.0362698	0.206489
TDP1	ENSG00000042088	-0.0807018	-0.0769361	-0.0453129	0.167611	0.0353401
AIFM2	ENSG00000042286	0.00202065	0.0561954	0.11745	0.0260105	-0.201677
C2orf83	ENSG00000042304	-0.000468345	0.0144079	-0.0234551	-0.0234551	0.0329706
SPATA7	ENSG00000042317	0.170879	0.175985	-0.0145939	-0.112598	-0.219672
MED17	ENSG00000042429	0.159193	0.079032	0.00531789	-0.0916391	-0.151903
RETSAT	ENSG00000042445	0.192392	0.22098	0.0680816	0.0282896	-0.509743
CAPG	ENSG00000042493	-0.251261	-0.178265	-0.0686208	0.252183	0.245964
AP2S1	ENSG00000042753	-0.129859	-0.0193017	0.0473147	0.094291	0.0075548
USH2A	ENSG00000042781	0.8119	0.311687	-0.163386	-0.0266735	-0.933528
ZPBP	ENSG00000042813	0.0370485	0.05341	-0.0567538	-0.0321603	-0.0015443
TG	ENSG00000042832	0.546966	0.108807	-0.212306	0.230487	-0.673954
ADAM28	ENSG00000042980	0.0470207	-0.494281	0.0395374	0.127836	0.279887
BARX2	ENSG00000043039	-0.0634815	0.11832	-0.114661	-0.0565579	0.11638
DCUN1D1	ENSG00000043093	0.173384	0.119248	-0.00635357	-0.0404177	-0.245861
JADE2	ENSG00000043143	-0.0735248	0.145692	0.017262	-0.00203603	-0.087393
ZIC2	ENSG00000043355	0.103722	-0.196695	-0.0526989	-0.0394524	0.185124
LCP2	ENSG00000043462	-0.186195	-0.340844	-0.0980393	0.110898	0.51418
TRIT1	ENSG00000043514	0.154528	0.110784	0.0563101	-0.0181114	-0.303511
ADRB1	ENSG00000043591	0.128364	0.0154711	-0.00721548	0.0213319	-0.157952
GUCA2B	ENSG00000044012	-0.190649	0.14705	0.0504031	-0.0571339	0.0503303
CUL7	ENSG00000044090	-0.0597035	-0.0183121	0.0497305	-0.0099667	0.0382518
CTNNA1	ENSG00000044115	0.171791	0.0869926	0.0421019	-0.0312469	-0.269638
PHKA2	ENSG00000044446	0.191972	0.349546	0.0699385	-0.125481	-0.485976
CNTLN	ENSG00000044459	-0.195857	-0.122818	-0.0102139	0.0374867	0.291402
EPHA3	ENSG00000044524	-0.262006	-0.160683	-0.253207	0.0590714	0.616824
HSPA5	ENSG00000044574	0.0923374	-0.0243533	0.104028	0.0441489	-0.216161
DSG2	ENSG00000046604	0.632825	0.490366	0.186404	-0.170601	-1.13899
GEMIN8	ENSG00000046647	0.0092055	0.0617064	0.0230466	-0.00620039	-0.0877581
OFD1	ENSG00000046651	-0.0682667	-0.109197	0.0360279	0.0225699	0.118866
GPM6B	ENSG00000046653	0.211808	0.110604	-0.174178	-0.0166424	-0.131591
MAGEC2	ENSG00000046774	-0.0622349	-0.0274567	-0.0309391	0.301772	-0.181141
PREX2	ENSG00000046889	-0.198703	-0.326525	-0.175583	0.0560848	0.644727
WDR37	ENSG00000047056	0.124833	0.0972736	0.0713227	-0.0644466	-0.228983
YTHDC2	ENSG00000047188	0.0527026	-0.0707693	-0.0131832	0.0255061	0.00574377
CTPS2	ENSG00000047230	-0.0195975	0.0278756	-0.00575118	-0.0440194	0.0414924
ATP6V1H	ENSG00000047249	0.231474	0.244613	0.0507117	-0.0703523	-0.456447
POLR2B	ENSG00000047315	0.36446	0.20804	0.051731	-0.0334428	-0.590788
FAM214A	ENSG00000047346	0.189537	0.151155	-0.0680581	0.020867	-0.293501
ARAP2	ENSG00000047365	0.0495666	-0.134225	-0.15919	0.0287263	0.215121
TPR	ENSG00000047410	0.14793	0.0702507	-0.0257976	-0.0332116	-0.159172
CP	ENSG00000047457	-0.524966	-0.142198	-0.305284	0.319776	0.652672
KIAA0556	ENSG00000047578	0.047169	-0.0182095	0.024818	0.0503795	-0.104157
DTNBP1	ENSG00000047579	0.0491736	0.108019	-0.0294625	-0.0309248	-0.0968056
XK	ENSG00000047597	0.76766	0.552903	0.214344	-0.286414	-1.24849
ANO2	ENSG00000047617	-0.283692	-0.196922	0.0514799	-0.115175	0.544309
C12orf4	ENSG00000047621	0.203053	0.0738434	0.0568758	-0.056313	-0.27746
SCML1	ENSG00000047634	-0.00815444	-0.172534	-0.0814313	-0.00583353	0.267954
WWC3	ENSG00000047644	0.0515446	0.00595918	0.0141252	-0.0467408	-0.0248882
ARHGAP6	ENSG00000047648	-0.335927	-0.142495	-0.0717892	0.0856156	0.464595
FAM184B	ENSG00000047662	0.285716	-0.013113	-0.167465	-0.0938191	-0.0113191
MAP4	ENSG00000047849	0.146647	0.109048	0.0024343	-0.106921	-0.151208
GOPC	ENSG00000047932	0.145252	0.0485435	-0.0209737	0.014935	-0.187756
ROS1	ENSG00000047936	-0.147806	0.408299	0.108254	0.0314124	-0.40016
USP28	ENSG00000048028	0.510553	0.256633	0.166096	-0.0815212	-0.85176
HDAC9	ENSG00000048052	0.406999	0.215526	0.0619251	-0.170992	-0.513458
TSPAN17	ENSG00000048140	-0.0636915	0.0106288	0.0581017	0.0546404	-0.0596795
NOP16	ENSG00000048162	0.0422352	-0.0708774	0.169363	0.0906764	-0.231397
CC2D2A	ENSG00000048342	0.066812	0.129629	-0.0929418	-0.0889044	-0.0145946
RRM2B	ENSG00000048392	0.193158	0.0246558	-0.104073	-0.0164803	-0.0972601
ZNF800	ENSG00000048405	-0.0256417	-0.149763	-0.0286993	0.0262974	0.177807
TNFRSF17	ENSG00000048462	-0.0279404	0.0248182	0.161041	-0.0765911	-0.0813282
SNX29	ENSG00000048471	-0.00637508	0.010695	-0.0361307	0.0449969	-0.0131861
LMO3	ENSG00000048540	-0.499061	-0.00777248	-0.132494	0.243351	0.395977
MRPS10	ENSG00000048544	0.253321	0.176338	0.0530487	-0.0497675	-0.432941
GUCA1A	ENSG00000048545	-0.0848152	-0.203482	-0.0506131	0.0557781	0.283132
RSF1	ENSG00000048649	0.088832	0.0519522	-0.054704	0.00381366	-0.0898938
VPS13D	ENSG00000048707	0.368757	0.117621	0.0269127	0.00367253	-0.516963
CELF2	ENSG00000048740	0.136557	0.106996	0.00422604	0.00381046	-0.25159
FAM120A	ENSG00000048828	0.235598	0.134764	0.0225651	-0.0367304	-0.356197
R3HDM1	ENSG00000048991	0.0573811	0.0607418	-0.0241918	0.0171407	-0.111072
COL9A2	ENSG00000049089	-0.386747	-0.0641191	0.0714654	-0.148705	0.528106
KITLG	ENSG00000049130	-0.235492	-0.382177	-0.0778255	0.0379813	0.657513
ERCC8	ENSG00000049167	0.311719	0.0805808	-3.05078e-05	-0.115764	-0.276505
ADAMTS6	ENSG00000049192	-0.175913	-0.293277	-0.0731871	0.250438	0.291939
H6PD	ENSG00000049239	-0.155953	0.0323389	-0.00220597	0.0113258	0.114494
VAMP3	ENSG00000049245	0.0715647	-0.0379458	-0.0238839	0.0234948	-0.0332298
PER3	ENSG00000049246	0.143971	-0.0389758	0.122006	-0.176621	-0.0503812
UTS2	ENSG00000049247	-0.0533902	0.0400121	-0.0573655	0.114439	-0.0436955
TNFRSF9	ENSG00000049249	-0.123924	-0.353269	-0.181556	0.194286	0.464463
EPN3	ENSG00000049283	0.38308	0.715999	0.130126	-0.528811	-0.700394
SRD5A2	ENSG00000049319	-0.167529	-0.0535118	0.245377	-0.153905	0.129569
LTBP1	ENSG00000049323	0.100905	0.0148244	-0.213594	-0.0433965	0.141261
RCN1	ENSG00000049449	-0.275733	-0.370877	-0.162475	0.107264	0.70182
ELN	ENSG00000049540	-0.663313	0.134714	-0.200732	0.17042	0.55891
RFC2	ENSG00000049541	0.0199385	-0.115094	0.0285641	0.0764792	-0.00988735
ARID1B	ENSG00000049618	0.107833	0.092428	-0.0122614	-0.0106146	-0.177385
CLPTM1L	ENSG00000049656	-0.134364	-0.079776	-0.0320393	0.0935936	0.152586
NEDD4L	ENSG00000049759	0.315444	0.258546	0.028786	-0.155698	-0.447077
FOXP3	ENSG00000049768	-0.133994	0.262921	0.0196178	-0.0428489	-0.105696
PPP1R3F	ENSG00000049769	0.206506	0.252614	0.117964	-0.100639	-0.476445
HEXB	ENSG00000049860	0.149799	0.0271443	-0.00597887	-0.0973273	-0.0736375
PTCD2	ENSG00000049883	0.427163	0.354943	0.192036	-0.0566453	-0.917497
KIAA2022	ENSG00000050030	-0.105195	0.213575	-0.00675833	0.0545587	-0.15618
JKAMP	ENSG00000050130	0.170786	0.0796002	-0.0239274	0.0358742	-0.262333
DKK3	ENSG00000050165	0.333812	0.396491	0.0523637	-0.0758616	-0.706805
ARHGEF5	ENSG00000050327	-0.208063	0.00473438	-0.0475266	0.0305318	0.220324
NFE2L3	ENSG00000050344	0.00543995	-0.152962	-0.0913276	0.0614704	0.17738
MCUR1	ENSG00000050393	0.198145	0.0946482	0.0508735	-0.0138709	-0.329796
LIMA1	ENSG00000050405	-0.318684	-0.267798	-0.2395	0.0841211	0.741861
LETMD1	ENSG00000050426	-0.12445	-0.0743324	0.0365992	0.0659699	0.0962138
SLC4A8	ENSG00000050438	0.176622	-0.411761	-0.423643	0.0714672	0.587315
LAMC3	ENSG00000050555	-0.351167	-0.100688	-0.307544	0.149491	0.609909
PTGER3	ENSG00000050628	0.487031	-0.133489	-0.50117	0.258892	-0.111264
TNIP3	ENSG00000050730	-0.16857	-0.00695095	-0.286781	0.383044	0.0792585
MAPK9	ENSG00000050748	0.231129	0.140817	-0.0114986	-0.0540384	-0.306409
COL23A1	ENSG00000050767	0.170444	0.346154	0.0100789	-0.11387	-0.412807
BCAR1	ENSG00000050820	-0.0945915	-0.0243068	-0.00186457	-0.0125297	0.133293
FAM160A2	ENSG00000051009	-0.141285	-0.0128267	0.0130374	0.0189764	0.122098
HERPUD1	ENSG00000051108	0.0549892	0.0936928	0.0490147	-0.173404	-0.0242931
HOMER3	ENSG00000051128	-0.294559	-0.116712	0.0579209	-0.00273446	0.356084
RAD51	ENSG00000051180	0.114494	0.16039	0.13556	-0.0284615	-0.381983
POLQ	ENSG00000051341	0.420395	0.155814	0.166453	-0.121017	-0.621645
PIK3CB	ENSG00000051382	0.254823	0.214303	0.0562837	-0.0463002	-0.479109
CYBA	ENSG00000051523	-0.430599	-0.416781	-0.0242911	0.165258	0.706414
THOC3	ENSG00000051596	-0.0868733	-0.0632223	0.0402182	0.171135	-0.0612577
HEBP2	ENSG00000051620	-0.0344431	0.0186134	0.0680136	0.0190697	-0.0712536
MPHOSPH9	ENSG00000051825	0.305232	0.204923	0.0624357	-0.130388	-0.442202
PLEKHA5	ENSG00000052126	0.330056	0.275592	-0.00400002	-0.0441965	-0.557451
PRSS8	ENSG00000052344	-0.0950848	0.0578409	0.0880886	-0.0977563	0.0469116
SIKE1	ENSG00000052723	0.0589497	-0.0289181	-0.0224238	0.0665024	-0.0741102
RRP12	ENSG00000052749	-0.0690462	-0.0108686	0.253447	0.0865147	-0.260047
FNIP2	ENSG00000052795	0.0635034	0.0326491	0.0721541	0.0215168	-0.189823
MSMO1	ENSG00000052802	-0.0455324	-0.176561	-0.0723876	-0.000370742	0.294852
TTC17	ENSG00000052841	-0.0720886	-0.112761	-0.0585022	-0.00647404	0.249826
ALX4	ENSG00000052850	-0.0184799	-0.24791	0.057831	-0.360866	0.569425
FSTL4	ENSG00000053108	0.0705028	0.566662	0.0970941	-0.101383	-0.632876
FOXN3	ENSG00000053254	0.206715	0.108099	-0.0139006	-0.0267125	-0.2742
METTL24	ENSG00000053328	0.587693	0.488668	0.049192	-0.172646	-0.952907
AKR7A2	ENSG00000053371	-0.0246773	0.0915659	0.0376288	-0.0654403	-0.0390771
MRTO4	ENSG00000053372	-0.0620026	-0.210823	0.106896	0.0973304	0.0685989
NNAT	ENSG00000053438	0.117731	0.284583	0.166766	-0.15014	-0.41894
USE1	ENSG00000053501	-0.022557	0.0495101	0.0981881	-0.095	-0.0301412
MCF2L2	ENSG00000053524	-0.0481694	0.0261232	-0.330404	0.0559746	0.296476
NRIP2	ENSG00000053702	-0.0217432	0.156937	0.112571	-0.17761	-0.0701544
LAMA3	ENSG00000053747	-0.0413806	0.0170251	-0.141446	-0.00567952	0.171481
AP5M1	ENSG00000053770	0.433869	0.189686	0.066002	-0.0344072	-0.65515
ANAPC4	ENSG00000053900	-0.0702037	0.030124	0.0236678	-0.0373827	0.0537947
KCNQ1	ENSG00000053918	0.193291	0.174558	0.0550843	-0.0241591	-0.398774
TRAPPC3	ENSG00000054116	0.0325652	0.0472963	0.0462382	-0.00630894	-0.119791
THRAP3	ENSG00000054118	0.0856892	0.111181	-0.028459	-0.00786255	-0.160549
PHPT1	ENSG00000054148	-0.145579	0.0750999	0.0532893	-0.059623	0.0768129
ENTPD2	ENSG00000054179	-0.391728	-0.0239334	0.129631	-0.135906	0.421936
LY75	ENSG00000054219	-0.183933	-0.051062	-0.0316117	0.0958941	0.170712
ARID4B	ENSG00000054267	0.0278124	-0.0133157	-0.107749	0.0295577	0.0636951
OPN3	ENSG00000054277	0.569054	0.332528	0.195213	0.117566	-1.21436
SDCCAG8	ENSG00000054282	-0.0531891	-0.0428477	-0.0471641	-0.0144845	0.157685
PTPRN	ENSG00000054356	-0.130402	0.229855	-0.159469	-0.0978813	0.157897
HHAT	ENSG00000054392	0.147805	0.00320168	-0.0394871	-0.278442	0.166923
KIF1B	ENSG00000054523	0.267429	0.104544	0.0470602	-0.011573	-0.407461
FOXC1	ENSG00000054598	-0.473568	-0.204729	-0.0968919	0.0406013	0.734588
TBC1D22A	ENSG00000054611	-0.136607	-0.0101231	-0.00668995	0.0242774	0.129142
SYNE2	ENSG00000054654	0.0953759	0.252353	0.0804954	-0.162154	-0.26607
PLEKHH1	ENSG00000054690	0.358834	0.269963	0.110598	-0.0812259	-0.65817
ATP9A	ENSG00000054793	0.199966	0.0843123	0.0619065	-0.049899	-0.296286
SPO11	ENSG00000054796	0.0158061	-0.0125595	0.0218723	-0.0125595	-0.0125595
CBLN4	ENSG00000054803	-0.0530874	-0.203613	-0.291972	0.0592845	0.489387
CHRDL2	ENSG00000054938	-0.764074	-0.467009	-0.129194	0.401906	0.958371
FAM168A	ENSG00000054965	0.0836559	0.100035	-0.0151259	-0.0376804	-0.130885
RELT	ENSG00000054967	-0.20759	-0.504991	-0.063793	0.287845	0.488529
GALC	ENSG00000054983	0.0924673	-0.0055204	-0.0244426	-0.0109832	-0.0515212
NOP58	ENSG00000055044	-0.0347597	-0.103492	0.0643787	0.0308674	0.0430052
SZRD1	ENSG00000055070	-0.035572	-0.0347788	0.0074146	0.0315796	0.0313566
KCNH2	ENSG00000055118	0.243293	0.385125	0.162103	-0.100872	-0.689648
CUL1	ENSG00000055130	0.157862	0.112933	0.0111733	-0.0353553	-0.246613
FAM114A2	ENSG00000055147	0.201585	0.0416655	0.0576849	-0.0432952	-0.257641
CYFIP2	ENSG00000055163	0.310529	0.293547	0.0591871	-0.00663593	-0.656627
TAB2	ENSG00000055208	0.290536	0.118422	0.000664125	-0.0712412	-0.33838
GINM1	ENSG00000055211	0.045604	0.0292772	-0.0116017	0.0289656	-0.0922451
EIF2AK2	ENSG00000055332	-0.00219752	-0.0450287	-0.100411	-0.0368606	0.184498
USP36	ENSG00000055483	-0.276347	-0.210518	-0.041902	0.0296017	0.499165
KMT2C	ENSG00000055609	0.130069	0.0482619	0.00117656	-0.0574962	-0.122011
MCOLN3	ENSG00000055732	-0.171217	-0.0390339	0.00162234	-0.277065	0.485693
CCDC85A	ENSG00000055813	0.0658233	-0.15807	-0.000817058	-0.0765713	0.169635
PUM2	ENSG00000055917	0.105824	0.0390133	-0.0884658	-0.0738084	0.0174372
MRPL43	ENSG00000055950	-0.0592625	-0.0131362	0.0266125	-0.00606922	0.0518554
ITIH4	ENSG00000055955	-0.180351	0.191632	0.0260098	0.087724	-0.125015
ITIH1	ENSG00000055957	-0.356962	0.0281101	0.506107	-0.18777	0.0105146
C4orf27	ENSG00000056050	0.177129	0.0993811	0.0130514	-0.0344261	-0.255135
ZFR	ENSG00000056097	0.227455	0.146195	-0.0215676	-0.0594635	-0.292618
ZNF280C	ENSG00000056277	0.031923	-0.0520139	-0.107282	0.0185693	0.108803
NPFFR2	ENSG00000056291	-0.0967959	-0.0636644	-0.205732	-0.147068	0.51326
PHF21B	ENSG00000056487	-0.426403	0.208577	-0.198612	0.021266	0.395172
TRAF1	ENSG00000056558	-0.174978	0.128252	-0.00666311	-0.110043	0.163432
RC3H2	ENSG00000056586	0.158347	0.0341843	-0.0455991	-0.0105696	-0.136363
PCGF2	ENSG00000056661	-0.338582	-0.229465	-0.0399615	0.0705701	0.537439
IL17RB	ENSG00000056736	0.349192	0.282173	-0.185072	-0.0491311	-0.397162
TRAF3IP2	ENSG00000056972	-0.0815181	-0.0923896	-0.0338347	0.10489	0.102853
GYG2	ENSG00000056998	-0.0882018	0.263108	-0.11658	0.159131	-0.217458
DCBLD2	ENSG00000057019	0.336783	0.026699	0.00378192	0.0445832	-0.411847
SERPINB3	ENSG00000057149	-0.333153	0.150362	0.10337	-0.0423387	0.12176
SOAT1	ENSG00000057252	-0.168359	-0.238297	-0.149703	0.15224	0.404119
PKP2	ENSG00000057294	0.624847	0.517675	0.22805	-0.254043	-1.11653
MSH4	ENSG00000057468	0.141532	0.240458	-0.0391474	-0.0505314	-0.292311
F7	ENSG00000057593	-0.145168	0.0616021	-0.460036	-0.0136978	0.5573
GDI2	ENSG00000057608	0.0898302	0.0122858	-0.00800704	-0.00766179	-0.0864472
PRDM1	ENSG00000057657	-0.269032	-0.303152	-0.140668	0.0882956	0.624556
ATG5	ENSG00000057663	0.0650181	0.0194961	0.0117781	-0.0187524	-0.0775398
TMCC3	ENSG00000057704	-0.216655	-0.154952	-0.0918833	0.0180774	0.445413
PITHD1	ENSG00000057757	0.0907075	0.0483763	0.0800768	-0.0117399	-0.207421
MTA3	ENSG00000057935	0.0420832	0.0292851	-0.0121789	-0.0167741	-0.0424154
USP13	ENSG00000058056	0.503976	0.425227	0.142389	-0.12784	-0.943751
ATP11B	ENSG00000058063	0.207173	0.0506411	-0.0466487	0.00639018	-0.217556
LAMC2	ENSG00000058085	-0.248836	-0.165244	0.0715361	0.256321	0.0862236
CDK14	ENSG00000058091	0.0626175	-0.0962205	-0.130767	0.134278	0.0300915
SEC61A1	ENSG00000058262	-0.0801973	-0.214348	-0.098612	0.10146	0.291697
PPP1R12A	ENSG00000058272	0.00730929	-0.0386897	-0.0395898	0.0110382	0.059932
RASGRF1	ENSG00000058335	-0.0679711	0.230247	-0.307537	-0.0500603	0.195322
CAMK2B	ENSG00000058404	0.106354	0.185934	0.100403	-0.0920835	-0.300607
CROCC	ENSG00000058453	-0.31329	-0.077505	0.0183268	-0.0344118	0.40688
POLR3E	ENSG00000058600	0.0961583	0.0578222	0.0321985	0.0567879	-0.242967
ATP2B4	ENSG00000058668	0.155314	-0.188614	0.0650515	0.0497369	-0.0814876
ZC3H11A	ENSG00000058673	-0.00682599	-0.0634637	-0.0821341	-0.00887495	0.161299
RIOK2	ENSG00000058729	0.19334	0.0351895	0.0780687	-0.115067	-0.191531
YIPF1	ENSG00000058799	0.0956432	0.0593843	-0.0173175	0.0539151	-0.191625
NDC1	ENSG00000058804	0.147301	-0.0504771	-0.0552381	0.0222528	-0.063839
DGKG	ENSG00000058866	0.471699	0.538855	0.125072	-0.0260781	-1.10955
FLYWCH1	ENSG00000059122	-0.14014	-0.0306453	0.0623008	-0.0608501	0.169335
UNKL	ENSG00000059145	-0.105678	-0.092188	-0.0567822	0.0762746	0.178374
TBXAS1	ENSG00000059377	-0.188204	-0.14013	-0.0365354	0.226371	0.138498
PARP12	ENSG00000059378	-0.200902	-0.187524	-0.146795	0.0142938	0.520927
ALDH18A1	ENSG00000059573	-0.0443909	-0.203862	-0.0562143	0.0353094	0.269158
TARBP1	ENSG00000059588	0.0376821	0.0283681	-0.0485478	-0.0978988	0.0803965
PET112	ENSG00000059691	0.284366	0.280373	0.134809	-0.0911507	-0.608397
MXD1	ENSG00000059728	-0.157751	-0.37515	-0.148867	0.0124278	0.66934
CDK17	ENSG00000059758	-0.208151	-0.378029	-0.109059	0.103936	0.591303
DNAJC25	ENSG00000059769	0.0579818	-0.112382	0.0291084	0.0826858	-0.0573939
SLC2A3	ENSG00000059804	-0.448746	-0.650426	-0.35322	-0.0336072	1.486
PSD	ENSG00000059915	-0.0995495	0.0754524	-0.228899	-0.144429	0.397425
CTDP1	ENSG00000060069	-0.175206	-0.0382261	-0.0582583	0.0225592	0.249131
YBX3	ENSG00000060138	0.0692694	0.0736645	-0.0593191	0.162472	-0.246087
STYK1	ENSG00000060140	-0.188276	-0.173681	-0.208202	0.1734	0.39676
WNK1	ENSG00000060237	0.345698	0.13427	0.0552133	-0.0388478	-0.496334
RPS17P5	ENSG00000060303	0.0140533	-0.0361671	0.00658155	0.0766149	-0.0610826
CCAR1	ENSG00000060339	0.0655903	0.00625322	-0.0671607	-0.014386	0.00970317
OGFR	ENSG00000060491	-0.294812	-0.218501	-0.0991761	0.0398966	0.572592
GNA15	ENSG00000060558	-0.168567	-0.184257	-0.23588	0.287051	0.301653
CREB3L3	ENSG00000060566	-0.248721	0.0500096	0.355743	-0.177317	0.0202852
PIGV	ENSG00000060642	-0.0138967	0.031939	0.0846205	-0.072782	-0.0298809
PTPRU	ENSG00000060656	-0.0051723	0.157359	0.0119532	0.0806149	-0.244755
SNRNP40	ENSG00000060688	0.0153597	-0.0950709	0.0317352	0.000460385	0.0475156
RIMBP2	ENSG00000060709	-0.196449	-0.199333	0.0495718	-0.257955	0.604166
COL11A1	ENSG00000060718	-0.338365	0.0551237	-0.341422	0.32897	0.295694
QSER1	ENSG00000060749	0.132036	-0.0157126	-0.0784066	0.0241477	-0.0620642
MPC1	ENSG00000060762	0.397124	0.249308	0.137693	-0.111286	-0.672838
ACAA1	ENSG00000060971	0.172124	0.1909	0.0773031	0.0603845	-0.500711
BCAT1	ENSG00000060982	-0.366755	-0.279693	-0.110767	0.371308	0.385907
HDAC7	ENSG00000061273	-0.416543	-0.271316	-0.0472284	0.128594	0.606494
LZTS1	ENSG00000061337	-0.292244	-0.173881	-0.0375638	0.0468762	0.456813
PRDM6	ENSG00000061455	0.0191472	0.198234	-0.00593248	-0.207012	-0.00443719
WNT8A	ENSG00000061492	-0.0121667	-0.0121667	0.00415032	-0.0121667	0.0323498
SPAG4	ENSG00000061656	-0.0906971	-0.172745	0.147754	-0.0179787	0.133666
NCKAP1	ENSG00000061676	0.269301	0.0432794	-0.020842	0.00772287	-0.299461
MRPS35	ENSG00000061794	0.38495	0.188477	0.106195	-0.0728955	-0.606727
GUCY1B3	ENSG00000061918	-0.0362178	-0.043346	-0.0664909	-0.0659208	0.211975
SFSWAP	ENSG00000061936	-0.170932	-0.08012	-0.00644133	-0.00701281	0.264506
TNK2	ENSG00000061938	-0.16592	0.0933305	-0.0679099	0.0418242	0.0986757
MON2	ENSG00000061987	-0.0563788	-0.0793085	-0.0544052	-0.01038	0.200473
CDH3	ENSG00000062038	-0.513384	-0.102149	-0.0375308	0.149473	0.50359
ARSF	ENSG00000062096	-0.0230231	0.100463	-0.0987959	-0.0237014	0.0450576
GPBP1	ENSG00000062194	0.0717992	-0.0295778	-0.0292134	0.0144954	-0.0275035
DGAT2	ENSG00000062282	0.025224	0.165581	0.137555	0.181797	-0.510157
ZNF112	ENSG00000062370	0.285957	0.139431	-0.00446515	-0.10635	-0.314573
CS	ENSG00000062485	0.458938	0.283572	0.061812	-0.067642	-0.73668
LTK	ENSG00000062524	-0.12535	0.0268111	-0.142574	-0.292703	0.533816
MRPS24	ENSG00000062582	-0.0274189	0.0824716	0.0848252	-0.0441049	-0.095773
ELMO2	ENSG00000062598	-0.0162765	0.0388922	-0.0307291	-0.029826	0.0379395
WAPAL	ENSG00000062650	0.120955	0.0458486	-0.033448	-0.0406057	-0.0927501
VMP1	ENSG00000062716	-0.0924738	-0.308041	0.00823036	0.00320134	0.389083
APPBP2	ENSG00000062725	0.0675067	-0.011865	-0.0499842	-0.00745795	0.00180043
POLD1	ENSG00000062822	-0.151809	-0.0647223	0.00971435	0.0400561	0.166761
SEZ6	ENSG00000063015	0.276392	0.0398158	-0.00772414	-0.434583	0.1261
EIF4B	ENSG00000063046	0.240324	0.235152	0.0269009	-0.0474492	-0.454928
SLC6A16	ENSG00000063127	-0.197321	-0.0757648	-0.0174308	0.0409069	0.24961
GLTSCR1	ENSG00000063169	-0.265935	-0.0570761	0.0851448	0.0418095	0.196056
SPHK2	ENSG00000063176	-0.0663908	0.0943624	0.085529	-0.0103682	-0.103132
RPL18	ENSG00000063177	-0.37666	-0.220477	-0.0240533	0.110649	0.510541
CA11	ENSG00000063180	0.00274261	0.0671099	0.0188623	-0.0748017	-0.0139131
ISOC2	ENSG00000063241	-0.0582465	0.00795444	0.0812667	-0.108121	0.0771459
U2AF2	ENSG00000063244	-0.131792	-0.0399335	0.031669	0.0331757	0.10688
EPN1	ENSG00000063245	-0.0718041	0.235031	0.0361618	-0.026239	-0.17315
MED29	ENSG00000063322	-0.0521768	0.0159386	0.0341705	0.0174296	-0.0153618
AHRR	ENSG00000063438	-0.665066	-0.435176	0.0320315	0.426663	0.641547
GSC2	ENSG00000063515	-0.000418829	0.130423	-0.0478924	-0.0292663	-0.0528458
ZNF275	ENSG00000063587	0.140677	0.0632436	-0.000852628	0.0262512	-0.229319
MTMR1	ENSG00000063601	0.143626	0.0462666	0.0540698	-0.000289667	-0.243673
GPC1	ENSG00000063660	0.0653274	0.101359	0.082643	-0.0078658	-0.241464
ADCK1	ENSG00000063761	0.0733552	0.223677	0.110851	-0.188462	-0.219423
HAGH	ENSG00000063854	0.0734837	0.180383	0.0928436	-0.00952114	-0.337189
RNF4	ENSG00000063978	-0.0995737	-0.155234	-0.0656691	0.0946264	0.22585
CASP8	ENSG00000064012	-0.0483711	-0.187503	-0.0642739	0.0971672	0.202981
LIMCH1	ENSG00000064042	0.411078	0.211832	0.0131812	-0.0946241	-0.541467
ASUN	ENSG00000064102	0.275691	0.104579	0.0903082	-0.0118141	-0.458764
TM7SF3	ENSG00000064115	0.0346329	0.101856	-0.118601	0.01861	-0.0364975
DLX3	ENSG00000064195	0.453955	0.25656	-0.0972138	-0.188556	-0.424745
SPA17	ENSG00000064199	0.105955	-0.0627908	-0.171318	0.174248	-0.0460952
TSPAN32	ENSG00000064201	0.146254	0.340357	0.106161	-0.339112	-0.25366
WISP2	ENSG00000064205	-0.198359	0.190912	0.00042176	0.162586	-0.15556
DMRT3	ENSG00000064218	0.0350194	-0.0180228	0.0326108	0.126025	-0.175633
ST3GAL6	ENSG00000064225	0.184094	-0.102934	0.0261976	0.151658	-0.259015
ATP2C2	ENSG00000064270	-0.16831	-0.360466	-0.022906	0.381364	0.170319
NGFR	ENSG00000064300	-0.35294	-0.125095	-0.102288	0.238846	0.341477
CDON	ENSG00000064309	0.0346185	0.117496	-0.1887	-0.117257	0.153843
TAF2	ENSG00000064313	0.0669894	0.00129411	-0.029346	0.0310302	-0.0699678
HIPK2	ENSG00000064393	0.279103	0.0832102	0.0603938	0.0518649	-0.474572
TNPO3	ENSG00000064419	0.358755	0.243105	0.109386	-0.057791	-0.653455
RFXANK	ENSG00000064490	-0.179035	-0.0256273	0.0858669	0.0246853	0.09411
TMEM161A	ENSG00000064545	-0.27173	0.0946702	0.102064	0.0616071	0.0133883
LPAR2	ENSG00000064547	-0.254099	-0.247928	0.0204177	-0.00422816	0.485838
CTSA	ENSG00000064601	-0.0357716	0.109384	0.00685654	-0.00632769	-0.0741417
SUGP2	ENSG00000064607	0.125246	0.0848265	0.0027752	0.0163084	-0.229156
SLC12A2	ENSG00000064651	0.0133947	-0.0490699	-0.116089	0.0120897	0.139674
SNX24	ENSG00000064652	0.115924	-0.0430141	0.0766635	-0.0166484	-0.132925
EYA2	ENSG00000064655	-0.299625	-0.101329	-0.0440425	0.195728	0.249269
CNN2	ENSG00000064666	-0.0723469	0.0768868	0.14736	-0.110132	-0.0417678
ABCA7	ENSG00000064687	0.0723146	0.198243	-0.0427162	-0.073163	-0.154679
SNCAIP	ENSG00000064692	-0.310128	-0.305274	-0.0189469	0.0107898	0.62356
DDX20	ENSG00000064703	0.138415	0.0142536	0.0591387	0.0366356	-0.248443
BTBD1	ENSG00000064726	0.424988	0.254213	0.0576198	-0.0879403	-0.64888
FAR2	ENSG00000064763	0.0174814	-0.131148	-0.0922517	0.125599	0.0803191
BCAS1	ENSG00000064787	0.368542	0.134689	-0.0589751	-0.567999	0.123742
POU1F1	ENSG00000064835	0.0503251	0.117924	0.122182	-0.207076	-0.0833557
CHI3L2	ENSG00000064886	-0.596147	-0.0965706	-0.0797234	0.225141	0.5473
SBNO2	ENSG00000064932	-0.242788	-0.386646	-0.0553527	0.163382	0.521405
PMS1	ENSG00000064933	0.0109398	-0.00113354	0.0041373	-0.0165318	0.0025882
HMG20B	ENSG00000064961	-0.203699	-0.0395553	-0.0199108	0.0439079	0.219257
CALCRL	ENSG00000064989	-0.357983	-0.137704	-0.101392	0.0869012	0.510177
TAF11	ENSG00000064995	-0.0624347	-0.0542817	0.026197	0.0217584	0.0687611
ANKS1A	ENSG00000064999	0.0468126	0.0381679	0.0045983	-0.0730933	-0.0164855
AP3D1	ENSG00000065000	0.00193053	0.0708974	0.000461035	0.0125801	-0.0858691
ZNF76	ENSG00000065029	-0.0472829	0.0624478	0.0537218	-0.0546366	-0.0142501
SLC9A3R2	ENSG00000065054	-0.524763	-0.155545	-0.0217475	-0.0127751	0.714831
NTHL1	ENSG00000065057	-0.126551	0.260456	-0.00351311	-0.104821	-0.0255713
UHRF1BP1	ENSG00000065060	0.37548	0.115796	0.114688	-0.00655996	-0.599404
GNAI3	ENSG00000065135	-0.118273	-0.187238	-0.0807824	0.0462363	0.340058
IPO5	ENSG00000065150	0.240546	0.0640606	0.0319843	0.0348447	-0.371435
OAT	ENSG00000065154	0.00796676	-0.0201872	-0.0907876	-0.0387929	0.141801
WDR3	ENSG00000065183	0.169034	-0.0267249	0.0878307	0.0270608	-0.257201
PKN2	ENSG00000065243	0.152478	0.0459667	-0.0453872	-0.061981	-0.0910761
WDR18	ENSG00000065268	-0.143066	-0.0436572	0.118868	-0.0752718	0.143127
TRAM2	ENSG00000065308	-0.181258	-0.157142	-0.0827011	0.0734484	0.347653
NTN1	ENSG00000065320	0.171401	0.426196	-0.0636417	0.183705	-0.717661
GLP2R	ENSG00000065325	-0.295334	0.333996	-0.347874	0.0666932	0.242519
MCM10	ENSG00000065328	0.0749342	-0.214098	0.118786	-0.0380337	0.0584113
DGKA	ENSG00000065357	-0.24691	-0.205559	-0.086584	0.100739	0.438313
ERBB3	ENSG00000065361	0.117455	0.225973	-0.0950491	-0.0813941	-0.166985
ROPN1	ENSG00000065371	0.0939035	0.767307	0.453596	-0.812692	-0.502115
ANKRD44	ENSG00000065413	-0.00233966	0.00420791	-0.0217279	0.0201951	-0.00033541
KARS	ENSG00000065427	0.112287	0.144805	0.0507371	-0.0311531	-0.276676
ADAT1	ENSG00000065457	0.0747321	-0.0837317	0.114856	0.00456271	-0.110419
PDIA5	ENSG00000065485	-0.35515	-0.288835	-0.0363773	0.0834791	0.596883
TBC1D22B	ENSG00000065491	-0.0811997	-0.150578	0.0188046	0.0749149	0.138058
NDUFB4	ENSG00000065518	0.134971	0.218487	0.132375	-0.0700011	-0.415832
SPEN	ENSG00000065526	-0.0450119	-0.0528977	-0.0330873	0.0327438	0.0982531
MYLK	ENSG00000065534	-0.141277	0.0770575	-0.030082	-0.0151027	0.109404
ZC3H15	ENSG00000065548	0.104571	-0.024742	0.0135428	0.015573	-0.108944
MAP2K4	ENSG00000065559	0.233724	0.0742974	0.0309458	0.0330037	-0.37197
TMEM206	ENSG00000065600	-0.0570518	-0.00163876	0.0624104	0.0968213	-0.100541
SNAP91	ENSG00000065609	0.792467	0.671129	-0.0919523	-0.261943	-1.1097
SLK	ENSG00000065613	0.109627	-0.069385	-0.0646698	0.0306225	-0.006195
CYB5R4	ENSG00000065615	0.215451	0.0857258	0.0119541	-0.0278292	-0.285302
COL17A1	ENSG00000065618	-0.278572	-0.300073	-0.0703623	0.188906	0.460102
GSTO2	ENSG00000065621	0.070745	-0.0333347	-1.94247e-05	0.0478875	-0.0852784
SEC61A2	ENSG00000065665	0.171564	0.0636264	0.0301541	0.0462454	-0.31159
PRKCQ	ENSG00000065675	-0.149184	0.127756	-0.0657277	-0.214667	0.301823
TLE2	ENSG00000065717	-0.172628	0.019157	-0.00444945	0.0227596	0.135161
ASB1	ENSG00000065802	0.0970429	0.178331	0.0708023	0.0188791	-0.365055
FAM107B	ENSG00000065809	-0.216152	-0.340066	-0.294508	0.0861726	0.764554
ME1	ENSG00000065833	0.607556	0.430131	0.161673	-0.0676066	-1.13175
TBC1D1	ENSG00000065882	0.132483	0.117802	0.0503606	-0.00558243	-0.295064
CDK13	ENSG00000065883	-0.0113807	-0.00149787	-0.0573077	0.00785285	0.0623334
MTHFD2	ENSG00000065911	-0.105489	-0.25763	0.0841707	0.13442	0.144528
SLC9A7	ENSG00000065923	0.42137	0.472162	0.173366	0.0133546	-1.08025
FOXJ2	ENSG00000065970	0.0923158	0.0774463	0.00337961	-0.0194251	-0.153717
YBX1	ENSG00000065978	0.00728236	0.0856194	-0.0279529	0.0515712	-0.11652
PDE4A	ENSG00000065989	-0.107006	0.186095	-0.0866888	-0.0965077	0.104108
PPP2R5A	ENSG00000066027	0.169513	0.117822	0.0379934	-0.0356241	-0.289705
CTNNA2	ENSG00000066032	0.465963	0.309833	-0.277602	-0.393064	-0.105129
ELAVL1	ENSG00000066044	0.0158936	0.00845236	-0.00480968	-0.0457563	0.02622
TIE1	ENSG00000066056	-0.328729	-0.250211	-0.0719719	0.119996	0.530916
DIP2B	ENSG00000066084	0.197089	0.0160469	-0.0366446	-0.0371609	-0.139331
SMARCD1	ENSG00000066117	-0.164187	-0.157522	-0.014403	0.0398421	0.29627
KDM4A	ENSG00000066135	0.238364	0.193281	-0.0226627	-0.0756406	-0.333342
NFYC	ENSG00000066136	0.0814237	0.12083	0.065558	-0.109874	-0.157937
ZMYND12	ENSG00000066185	0.308768	0.443271	0.141227	-0.128263	-0.765002
SLC9A3	ENSG00000066230	-0.217924	0.10143	0.328959	0.123119	-0.335583
NGEF	ENSG00000066248	-0.305112	-0.117344	-0.307615	-0.305922	1.03599
ASPM	ENSG00000066279	0.13258	-0.0907198	-0.168741	0.183619	-0.056739
CD84	ENSG00000066294	-0.116164	-0.125527	-0.0275338	0.304552	-0.0353277
ELOVL1	ENSG00000066322	-0.243946	-0.169476	-0.0264608	0.114735	0.325147
SPI1	ENSG00000066336	-0.0882139	-0.266368	-0.0639298	0.17162	0.246891
ZNRD1	ENSG00000066379	-0.114393	-0.131088	0.0792305	-0.000894481	0.167145
MPPED2	ENSG00000066382	0.165662	0.189871	0.0447407	-0.146557	-0.253717
CLDN18	ENSG00000066405	-0.296723	-0.0985657	0.0086652	-0.165426	0.55205
ZBTB11	ENSG00000066422	0.0902821	0.027529	-0.0141367	-0.0212112	-0.0824632
ATXN3	ENSG00000066427	-0.0363791	-0.0516308	0.00954514	-0.00750875	0.0859735
GOLGA5	ENSG00000066455	0.103493	0.047134	-0.030403	-0.0271377	-0.0930867
FGFR2	ENSG00000066468	-0.102549	-0.0107331	-0.261219	0.113737	0.260764
LRRC40	ENSG00000066557	0.212927	-0.00237655	0.00953403	-0.0274938	-0.19259
ISOC1	ENSG00000066583	0.31043	0.266889	0.157575	-0.213827	-0.521067
EML1	ENSG00000066629	0.159828	0.106629	0.0102383	-0.0958441	-0.180852
TRMT11	ENSG00000066651	0.0978718	0.00178708	0.0461468	-0.0536401	-0.0921656
THUMPD1	ENSG00000066654	0.0266422	0.0341039	-0.0360079	-0.0245023	-0.000235945
MSANTD3	ENSG00000066697	0.180496	-0.0485792	0.0858937	0.107465	-0.325276
KIF26A	ENSG00000066735	-0.22261	-0.233984	0.0234492	-0.113428	0.546572
ATG2B	ENSG00000066739	0.0469288	-0.0353584	-0.0108201	-0.0112996	0.0105493
ARFGEF1	ENSG00000066777	0.150561	0.0364044	-0.0317656	-0.0409354	-0.114264
ACSM2B	ENSG00000066813	-0.282508	0.0400455	0.0365331	0.201567	0.00436332
ZFAT	ENSG00000066827	0.247549	0.0921836	0.239423	-0.160256	-0.418899
MTFR1	ENSG00000066855	0.24027	0.0682141	0.101263	0.0232369	-0.432984
STAG3	ENSG00000066923	0.0404698	0.00648843	-0.0227129	-0.0128861	-0.0113591
FECH	ENSG00000066926	0.276608	0.163044	0.0781126	-0.0183016	-0.499463
MYO9A	ENSG00000066933	0.128849	0.0252198	-0.0377322	-0.0238702	-0.0924667
DDX3Y	ENSG00000067048	-0.0188209	-0.0877131	-0.0761539	-0.0407094	0.223397
PFKP	ENSG00000067057	0.228167	0.120228	0.107046	0.00534537	-0.460786
IDI1	ENSG00000067064	0.0880854	-0.0120245	-0.000212319	-0.068261	-0.00758764
SP100	ENSG00000067066	0.0285114	-0.0999732	-0.0388822	-0.0460718	0.156416
KLF6	ENSG00000067082	-0.285647	-0.275797	-0.0222819	0.0150718	0.568654
PPAP2A	ENSG00000067113	0.00982257	-0.0432302	0.00150747	0.0345303	-0.00263023
NEO1	ENSG00000067141	0.0537043	0.13901	-0.0649564	-0.0876169	-0.0401414
TRAM1	ENSG00000067167	0.0160192	-0.100255	-0.0542266	0.0384885	0.0999739
PHKA1	ENSG00000067177	0.338739	0.275259	0.0412298	-0.170339	-0.484889
TNFRSF1A	ENSG00000067182	-0.330132	-0.35344	-0.0914842	0.20017	0.574886
CACNB1	ENSG00000067191	-0.105103	-0.128157	-0.0588704	0.0773584	0.214772
EVI5	ENSG00000067208	-0.00226382	-0.0629303	-0.109003	0.0292061	0.144991
STOML1	ENSG00000067221	-0.00113882	0.0218894	0.184015	-0.0501754	-0.15459
PKM	ENSG00000067225	0.127771	0.0993442	-0.00873891	-0.0450496	-0.173327
DHX29	ENSG00000067248	0.198368	0.160109	0.0249102	-0.013904	-0.369484
DNTTIP2	ENSG00000067334	0.135457	-0.0314527	0.0283617	-0.00862336	-0.123742
METTL22	ENSG00000067365	0.0359624	0.0206209	0.0435948	0.139602	-0.23978
TP53BP1	ENSG00000067369	0.256552	0.0962578	-0.0141551	-0.00273704	-0.335918
TRO	ENSG00000067445	-0.151002	-0.123433	-0.0447516	-0.0810023	0.400189
RRP15	ENSG00000067533	0.276874	0.0168458	0.0871264	-0.026984	-0.353862
RHOA	ENSG00000067560	-0.0719236	-0.124799	-0.0577534	0.00607245	0.248404
DHX8	ENSG00000067596	0.0485998	0.00259353	-0.0281968	-0.00370002	-0.0192964
PMS2P4	ENSG00000067601	0.140292	0.0122898	-0.0224382	-0.0214678	-0.108676
PRKCZ	ENSG00000067606	0.49678	0.515319	0.278171	-0.165294	-1.12498
ZFY	ENSG00000067646	0.246624	0.0939767	0.0202447	-0.0465825	-0.314263
IARS2	ENSG00000067704	0.450224	0.266268	0.0471205	-0.0292899	-0.734323
SYT1	ENSG00000067715	0.44594	0.0487911	-0.365154	-0.0895907	-0.0399862
NAV3	ENSG00000067798	0.0726001	-0.0444266	-0.0470076	-0.0735565	0.0923906
IDH3G	ENSG00000067829	0.0553864	0.111141	0.0558783	0.0106978	-0.233104
ROGDI	ENSG00000067836	0.133414	0.305387	0.0886834	-0.103175	-0.424309
PDZD4	ENSG00000067840	-0.372762	-0.0446738	-0.0325964	-0.270976	0.721008
ATP2B3	ENSG00000067842	-0.152309	-0.104468	-0.133675	0.208467	0.181984
ROCK1	ENSG00000067900	0.132688	0.0247445	-0.0357499	-0.0321885	-0.0894942
CBFB	ENSG00000067955	-0.0837753	-0.104021	-0.0978858	0.029877	0.255805
PDK3	ENSG00000067992	0.333681	0.0311235	0.0351545	0.0249774	-0.424936
HYAL2	ENSG00000068001	-0.503982	-0.272624	0.00358355	0.107485	0.665538
HDAC4	ENSG00000068024	0.0262579	0.0753243	0.0347431	-0.04206	-0.0942653
RASSF1	ENSG00000068028	-0.533899	-0.393114	-0.0512272	0.0233386	0.954901
FGFR3	ENSG00000068078	-0.431086	0.0239908	0.0636045	-0.11927	0.462761
IFI35	ENSG00000068079	-0.274134	-0.190911	-0.154581	0.028528	0.591099
HEATR6	ENSG00000068097	0.231946	0.126944	0.0822028	-0.159043	-0.28205
COASY	ENSG00000068120	-0.066671	0.0222298	-0.00362241	0.0500007	-0.00193712
PLEKHH3	ENSG00000068137	-0.189833	0.14696	-0.0343691	-0.0331511	0.110393
MEF2A	ENSG00000068305	0.30997	0.143819	0.0386358	-0.0860602	-0.406365
OTUD5	ENSG00000068308	-0.170709	-0.0917434	-0.000337964	0.0645572	0.198233
TFE3	ENSG00000068323	-0.219837	-0.186812	-0.0600167	0.122748	0.343918
TBC1D25	ENSG00000068354	0.0859804	0.0300235	0.120061	-0.0382508	-0.197814
ACSL4	ENSG00000068366	0.137604	-0.194851	-0.00161311	0.174902	-0.116042
INPP5A	ENSG00000068383	0.316712	0.258378	0.0641241	-0.0220141	-0.6172
GPKOW	ENSG00000068394	0.0393378	0.0818886	0.0748713	0.0114757	-0.207573
GRIPAP1	ENSG00000068400	-0.144294	-0.0249507	-0.0102093	0.0281162	0.151337
FTSJ1	ENSG00000068438	-0.132481	-0.218167	0.00893758	0.114406	0.227305
PRR11	ENSG00000068489	-0.0578533	-0.156962	-0.00401908	0.0146193	0.204215
REEP1	ENSG00000068615	0.273851	0.349033	0.0449851	-0.0555844	-0.612285
ATP11A	ENSG00000068650	0.250314	0.0223705	0.105298	0.0169755	-0.394957
POLR1A	ENSG00000068654	0.116801	-0.00865449	0.0362482	0.0230656	-0.167461
LAPTM4A	ENSG00000068697	0.0598847	0.147853	-0.0988602	-0.0221416	-0.0867355
TTC7A	ENSG00000068724	-0.177621	-0.0627439	-0.0569052	0.0131283	0.284142
IP6K2	ENSG00000068745	-0.324282	-0.0349195	-0.0249004	0.0409476	0.343154
STON1-GTF2A1L	ENSG00000068781	-0.231284	-0.0305302	0.0900332	0.0348166	0.136964
SRBD1	ENSG00000068784	0.1712	0.0633559	-0.01583	-0.0067304	-0.211995
CYFIP1	ENSG00000068793	-0.220832	-0.199294	-0.0807913	0.0825203	0.418398
KIF2A	ENSG00000068796	0.134657	-0.0363404	-0.0142498	0.0594313	-0.143498
RASGRP2	ENSG00000068831	-0.34722	-0.042214	0.0603332	-0.0263617	0.355462
PSME4	ENSG00000068878	0.346261	0.18975	0.0848337	-0.00729573	-0.613549
IFT80	ENSG00000068885	0.0502899	0.0671408	0.0185537	-0.0326564	-0.103328
SIRT2	ENSG00000068903	0.0129248	0.0908077	0.0380437	-0.0388322	-0.102944
ERLEC1	ENSG00000068912	0.139153	0.0477307	-0.006217	-0.0278484	-0.152818
PPP2R5B	ENSG00000068971	-0.234131	-0.0785856	0.0104555	-0.0067502	0.309012
PYGM	ENSG00000068976	0.509572	0.491083	0.00652152	-0.18509	-0.822087
PAGE1	ENSG00000068985	0.0550555	-0.0437379	0.00533981	0.0270804	-0.0437379
PITX1	ENSG00000069011	-0.425397	0.131802	0.271247	-0.339139	0.361486
TRPC7	ENSG00000069018	-0.037552	0.0420539	0.070602	-0.037552	-0.037552
MAST4	ENSG00000069020	0.165899	0.017405	-0.0486506	-0.0108124	-0.123841
GPR116	ENSG00000069122	-0.252055	-0.162238	0.0167843	0.0253798	0.372128
SDK2	ENSG00000069188	0.168204	0.140485	-0.042174	-0.0295632	-0.236952
ADAM7	ENSG00000069206	-0.00474008	-0.00474008	0.0189603	-0.00474008	-0.00474008
NUP133	ENSG00000069248	0.265691	0.169787	0.00516333	-0.0703648	-0.370276
NUCKS1	ENSG00000069275	0.219057	0.0586696	0.0546049	-0.105449	-0.226882
VPS35	ENSG00000069329	0.321348	0.173783	0.029024	-0.0601586	-0.463996
DNAJA2	ENSG00000069345	0.205932	0.145487	0.0227074	-0.0843382	-0.289788
BCL3	ENSG00000069399	-0.314835	-0.473803	-0.208053	0.152757	0.843934
KCNAB2	ENSG00000069424	-0.0687623	0.191999	-0.0529674	0.0850381	-0.155307
ABCC9	ENSG00000069431	0.0437857	0.0348571	-0.150364	-0.0229241	0.0946449
GAL	ENSG00000069482	-0.250598	-0.282046	0.149754	0.134095	0.248795
CLEC2D	ENSG00000069493	-0.237177	-0.0550288	-0.116905	0.0986706	0.31044
FUNDC1	ENSG00000069509	0.315895	0.228071	0.138883	-0.0906084	-0.592241
MAOB	ENSG00000069535	0.539078	0.536109	0.0961766	-0.145079	-1.02629
RORA	ENSG00000069667	-0.0205028	-0.0710724	-0.120928	-0.0180685	0.230572
DRD4	ENSG00000069696	-0.662486	-0.242577	0.000802673	0.115588	0.788673
TGFBR3	ENSG00000069702	-0.226143	-0.014434	-0.153227	0.187816	0.205988
KIAA1107	ENSG00000069712	0.195063	0.204244	-0.00943233	-0.0604172	-0.329458
PLA2G10	ENSG00000069764	0.0275355	-0.0985307	0.0993947	0.0691692	-0.0975687
HES2	ENSG00000069812	-0.319911	-0.323019	0.249534	0.104322	0.289074
ATP1B3	ENSG00000069849	-0.190103	-0.535085	-0.170834	0.163152	0.73287
NEDD4	ENSG00000069869	-0.0956752	-0.217953	-0.0921118	-0.0200973	0.425837
PIGB	ENSG00000069943	0.0693531	-0.0193687	0.0283197	-0.085844	0.00753994
MAPK6	ENSG00000069956	0.105475	-0.112195	-0.0078673	-0.00689494	0.0214825
GNB5	ENSG00000069966	0.0329284	0.102977	-0.133239	-0.120112	0.117447
RAB27A	ENSG00000069974	-0.167355	-0.349309	-0.157545	0.132763	0.541447
CECR5	ENSG00000069998	0.0978295	0.0877691	0.101224	-0.00876537	-0.278057
UFD1L	ENSG00000070010	0.0285457	0.0696828	6.73428e-05	0.0258882	-0.124184
LRP6	ENSG00000070018	0.0593923	-0.0487129	-0.0691676	-0.018262	0.0767502
GUCY2C	ENSG00000070019	0.658507	0.518954	0.136977	0.0522547	-1.36669
SCT	ENSG00000070031	-0.0822937	0.0945491	-0.0404116	-0.0843463	0.112502
PHRF1	ENSG00000070047	-0.127923	-0.00922886	0.0461456	-0.0188689	0.109875
IKBKAP	ENSG00000070061	0.106167	0.129962	-0.00500308	-0.033694	-0.197432
NUCB2	ENSG00000070081	0.112087	0.0517996	-0.0146675	-0.058027	-0.0911926
PFN2	ENSG00000070087	0.180413	0.0977998	-0.00967698	0.00325049	-0.271786
PTPN3	ENSG00000070159	0.564895	0.569787	0.00131659	-0.272839	-0.86316
SPTB	ENSG00000070182	0.34223	0.285532	0.113823	-0.0286833	-0.712902
DAPP1	ENSG00000070190	-0.0286107	-0.205172	0.1592	0.244293	-0.16971
FGF10	ENSG00000070193	-0.612054	0.194261	0.0960156	0.596717	-0.27494
SLC44A1	ENSG00000070214	-0.0639307	-0.00495898	-0.108533	0.081066	0.0963569
TMEM260	ENSG00000070269	-0.106074	-0.0348184	-0.0621995	0.00646373	0.196628
SMG6	ENSG00000070366	-0.198939	-0.0659863	-0.0802007	0.0180358	0.32709
EXOC5	ENSG00000070367	0.238249	0.0632611	0.0317325	-0.0507544	-0.282488
CLTCL1	ENSG00000070371	0.197214	0.129849	0.0537812	-0.0810279	-0.299816
FGF22	ENSG00000070388	-0.0201776	0.0356602	0.0993016	-0.0213852	-0.093399
FSTL3	ENSG00000070404	-0.287998	-0.248202	0.141264	0.15155	0.243386
DGCR2	ENSG00000070413	-0.0171127	0.0287509	0.00387144	-0.0481516	0.032642
RNF126	ENSG00000070423	-0.26202	-0.139547	0.0409444	0.0617816	0.298841
MNT	ENSG00000070444	-0.168493	-0.0667083	-0.0242401	0.038418	0.221024
ZXDC	ENSG00000070476	0.0114242	0.0588049	0.0354477	0.0527392	-0.158416
JMJD6	ENSG00000070495	0.0848333	0.0625755	0.0399964	-0.0404412	-0.146964
POLB	ENSG00000070501	0.29112	0.238692	0.0796637	-0.0651289	-0.544347
ST6GALNAC1	ENSG00000070526	-0.31515	-0.00903634	-0.0755384	-0.031043	0.430768
WIPI1	ENSG00000070540	0.283538	0.162337	0.244875	0.0779467	-0.768696
FRMPD1	ENSG00000070601	0.652744	0.947156	0.172994	-0.970306	-0.802588
GBA2	ENSG00000070610	-0.00642376	0.0480405	0.0465894	0.0521001	-0.140306
NDST1	ENSG00000070614	0.104738	0.00121927	-0.050724	0.0312574	-0.0864907
ASNS	ENSG00000070669	-0.078415	-0.150956	-0.0153632	0.0547281	0.190006
AP3M2	ENSG00000070718	-0.0193348	-0.100026	-0.0499873	-0.0181014	0.18745
CNGB1	ENSG00000070729	0.141345	-0.177906	0.124054	-0.0110779	-0.0764151
ST6GALNAC2	ENSG00000070731	0.0934153	0.178351	0.10316	0.0130588	-0.387985
CHAT	ENSG00000070748	0.0236291	0.0123629	-0.0204968	0.00500143	-0.0204968
PABPC1	ENSG00000070756	-0.12478	-0.113697	-0.150931	0.143028	0.24638
TESK2	ENSG00000070759	-0.1182	0.075876	-0.149343	0.0214377	0.17023
C16orf80	ENSG00000070761	0.137303	0.0492566	-0.00691507	-0.11096	-0.0686844
CSNK2A2	ENSG00000070770	-0.0188552	-0.0272154	-0.0791065	0.0520316	0.0731454
PTPN21	ENSG00000070778	0.196178	0.146177	0.0200576	-0.182109	-0.180303
EIF2B3	ENSG00000070785	0.238144	0.157715	0.0952246	-0.0754047	-0.415679
CAMK2A	ENSG00000070808	0.306252	0.327005	0.158389	-0.295431	-0.496214
TCOF1	ENSG00000070814	-0.0179931	0.052123	-0.0179436	-0.0110968	-0.00508946
CDC42	ENSG00000070831	0.0522171	-0.0589112	-0.01436	0.026079	-0.00502497
OSBPL3	ENSG00000070882	0.11523	-0.134621	0.0336794	0.142269	-0.156557
EPHA8	ENSG00000070886	-0.125911	0.230276	0.00580025	-0.0624009	-0.047765
SLC12A3	ENSG00000070915	0.296119	-0.0905715	0.147185	-0.164895	-0.187838
RAD18	ENSG00000070950	-0.124381	-0.197115	0.00782031	0.0788096	0.234866
ATP2B1	ENSG00000070961	0.0579938	-0.150663	-0.134018	0.0160771	0.21061
TRPM5	ENSG00000070985	-0.0769179	-0.0125641	0.131075	0.0582728	-0.0998662
NCK2	ENSG00000071051	-0.142963	-0.0146428	0.0175318	-0.0235863	0.163661
MAP4K4	ENSG00000071054	0.151933	-0.062036	-0.0173749	-0.03415	-0.0383726
MGAT4A	ENSG00000071073	-0.146103	-0.163864	-0.0600423	0.040851	0.329159
RPL31	ENSG00000071082	-0.148591	-0.0231818	0.00073872	0.0553852	0.115649
WDR1	ENSG00000071127	-0.019826	-0.112898	0.0212527	0.0453512	0.06612
SNX13	ENSG00000071189	0.201395	0.0667053	-0.0310915	-0.0260728	-0.210936
MS4A12	ENSG00000071203	0.0165776	-0.047675	0.0109928	0.0202477	-0.000142995
ARHGAP10	ENSG00000071205	0.0590983	0.130154	0.0939311	-0.0218518	-0.261332
RPS6KA2	ENSG00000071242	0.0759082	0.138246	0.0959806	0.123094	-0.433228
ING3	ENSG00000071243	0.127601	0.0315642	-0.012627	-0.0494797	-0.0970584
VASH1	ENSG00000071246	-0.284008	-0.18882	-0.0312725	-0.0600885	0.564189
LMCD1	ENSG00000071282	-0.0761215	-0.317831	0.032424	0.353477	0.00805155
WBSCR22	ENSG00000071462	0.0641741	0.0695484	0.0935299	-0.014995	-0.212257
SEL1L	ENSG00000071537	0.0982503	-0.0315038	-0.0116573	0.0551718	-0.110261
TRIP13	ENSG00000071539	0.142057	-0.275736	-0.0440947	0.150287	0.0274867
ATP6AP1	ENSG00000071553	-0.0164236	0.0431315	0.0134237	0.024659	-0.0647907
TCF3	ENSG00000071564	-0.337462	-0.218007	-0.0651452	0.0747105	0.545904
TRIB2	ENSG00000071575	-0.262117	-0.211681	-0.00725264	-0.0404406	0.521491
DAZAP1	ENSG00000071626	-0.176278	-0.0760693	0.014577	0.0407521	0.197019
MBD3	ENSG00000071655	-0.15497	-0.0366304	-0.0269033	0.01746	0.201044
PRLH	ENSG00000071677	-0.135743	0.012583	-0.0790206	0.145622	0.0565583
HLTF	ENSG00000071794	0.31496	0.132803	-0.0233174	-0.0990224	-0.325423
FAM50A	ENSG00000071859	-0.202289	-0.0219962	-0.00157294	0.0489408	0.176917
FAM3A	ENSG00000071889	-0.157826	0.0593727	0.0596767	0.00616403	0.0326129
CPSF1	ENSG00000071894	-0.206386	-0.0736754	-0.0854485	0.101498	0.264012
MYO3B	ENSG00000071909	0.0980317	0.00138563	-0.112134	-0.493937	0.506653
CYBRD1	ENSG00000071967	-0.381324	-0.108892	-0.277921	0.1008	0.667336
CDH19	ENSG00000071991	-0.387119	-0.234617	-0.233717	0.285614	0.569839
PDCD2	ENSG00000071994	-0.0464129	-0.0693063	-0.0111134	0.0665958	0.0602369
SLC6A15	ENSG00000072041	-0.144551	-0.026189	-0.329862	0.0954572	0.405145
RDH11	ENSG00000072042	-0.100948	-0.153454	-0.0634339	0.0531792	0.264657
PRKACA	ENSG00000072062	0.126093	0.0492008	0.0549261	-0.00271212	-0.227508
LPHN1	ENSG00000072071	-0.00735953	0.0356942	-0.0205553	-0.0418322	0.0340528
SPP2	ENSG00000072080	-0.0905383	-0.0564636	-0.0279583	0.0704249	0.104535
ACTN1	ENSG00000072110	-0.138127	-0.136661	0.00359391	0.0762484	0.194945
ZFYVE26	ENSG00000072121	0.106475	0.112003	0.0223233	-0.0315899	-0.209211
RPS6KA6	ENSG00000072133	0.225452	0.457384	0.0239803	0.0923333	-0.79915
EPN2	ENSG00000072134	0.0280773	0.115337	0.0149882	-0.0317691	-0.126633
PTPN18	ENSG00000072135	-0.423709	-0.101339	-0.0281041	0.0503944	0.502757
LIMS2	ENSG00000072163	-0.259884	-0.05474	0.00515652	-0.0292816	0.338749
ASIC4	ENSG00000072182	-0.364916	0.193595	0.441205	0.198487	-0.468371
SPEG	ENSG00000072195	0.247828	0.293975	0.153755	-0.0991314	-0.596426
LNX1	ENSG00000072201	-0.167054	0.0414874	0.0166126	0.0449137	0.0640398
ALDH3A2	ENSG00000072210	0.231035	0.0959353	0.0137195	0.0978467	-0.438537
TFRC	ENSG00000072274	0.319687	-0.273609	0.412761	-0.13423	-0.324608
SREBF1	ENSG00000072310	-0.367596	-0.252994	-0.0145676	0.154465	0.480692
TRPC5	ENSG00000072315	0.0282693	-0.0258087	-0.0747517	-0.154117	0.226408
AFF4	ENSG00000072364	0.0478451	-0.10357	-0.125935	0.0143203	0.16734
UBE2D1	ENSG00000072401	0.321817	0.171104	0.0853185	-0.0954317	-0.482808
MPP5	ENSG00000072415	0.271356	0.101529	-0.0295552	-0.00596692	-0.337363
RHOBTB1	ENSG00000072422	0.163787	0.0473285	-0.0226019	-0.0198875	-0.168626
ASAH2C	ENSG00000072444	0.217133	0.0295436	-0.0950474	0.00365502	-0.155284
SMC1A	ENSG00000072501	0.186053	0.100243	-0.00530413	0.014077	-0.295069
HSD17B10	ENSG00000072506	0.0166779	0.0965854	0.109396	0.0463089	-0.268968
MARK2	ENSG00000072518	-0.0155687	0.100494	0.0206715	-0.0468154	-0.0587814
HMMR	ENSG00000072571	0.0585844	0.0333156	0.11861	0.00811443	-0.218625
CHFR	ENSG00000072609	-0.1935	-0.156779	-0.02218	0.0759005	0.296559
TRHDE	ENSG00000072657	-0.398703	0.0552556	-0.308218	0.558499	0.0931658
P4HA2	ENSG00000072682	0.153417	0.0298948	0.0377005	-0.072247	-0.148765
FCGR2B	ENSG00000072694	-0.0573045	-0.0168416	-0.140418	0.226594	-0.0120293
NFATC3	ENSG00000072736	0.278842	0.143565	0.0171397	-0.0860447	-0.353502
TRNT1	ENSG00000072756	0.0732685	-0.00863518	-0.0326547	0.0125087	-0.0444873
ACADVL	ENSG00000072778	0.0501272	0.17067	0.0487705	-0.0294438	-0.240123
STK10	ENSG00000072786	-0.300501	-0.246151	-0.0645319	0.102321	0.508863
FBXW11	ENSG00000072803	0.297771	0.161016	0.0379946	0.00584832	-0.50263
ACAP1	ENSG00000072818	-0.168973	-0.198192	0.0227218	0.0154029	0.32904
CRMP1	ENSG00000072832	-0.226833	-0.14021	0.06997	-0.139246	0.436319
EVC	ENSG00000072840	-0.208059	0.00182596	-0.109389	-0.133844	0.449466
DERL2	ENSG00000072849	-0.0928426	-0.0992894	-0.0158457	0.048384	0.159594
SIDT1	ENSG00000072858	-0.0402826	-0.105548	-0.247945	0.136805	0.25697
NDE1	ENSG00000072864	-0.110258	-0.167039	-0.0184729	0.00170359	0.294066
MRVI1	ENSG00000072952	-0.295639	-0.00361541	0.00611598	0.0573032	0.235835
TMEM38A	ENSG00000072954	0.344908	0.251282	-0.0237982	-0.0579041	-0.514487
AP1M1	ENSG00000072958	-0.119851	-0.026747	-0.00181591	0.0842787	0.0641353
PVR	ENSG00000073008	0.110699	-0.0813873	0.0953226	0.194111	-0.318745
IKBKG	ENSG00000073009	0.0970401	0.0358089	0.113977	0.0161839	-0.26301
XRCC1	ENSG00000073050	-0.0648953	0.0376194	0.049754	-0.0318381	0.00935996
SCARB1	ENSG00000073060	-0.288063	-0.0931685	-0.0661704	-0.0605805	0.507983
CYP2W1	ENSG00000073067	-0.128916	-0.0941063	0.14026	-0.0593861	0.142149
MCM2	ENSG00000073111	0.153609	0.157777	0.0902859	-0.126982	-0.27469
MOV10L1	ENSG00000073146	-0.515421	-0.0797909	0.0631462	0.0528306	0.479235
PANX2	ENSG00000073150	-0.243918	-0.271376	0.0512163	0.144534	0.319544
SELO	ENSG00000073169	-0.277866	-0.00669966	0.0244368	0.0302648	0.229865
TP63	ENSG00000073282	-0.212498	-0.0167544	-0.258047	-0.0844413	0.57174
ALPK1	ENSG00000073331	-0.236667	-0.327589	-0.029093	0.0669147	0.526433
LLGL2	ENSG00000073350	-0.208928	0.0125356	-0.0158712	-0.137557	0.349821
PDE8A	ENSG00000073417	-0.22233	-0.264206	-0.0949083	0.108961	0.472483
CLCN4	ENSG00000073464	0.569667	0.486316	0.0954774	-0.142405	-1.00906
NLE1	ENSG00000073536	-0.149272	-0.114468	0.00112372	0.114611	0.148005
SDHA	ENSG00000073578	0.339765	0.353336	0.126068	-0.134218	-0.684951
SMARCE1	ENSG00000073584	0.0304178	0.0169552	-0.022522	0.00415472	-0.0290057
FNDC8	ENSG00000073598	-0.0929743	-0.125901	0.0915007	0.101923	0.0254517
GSDMB	ENSG00000073605	-0.342307	-0.195371	-0.0185461	0.0453593	0.510864
KDM5A	ENSG00000073614	0.0650439	-0.0226553	-0.0435028	0.0216844	-0.0205703
ADAM11	ENSG00000073670	0.139454	0.364073	0.130904	-0.12508	-0.509351
PPP2R3A	ENSG00000073711	0.665263	0.408302	0.156388	-0.216732	-1.01322
FERMT2	ENSG00000073712	0.0980659	-0.0805742	-0.0163884	-0.0142896	0.0131863
ABCB11	ENSG00000073734	-0.265396	-0.295911	-0.0902938	0.40782	0.243781
DHRS9	ENSG00000073737	0.00701778	0.458477	-0.0618062	0.349278	-0.752967
CD5L	ENSG00000073754	0.115024	0.667305	0.225962	-0.248143	-0.760148
PTGS2	ENSG00000073756	-0.580993	-0.494878	-0.551958	0.341272	1.28656
IGF2BP2	ENSG00000073792	0.278092	0.128299	0.086104	0.00909768	-0.501592
MAP3K13	ENSG00000073803	-0.0283303	-0.143879	-0.0529481	0.00833236	0.216825
ST6GAL1	ENSG00000073849	0.213467	0.110898	0.0934634	-0.0392213	-0.378608
TBX21	ENSG00000073861	0.0641724	-0.0422233	-0.357666	-0.168551	0.504268
VDAC1P1	ENSG00000073905	1.02739	0.579144	-0.178146	-0.0296729	-1.39871
FRY	ENSG00000073910	0.280717	0.140146	0.0727929	-0.0805958	-0.413061
PICALM	ENSG00000073921	-0.0564219	-0.232512	-0.0328813	0.0633331	0.258482
NSF	ENSG00000073969	0.0480748	-0.0584769	-0.102329	0.115538	-0.00280679
GLI2	ENSG00000074047	-0.45857	-0.276944	-0.2812	0.0945087	0.922205
CLASP1	ENSG00000074054	0.210782	0.175649	0.0226464	-0.0563949	-0.352683
MRPS34	ENSG00000074071	-0.0964332	0.0491106	0.0768927	-0.0133637	-0.0162064
NOTCH3	ENSG00000074181	-0.296275	-0.173068	-0.0402855	-0.0214131	0.531041
CLNS1A	ENSG00000074201	0.124611	0.114365	0.0291779	-0.0463812	-0.221773
PPP2R2C	ENSG00000074211	0.566881	0.539816	0.0860656	-0.339829	-0.852933
TEAD2	ENSG00000074219	-0.0663395	-0.0353886	0.024535	0.0513143	0.0258788
EED	ENSG00000074266	0.0714828	-0.0241701	-0.0170785	-0.0506561	0.0204219
CDHR2	ENSG00000074276	-0.0604972	0.364366	0.102092	0.162367	-0.568328
SNCB	ENSG00000074317	0.088127	-0.107854	-0.019046	-0.459259	0.498032
TSG101	ENSG00000074319	0.12668	0.0984488	0.0209766	-0.0522657	-0.19384
C17orf85	ENSG00000074356	0.0132724	-0.0761922	-0.00337456	-0.0141218	0.0804161
ATP2A3	ENSG00000074370	-0.310486	-0.059328	-0.0498733	-0.0914172	0.511105
CA12	ENSG00000074410	-0.198405	-0.193732	-0.282978	0.340573	0.33454
MGLL	ENSG00000074416	-0.384377	-0.273906	-0.103428	-0.0277031	0.789415
NTN4	ENSG00000074527	0.091058	0.130483	-0.110391	-0.0671565	-0.0439928
BCS1L	ENSG00000074582	0.023801	0.116223	0.0525729	0.0220948	-0.214692
NUAK1	ENSG00000074590	0.125514	0.109059	0.133615	-0.0298099	-0.338377
DPP8	ENSG00000074603	0.243299	0.111086	-0.0329638	-0.0175417	-0.303879
SLC24A1	ENSG00000074621	-0.204573	-0.0910254	-0.0661629	0.10281	0.258951
ZNF532	ENSG00000074657	0.0463641	-0.0751174	-0.0217196	0.018111	0.0323619
SCARF1	ENSG00000074660	-0.400653	-0.166322	-0.038973	0.0151658	0.590782
LMAN1	ENSG00000074695	0.0340509	-0.0988546	-0.0633528	-0.0152709	0.143427
PTPLAD1	ENSG00000074696	-0.142286	-0.128567	-0.0924776	0.0267392	0.336592
IPCEF1	ENSG00000074706	0.0862815	-0.051083	0.180446	-0.0658927	-0.149752
ZZEF1	ENSG00000074755	0.0594465	0.0205899	0.00718986	-0.000847477	-0.0863788
NOX3	ENSG00000074771	-0.0120473	-0.0120473	0.0481893	-0.0120473	-0.0120473
ENO1	ENSG00000074800	-0.225351	-0.252509	-0.100169	0.175685	0.402343
SLC12A1	ENSG00000074803	-0.0436195	-0.133206	0.108163	0.125422	-0.0567584
C19orf10	ENSG00000074842	-0.342197	-0.28541	0.0156916	0.0836534	0.528262
ANO8	ENSG00000074855	0.0549445	0.0763693	0.0704189	-0.0147846	-0.186948
TUBE1	ENSG00000074935	0.11782	0.15742	0.0840788	-0.141958	-0.217361
ARHGEF10L	ENSG00000074964	0.12137	0.266352	0.116289	-0.0579267	-0.446084
TXK	ENSG00000074966	0.41472	0.159833	-0.118281	0.0325318	-0.488804
WSCD2	ENSG00000075035	-0.275001	0.499189	0.052107	0.0833998	-0.359694
KCNQ2	ENSG00000075043	-0.475366	0.318172	-0.160431	0.0131546	0.304471
TACR2	ENSG00000075073	0.529896	0.386968	0.169071	-0.141597	-0.944338
ACTR6	ENSG00000075089	0.192577	0.0952333	0.0135364	-0.0627706	-0.238576
TIPIN	ENSG00000075131	-0.129366	-0.270821	0.119283	0.175421	0.105483
SRI	ENSG00000075142	-0.00253652	-0.0807595	-0.0198871	0.0303825	0.0728006
EIF4G3	ENSG00000075151	0.111208	0.0216784	-0.00798957	-0.00415804	-0.120739
NUP37	ENSG00000075188	0.329292	0.157718	0.118987	-0.0960169	-0.50998
SEMA3A	ENSG00000075213	0.19377	0.0670956	-0.307024	0.0309756	0.0151828
GTSE1	ENSG00000075218	-0.029977	0.210417	0.0730792	-0.140225	-0.113294
SEMA3C	ENSG00000075223	0.415747	0.126397	-0.00847302	-0.0120089	-0.521662
TTC38	ENSG00000075234	0.0410637	0.110774	-0.00938876	-0.0399954	-0.102454
ACAT1	ENSG00000075239	0.513898	0.428414	0.0952921	-0.0868993	-0.950705
GRAMD4	ENSG00000075240	-0.0859266	-0.0399805	-0.0676323	0.149331	0.0442088
CELSR1	ENSG00000075275	0.383435	0.314071	0.19319	-0.0894772	-0.801219
WNT8B	ENSG00000075290	0.0529425	0.0680104	0.28596	-0.155363	-0.25155
ZNF638	ENSG00000075292	-0.00718642	0.0304473	0.00247734	-0.0494754	0.0237372
SLC25A40	ENSG00000075303	0.340117	0.181795	-0.0120393	-0.101502	-0.408371
TIMM21	ENSG00000075336	0.383955	0.313651	0.118545	-0.164738	-0.651412
ADD2	ENSG00000075340	-0.232048	-0.130926	-0.0148417	0.000644188	0.377172
FGF4	ENSG00000075388	-0.00637189	-0.0108612	0.0127183	-0.0108612	0.0153761
RASAL2	ENSG00000075391	0.201828	-0.0833507	-0.0280126	0.0372227	-0.127688
VPS9D1	ENSG00000075399	-0.0281138	0.0839917	0.00828135	-0.0837683	0.019609
ZNF37A	ENSG00000075407	0.0615313	-0.0351284	-0.0230393	-0.0288866	0.025523
MARK3	ENSG00000075413	0.0851272	0.330038	0.0223741	-0.0917645	-0.345775
SLC25A3	ENSG00000075415	0.211	0.158382	0.0300931	-0.041119	-0.358355
FNDC3B	ENSG00000075420	0.102113	-0.133699	-0.118015	0.0560515	0.0935497
FOSL2	ENSG00000075426	-0.202385	-0.302814	-0.0346488	0.0744136	0.465435
CACNG5	ENSG00000075429	0.0336239	-0.0129347	0.00518012	-0.0129347	-0.0129347
CACNG4	ENSG00000075461	-0.0625613	-0.104817	-0.0428485	-0.144631	0.354858
FRYL	ENSG00000075539	0.0516667	0.0291324	-0.0771718	-0.0116776	0.00805027
TMEM131	ENSG00000075568	0.154103	0.0284627	0.0049617	-0.0458341	-0.141694
FSCN1	ENSG00000075618	-0.387014	-0.254459	-0.171014	-0.0456114	0.858098
ACTB	ENSG00000075624	-0.527911	-0.308834	-0.117322	0.0485796	0.905488
MOCOS	ENSG00000075643	-0.201465	-0.341793	-0.0431104	0.224323	0.362046
PLD1	ENSG00000075651	0.175637	0.24496	0.0767883	-0.0501668	-0.447218
ATP12A	ENSG00000075673	-0.057071	-0.0150791	0.00908404	0.16616	-0.103094
WDR62	ENSG00000075702	0.26895	-0.0217721	0.152296	-0.283492	-0.115982
DLG1	ENSG00000075711	0.242131	-0.0403569	0.0427961	0.114449	-0.359018
RAB7A	ENSG00000075785	0.104615	0.063352	0.0393041	-0.0325413	-0.17473
BCAP29	ENSG00000075790	0.136486	0.0058979	0.0178667	-0.0242507	-0.136
SEC31B	ENSG00000075826	0.012118	0.162382	0.0117615	-0.024293	-0.161969
SART3	ENSG00000075856	0.00863979	0.0216398	0.0367964	0.00211009	-0.0691861
ARHGAP15	ENSG00000075884	-0.230109	-0.213671	-0.122711	0.0144026	0.552089
TUBA3D	ENSG00000075886	0.321902	0.692966	0.210975	0.195268	-1.42111
PAX2	ENSG00000075891	0.0319007	0.0717637	0.0530909	-0.162362	0.0056071
EXOSC7	ENSG00000075914	0.0634854	0.10628	0.161543	-0.0440851	-0.287223
KIFAP3	ENSG00000075945	0.301527	0.185168	0.00457184	-0.00895996	-0.482307
MKRN2	ENSG00000075975	0.149273	0.0747257	0.0687661	-0.021297	-0.271468
MCM6	ENSG00000076003	-0.0974174	-0.135613	-0.0295622	-0.0627573	0.32535
REXO2	ENSG00000076043	0.274544	0.205068	0.111233	-0.0429176	-0.547928
RBM7	ENSG00000076053	0.0676021	-0.0836785	-0.0598713	-0.000842808	0.0767904
RBMS2	ENSG00000076067	-0.118198	-0.251985	-0.0235764	0.00917547	0.384584
BAZ2A	ENSG00000076108	-0.15811	-0.123228	-0.0549411	0.0841335	0.252145
PTPN23	ENSG00000076201	-0.105751	-0.0463151	-0.0142609	0.0209804	0.145347
MLH1	ENSG00000076242	0.306445	0.205823	0.0531796	-0.0309203	-0.534528
UNG	ENSG00000076248	0.175914	0.0610465	0.134301	-0.0660314	-0.30523
FMO4	ENSG00000076258	0.336308	0.175356	0.0628162	-0.203429	-0.371051
KLHL20	ENSG00000076321	0.0505193	-0.0209304	-0.0532403	-0.0365901	0.0602414
RGS11	ENSG00000076344	-0.336907	0.0391283	0.0349544	-0.0713155	0.33414
SLC46A1	ENSG00000076351	0.0227203	0.123113	0.00669233	-0.0972985	-0.0552267
PLXNA2	ENSG00000076356	-0.315154	-0.408658	-0.00421864	0.0932442	0.634787
SPAG5	ENSG00000076382	-0.238047	-0.21436	0.0103793	0.170901	0.271126
ANKRD13A	ENSG00000076513	-0.0573681	-0.180007	0.00389925	0.155489	0.0779864
TPD52	ENSG00000076554	0.370172	0.178773	0.150147	-0.098802	-0.60029
ACACB	ENSG00000076555	0.22402	0.467585	-0.0412883	-0.117743	-0.532573
TRAF4	ENSG00000076604	-0.41364	-0.508954	-0.0803139	0.0586346	0.944273
PAG1	ENSG00000076641	-0.00293061	-0.159174	-0.119854	0.0404069	0.241551
GPATCH1	ENSG00000076650	0.0424763	0.0897249	0.00318123	-0.106895	-0.0284875
ICAM3	ENSG00000076662	-0.0729684	0.0332501	-0.0559776	-0.0958253	0.191521
NT5C2	ENSG00000076685	0.322588	0.125355	0.0951717	0.0363382	-0.579453
MCAM	ENSG00000076706	-0.306096	-0.278535	-0.0881867	0.151207	0.52161
GPC4	ENSG00000076716	0.103054	0.0680337	-0.126951	-0.0308696	-0.0132677
MBNL3	ENSG00000076770	0.239598	0.714714	0.120841	-0.182657	-0.892495
CAMSAP3	ENSG00000076826	0.223045	0.486935	-0.237435	-0.180192	-0.292353
RAP1GAP	ENSG00000076864	0.357478	0.271577	-0.0707097	-0.0134174	-0.544928
XAB2	ENSG00000076924	-0.182497	0.0258008	0.0353221	-0.0229731	0.144347
ARHGEF1	ENSG00000076928	-0.359237	-0.198655	-0.0382952	0.0682961	0.527891
STXBP2	ENSG00000076944	-0.0139063	-0.291292	-0.0764402	0.166409	0.215229
MAP2K7	ENSG00000076984	-0.129898	-0.005772	-0.0107799	-0.00138778	0.147837
NMRK2	ENSG00000077009	-0.0454718	-0.063607	0.0828288	-0.198077	0.224327
DGKD	ENSG00000077044	-0.0830964	-0.270643	0.0590818	0.180673	0.113984
CTTNBP2	ENSG00000077063	-0.190855	-0.00680955	-0.0981185	-0.000727307	0.296511
ACTL6B	ENSG00000077080	-0.0173382	0.0263858	-0.0403351	-0.00432246	0.0356099
RARB	ENSG00000077092	0.299522	0.307384	0.0418927	-0.155901	-0.492898
TOP2B	ENSG00000077097	0.24689	0.10726	-0.0225013	-0.0648042	-0.266844
TM9SF3	ENSG00000077147	0.0137502	-0.0979736	-0.0939715	0.0279549	0.15024
NFKB2	ENSG00000077150	-0.27864	-0.465609	-0.127997	0.0944609	0.777785
UBE2T	ENSG00000077152	0.339456	0.260477	0.11766	0.119363	-0.836956
PPP1R12B	ENSG00000077157	0.490089	0.398406	0.0231418	-0.17081	-0.740827
DNAJC10	ENSG00000077232	-0.0587506	-0.15174	-0.0277977	0.0318736	0.206415
GTF3C1	ENSG00000077235	0.062292	0.0291281	0.0317966	-0.00710742	-0.116109
IL4R	ENSG00000077238	-0.495251	-0.571716	-0.112425	0.24105	0.938343
USP33	ENSG00000077254	0.0802427	0.0369841	-0.050625	0.0165994	-0.0832012
PAK3	ENSG00000077264	-0.14759	-0.423528	-0.116382	0.0393875	0.648112
CAPN6	ENSG00000077274	-0.162104	-0.641852	-0.363921	0.485104	0.682774
DCX	ENSG00000077279	0.228883	-0.0554116	-0.0224928	-0.428892	0.277914
SNRPA	ENSG00000077312	-0.206646	-0.140545	0.0243195	0.0700949	0.252777
SPAG6	ENSG00000077327	-0.261895	0.00768787	0.172553	-0.0271822	0.108836
EXOSC5	ENSG00000077348	-0.0401422	0.0398587	0.173926	0.00742366	-0.181066
DYNC1I2	ENSG00000077380	0.219106	0.0848295	0.0466043	-0.0525216	-0.298019
APBB1IP	ENSG00000077420	-0.164822	-0.104207	-0.18507	0.177689	0.276409
LRCH4	ENSG00000077454	-0.201169	-0.0911329	0.0269465	0.0794467	0.185908
FAM76B	ENSG00000077458	-0.108688	-0.0733078	-0.113836	0.0477573	0.248074
SIRT6	ENSG00000077463	-0.23455	-0.0594439	0.0284334	-0.00151217	0.267072
TYR	ENSG00000077498	-0.326675	0.0593386	-0.0473665	0.158319	0.156384
POLD3	ENSG00000077514	-0.0298266	-0.0985897	-0.0643123	0.0793477	0.113381
ACTN2	ENSG00000077522	0.388291	0.327039	0.0840695	-0.0136161	-0.785783
CAPZB	ENSG00000077549	-0.00188516	-0.0292359	-0.00129777	-0.00325177	0.0356706
GPR137B	ENSG00000077585	0.299345	0.191101	0.0428619	0.0278485	-0.561157
NAALAD2	ENSG00000077616	-0.0643262	0.0156754	-0.141299	-0.110273	0.300223
JADE1	ENSG00000077684	-0.0806191	0.0221295	0.00828743	0.0478117	0.00239049
SLC25A43	ENSG00000077713	-0.27248	-0.261996	-0.140994	0.127555	0.547915
UBE2A	ENSG00000077721	0.189074	0.0693138	0.0530719	-0.00462397	-0.306836
FGFR1	ENSG00000077782	-0.198668	-0.17943	0.0308697	0.0672181	0.280009
FKBP6	ENSG00000077800	-0.215489	0.192173	0.159461	-0.160874	0.0247294
GTF2I	ENSG00000077809	0.402851	0.184469	0.0295646	-0.00738012	-0.609505
SMC1B	ENSG00000077935	0.1846	-0.286569	-0.0552587	0.0692636	0.0879643
FBLN1	ENSG00000077942	-0.619263	-0.175065	-0.320359	0.183645	0.931043
ITGA8	ENSG00000077943	-0.269507	0.0568583	-0.0622723	-0.0784295	0.35335
CST7	ENSG00000077984	0.0674113	-0.478618	-0.324014	0.0323005	0.702921
MAP2	ENSG00000078018	-0.161065	-0.0750618	-0.0574759	-0.0692367	0.362839
PIAS2	ENSG00000078043	0.0696331	-0.0156732	-0.00949668	-0.0386217	-0.00584154
AMPH	ENSG00000078053	-0.0170906	-0.180635	-0.126133	0.0753136	0.248544
ARAF	ENSG00000078061	0.111278	0.0598322	0.0954224	-0.00310612	-0.263426
MCCC1	ENSG00000078070	0.467741	0.37175	0.140698	-0.00713123	-0.973058
LAMP3	ENSG00000078081	0.104797	-0.0612479	-0.284391	0.0918664	0.148975
FAP	ENSG00000078098	-0.286761	-0.332382	-0.380751	0.173232	0.826662
NEBL	ENSG00000078114	0.480486	0.413387	0.0908964	-0.129332	-0.855437
ACER3	ENSG00000078124	-0.0105804	-0.177324	-0.0382377	0.0344462	0.191696
UBE2K	ENSG00000078140	0.0477179	-0.00497065	-0.00899164	-0.0114322	-0.0223234
PIK3C3	ENSG00000078142	0.145137	0.00858229	-0.0183469	0.0118884	-0.147261
N4BP2	ENSG00000078177	0.160916	0.0777724	-0.109757	-0.0662614	-0.06267
C12orf5	ENSG00000078237	0.337281	0.142617	0.108872	-0.0702488	-0.518522
TULP3	ENSG00000078246	-0.266477	-0.184456	-0.173759	0.0758748	0.548817
SYNJ2	ENSG00000078269	0.175643	-0.0366624	0.058865	-0.0472184	-0.150627
ADCY2	ENSG00000078295	-0.440539	0.191405	-0.399118	0.182053	0.4662
PPP2R5C	ENSG00000078304	0.282728	0.153228	-0.027704	0.00623063	-0.414482
PMS2P1	ENSG00000078319	0.130108	-0.0268323	0.0992637	0.0237408	-0.226281
RBFOX1	ENSG00000078328	0.439009	0.368624	0.0290168	-0.0558463	-0.780804
GNB1	ENSG00000078369	-0.132758	-0.142797	-0.0774868	0.0184347	0.334607
HOXA9	ENSG00000078399	-0.447004	-0.23652	0.13648	0.294857	0.252187
EDN1	ENSG00000078401	-0.375034	-0.189038	0.00421043	0.492767	0.0670944
MLLT10	ENSG00000078403	0.168923	0.170646	0.058725	-0.0947174	-0.303576
ZCWPW1	ENSG00000078487	0.131752	0.108072	0.0895394	-0.0727934	-0.25657
ADCYAP1R1	ENSG00000078549	-0.245952	0.0218678	-0.0374104	0.0748697	0.186625
FGF20	ENSG00000078579	-0.0381629	-0.0143266	-0.132457	0.0586319	0.126315
P2RY10	ENSG00000078589	0.0765514	-0.208015	-0.139335	0.281212	-0.0104129
ITM2A	ENSG00000078596	-0.35089	-0.127258	-0.102683	-0.0976419	0.678473
NRD1	ENSG00000078618	0.162255	0.165976	-0.00299958	-0.00942482	-0.315806
VDAC3	ENSG00000078668	0.396242	0.305622	0.0532201	-0.0916534	-0.663431
PCM1	ENSG00000078674	0.308353	0.223957	0.0167664	-0.0662372	-0.48284
TNRC6C	ENSG00000078687	0.0451122	0.110387	0.0213051	-0.120436	-0.0563681
CBFA2T2	ENSG00000078699	-0.0512322	0.0279711	0.00897761	-0.0559337	0.0702172
BRINP1	ENSG00000078725	0.00516345	0.271792	0.338749	-0.55256	-0.0631452
ITCH	ENSG00000078747	0.169858	0.0209405	-0.00156078	-0.0392637	-0.149974
PKD2L2	ENSG00000078795	0.456523	0.375258	0.105824	-0.217166	-0.720439
TP53INP2	ENSG00000078804	0.307439	0.154476	-0.0231102	-0.0489523	-0.389852
SDF4	ENSG00000078808	-0.243001	-0.0841821	-0.00544687	0.0419085	0.290722
MYH7B	ENSG00000078814	0.161912	0.361815	0.174136	-0.368573	-0.32929
BPIFB2	ENSG00000078898	-0.264325	0.0348569	0.00866516	-0.187355	0.408158
TP73	ENSG00000078900	-0.300685	-0.0391245	0.0878805	-0.134167	0.386096
TOLLIP	ENSG00000078902	-0.0640244	0.0650461	0.0564942	-0.0239772	-0.0335387
UBE2D4	ENSG00000078967	0.06212	0.115776	0.0713473	-0.0164543	-0.232789
CLUL1	ENSG00000079101	0.0312321	0.185759	-0.102352	-0.051077	-0.0635614
RUNX1T1	ENSG00000079102	0.10626	0.118342	0.0401645	-0.133284	-0.131482
CDH17	ENSG00000079112	0.35956	0.344528	0.101874	-0.3564	-0.449562
THOC1	ENSG00000079134	-0.115535	-0.122876	-0.0312332	-0.0462158	0.31586
FKBP7	ENSG00000079150	-0.0602574	-0.0492929	-0.0653411	0.00348883	0.171402
OSBPL6	ENSG00000079156	0.241077	0.149774	0.0106092	0.0128893	-0.41435
SLC1A3	ENSG00000079215	0.270885	0.355608	0.105818	-0.0476152	-0.684696
XRCC5	ENSG00000079246	0.10071	0.00359312	-0.00648188	-0.005009	-0.0928118
LXN	ENSG00000079257	-0.182719	-0.425881	-0.183872	0.211536	0.580936
SP140	ENSG00000079263	-0.193797	-0.644661	0.0173506	0.0194658	0.801641
MKNK1	ENSG00000079277	-0.065378	0.0133422	-0.03001	0.043587	0.0384589
TNS1	ENSG00000079308	0.269794	0.335386	0.0493356	-0.0937607	-0.560755
REXO1	ENSG00000079313	-0.208511	-0.0963077	0.0409598	0.0233095	0.240549
SAR1A	ENSG00000079332	0.0106216	-0.0754989	-0.0478294	0.0129247	0.099782
CDC14A	ENSG00000079335	-0.204648	-0.110701	0.0353033	-0.0195055	0.299551
RAPGEF3	ENSG00000079337	-0.402072	-0.0795633	0.019063	0.0578292	0.404744
CEACAM1	ENSG00000079385	-0.14788	-0.394122	-0.101063	0.0404798	0.602586
SENP1	ENSG00000079387	-0.044057	-0.123977	-0.0362232	0.0139196	0.190338
DUSP13	ENSG00000079393	0.362995	0.132481	0.445314	-0.174538	-0.766252
CIC	ENSG00000079432	-0.137865	-0.112488	-0.0570944	0.0174054	0.290042
LIPE	ENSG00000079435	0.0662301	0.158496	0.04328	0.130881	-0.398887
FDFT1	ENSG00000079459	0.176687	0.208768	0.0241033	-0.0169728	-0.392586
PAFAH1B3	ENSG00000079462	-0.164367	-0.151545	-0.13864	0.0733966	0.381156
OPHN1	ENSG00000079482	-0.0115846	-0.039711	0.00692985	0.0689607	-0.0245949
AFM	ENSG00000079557	-0.142566	0.0978251	-0.0387496	0.0806877	0.00280292
KIF22	ENSG00000079616	-0.280402	-0.036881	0.165235	-0.103363	0.255411
SCGN	ENSG00000079689	0.121988	0.692453	0.0135317	0.26778	-1.09575
LRRC16A	ENSG00000079691	0.0452096	0.15377	-0.130579	0.0583089	-0.126709
PGM1	ENSG00000079739	0.478393	0.355896	0.062981	-0.00930144	-0.887968
DDX1	ENSG00000079785	0.409187	0.223685	0.13893	-0.175145	-0.596658
DNM2	ENSG00000079805	-0.0232712	0.0713271	-0.0137446	-0.0121013	-0.02221
EPB41L2	ENSG00000079819	-0.287539	-0.146046	-0.113964	-0.0324261	0.579976
RIMS1	ENSG00000079841	0.0223544	0.00782392	0.226088	-0.281302	0.0250354
MOXD1	ENSG00000079931	-0.266597	-0.595875	-0.405722	0.388335	0.87986
STX7	ENSG00000079950	0.0918887	0.102884	-0.0508135	-0.0808338	-0.0631256
RABL2B	ENSG00000079974	-0.0860185	-0.163228	-0.00576709	0.0314177	0.223596
KEAP1	ENSG00000079999	0.0162447	0.149907	0.0440103	-0.074597	-0.135565
DDX43	ENSG00000080007	-0.106207	-0.0781716	0.0241003	0.0575625	0.102716
PTPRH	ENSG00000080031	-0.0417413	-0.217997	-0.101888	0.242736	0.11889
DCT	ENSG00000080166	-0.172625	0.0478938	0.0188955	-0.182626	0.288461
SLC35C2	ENSG00000080189	-0.240064	-0.112577	-0.0303287	0.0371355	0.345834
CRYBG3	ENSG00000080200	0.283647	0.0223547	-0.0162479	0.0185895	-0.308343
EPHA6	ENSG00000080224	-0.49953	0.232822	-0.108527	-0.114607	0.489842
SCTR	ENSG00000080293	0.357085	0.533192	0.139958	-0.130497	-0.899737
RFX3	ENSG00000080298	-0.0252977	-0.290708	-0.172917	0.0984656	0.390456
RIF1	ENSG00000080345	0.017076	-0.0889835	-0.119977	0.0162374	0.175647
RAB21	ENSG00000080371	0.16159	0.0387907	0.0631488	0.0258316	-0.289361
SLC4A4	ENSG00000080493	0.327491	0.188966	0.0512512	-0.0935372	-0.474171
SMARCA2	ENSG00000080503	0.0970015	0.14087	-0.0479343	-0.0740574	-0.11588
RDH8	ENSG00000080511	-0.204416	-0.0770701	-0.214695	0.365685	0.130496
SESN1	ENSG00000080546	0.0786652	0.121542	-0.0565037	-0.0642255	-0.0794779
MID2	ENSG00000080561	-0.129132	-0.0497216	-0.0679483	0.0383126	0.208489
PIH1D3	ENSG00000080572	-0.0596985	0.0120978	0.0765827	0.0204724	-0.0494544
COL5A3	ENSG00000080573	-0.510464	-0.0316245	-0.0728446	0.0918893	0.523044
SRCAP	ENSG00000080603	0.0454668	0.0349946	-0.0119101	0.00678764	-0.075339
KIAA0020	ENSG00000080608	-0.0220898	-0.211451	0.0355911	0.0800986	0.117851
CPB2	ENSG00000080618	-0.0987325	0.336702	0.20171	-0.0846609	-0.355019
CHRNA3	ENSG00000080644	0.365992	0.160466	-0.10813	-0.482061	0.0637332
KCNN2	ENSG00000080709	0.60104	0.371752	0.221407	-0.284459	-0.90974
CNOT4	ENSG00000080802	0.192225	0.152312	0.0142011	-0.0600405	-0.298697
PSEN1	ENSG00000080815	0.0304952	-0.0494889	-0.069831	0.020268	0.0685568
CPOX	ENSG00000080819	0.0636634	0.0485635	-0.0527933	-0.0461713	-0.0132623
CLDND1	ENSG00000080822	-0.0161072	-0.0844188	-0.0625777	0.00314509	0.159959
MOK	ENSG00000080823	-0.100575	-0.0965515	-0.0222594	0.0756168	0.143769
HSP90AA1	ENSG00000080824	0.223196	-0.0953605	0.304675	-0.148935	-0.283576
RBL1	ENSG00000080839	0.125838	0.101384	-0.00165529	-0.0856951	-0.139871
DLGAP4	ENSG00000080845	-0.18855	-0.164735	0.0164586	-0.0179605	0.354787
IGSF9B	ENSG00000080854	0.375196	0.228934	0.223559	-0.101013	-0.726677
CFHR2	ENSG00000080910	-0.162742	0.171146	0.177243	-0.128136	-0.0575104
CROCCP3	ENSG00000080947	-0.128454	0.00414098	-0.016918	-0.156094	0.297324
NDC80	ENSG00000080986	-0.270158	-0.209084	-0.0388931	-0.2227	0.740836
AP4E1	ENSG00000081014	0.216927	0.0876796	0.0230135	0.0165892	-0.344209
RSBN1	ENSG00000081019	0.0294081	-0.0246622	-0.110111	-0.00228479	0.10765
MAGI3	ENSG00000081026	0.174809	-0.0222294	-0.0134223	0.00320656	-0.142363
CXCL2	ENSG00000081041	-0.667424	-0.223857	-0.356131	-0.260734	1.50815
AFP	ENSG00000081051	-0.154085	-0.182355	-0.0855714	0.0091574	0.412854
COL4A4	ENSG00000081052	-0.278404	-0.180629	-0.138038	0.118538	0.478534
TCF7	ENSG00000081059	0.406705	0.0800181	-0.102967	0.0595805	-0.443336
OSTM1	ENSG00000081087	0.0643468	0.10368	-0.0530326	-0.000598128	-0.114396
CDH7	ENSG00000081138	-0.121001	0.110087	-0.117705	0.0255724	0.103047
IMPG2	ENSG00000081148	0.334641	0.128899	-0.043735	-0.104506	-0.315298
PCNP	ENSG00000081154	0.0705707	0.00600417	-0.0622209	-0.0366604	0.0223064
EXD2	ENSG00000081177	0.284759	0.160457	0.0503868	-0.0577898	-0.437813
ARG2	ENSG00000081181	0.193993	-0.0617245	0.0404852	0.343611	-0.516365
MEF2C	ENSG00000081189	-0.0142856	-0.140093	-0.0874511	-0.00728251	0.249113
PTPRC	ENSG00000081237	0.0516434	-0.388223	-0.0922763	0.159387	0.269469
CACNA1S	ENSG00000081248	0.0310424	0.273147	-0.200584	-0.0332425	-0.0703625
PKP1	ENSG00000081277	-0.255373	-0.100035	0.0131403	0.086309	0.255958
UBA5	ENSG00000081307	0.126242	0.0576433	0.0145647	-0.0136829	-0.184767
STK17B	ENSG00000081320	-0.181769	-0.250926	-0.0725531	0.172397	0.332851
CDC14B	ENSG00000081377	0.241435	0.0349026	-0.045982	0.0769681	-0.307324
ZNF510	ENSG00000081386	0.209175	0.0416317	-0.0843944	0.0400995	-0.206512
LRP2	ENSG00000081479	0.168005	-0.300111	-0.282832	0.184099	0.230839
ZNF506	ENSG00000081665	-0.144755	-0.122458	-0.00278564	-0.0341926	0.304191
JMJD4	ENSG00000081692	-0.099917	-0.110541	0.078082	0.075599	0.0567769
DUSP12	ENSG00000081721	-0.0940534	-0.109245	0.0341564	0.0500714	0.11907
AACS	ENSG00000081760	0.071147	0.148761	0.031463	-0.0472812	-0.20409
KIAA0141	ENSG00000081791	0.099335	0.026343	0.00968743	-0.0491888	-0.0861766
SLC13A1	ENSG00000081800	-0.0299801	-0.0327292	-0.0187651	0.105679	-0.0242043
CADPS2	ENSG00000081803	0.0859683	0.0305853	0.0278007	-0.0791156	-0.0652387
PCDHB4	ENSG00000081818	-0.189806	-0.147687	-0.0808007	0.0481076	0.370187
PCDHA6	ENSG00000081842	0.0342506	0.072247	-0.301296	-0.0937889	0.288587
PCDHGA2	ENSG00000081853	0.488271	0.284724	0.0956526	0.0441441	-0.912791
HSPB11	ENSG00000081870	0.0451081	-2.01142e-05	-0.0576371	-0.0134488	0.0259978
PHLPP1	ENSG00000081913	-0.0292091	0.0519097	-0.0738477	-0.0697487	0.120896
ATP8B1	ENSG00000081923	-0.243539	-0.247166	-0.129513	0.00227831	0.617941
IL12RB2	ENSG00000081985	0.401649	0.0351475	0.148338	0.170122	-0.755257
SMARCD3	ENSG00000082014	-0.0248756	0.0779327	0.162642	-0.0390652	-0.176634
WDR70	ENSG00000082068	0.0471576	0.0161051	0.0309568	0.0327709	-0.12699
FYB	ENSG00000082074	0.142839	-0.318968	0.0320256	0.157002	-0.0128995
MPP4	ENSG00000082126	0.466197	-0.162637	-0.151346	-0.199497	0.047283
STRADB	ENSG00000082146	0.399356	0.357686	0.119781	-0.04223	-0.834593
BZW1	ENSG00000082153	-0.135811	-0.202009	-0.059714	0.120708	0.276826
PGR	ENSG00000082175	0.464378	0.268312	-0.00985104	-0.109161	-0.613678
C1QTNF3	ENSG00000082196	-0.181289	-0.0607198	-0.021641	-0.0627077	0.326357
ME2	ENSG00000082212	0.465673	0.290299	0.103973	-0.074331	-0.785614
C5orf22	ENSG00000082213	0.32536	0.172102	0.0810611	-0.0269363	-0.551587
CCNT2	ENSG00000082258	-0.0118165	-0.0451874	-0.0167624	-0.00135048	0.0751167
FAM135A	ENSG00000082269	0.119983	0.0661224	-0.0858232	-0.0126499	-0.0876318
COL19A1	ENSG00000082293	0.968973	0.396834	0.147398	0.125439	-1.63864
EPB41L3	ENSG00000082397	-0.298552	-0.278886	-0.233853	0.171916	0.639375
COBLL1	ENSG00000082438	-0.105896	-0.153119	-0.0917507	-0.0706712	0.421437
DLG3	ENSG00000082458	0.128181	0.176924	0.0139492	-0.0847088	-0.234346
KCNK2	ENSG00000082482	-0.419388	0.382446	-0.372432	-0.0818398	0.491215
SERTAD4	ENSG00000082497	-0.111503	0.0486828	-0.373569	-0.251816	0.688205
TRAF5	ENSG00000082512	-0.325936	-0.237289	-0.134507	0.0198258	0.677906
MRPL22	ENSG00000082515	0.14394	0.0847514	0.11484	-0.0687333	-0.274798
GEMIN5	ENSG00000082516	0.202373	0.0858414	0.101731	-0.0418002	-0.348145
OPRK1	ENSG00000082556	0.0277154	0.148458	-0.140314	0.23539	-0.271249
NFE2L1	ENSG00000082641	0.227275	0.391591	-0.0180698	-0.122818	-0.477978
SEMA5B	ENSG00000082684	-0.170648	-0.00650482	0.0357732	-0.119339	0.260718
GSK3B	ENSG00000082701	0.270252	0.0726568	-0.0155058	-0.0372634	-0.29014
ITGB5	ENSG00000082781	-0.215145	-0.081085	-0.0619513	0.0744294	0.283752
ERC1	ENSG00000082805	0.11743	0.0782968	-0.048484	-0.0640109	-0.0832318
XPO1	ENSG00000082898	0.0515134	0.0277858	-0.0300409	-0.00840567	-0.0408527
C4orf6	ENSG00000082929	-0.147176	0.0900608	0.00308941	-0.0218515	0.0758777
RNF13	ENSG00000082996	0.0170275	-0.01462	-0.0573563	0.0355584	0.0193904
TRPM3	ENSG00000083067	-0.0558189	0.034738	0.0497142	0.35363	-0.382264
PALB2	ENSG00000083093	0.173035	0.06663	0.0342229	-0.0606992	-0.213189
DOPEY1	ENSG00000083097	0.174913	0.141642	-0.0153969	-0.0189021	-0.282255
LYRM2	ENSG00000083099	0.309001	0.219047	0.119662	-0.0758085	-0.571901
BCKDHB	ENSG00000083123	0.412354	0.410824	0.0902475	-0.0562263	-0.857199
KAT6A	ENSG00000083168	-0.0579791	-0.105652	-0.0487742	0.00470894	0.207696
ZCCHC6	ENSG00000083223	0.0658337	-0.0325927	-0.0469002	0.0257401	-0.0120809
ULK2	ENSG00000083290	0.180549	0.204855	0.00966631	-0.0852962	-0.309774
GRHL2	ENSG00000083307	0.161835	0.250603	-0.218999	0.011379	-0.204817
TNPO1	ENSG00000083312	0.0957858	0.0166593	-0.0468601	-0.00299425	-0.0625907
PLOD1	ENSG00000083444	-0.323006	-0.118126	-0.0766488	0.0237115	0.494069
P2RX5	ENSG00000083454	0.381334	0.223985	0.178725	-0.0508721	-0.733172
ITGAE	ENSG00000083457	0.0360801	-0.00446806	0.0166426	0.0553242	-0.103579
DIS3	ENSG00000083520	0.141582	-0.0250533	0.00389561	-0.0327726	-0.087652
PIBF1	ENSG00000083535	0.104946	-0.013197	-0.0283796	-0.00986404	-0.0535055
TDRD3	ENSG00000083544	0.0563609	0.0214354	-0.00195555	-0.0595865	-0.0162543
AC000111.6	ENSG00000083622	0	0	0	0	0
NUFIP1	ENSG00000083635	0.162737	-0.0474947	0.0669938	0.0209021	-0.203138
PDS5B	ENSG00000083642	0.0650664	-0.0464017	-0.0931722	-0.00836379	0.0828713
OXCT1	ENSG00000083720	0.749733	0.464657	0.0750673	-0.0347714	-1.25469
RRAGB	ENSG00000083750	0.0887638	0.0887602	0.0197013	-0.0212164	-0.176009
EPYC	ENSG00000083782	0.0245796	0.165796	-0.102187	-0.197431	0.109242
CYLD	ENSG00000083799	0.224917	-0.0340161	0.0321362	-0.0359916	-0.187046
SLC27A5	ENSG00000083807	-0.120117	-0.056691	0.070827	-0.00313325	0.109114
ZNF324	ENSG00000083812	0.0100525	-0.0170889	0.0711917	0.0444178	-0.108573
ZNF671	ENSG00000083814	0.146633	0.172275	-0.0260702	-0.0570239	-0.235814
ZNF416	ENSG00000083817	0.306041	0.198506	0.0603793	-0.0600558	-0.50487
ZNF586	ENSG00000083828	-0.028641	0.0186214	0.0158485	-0.0094942	0.00366536
ZNF446	ENSG00000083838	-0.0567853	0.0191688	0.0255338	0.07047	-0.0583873
ZNF264	ENSG00000083844	0.224061	0.0364281	0.0362473	0.0228321	-0.319569
RPS5	ENSG00000083845	-0.281841	-0.141351	-0.0486966	0.145811	0.326078
FAT1	ENSG00000083857	0.287245	0.0178571	-0.0496042	0.0180708	-0.273569
YTHDC1	ENSG00000083896	0.0181897	0.00390751	-0.0108038	-0.0149661	0.00367271
CHMP2B	ENSG00000083937	0.203053	0.0287813	0.00978759	-0.021205	-0.220417
SMAP2	ENSG00000084070	-0.114165	-0.179298	0.0122061	0.158443	0.122814
PPIE	ENSG00000084072	-0.00234308	-0.0152234	0.0529987	-0.0423237	0.00689158
ZMPSTE24	ENSG00000084073	0.181772	0.0844394	-0.0660447	-0.0165983	-0.183568
STARD7	ENSG00000084090	0.359971	0.206992	0.00981985	0.0470816	-0.623864
NOA1	ENSG00000084092	0.254868	0.220374	0.0417639	0.000908327	-0.517915
REST	ENSG00000084093	0.0942853	0.0366527	-0.0508757	-0.0616985	-0.0183639
HAL	ENSG00000084110	-0.0509603	-0.432094	-0.153677	0.231715	0.405016
SSH1	ENSG00000084112	-0.0210754	-0.162037	-0.0159162	-7.27088e-05	0.199102
GSTP1	ENSG00000084207	-0.253121	-0.0464733	0.108685	0.00314216	0.187767
APLP2	ENSG00000084234	0.189024	0.113837	-0.0240924	-0.0486169	-0.230152
KIAA1467	ENSG00000084444	-0.118533	-0.0526921	-0.10137	0.0203074	0.252288
SLCO1A2	ENSG00000084453	0.631761	0.30425	0.0379483	-0.701326	-0.272633
WBP11	ENSG00000084463	0.18032	0.0807702	0.0272792	0.0328543	-0.321224
EIF3I	ENSG00000084623	-0.0515284	-0.0541167	0.0590421	0.0712385	-0.0246355
NKAIN1	ENSG00000084628	0.120914	-0.111938	-0.108921	0.112777	-0.012832
COL16A1	ENSG00000084636	-0.303207	-0.0713192	-0.071485	-0.100019	0.54603
TXLNA	ENSG00000084652	-0.208831	-0.173104	-0.0737106	0.0448301	0.410815
APOB	ENSG00000084674	0.475966	0.753686	0.175971	-0.0272253	-1.3784
NCOA1	ENSG00000084676	0.0935742	-0.0279979	-0.0324871	-0.00909238	-0.0239968
AGBL5	ENSG00000084693	0.0690249	0.0692578	-0.0299356	-0.0112385	-0.0971086
EFR3B	ENSG00000084710	0.289302	0.0025337	0.128661	-0.101525	-0.318972
KIF3C	ENSG00000084731	-0.0892379	-0.0487228	-0.17174	-0.0936825	0.403383
RAB10	ENSG00000084733	0.179861	0.0924488	0.0370085	-0.0456352	-0.263683
GCKR	ENSG00000084734	-0.36834	-0.431712	0.214268	0.620778	-0.034994
HADHA	ENSG00000084754	0.327008	0.375732	0.0573791	-0.104569	-0.655551
MAPRE3	ENSG00000084764	0.0576357	0.190721	0.0824624	-0.0258563	-0.304963
CAD	ENSG00000084774	-0.180156	-0.109562	0.0159861	0.0444649	0.229267
CD59	ENSG00000085063	-0.0128147	-0.0609598	0.0287953	0.0955284	-0.0505493
CD82	ENSG00000085117	-0.136237	0.106769	0.0596248	-0.0565481	0.0263917
BCORL1	ENSG00000085185	-0.028017	-0.0048113	-0.0669974	-0.00986249	0.109688
ATRX	ENSG00000085224	0.196988	0.126759	-0.0660571	-0.0648595	-0.192831
TAF9	ENSG00000085231	0.131561	0.0304004	0.0601815	0.0203469	-0.24249
FCN1	ENSG00000085265	0.107776	-0.569679	-0.123369	0.134443	0.45083
MYNN	ENSG00000085274	0.124036	-0.0244652	0.0046872	-0.0926334	-0.0116248
MECOM	ENSG00000085276	-0.207807	-0.271899	-0.157723	0.0202917	0.617137
SCAMP1	ENSG00000085365	0.106372	0.0156327	-0.0647253	0.00310132	-0.0603805
PREP	ENSG00000085377	0.240501	0.108547	0.0251896	-0.0708415	-0.303395
HACE1	ENSG00000085382	-0.0297485	-0.077711	0.0090327	0.0359073	0.0625195
SEH1L	ENSG00000085415	0.0227435	-0.156963	0.0135967	0.0844679	0.0361545
WDR47	ENSG00000085433	0.234449	0.0638713	-0.0353668	-0.0908489	-0.172105
WDFY1	ENSG00000085449	-0.148728	-0.214882	-0.144875	0.0430125	0.465473
OVGP1	ENSG00000085465	-0.293244	-0.315415	-0.101277	0.168101	0.541835
SLC25A24	ENSG00000085491	0.10394	0.0657477	-0.0460876	-0.110913	-0.0126872
MAP3K4	ENSG00000085511	0.105348	0.0662591	0.0626973	-0.0605043	-0.1738
PILRA	ENSG00000085514	-0.341802	-0.137871	-0.0674754	0.313975	0.233174
IGSF9	ENSG00000085552	-0.0441776	-0.0937243	-0.175497	-0.122808	0.436206
ABCB1	ENSG00000085563	-0.23608	-0.108129	0.0525826	-0.0221353	0.313762
ZNF213	ENSG00000085644	0.00067575	0.0886101	0.0556688	-0.00930983	-0.135645
AKR1B1	ENSG00000085662	0.13851	0.16962	0.0749683	-0.0617952	-0.321302
CPNE3	ENSG00000085719	0.377529	0.116496	0.0231772	-0.127151	-0.390051
RRN3	ENSG00000085721	0.078264	0.0459399	0.153282	-0.112028	-0.165458
CTTN	ENSG00000085733	-0.133617	-0.0610207	-0.0342858	0.112092	0.116831
WNT11	ENSG00000085741	-0.0491977	0.151329	0.0505732	-0.168385	0.0156803
MTIF2	ENSG00000085760	0.416339	0.342082	0.125155	-0.0848926	-0.798684
DDHD2	ENSG00000085788	0.179907	0.03451	-0.0422658	-0.0389786	-0.133172
TTC39A	ENSG00000085831	0.388271	0.448276	0.256845	-0.230434	-0.862957
EPS15	ENSG00000085832	0.101894	0.0529516	-0.0256253	0.000298932	-0.129519
ORC1	ENSG00000085840	0.137423	-0.159646	-0.331337	0.370076	-0.0165151
MGST2	ENSG00000085871	0.100101	0.138808	-0.0173445	-0.07154	-0.150024
CHERP	ENSG00000085872	-0.0139856	0.0467827	0.0682982	-0.0236808	-0.0774146
ATG16L1	ENSG00000085978	0.0207646	0.0353988	0.0277173	-0.00977927	-0.0741014
USP40	ENSG00000085982	-0.117614	0.0227354	0.0463924	-0.0358471	0.0843335
POMGNT1	ENSG00000085998	0.123388	0.07858	0.0488354	0.00319111	-0.253994
RAD54L	ENSG00000085999	0.0531301	0.0561002	0.0421956	-0.106695	-0.0447309
MAST2	ENSG00000086015	0.0379988	0.10423	0.0919493	0.0250304	-0.259209
DNAJA1	ENSG00000086061	0.0362031	-0.0451674	0.0772244	-0.0979097	0.0296496
B4GALT1	ENSG00000086062	-0.207842	-0.203458	-0.115858	0.108871	0.418286
CHMP5	ENSG00000086065	0.0526735	0.0326981	0.000698929	-0.0511966	-0.0348738
NFX1	ENSG00000086102	0.174407	0.0713708	0.072469	-0.017572	-0.300675
AQP6	ENSG00000086159	-0.000443925	0.157109	-0.0607176	-0.0819358	-0.014012
DIMT1	ENSG00000086189	0.0935725	-0.0395502	-0.00659344	0.0200536	-0.0674824
IPO11	ENSG00000086200	0.195977	0.162936	0.092629	-0.051589	-0.399953
FOLH1	ENSG00000086205	-0.104846	-0.318712	-0.26267	-0.023705	0.709933
EIF2AK1	ENSG00000086232	0.128411	0.0851934	0.0422192	0.00081097	-0.256635
NME8	ENSG00000086288	-0.361236	-0.306103	-0.027982	0.0502595	0.645062
EPDR1	ENSG00000086289	0.448222	0.360699	0.0903943	-0.0808038	-0.818511
SNX10	ENSG00000086300	-0.0693662	0.117399	-0.106015	-0.000702717	0.0586848
SEPHS1	ENSG00000086475	0.0215297	0.0101706	-0.0372071	-0.0258376	0.0313443
MRPL28	ENSG00000086504	-0.115352	0.0197651	0.0964533	-0.0173152	0.0164485
HBQ1	ENSG00000086506	-0.142363	-0.244566	-0.0565067	-0.219174	0.66261
ITPKC	ENSG00000086544	-0.323091	-0.332357	0.10544	0.155093	0.394916
CEACAM6	ENSG00000086548	-0.0211708	0.00483538	-0.266478	0.158255	0.124559
FAT2	ENSG00000086570	0.0370951	-0.0092816	-0.129227	0.158003	-0.0565893
RBM22	ENSG00000086589	0.0137735	-0.0672903	0.0153787	-0.0188937	0.0570317
TMED2	ENSG00000086598	0.0349132	-0.0739565	-0.0330502	0.0133884	0.0587051
ERO1LB	ENSG00000086619	0.144943	0.0466513	0.025133	-0.0429649	-0.173763
ZFAND6	ENSG00000086666	0.194598	0.0949589	0.0094506	-0.00745433	-0.291553
HSD17B2	ENSG00000086696	-0.258985	0.027122	0.0969837	0.0504148	0.0844641
TXLNG	ENSG00000086712	0.0438194	-0.130902	-0.00589066	0.00495656	0.0880171
PPEF1	ENSG00000086717	0.375119	0.748639	-0.281174	0.299982	-1.14257
LAT2	ENSG00000086730	-0.148863	-0.153131	-0.0278263	0.0247161	0.305104
HUWE1	ENSG00000086758	0.223833	0.103372	0.0409545	-7.04439e-05	-0.368089
ZW10	ENSG00000086827	0.191531	0.0914859	0.0314074	-0.0307635	-0.283661
ALG9	ENSG00000086848	0.0400734	-0.103845	0.0074308	0.0661616	-0.00982061
MYBPC2	ENSG00000086967	-0.0477247	0.0476306	-0.279648	-0.0448606	0.324603
NOX4	ENSG00000086991	-0.53881	-0.343056	-0.1685	0.250663	0.799704
ACOX3	ENSG00000087008	0.0682186	-0.106056	0.0883798	0.0125117	-0.0630544
MTMR2	ENSG00000087053	0.0916099	-0.063644	0.0102483	-0.0138656	-0.0243486
PPP1R15A	ENSG00000087074	-0.255163	-0.146344	0.175781	-0.129027	0.354753
HSD17B14	ENSG00000087076	-0.329836	0.00993463	0.168972	-0.0420498	0.19298
TRIP6	ENSG00000087077	-0.272022	-0.245048	0.0355125	0.0404587	0.441099
ACHE	ENSG00000087085	-0.404294	-0.247004	-0.0799203	0.149699	0.581519
FTL	ENSG00000087086	-0.426046	-0.355091	-0.0975273	0.244858	0.633806
SRRT	ENSG00000087087	-0.202081	-0.0692078	-0.0455636	0.0918717	0.224981
BAX	ENSG00000087088	-0.248741	-0.245145	-0.0305482	0.046052	0.478382
NLK	ENSG00000087095	0.126467	-0.0552593	0.00350012	-0.0609201	-0.0137881
PIGS	ENSG00000087111	0.140302	0.0821394	0.0435285	0.0980523	-0.364022
ADAMTS2	ENSG00000087116	-0.563544	-0.236217	-0.227274	0.38729	0.639745
TMPRSS11E	ENSG00000087128	-0.186757	-0.0260034	0.194622	-0.156214	0.174353
ATXN7L3	ENSG00000087152	-0.0982162	-0.107605	-0.0444564	0.0873665	0.162911
PGS1	ENSG00000087157	-0.167417	-0.114026	-0.0211051	0.0679566	0.234592
PSMC5	ENSG00000087191	-0.0583707	0.0424247	0.0730798	0.0342106	-0.0913444
UIMC1	ENSG00000087206	-0.0245439	0.000388613	0.00367996	0.0467812	-0.0263059
CETP	ENSG00000087237	-0.166462	-0.388783	-0.0537367	0.0152464	0.593735
MMP2	ENSG00000087245	-0.591637	-0.25422	-0.382199	0.186426	1.04163
MT3	ENSG00000087250	0.176355	0.224824	-0.192259	-0.0302143	-0.178706
LPCAT2	ENSG00000087253	-0.258154	-0.215888	-0.242705	0.0969893	0.619758
GNAO1	ENSG00000087258	0.129133	0.272348	-0.0331181	-0.0190119	-0.349352
OGFOD1	ENSG00000087263	0.188934	0.0567195	0.0219192	-0.00208706	-0.265486
SH3BP2	ENSG00000087266	-0.148799	-0.164701	-0.0328999	0.025335	0.321065
NOP14	ENSG00000087269	0.171086	0.090442	0.0635549	0.0710608	-0.396143
ADD1	ENSG00000087274	-0.0496602	0.0235722	-0.0172585	-0.00106595	0.0444124
L2HGDH	ENSG00000087299	0.720847	0.476509	0.203528	-0.245646	-1.15524
TXNDC16	ENSG00000087301	0.105782	0.15616	-0.0990116	-0.0251599	-0.13777
C14orf166	ENSG00000087302	0.107878	0.10064	0.0504169	-0.0146676	-0.244268
NID2	ENSG00000087303	-0.0620914	-0.0188432	-0.129918	-0.0426382	0.253491
GMCL1	ENSG00000087338	0.0336745	0.0248772	-0.079075	0.0713598	-0.0508365
SF3B2	ENSG00000087365	-0.107134	-0.0418772	-0.0284156	0.0268138	0.150613
KLHL42	ENSG00000087448	-0.148897	-0.0663483	-0.0732509	0.0447996	0.243697
GNAS	ENSG00000087460	-0.000811997	0.0178906	-0.00805625	-0.00620431	-0.00281806
DNM1L	ENSG00000087470	0.20434	0.00369251	0.0190472	0.00636352	-0.233443
PTHLH	ENSG00000087494	-0.495275	-0.119921	-0.421917	-0.0524331	1.08955
PHACTR3	ENSG00000087495	0.524196	0.323041	-0.0294728	-0.0581382	-0.759626
ERGIC2	ENSG00000087502	0.244478	0.0607855	0.0586261	-0.0272897	-0.3366
TFAP2C	ENSG00000087510	-0.206976	-0.0677255	-0.109936	0.374178	0.010459
AURKA	ENSG00000087586	0.513697	0.371388	-0.0169415	-0.173485	-0.694658
CASS4	ENSG00000087589	0.0998463	-0.197745	-0.338593	0.109834	0.326657
PIR	ENSG00000087842	-0.0813468	-0.0305058	-0.017391	0.014951	0.114293
AAMDC	ENSG00000087884	0.219294	0.287159	0.117957	-0.0538053	-0.570605
RFX2	ENSG00000087903	-0.108522	-0.380858	-0.0110411	0.247199	0.253222
SLC6A14	ENSG00000087916	0.193907	0.169008	-0.14959	-0.00438556	-0.20894
METTL2A	ENSG00000087995	0.182861	0.0885384	0.105004	-0.0367337	-0.33967
SULT2B1	ENSG00000088002	-0.12088	0.0530173	0.000542069	-0.0931323	0.160453
ALG6	ENSG00000088035	-0.121492	-0.127538	-0.0734925	-0.00752844	0.330051
CNOT3	ENSG00000088038	-0.0949106	0.0103609	-0.039747	0.0423418	0.0819549
GP6	ENSG00000088053	-0.097799	0.282583	0.0685262	-0.182073	-0.0712377
PTPN4	ENSG00000088179	0.412339	0.17686	0.000656484	-0.096206	-0.493649
DDX18	ENSG00000088205	0.0650085	-0.0714479	-0.00603949	-0.032127	0.0446059
KHSRP	ENSG00000088247	-0.123095	-0.0565245	0.00523771	0.0393657	0.135016
GNA11	ENSG00000088256	-0.175706	-0.0352371	0.010678	0.00131573	0.198949
ASAP3	ENSG00000088280	-0.0517865	0.0895578	-0.0401801	0.0592783	-0.0568695
EDEM2	ENSG00000088298	-0.097025	-0.102674	-0.0467556	0.14063	0.105825
DNMT3B	ENSG00000088305	-0.0337176	0.0469644	-0.101969	-0.00971247	0.0984345
REM1	ENSG00000088320	-0.264455	-0.0725017	0.0197666	-0.184358	0.501548
TPX2	ENSG00000088325	-0.000863151	-0.408693	-0.130669	0.247067	0.293157
FER1L4	ENSG00000088340	-0.452991	-0.297777	0.0992058	-0.0739466	0.725508
PDRG1	ENSG00000088356	-0.00566865	0.0838303	0.0336884	-0.0358082	-0.0760419
EPB41L1	ENSG00000088367	-0.209719	-0.00353895	-0.0798292	-0.0463607	0.339448
SLC15A1	ENSG00000088386	-0.231924	0.121013	-0.0213567	0.129683	0.00258501
DOCK9	ENSG00000088387	-0.262818	-0.172123	-0.0112622	0.0975109	0.348693
ANKRD10	ENSG00000088448	-0.241287	-0.192834	-0.110748	0.0217362	0.523132
TGDS	ENSG00000088451	-0.0342429	-0.00967836	-0.000971962	-0.0286023	0.0734956
DOCK3	ENSG00000088538	0.307875	0.307711	0.176682	0.0648941	-0.857162
C3orf18	ENSG00000088543	0.197071	0.342274	0.0310159	-0.174666	-0.395695
COQ9	ENSG00000088682	0.182801	0.258229	0.122569	-0.0559645	-0.507634
TMEM40	ENSG00000088726	0.202071	0.22006	0.304073	-0.208996	-0.517208
KIF9	ENSG00000088727	0.222752	0.244765	0.0789929	-0.152128	-0.394381
ARHGAP28	ENSG00000088756	0.0264274	-0.235608	-0.269314	-0.0282238	0.506719
CRLS1	ENSG00000088766	0.186429	0.0702404	0.030964	-0.0178453	-0.269788
DEFB127	ENSG00000088782	0	0	0	0	0
PPP1R13B	ENSG00000088808	0.138062	0.315931	0.0538283	-0.109132	-0.398688
ATRN	ENSG00000088812	0.208653	0.122186	-0.010957	0.00285204	-0.322734
SMOX	ENSG00000088826	-0.401265	-0.382481	-0.0791382	0.122024	0.74086
SIGLEC1	ENSG00000088827	-0.123184	0.28868	0.0818618	0.191557	-0.438914
FKBP1A	ENSG00000088832	-0.195599	-0.277061	-0.0653107	0.0781078	0.459863
NSFL1C	ENSG00000088833	-0.0160651	0.0120358	0.0510958	-0.0255374	-0.0215291
SLC4A11	ENSG00000088836	-0.405548	-0.0900864	0.0321488	-0.129951	0.593437
C20orf194	ENSG00000088854	0.145292	0.073232	0.0594923	-0.0855843	-0.192432
ZNF343	ENSG00000088876	-0.114064	-0.088239	-0.0269289	0.0426406	0.186592
EBF4	ENSG00000088881	-0.393383	-0.228215	-0.00744576	0.0333949	0.595649
CPXM1	ENSG00000088882	-0.247514	-0.684277	0.191358	0.392924	0.347509
MAVS	ENSG00000088888	0.164195	0.185092	0.14086	0.00378821	-0.493935
LZTS3	ENSG00000088899	0.041306	0.172069	0.0704779	-0.108058	-0.175796
F11	ENSG00000088926	-0.332173	0.313912	0.207973	0.00719378	-0.196905
XRN2	ENSG00000088930	0.105709	-0.00106265	-0.0527233	0.033638	-0.0855616
PLK1S1	ENSG00000088970	0.0357781	0.162713	-0.00504006	-0.0204158	-0.173035
DYNLL1	ENSG00000088986	-0.222391	-0.0765219	-0.0525749	0.0284871	0.323001
TESC	ENSG00000088992	0.0137039	0.0501123	0.0292807	0.0356659	-0.128763
SNX5	ENSG00000089006	0.0386929	-0.0124772	-0.00323498	-0.0124591	-0.0105216
RPL6	ENSG00000089009	-0.140028	-0.0979073	-0.0254511	0.0818345	0.181552
SIRPG	ENSG00000089012	0.0263567	0.0784695	0.169083	-0.0256676	-0.248241
MAPKAPK5	ENSG00000089022	0.106792	0.0407366	0.0192327	0.00623105	-0.172993
P2RX7	ENSG00000089041	0.352703	0.263693	-0.0883886	-0.0491948	-0.478813
ESF1	ENSG00000089048	0.225525	0.0935487	0.051815	-0.0452547	-0.325634
RBBP9	ENSG00000089050	0.116394	-0.131159	0.030908	0.0331131	-0.0492558
ANAPC5	ENSG00000089053	-0.0146069	0.0169831	-0.0299495	0.0293942	-0.00182093
SLC23A2	ENSG00000089057	-0.150972	-0.197948	-0.0677635	0.0450344	0.371649
SLC8B1	ENSG00000089060	-0.301247	-0.170548	-0.0795101	0.0602173	0.491087
TMEM230	ENSG00000089063	0.102264	0.0695859	0.00176267	-0.0173461	-0.156266
DZANK1	ENSG00000089091	-0.0321416	0.00254147	0.000291664	0.102957	-0.0736489
KDM2B	ENSG00000089094	-0.0181535	0.0387029	-0.0198946	-0.105641	0.104986
C20orf26	ENSG00000089101	0.493185	0.61271	0.132716	-0.25945	-0.979162
LHX5	ENSG00000089116	-0.0136565	0.00447133	0.0940202	-0.0148054	-0.0700296
TASP1	ENSG00000089123	0.0346956	-0.0379648	-0.0754443	0.145817	-0.0671035
OAS1	ENSG00000089127	-0.212123	-0.157891	-0.209152	-0.0364302	0.615596
GCN1L1	ENSG00000089154	0.00335614	0.0131914	-0.0221601	0.0173872	-0.0117747
RPLP0	ENSG00000089157	-0.229897	-0.136037	-0.0294464	0.243048	0.152333
PXN	ENSG00000089159	-0.283631	-0.301005	-0.0242168	0.0633617	0.545491
SIRT4	ENSG00000089163	0.429681	0.391793	0.0189113	-0.210305	-0.63008
RPH3A	ENSG00000089169	0.461356	0.175081	-0.336987	0.0622624	-0.361712
KIF16B	ENSG00000089177	0.264915	0.153923	0.0623345	-0.0445832	-0.436588
TRMT6	ENSG00000089195	0.204223	-0.0860445	0.0358546	0.0661798	-0.220213
CHGB	ENSG00000089199	0.503958	0.495141	0.0215366	-0.207045	-0.813591
PEBP1	ENSG00000089220	0.0986912	0.180707	0.021338	-0.0358202	-0.264916
TBX5	ENSG00000089225	0.317221	0.496212	-0.131505	-0.0125263	-0.669401
BRAP	ENSG00000089234	0.091939	0.0894308	-0.0555793	-0.0349109	-0.0908795
ERP29	ENSG00000089248	0.0577594	0.170498	0.0182432	-0.00706213	-0.239438
NOS1	ENSG00000089250	-0.051574	0.41358	-0.15977	-0.095293	-0.106944
FUS	ENSG00000089280	-0.16915	-0.111153	0.00100327	0.0679483	0.211351
IGBP1	ENSG00000089289	0.144097	0.232277	0.0121922	-0.0328228	-0.355743
FXYD5	ENSG00000089327	-0.502832	-0.387655	-0.0598172	0.120539	0.829765
ZNF302	ENSG00000089335	0.200147	0.171166	-0.0222787	-0.104836	-0.244198
GRAMD1A	ENSG00000089351	-0.28149	-0.268469	-0.0477148	0.121333	0.47634
FXYD3	ENSG00000089356	-0.0885579	0.0116941	0.103916	0.152555	-0.179607
HEPH	ENSG00000089472	0.414599	0.168831	-0.0136124	-0.13662	-0.433197
CDIP1	ENSG00000089486	-0.0421454	0.0226273	0.0251586	-0.0439218	0.0382813
CMTM1	ENSG00000089505	-0.321301	-0.337999	-0.0684544	0.22083	0.506924
KCNH4	ENSG00000089558	-0.428736	0.0676561	0.171986	0.0937452	0.0953478
GANAB	ENSG00000089597	-0.0795744	-0.0366426	-0.0679033	0.0459537	0.138167
GMIP	ENSG00000089639	-0.143937	-0.280982	-0.0817963	0.145475	0.36124
RBM41	ENSG00000089682	0.34096	0.172124	-0.000442825	-0.041993	-0.470649
BIRC5	ENSG00000089685	-0.310098	-0.322649	-0.101317	0.202745	0.531319
LAG3	ENSG00000089692	-0.500173	-0.279352	0.0276174	0.161162	0.590745
MLF2	ENSG00000089693	-0.0561804	-0.0016763	0.0271549	0.0370797	-0.00637784
OTUB2	ENSG00000089723	0.22119	-0.225775	0.0885316	-0.0288197	-0.0551268
DDX24	ENSG00000089737	0.196815	0.190135	0.0280963	-0.0352972	-0.379749
ZBTB25	ENSG00000089775	0.0572998	0.0654142	0.0724182	-0.111986	-0.0831467
NECAP1	ENSG00000089818	-0.0293553	-0.0736301	0.021748	0.00627117	0.0749663
ARHGAP4	ENSG00000089820	-0.383185	-0.266476	0.00785899	0.104835	0.536967
ANKRD24	ENSG00000089847	-0.209127	0.102035	0.107257	-0.0957531	0.095588
DHX32	ENSG00000089876	0.292826	0.0640632	0.0859378	-0.0303115	-0.412516
RCOR1	ENSG00000089902	0.0896483	-0.0257419	-0.0646706	0.0298385	-0.0290743
GPATCH2L	ENSG00000089916	0.0558981	-0.0329627	-0.0607967	-0.00972362	0.0475849
LTBP4	ENSG00000090006	-0.642545	-0.15616	-0.273613	0.104191	0.968127
BLVRB	ENSG00000090013	-0.09363	0.066575	0.14934	-0.00973384	-0.112551
SLC9A1	ENSG00000090020	-0.0474067	-0.0532951	-0.0668687	0.0943499	0.0732207
SPTLC1	ENSG00000090054	0.0399159	-0.0790197	-0.0552162	0.0118119	0.0825082
PAPOLA	ENSG00000090060	0.129101	-0.00423962	-0.0421184	-0.00163234	-0.0811106
CCNK	ENSG00000090061	0.0439496	-0.00408536	0.0146783	0.00808886	-0.0626314
PCBP4	ENSG00000090097	-0.134806	-0.0356157	0.0662432	0.0439437	0.0602347
RGS1	ENSG00000090104	-0.58776	-0.277344	-0.207425	0.334497	0.738032
YPEL3	ENSG00000090238	-0.377963	0.116208	-0.0910366	0.0531829	0.299609
MRPS33	ENSG00000090263	0.289414	0.293691	0.148524	-0.09199	-0.639639
NDUFB2	ENSG00000090266	-0.0290702	0.172222	0.0701377	-0.0514039	-0.161885
NUDC	ENSG00000090273	-0.0686621	0.0927526	0.0316617	-0.025335	-0.0304172
MAEA	ENSG00000090316	-0.00263679	0.0810937	0.0408061	-0.00975407	-0.109509
ICAM1	ENSG00000090339	-0.203393	-0.62382	-0.210911	0.0832751	0.954849
STRN4	ENSG00000090372	-0.121206	-0.0834323	-0.0234287	0.0373243	0.190742
IRAK3	ENSG00000090376	-0.396856	-0.358472	-0.0213691	0.140648	0.636048
LYZ	ENSG00000090382	0.12388	0.00492998	-0.0755427	0.187987	-0.241255
SI	ENSG00000090402	-0.201628	0.225725	-0.144986	0.0398292	0.0810593
MUL1	ENSG00000090432	0.125906	0.191533	0.0747202	-0.0797602	-0.312399
TFAP4	ENSG00000090447	-0.2757	-0.0739399	0.0101644	0.0339324	0.305543
PDCD7	ENSG00000090470	-0.107807	-0.0510616	0.0333774	0.0184871	0.107004
SPG21	ENSG00000090487	-0.0320076	0.0316298	-0.0152602	0.0855195	-0.0698815
FETUB	ENSG00000090512	-0.0562211	0.0356103	0.0686052	0.101401	-0.149396
DNAJB11	ENSG00000090520	-0.0807745	-0.134665	0.0268854	0.0535227	0.135032
LEPREL1	ENSG00000090530	0.139597	-0.164032	-0.0233689	0.00274656	0.0450576
THPO	ENSG00000090534	-0.256871	-0.198902	0.0909715	0.118913	0.245889
CHRD	ENSG00000090539	-0.523852	-0.165742	-0.0630281	0.128055	0.624567
FLT3LG	ENSG00000090554	-0.429482	-0.29105	-0.0614729	0.000982824	0.781021
RAB11FIP3	ENSG00000090565	-0.160228	-0.0422339	0.0205731	0.0640382	0.11785
GNPTG	ENSG00000090581	-0.245624	-0.0475772	0.0201685	-0.0124872	0.285519
ZNF268	ENSG00000090612	0.0391183	0.016847	0.0104032	0.0166445	-0.083013
GOLGA3	ENSG00000090615	-0.128985	-0.0767126	-0.0500619	-0.0138704	0.26963
PABPC4	ENSG00000090621	0.0804096	0.186036	0.0450104	0.00836867	-0.319825
CD209	ENSG00000090659	0.0916553	-0.17466	-0.142339	0.330439	-0.105096
CERS4	ENSG00000090661	-0.191981	0.0738118	0.048346	0.00856055	0.0612623
MCOLN1	ENSG00000090674	-0.0880463	0.0993454	0.0354659	0.0872595	-0.134024
USP48	ENSG00000090686	0.154985	0.091044	-0.0371513	-0.073484	-0.135394
EFNB1	ENSG00000090776	-0.388637	-0.210581	0.0045188	0.0967675	0.497932
PDPR	ENSG00000090857	0.304994	0.196444	-0.0201978	-0.0562306	-0.425009
AARS	ENSG00000090861	0.0594827	0.0566816	0.0796926	-0.00319473	-0.192662
GLG1	ENSG00000090863	0.0413832	0.0425158	-0.0759887	0.0220777	-0.029988
KIF4A	ENSG00000090889	-0.153484	-0.358295	0.0238478	0.0415851	0.446346
TNRC6A	ENSG00000090905	-0.019744	0.0654874	5.06412e-05	-0.0631197	0.0173257
FCGBP	ENSG00000090920	0.21388	0.49396	0.234293	-0.0215128	-0.920621
PLEKHG2	ENSG00000090924	-0.359323	-0.36859	-0.0899147	0.0702853	0.747543
DLL3	ENSG00000090932	-0.0700296	-0.0956841	0.277524	-0.0156871	-0.0961231
NAT14	ENSG00000090971	-0.246633	-0.0765951	-0.0403195	-0.0335772	0.397125
PITPNM2	ENSG00000090975	-0.136502	-0.227231	-0.02624	0.0807137	0.309259
EXOC1	ENSG00000090989	0.0412422	-0.0156028	-0.0334684	0.00779018	3.88087e-05
RBM27	ENSG00000091009	0.168271	0.0661977	0.0267884	-0.0297618	-0.231495
POU4F3	ENSG00000091010	-0.131574	0.0514932	-0.00779358	0.150485	-0.0626109
OSBPL8	ENSG00000091039	0.0501845	-0.0561654	-0.0993206	0.0591172	0.0461843
DTX2	ENSG00000091073	-0.196701	-0.130618	-0.0445189	0.0487743	0.323064
NLRC4	ENSG00000091106	0.216021	0.0920796	0.176669	-0.0975402	-0.38723
PUS7	ENSG00000091127	-0.0578825	-0.259706	-0.0163794	0.132438	0.20153
LAMB4	ENSG00000091128	-0.31775	-0.406126	-0.190382	0.151916	0.762341
NRCAM	ENSG00000091129	0.0168571	-0.214347	-0.316942	0.415335	0.0990968
LAMB1	ENSG00000091136	-0.468449	-0.120708	-0.171167	0.0715424	0.688782
SLC26A4	ENSG00000091137	-0.179313	-0.186502	-0.186206	0.0497054	0.502315
SLC26A3	ENSG00000091138	-0.280651	0.272639	0.0411646	-0.0363823	0.00322956
DLD	ENSG00000091140	0.507182	0.291485	0.0302265	-0.0866552	-0.742238
WDR7	ENSG00000091157	0.242157	0.115844	0.0439836	-0.0225341	-0.37945
TXNL1	ENSG00000091164	0.235288	0.205949	0.0438292	-0.0734204	-0.411645
IL5RA	ENSG00000091181	-0.120763	-0.0553735	0.191029	0.132894	-0.147787
ABCC6	ENSG00000091262	0.170416	0.177882	-0.187595	-0.00650312	-0.154201
CMTM6	ENSG00000091317	-0.168598	-0.24804	-0.181507	0.0425182	0.555627
ITGA6	ENSG00000091409	-0.198602	-0.0953191	-0.0374494	-0.100831	0.432201
RAPGEF4	ENSG00000091428	0.0941399	-0.222611	-0.0400121	0.020843	0.14764
MLTK	ENSG00000091436	0.503127	0.222503	0.148918	0.00738464	-0.881932
SMPX	ENSG00000091482	0.540339	0.44702	0.216952	-0.095285	-1.10903
FH	ENSG00000091483	0.468705	0.319957	0.118344	-0.0721701	-0.834836
SEL1L3	ENSG00000091490	-0.256638	-0.44382	-0.0597816	0.141434	0.618804
TF	ENSG00000091513	-0.282659	-0.0645033	-0.090416	0.118621	0.318957
CDV3	ENSG00000091527	0.109163	0.0182905	0.0253113	0.0768899	-0.229655
MYO15A	ENSG00000091536	-0.304683	-0.134624	-0.0169082	0.105369	0.350847
ALKBH5	ENSG00000091542	0.0800914	0.0667766	0.0490766	-0.0251144	-0.17083
APOH	ENSG00000091583	-0.420058	0.0835247	0.554559	-0.167968	-0.0500573
NLRP1	ENSG00000091592	-0.422191	-0.227892	-0.0495053	0.0538035	0.645785
PITPNM3	ENSG00000091622	-0.309676	0.015184	0.05251	0.0542072	0.187774
SPAG7	ENSG00000091640	0.0763898	0.151536	0.11712	-0.0269416	-0.318104
ORC6	ENSG00000091651	0.299413	0.250262	0.201792	-0.136594	-0.614873
ZFHX4	ENSG00000091656	0.167939	0.174225	-0.232932	-0.0587817	-0.0504493
SLC17A6	ENSG00000091664	0.0107314	0.0419371	-0.0107758	-0.0983069	0.0564142
CPA1	ENSG00000091704	-1.22491	-0.00664576	0.860481	0.680584	-0.309504
ZC3HC1	ENSG00000091732	0.108076	0.0998239	0.0597343	-0.0726527	-0.194981
ESR1	ENSG00000091831	-0.0213571	-0.0883611	-0.237983	-0.0595577	0.407259
RGS17	ENSG00000091844	-0.0505066	-0.140624	-0.100089	-0.000623982	0.291843
ANGPT2	ENSG00000091879	-0.381614	-0.983462	0.0354628	0.422776	0.906837
TMEM101	ENSG00000091947	-0.0876491	0.0784279	0.0327306	-0.0332245	0.009715
CD200	ENSG00000091972	-0.277985	-0.500772	-0.325954	0.053974	1.05074
CCDC80	ENSG00000091986	-0.342494	-0.387715	-0.482447	0.219229	0.993426
CMA1	ENSG00000092009	-0.532987	-0.234991	-0.317407	0.0587523	1.02663
PSME1	ENSG00000092010	-0.0812478	-0.0764115	-0.0686877	0.0124855	0.213862
PPP2R3C	ENSG00000092020	0.117387	0.0400452	0.0447803	0.00392693	-0.206139
HAUS4	ENSG00000092036	-0.083236	0.027279	0.0232104	0.0280394	0.00470728
JPH4	ENSG00000092051	0.0808174	0.237898	-0.18353	-0.317502	0.182317
MYH7	ENSG00000092054	0.530883	0.53583	0.159299	-0.190954	-1.03506
CEBPE	ENSG00000092067	0.0352993	0.077866	0.106814	0.210278	-0.430258
SLC7A8	ENSG00000092068	0.0516476	0.255349	-0.028311	0.156057	-0.434743
OSGEP	ENSG00000092094	-0.120462	-0.116813	0.0526894	0.136052	0.0485338
SLC22A17	ENSG00000092096	-0.10314	0.0140716	-0.0834473	0.0264999	0.146016
RNF31	ENSG00000092098	-0.138053	-0.0019273	-0.0312553	0.0322242	0.139011
SCFD1	ENSG00000092108	0.105425	-0.0344658	0.00551675	-0.0317244	-0.0447514
G2E3	ENSG00000092140	0.0452133	-0.0895544	-0.0682809	-0.0156912	0.128313
HECTD1	ENSG00000092148	0.275895	0.177993	0.0439306	-0.03788	-0.459939
HNRNPC	ENSG00000092199	-0.0171006	-0.0120993	-0.0316854	0.0348243	0.026061
RPGRIP1	ENSG00000092200	0.686435	0.316631	0.0030762	-0.149517	-0.856625
SUPT16H	ENSG00000092201	0.0197444	0.00338204	-0.0513595	0.0169854	0.0112477
TOX4	ENSG00000092203	0.161275	0.132134	0.0173353	0.012674	-0.323419
GEMIN2	ENSG00000092208	0.119533	-0.0245771	0.140119	-0.0416265	-0.193449
TGM1	ENSG00000092295	-0.134187	-0.00401056	-0.146391	0.0125524	0.272036
TINF2	ENSG00000092330	-0.0763977	-0.120142	0.00663379	0.0874564	0.102449
DAZL	ENSG00000092345	0.187149	-0.140591	0.0850976	0.166863	-0.298518
TBL1Y	ENSG00000092377	-0.104438	-0.0113999	0.0158211	0.0988834	0.0011333
SEMA6A	ENSG00000092421	-0.165501	-0.128079	-0.121339	-0.024618	0.439537
TRPM7	ENSG00000092439	0.32993	0.124625	0.0389363	-0.0168822	-0.476609
TYRO3	ENSG00000092445	-0.138339	-0.0183287	-0.158244	0.0318917	0.28302
WDR76	ENSG00000092470	-0.0629464	-0.10738	-0.0281376	0.0654456	0.133019
CAPN3	ENSG00000092529	-0.0349529	-0.0307812	0.0345079	0.00340211	0.0278241
SNAP23	ENSG00000092531	0.130016	0.00970573	0.0897983	0.0215096	-0.25103
TBX15	ENSG00000092607	-0.284135	-0.185936	-0.609205	0.214356	0.864921
PHGDH	ENSG00000092621	-0.222914	-0.251035	-0.0665915	-0.121502	0.662042
COL9A3	ENSG00000092758	-0.309367	-0.0849572	0.0264957	-0.109454	0.477283
EZR	ENSG00000092820	0.216447	0.220589	0.0410212	-0.0231338	-0.454923
MYL6	ENSG00000092841	-0.29604	-0.181646	-0.013837	0.0833276	0.408195
AGO1	ENSG00000092847	0.0713223	0.0115288	-0.0569889	-0.00278651	-0.0230757
TEKT2	ENSG00000092850	-0.000489417	-0.164891	-0.165067	0.42755	-0.0971027
CLSPN	ENSG00000092853	0.342742	0.0066134	0.21723	-0.228823	-0.337762
[truncated: 54,203 more rows]
