# Supplementary material for: Chronological and biological aging of the human left ventricular myocardium: Analysis of microRNAs contribution
Source: Aging Cell. 2021 Jun 6;20(7):e13383. doi: 10.1111/acel.13383 (PMC8282276; doi:10.1111/acel.13383)
Supplement: Supplementary file 14 — Table S8 [file ACEL-20-e13383-s014.xlsx]

## Sheet: Hoja1
Upregulated BIO-AGEmiRNA	SPM		Downregulated BIO-AGEmiRNA	SPM
MIR4461	0.601439		hsa-mir-490	0.477395
MIR4435-1HG	0.171536		MIR635	0.300148
MIR24-2	0.12562		MIR22HG	0.165982
MIR1304	0.0923145		MIR3936	0.206627
MIR3916	0.0848729		MIR600HG	0.200094
MIR210HG	0.0711972		MIR17HG	0.0441082
hsa-mir-6080	0.0708642
MIR3911	0.068794
MIR3648	0.0582023
MIR296	0.0570334
MIR155HG	0.0502084
MIR497HG	0.0457646
hsa-mir-7162	0.0382932
MIR503HG	0.0166065
