# Supplementary material for: Chronological and biological aging of the human left ventricular myocardium: Analysis of microRNAs contribution
Source: Aging Cell. 2021 Jun 6;20(7):e13383. doi: 10.1111/acel.13383 (PMC8282276; doi:10.1111/acel.13383)
Supplement: Supplementary file 15 — Table S9 [file ACEL-20-e13383-s009.xlsx]

## Sheet: Hoja1
Gene	REFSEQ	Region cloned	Nucleotides cloned	Forward oligonucleotide (5'-3')	Reverse oligonucleotide (5'-3')
ADRA1A	NM_000680.3	5’UTR - CDS - 3’UTR	1030 - 3767	ACAGGCGCGCCAATGGTGTTTCTCTCGGGA	TGTTCTAGAACTGAGTTATTATGGTTTACCAA
MYBPC3	NM_000256	5’UTR - CDS - 3’UTR	56 - 4217	AAAGGCGCGCCAATGCCTGAGCCGGGGAAGA	TCTAGATGAGTTCTCTGTGACTGCACTTATCTTTTATTG
ACTN2	NM_001103.3	5’UTR - CDS - 3’UTR	221 - 4917	AAAGGCGCGCCAATGAACCAGATAGAGCC	CCCTCTAGATTTTTCTTTTATAAATTAAGTTTAATTTAG
CASQ2	NM_001232	5’UTR - CDS - 3’UTR	265 - 2716	AAAGGCGCGCCAATGAAGAGAACTCACTTGTTTATTG	AAATCTAGATTTTCAACATTGTCTGAATATTTTC
DSP	NM_001008844	CDS	597 - 1940	AAAGGCGCGCCATGGAAATCCTCGACAGCTTG	AAATCTAGAATTGTCATGGCCCTGATCTTC
ATP2A2 (SERCA2)	NM_001681	5’UTR - CDS - 3’UTR	564 - 4343	ACAGGCGCGCCAATGGAGAACGCGCACAC	AAAGTCGACATCATAGAATAGATTTATTTACCTGAAACCA
ATP1A2	NM_000702.4	5’UTR - CDS - 3’UTR	104 - 5310	TTTGGCGCGCCAATGGGCCGTGGGGCTGGCCGT	AATCTAGATGATGATAATTAGCCCATGCACTCGCTGCTTC
POPDC2	NM_001308333	5’UTR - CDS - 3’UTR	168 - 1770	AAAGGCGCGCCAATGAGCGCCAACAGCAGCA	AAAGTCGACTAGGGAAAGGAGTTGAGTGATTTATTGAGTG
DMD	NM_004006	CDS	5 - 700	AAAGGCGCGCCGGCATCAGTTACTGTGTTGAC	AAAGTCGACGGATAATTACGAGTTGATTGTCGG
TMOD1	NM_003275	5’UTR - CDS- 3’UTR	187 - 3312	AAAGGCGCGCCATGTCGTACAGACGAGAACTAGAG	AAAGTCGACTTCAAGGGTCAACTGTATAGTTTATTGAA
