# Supplementary material for: Chronological and biological aging of the human left ventricular myocardium: Analysis of microRNAs contribution
Source: Aging Cell. 2021 Jun 6;20(7):e13383. doi: 10.1111/acel.13383 (PMC8282276; doi:10.1111/acel.13383)
Supplement: Supplementary file 16 — Table S10 [file ACEL-20-e13383-s010.xlsx]

## Sheet: Hoja1
RNA-seq Sample code	Histology Sample code	% Fibrosis
GTEX-WFG7-0726-SM-3GIKO	GTEX-WFG7-726	5.78
GTEX-O5YT-0326-SM-32PKA	GTEX-O5YT-326	6.99
GTEX-OIZH-0326-SM-2HMKC	GTEX-OIZH-326	18.47
GTEX-SNMC-0126-SM-2XCFO	GTEX-SNMC-126	8.54
GTEX-11TT1-1326-SM-5PNYM	GTEX-11TT1-1326	9.926
GTEX-QESD-0526-SM-2I5G5	GTEX-QESD-526	4.368
GTEX-U3ZH-0326-SM-3DB7A	GTEX-U3ZH-326	1.8301
GTEX-14A6H-0226-SM-5Q5DX	GTEX-14A6H-226	12.518
GTEX-Q2AH-0526-SM-2I3ED	GTEX-Q2AH-526	1.626
GTEX-RWSA-0626-SM-2XCBD	GTEX-RWSA-626	17.6126
GTEX-WFON-0326-SM-3GIKX	GTEX-WFON-326	4.8926
GTEX-13S86-0226-SM-5S2PJ	GTEX-13S86-226	9.6774
GTEX-ZLFU-0226-SM-4WWFH	GTEX-ZLFU-226	9.67
GTEX-15RJ7-0226-SM-7KUMN	GTEX-15RJ7-226	8.85
GTEX-12WSN-5001-SM-7DHMK	GTEX-12WSN-5001	Damaged preparation
GTEX-NFK9-0926-SM-2HMJU	GTEX-NFK9-926	8.64
GTEX-QV44-0526-SM-2S1RE	GTEX-QV44-526	9.27
GTEX-11DXZ-0626-SM-5GU77	GTEX-11DXZ-626	12.44
GTEX-17F9E-0926-SM-7IGMG	GTEX-17F9E-926	9.072
GTEX-1AYCT-0426-SM-73KVZ	GTEX-1AYCT-426	8.5671
GTEX-ZG7Y-0926-SM-5EQ6O	GTEX-ZG7Y-926	12.0962
GTEX-17HGU-1026-SM-79OKL	GTEX-17HGU-1026	18.2788
GTEX-OIZG-1126-SM-2HMIU	GTEX-OIZG-1126	16.5506
GTEX-132NY-1726-SM-5EGKK	GTEX-132NY-1726	17.3918
GTEX-OOBJ-0326-SM-33HBO	GTEX-OOBJ-326	6.2168
GTEX-ZDTT-0726-SM-4WKFK	GTEX-ZDTT-726	9.9764
GTEX-132QS-0426-SM-5KLZ6	GTEX-132QS-426	10.8789
GTEX-WFG8-0626-SM-3GILJ	GTEX-WFG8-626	5.96
GTEX-1399R-1926-SM-5K7X8	GTEX-1399R-1926	7.87
GTEX-ZV7C-0326-SM-57WB1	GTEX-ZV7C-326	9.96
GTEX-13NZB-0226-SM-5KM1T	GTEX-13NZB-226	19.614
GTEX-11LCK-0926-SM-5A5KA	GTEX-11LCK-926	9.0054
GTEX-18D9U-1126-SM-72D5Y	GTEX-18D9U-1126	8.5977
GTEX-ZPU1-0626-SM-4YCDM	GTEX-ZPU1-626	11.4277
GTEX-UPK5-0326-SM-5SI81	GTEX-UPK5-326	9.0347
GTEX-WYJK-1026-SM-3NM8W	GTEX-WYJK-1026	7.6986
GTEX-ZAB5-0226-SM-5CVMH	GTEX-ZAB5-226	8.1536
GTEX-OXRL-0326-SM-2I3F2	GTEX-OXRL-326	7.7126
GTEX-145LV-0326-SM-5Q5BW	GTEX-145LV-326	13.5015
GTEX-WHWD-0426-SM-3LK83	GTEX-WHWD-426	8.9
GTEX-O5YW-0326-SM-2I5EI	GTEX-O5YW-326	18.91
GTEX-117YX-1126-SM-5H128	GTEX-117YX-1126	7.18
GTEX-QEL4-0926-SM-3GAD1	GTEX-QEL4-926	17.39
GTEX-ZYFC-1126-SM-5E44W	GTEX-ZYFC-1126	20.43
GTEX-UJMC-0526-SM-3GAE3	GTEX-UJMC-526	13.2371
GTEX-RUSQ-0526-SM-2TF72	GTEX-RUSQ-526	4.6707
GTEX-P4PQ-0326-SM-2HMJ8	GTEX-P4PQ-326	3.6462
GTEX-1AX8Z-1326-SM-7DHMO	GTEX-1AX8Z-1326	7.774
GTEX-111FC-0826-SM-5GZWO	GTEX-111FC-826	22.1215
GTEX-13OVG-0526-SM-5K7YD	GTEX-13OVG-526	9.0321
GTEX-14PJ4-1126-SM-5YY91	GTEX-14PJ4-1126	15.5822
GTEX-1AX9J-1026-SM-72D6E	GTEX-1AX9J-1026	13.0641
GTEX-WQUQ-1426-SM-3MJFD	GTEX-WQUQ-1426	16.497
GTEX-XPT6-0126-SM-4B65S	GTEX-XPT6-126	7.23
GTEX-QEG5-0926-SM-2TC64	GTEX-QEG5-926	16.39
GTEX-1314G-0126-SM-5LZUL	GTEX-1314G-126	12.95
GTEX-ZQUD-1526-SM-7IGO2	GTEX-ZQUD-1526	8.15
GTEX-NPJ8-0426-SM-2HMK6	GTEX-NPJ8-426	18.36
GTEX-12584-0926-SM-5FQTN	GTEX-12584-926	21.56
GTEX-X3Y1-0426-SM-3P5Z4	GTEX-X3Y1-426	9.47
GTEX-13FTW-1026-SM-5L3E3	GTEX-13FTW-1026	11.465
GTEX-WZTO-1326-SM-3NM8X	GTEX-WZTO-1326	20.87
GTEX-Y8E4-0326-SM-4VBRR	GTEX-Y8E4-326	12.4637
GTEX-WH7G-0426-SM-3NMBJ	GTEX-WH7G-426	6.3077
GTEX-QDVJ-0426-SM-2I5FW	GTEX-QDVJ-426	8.701
GTEX-V1D1-0526-SM-4JBGW	GTEX-V1D1-526	9.0742
GTEX-XXEK-0926-SM-4BRWH	GTEX-XXEK-926	6.4886
GTEX-XQ8I-0126-SM-4BOPL	GTEX-XQ8I-126	12.8144
GTEX-YEC3-0726-SM-4YCD1	GTEX-YEC3-726	22.7902
GTEX-1C2JI-0526-SM-7EWEQ	GTEX-1C2JI-526	10.1023
GTEX-17KNJ-0826-SM-793A4	GTEX-17KNJ-826	6.7642
GTEX-13O21-2326-SM-5MR3X	GTEX-13O21-2326	11.7193
GTEX-131XF-5001-SM-7DHLY	GTEX-131XF-5001	Damaged preparation
GTEX-12BJ1-0226-SM-5LUA2	GTEX-12BJ1-226	7.0124
GTEX-QLQ7-0526-SM-2I5G3	GTEX-QLQ7-526	7.5178
GTEX-17GQL-0526-SM-72D5N	GTEX-17GQL-526	11.7514
GTEX-13OW8-2126-SM-5J1OS	GTEX-13OW8-2126	16.8309
GTEX-ZDTS-1326-SM-6LLHE	GTEX-ZDTS-1326	17.8958
GTEX-148VJ-1526-SM-5Q5DU	GTEX-148VJ-1526	22.2178
GTEX-R55E-1026-SM-2TC5S	GTEX-R55E-1026	10.45
GTEX-WHSE-0926-SM-3NMBS	GTEX-WHSE-926	17.14
GTEX-ZYT6-1726-SM-5E44P	GTEX-ZYT6-1726	17.3
GTEX-U8XE-1126-SM-3DB8W	GTEX-U8XE-1126	10.52
GTEX-QEG4-0426-SM-33HC3	GTEX-QEG4-426	14.79
GTEX-YEC4-0326-SM-4W216	GTEX-YEC4-326	5.96
GTEX-U4B1-0326-SM-3DB8K	GTEX-U4B1-326	3.8
GTEX-14E6C-0426-SM-5YYA8	GTEX-14E6C-426	18.73
GTEX-PLZ5-0626-SM-2I5F8	GTEX-PLZ5-626	3.4957
GTEX-14C38-1426-SM-5RQHZ	GTEX-14C38-1426	15.4747
GTEX-QMRM-0526-SM-2I5GA	GTEX-QMRM-526	7.4613
GTEX-YF7O-0426-SM-5P9FS	GTEX-YF7O-426	8.4509
GTEX-OHPM-0326-SM-33HCA	GTEX-OHPM-326	8.0423
GTEX-ZEX8-0426-SM-4WWEN	GTEX-ZEX8-426	13.6793
GTEX-14E1K-1026-SM-73KUR	GTEX-14E1K-1026	5.4905
GTEX-16NPX-0926-SM-7KUEZ	GTEX-16NPX-926	16.4764
GTEX-X261-1426-SM-4PQZ1	GTEX-X261-1426	18.2408
GTEX-14PHX-2126-SM-6EU2U	GTEX-14PHX-2126	16.4617
GTEX-ZVZP-0226-SM-5NQ73	GTEX-ZVZP-226	9.6237
GTEX-XBED-0526-SM-47JY3	GTEX-XBED-526	5.5367
GTEX-13RTJ-0726-SM-5QGQN	GTEX-13RTJ-726	18.8876
GTEX-111YS-0426-SM-5987O	GTEX-111YS-426	10.8061
GTEX-REY6-1026-SM-2TF4Y	GTEX-REY6-1026	13.0552
GTEX-1497J-1226-SM-5Q5BL	GTEX-1497J-1226	7.4337
GTEX-Y5V6-0826-SM-4VBRU	GTEX-Y5V6-826	8.9311
GTEX-1A3MX-1326-SM-72D58	GTEX-1A3MX-1326	24.7468
GTEX-139YR-0826-SM-5LZXY	GTEX-139YR-826	9.98
GTEX-13FHP-1026-SM-5K7Y2	GTEX-13FHP-1026	16.66
GTEX-16YQH-0926-SM-793BC	GTEX-16YQH-926	23.16
GTEX-11ZUS-0226-SM-5FQT8	GTEX-11ZUS-226	18.39
GTEX-P44H-0726-SM-48TBT	GTEX-P44H-726	19.58
GTEX-14C39-0926-SM-5TDDV	GTEX-14C39-926	17.33
GTEX-1B8KE-0126-SM-793AM	GTEX-1B8KE-126	11.84
GTEX-WHPG-0826-SM-3NMBF	GTEX-WHPG-826	8.76
GTEX-PSDG-0926-SM-2I5FP	GTEX-PSDG-926	16.59
GTEX-RN64-0826-SM-2TC62	GTEX-RN64-826	8.9994
GTEX-ZDYS-0226-SM-5HL4K	GTEX-ZDYS-226	8.2134
GTEX-14PJ2-1026-SM-6EU1M	GTEX-14PJ2-1026	15.2649
GTEX-117YW-0326-SM-5N9CY	GTEX-117YW-326	19.4552
GTEX-13O3P-1626-SM-5K7X3	GTEX-13O3P-1626	9.6409
GTEX-11DXY-0826-SM-5EGGR	GTEX-11DXY-826	22.7008
GTEX-13OW5-1126-SM-5J1NR	GTEX-13OW5-1126	12.5005
GTEX-15SHW-1226-SM-6M46C	GTEX-15SHW-1226	15.8251
GTEX-13X6I-1426-SM-5SI9Z	GTEX-13X6I-1426	21.056
GTEX-14C5O-1326-SM-5S2UW	GTEX-14C5O-1326	9.4455
GTEX-1212Z-0626-SM-5FQTB	GTEX-1212Z-626	19.9768
GTEX-13FTZ-0226-SM-5K7X6	GTEX-13FTZ-226	28.6088
GTEX-P4QS-0326-SM-2I3EU	GTEX-P4QS-326	26.9748
GTEX-13O1R-1226-SM-5J1NU	GTEX-13O1R-1226	16.7376
GTEX-147JS-1526-SM-5ZZWF	GTEX-147JS-1526	16.5801
GTEX-1EH9U-0826-SM-7IGPT	GTEX-1EH9U-826	16.1195
GTEX-11ONC-0126-SM-5PNW6	GTEX-11ONC-126	20.5279
GTEX-13N1W-1026-SM-5IJC5	GTEX-13N1W-1026	16.1321
