# Supplementary material for: Chronological and biological aging of the human left ventricular myocardium: Analysis of microRNAs contribution
Source: Aging Cell. 2021 Jun 6;20(7):e13383. doi: 10.1111/acel.13383 (PMC8282276; doi:10.1111/acel.13383)
Supplement: Supplementary file 17 — Table S11 [file ACEL-20-e13383-s018.xlsx]

## Sheet: Enriched (CDKN2A)
GO functional group (Biological function)	SIZE	ES	NES	NOM p-val	FDR q-val	FWER p-val	RANK AT MAX	LEADING EDGE
GO_REGULATION_OF_LEUKOCYTE_MIGRATION	145	0.69	2.24	0.000	0.000	0.000	5924	tags=52%, list=11%, signal=59%
GO_COLLAGEN_FIBRIL_ORGANIZATION	38	0.82	2.22	0.000	0.000	0.000	5217	tags=68%, list=10%, signal=76%
GO_POSITIVE_REGULATION_OF_LEUKOCYTE_MIGRATION	109	0.70	2.18	0.000	0.000	0.000	5924	tags=52%, list=11%, signal=59%
GO_POSITIVE_REGULATION_OF_LEUKOCYTE_CHEMOTAXIS	81	0.70	2.14	0.000	0.000	0.000	7946	tags=54%, list=15%, signal=64%
GO_EXTRACELLULAR_STRUCTURE_ORGANIZATION	298	0.64	2.14	0.000	0.000	0.000	8160	tags=53%, list=15%, signal=62%
GO_LYMPHOCYTE_MIGRATION	49	0.76	2.14	0.000	0.000	0.000	10871	tags=82%, list=20%, signal=102%
GO_RESPONSE_TO_TYPE_I_INTERFERON	68	0.72	2.11	0.000	0.000	0.000	6818	tags=53%, list=13%, signal=60%
GO_REGULATION_OF_LEUKOCYTE_CHEMOTAXIS	94	0.69	2.11	0.000	0.000	0.000	5838	tags=50%, list=11%, signal=56%
GO_POSITIVE_REGULATION_OF_CHEMOTAXIS	120	0.66	2.09	0.000	0.000	0.000	7946	tags=53%, list=15%, signal=62%
GO_RESPONSE_TO_INTERFERON_GAMMA	142	0.65	2.08	0.000	0.000	0.000	11484	tags=68%, list=21%, signal=86%
GO_CELL_CHEMOTAXIS	162	0.63	2.06	0.000	0.000	0.000	10871	tags=61%, list=20%, signal=76%
GO_MYELOID_LEUKOCYTE_DIFFERENTIATION	94	0.67	2.06	0.000	0.000	0.000	8436	tags=56%, list=16%, signal=67%
GO_CHEMOKINE_MEDIATED_SIGNALING_PATHWAY	69	0.70	2.06	0.000	0.000	0.000	7249	tags=58%, list=13%, signal=67%
GO_MULTICELLULAR_ORGANISMAL_MACROMOLECULE_METABOLIC_PROCESS	75	0.68	2.05	0.000	0.000	0.000	9623	tags=63%, list=18%, signal=76%
GO_REGULATION_OF_CHEMOTAXIS	178	0.63	2.05	0.000	0.000	0.000	9777	tags=55%, list=18%, signal=67%
GO_REGULATION_OF_CYTOKINE_SECRETION	143	0.65	2.05	0.000	0.000	0.000	9475	tags=57%, list=17%, signal=69%
GO_EXTRACELLULAR_MATRIX_DISASSEMBLY	72	0.69	2.04	0.000	0.000	0.000	6204	tags=50%, list=11%, signal=56%
GO_CELLULAR_RESPONSE_TO_INTERFERON_GAMMA	120	0.65	2.04	0.000	0.000	0.001	11484	tags=69%, list=21%, signal=88%
GO_DEFENSE_RESPONSE_TO_BACTERIUM	235	0.61	2.04	0.000	0.000	0.001	11809	tags=51%, list=22%, signal=64%
GO_LYMPHOCYTE_CHEMOTAXIS	38	0.74	2.04	0.000	0.000	0.001	10871	tags=76%, list=20%, signal=95%
GO_ANGIOGENESIS	292	0.61	2.04	0.000	0.000	0.001	8805	tags=51%, list=16%, signal=60%
GO_POSITIVE_REGULATION_OF_INFLAMMATORY_RESPONSE	113	0.65	2.03	0.000	0.000	0.001	9549	tags=60%, list=18%, signal=73%
GO_REGULATION_OF_LYMPHOCYTE_DIFFERENTIATION	130	0.63	2.03	0.000	0.000	0.001	8817	tags=52%, list=16%, signal=61%
GO_TISSUE_REMODELING	87	0.67	2.03	0.000	0.000	0.001	9767	tags=57%, list=18%, signal=70%
GO_DENDRITIC_CELL_DIFFERENTIATION	32	0.77	2.02	0.000	0.000	0.001	9538	tags=72%, list=18%, signal=87%
GO_INFLAMMATORY_RESPONSE	445	0.60	2.02	0.000	0.000	0.001	11407	tags=57%, list=21%, signal=71%
GO_REGULATION_OF_T_CELL_DIFFERENTIATION	105	0.64	2.02	0.000	0.000	0.001	9904	tags=53%, list=18%, signal=65%
GO_NEGATIVE_REGULATION_OF_CYTOKINE_PRODUCTION	201	0.61	2.02	0.000	0.000	0.001	11535	tags=55%, list=21%, signal=70%
GO_MYELOID_LEUKOCYTE_ACTIVATION	96	0.65	2.02	0.000	0.000	0.002	11496	tags=63%, list=21%, signal=79%
GO_MYELOID_LEUKOCYTE_MEDIATED_IMMUNITY	42	0.72	1.99	0.000	0.000	0.004	11253	tags=67%, list=21%, signal=84%
GO_DEFENSE_RESPONSE_TO_GRAM_NEGATIVE_BACTERIUM	43	0.72	1.98	0.000	0.000	0.004	10813	tags=67%, list=20%, signal=84%
GO_REGULATION_OF_INTERLEUKIN_1_PRODUCTION	57	0.69	1.98	0.000	0.000	0.005	10152	tags=63%, list=19%, signal=78%
GO_POSITIVE_REGULATION_OF_HEMOPOIESIS	158	0.61	1.98	0.000	0.000	0.005	8817	tags=45%, list=16%, signal=53%
GO_MYELOID_CELL_DIFFERENTIATION	184	0.60	1.98	0.000	0.000	0.006	9162	tags=48%, list=17%, signal=58%
GO_FIBRINOLYSIS	21	0.81	1.98	0.000	0.000	0.006	4635	tags=67%, list=9%, signal=73%
GO_CYTOKINE_MEDIATED_SIGNALING_PATHWAY	445	0.58	1.98	0.000	0.000	0.007	8251	tags=45%, list=15%, signal=53%
GO_RESPONSE_TO_MOLECULE_OF_BACTERIAL_ORIGIN	314	0.59	1.98	0.000	0.000	0.007	9244	tags=51%, list=17%, signal=61%
GO_LEUKOCYTE_CHEMOTAXIS	117	0.63	1.98	0.000	0.000	0.007	10871	tags=61%, list=20%, signal=76%
GO_POSITIVE_REGULATION_OF_CYTOKINE_SECRETION	95	0.64	1.98	0.000	0.000	0.007	9475	tags=58%, list=17%, signal=70%
GO_LEUKOCYTE_MIGRATION	258	0.59	1.97	0.000	0.000	0.008	10871	tags=57%, list=20%, signal=71%
GO_POSITIVE_REGULATION_OF_ERK1_AND_ERK2_CASCADE	164	0.61	1.97	0.000	0.000	0.009	10893	tags=62%, list=20%, signal=77%
GO_LEUKOCYTE_ACTIVATION	409	0.58	1.97	0.000	0.000	0.009	11293	tags=51%, list=21%, signal=64%
GO_POSITIVE_REGULATION_OF_VASCULATURE_DEVELOPMENT	132	0.62	1.97	0.000	0.000	0.009	9678	tags=56%, list=18%, signal=68%
GO_LEUKOCYTE_DIFFERENTIATION	290	0.58	1.97	0.000	0.000	0.009	11172	tags=51%, list=21%, signal=64%
GO_BLOOD_VESSEL_MORPHOGENESIS	363	0.58	1.97	0.000	0.000	0.010	10351	tags=52%, list=19%, signal=64%
GO_OXYGEN_TRANSPORT	15	0.86	1.96	0.000	0.000	0.012	1953	tags=67%, list=4%, signal=69%
GO_POSITIVE_REGULATION_OF_LEUKOCYTE_DIFFERENTIATION	127	0.62	1.96	0.000	0.000	0.012	11546	tags=54%, list=21%, signal=68%
GO_REGULATION_OF_LEUKOCYTE_DIFFERENTIATION	225	0.59	1.96	0.000	0.000	0.012	11603	tags=54%, list=21%, signal=69%
GO_POSITIVE_REGULATION_OF_CYTOKINE_PRODUCTION	363	0.58	1.96	0.000	0.000	0.012	10171	tags=50%, list=19%, signal=62%
GO_DEFENSE_RESPONSE_TO_VIRUS	160	0.60	1.96	0.000	0.000	0.013	13758	tags=59%, list=25%, signal=78%
GO_POSITIVE_REGULATION_OF_LYMPHOCYTE_DIFFERENTIATION	79	0.65	1.96	0.000	0.000	0.014	11496	tags=59%, list=21%, signal=75%
GO_SKELETAL_SYSTEM_DEVELOPMENT	453	0.57	1.96	0.000	0.000	0.014	9627	tags=47%, list=18%, signal=57%
GO_POSITIVE_REGULATION_OF_CELL_ACTIVATION	302	0.58	1.96	0.000	0.000	0.014	11496	tags=53%, list=21%, signal=66%
GO_INTERFERON_GAMMA_MEDIATED_SIGNALING_PATHWAY	68	0.65	1.95	0.000	0.000	0.015	10041	tags=66%, list=18%, signal=81%
GO_REGULATION_OF_GRANULOCYTE_CHEMOTAXIS	38	0.72	1.95	0.000	0.000	0.015	5838	tags=55%, list=11%, signal=62%
GO_NEGATIVE_REGULATION_OF_IMMUNE_RESPONSE	117	0.62	1.95	0.000	0.000	0.016	11348	tags=57%, list=21%, signal=72%
GO_MULTICELLULAR_ORGANISM_METABOLIC_PROCESS	89	0.64	1.95	0.000	0.000	0.016	11319	tags=63%, list=21%, signal=79%
GO_KERATINIZATION	50	0.69	1.95	0.000	0.000	0.017	10718	tags=66%, list=20%, signal=82%
GO_REGULATION_OF_LEUKOCYTE_PROLIFERATION	202	0.60	1.95	0.000	0.000	0.017	10489	tags=51%, list=19%, signal=63%
GO_REGULATION_OF_INTERLEUKIN_8_PRODUCTION	59	0.66	1.94	0.000	0.000	0.021	11535	tags=69%, list=21%, signal=88%
GO_NEGATIVE_REGULATION_OF_VIRAL_GENOME_REPLICATION	48	0.70	1.94	0.000	0.000	0.021	3733	tags=52%, list=7%, signal=56%
GO_POSITIVE_REGULATION_OF_LEUKOCYTE_PROLIFERATION	134	0.61	1.93	0.000	0.000	0.021	11766	tags=56%, list=22%, signal=71%
GO_MYELOID_LEUKOCYTE_MIGRATION	99	0.63	1.93	0.000	0.000	0.021	10871	tags=61%, list=20%, signal=76%
GO_REGULATION_OF_VASCULATURE_DEVELOPMENT	231	0.59	1.93	0.000	0.000	0.022	9678	tags=53%, list=18%, signal=64%
GO_BONE_REMODELING	35	0.73	1.93	0.000	0.000	0.022	9483	tags=66%, list=17%, signal=80%
GO_REGULATION_OF_CELL_ACTIVATION	471	0.57	1.93	0.000	0.000	0.025	11180	tags=50%, list=21%, signal=62%
GO_VASCULATURE_DEVELOPMENT	466	0.57	1.93	0.000	0.000	0.025	8805	tags=44%, list=16%, signal=52%
GO_REGULATION_OF_INFLAMMATORY_RESPONSE	289	0.58	1.93	0.000	0.000	0.026	9549	tags=49%, list=18%, signal=59%
GO_DEFENSE_RESPONSE_TO_GRAM_POSITIVE_BACTERIUM	71	0.64	1.93	0.000	0.000	0.026	10813	tags=62%, list=20%, signal=77%
GO_NEGATIVE_REGULATION_OF_RESPONSE_TO_WOUNDING	152	0.60	1.92	0.000	0.000	0.027	10333	tags=51%, list=19%, signal=63%
GO_REGULATION_OF_INTERLEUKIN_1_BETA_PRODUCTION	47	0.69	1.92	0.000	0.000	0.027	10152	tags=62%, list=19%, signal=76%
GO_REGULATION_OF_INTERLEUKIN_10_PRODUCTION	44	0.68	1.92	0.000	0.000	0.027	8300	tags=64%, list=15%, signal=75%
GO_EMBRYONIC_SKELETAL_SYSTEM_MORPHOGENESIS	93	0.63	1.92	0.000	0.000	0.030	8805	tags=52%, list=16%, signal=61%
GO_EMBRYONIC_SKELETAL_SYSTEM_DEVELOPMENT	122	0.61	1.92	0.000	0.000	0.030	9021	tags=47%, list=17%, signal=56%
GO_GAS_TRANSPORT	19	0.81	1.92	0.000	0.000	0.036	1953	tags=58%, list=4%, signal=60%
GO_NEGATIVE_REGULATION_OF_INFLAMMATORY_RESPONSE	96	0.62	1.92	0.000	0.000	0.037	10333	tags=51%, list=19%, signal=63%
GO_POSITIVE_REGULATION_OF_RESPONSE_TO_WOUNDING	161	0.59	1.91	0.000	0.001	0.045	10870	tags=55%, list=20%, signal=69%
GO_GLOMERULUS_DEVELOPMENT	47	0.68	1.91	0.000	0.001	0.047	8788	tags=62%, list=16%, signal=74%
GO_RENAL_SYSTEM_VASCULATURE_DEVELOPMENT	18	0.82	1.91	0.000	0.001	0.048	7157	tags=83%, list=13%, signal=96%
GO_LEUKOCYTE_CELL_CELL_ADHESION	254	0.57	1.91	0.000	0.001	0.049	12031	tags=53%, list=22%, signal=68%
GO_SKELETAL_SYSTEM_MORPHOGENESIS	200	0.58	1.91	0.000	0.001	0.051	8913	tags=46%, list=16%, signal=55%
GO_STEM_CELL_DIFFERENTIATION	189	0.58	1.91	0.000	0.001	0.051	9392	tags=47%, list=17%, signal=56%
GO_REGULATION_OF_ENDOTHELIAL_CELL_APOPTOTIC_PROCESS	40	0.70	1.91	0.000	0.001	0.051	10333	tags=68%, list=19%, signal=83%
GO_RESPONSE_TO_VIRUS	241	0.57	1.90	0.000	0.001	0.052	11584	tags=49%, list=21%, signal=61%
GO_NEGATIVE_REGULATION_OF_DEFENSE_RESPONSE	139	0.60	1.90	0.000	0.001	0.053	10333	tags=50%, list=19%, signal=62%
GO_REGULATION_OF_INTERLEUKIN_1_SECRETION	32	0.73	1.90	0.000	0.001	0.056	6469	tags=53%, list=12%, signal=60%
GO_REGULATION_OF_METANEPHROS_DEVELOPMENT	23	0.77	1.90	0.000	0.001	0.058	7068	tags=61%, list=13%, signal=70%
GO_REGULATION_OF_LEUKOCYTE_MEDIATED_IMMUNITY	155	0.59	1.90	0.000	0.001	0.059	12267	tags=57%, list=23%, signal=73%
GO_DETECTION_OF_BIOTIC_STIMULUS	25	0.76	1.90	0.000	0.001	0.062	10152	tags=88%, list=19%, signal=108%
GO_POSITIVE_REGULATION_OF_RESPONSE_TO_EXTERNAL_STIMULUS	296	0.57	1.90	0.000	0.001	0.069	10870	tags=51%, list=20%, signal=63%
GO_POSITIVE_REGULATION_OF_CELL_CELL_ADHESION	234	0.57	1.90	0.000	0.001	0.070	11293	tags=53%, list=21%, signal=67%
GO_REGULATION_OF_MULTICELLULAR_ORGANISMAL_METABOLIC_PROCESS	36	0.71	1.90	0.000	0.001	0.070	6377	tags=56%, list=12%, signal=63%
GO_IMMUNE_EFFECTOR_PROCESS	477	0.55	1.89	0.000	0.001	0.076	12655	tags=55%, list=23%, signal=70%
GO_POSITIVE_REGULATION_OF_LOCOMOTION	411	0.56	1.89	0.000	0.001	0.076	9777	tags=47%, list=18%, signal=57%
GO_REGULATION_OF_RESPONSE_TO_WOUNDING	406	0.55	1.89	0.000	0.001	0.081	10339	tags=48%, list=19%, signal=59%
GO_NEGATIVE_REGULATION_OF_CELL_ACTIVATION	154	0.58	1.89	0.000	0.001	0.083	10699	tags=51%, list=20%, signal=64%
GO_POSITIVE_REGULATION_OF_MYELOID_CELL_DIFFERENTIATION	77	0.64	1.89	0.000	0.001	0.084	6495	tags=40%, list=12%, signal=46%
GO_REGULATION_OF_HEMOPOIESIS	306	0.56	1.89	0.000	0.001	0.085	11603	tags=49%, list=21%, signal=62%
GO_NEGATIVE_REGULATION_OF_LEUKOCYTE_MIGRATION	29	0.72	1.89	0.000	0.001	0.091	5643	tags=62%, list=10%, signal=69%
GO_NEGATIVE_REGULATION_OF_VASCULATURE_DEVELOPMENT	79	0.63	1.89	0.000	0.001	0.092	7793	tags=51%, list=14%, signal=59%
GO_MONOCYTE_CHEMOTAXIS	41	0.69	1.89	0.000	0.001	0.093	10871	tags=71%, list=20%, signal=88%
GO_RESPONSE_TO_FUNGUS	52	0.66	1.89	0.000	0.001	0.093	12889	tags=67%, list=24%, signal=88%
GO_REGULATION_OF_HOMOTYPIC_CELL_CELL_ADHESION	295	0.56	1.89	0.000	0.001	0.094	10306	tags=48%, list=19%, signal=59%
GO_POSITIVE_REGULATION_OF_IMMUNE_EFFECTOR_PROCESS	155	0.58	1.89	0.000	0.001	0.096	11496	tags=54%, list=21%, signal=69%
GO_RESPONSE_TO_RETINOIC_ACID	102	0.61	1.89	0.000	0.001	0.096	10415	tags=50%, list=19%, signal=62%
GO_DEFENSE_RESPONSE_TO_FUNGUS	39	0.69	1.89	0.000	0.001	0.097	12889	tags=72%, list=24%, signal=94%
GO_LYMPHOCYTE_ACTIVATION	339	0.56	1.89	0.000	0.001	0.097	11172	tags=49%, list=21%, signal=62%
GO_REGULATION_OF_T_HELPER_1_TYPE_IMMUNE_RESPONSE	22	0.77	1.89	0.000	0.001	0.097	8310	tags=68%, list=15%, signal=80%
GO_NEGATIVE_REGULATION_OF_IMMUNE_SYSTEM_PROCESS	360	0.55	1.88	0.000	0.001	0.104	11382	tags=50%, list=21%, signal=63%
GO_NEGATIVE_REGULATION_OF_CYTOKINE_SECRETION	42	0.68	1.88	0.000	0.001	0.104	5881	tags=48%, list=11%, signal=53%
GO_REGULATION_OF_INTERFERON_GAMMA_PRODUCTION	93	0.61	1.88	0.000	0.001	0.107	10408	tags=56%, list=19%, signal=69%
GO_GRANULOCYTE_MIGRATION	75	0.62	1.88	0.000	0.001	0.110	10871	tags=61%, list=20%, signal=77%
GO_NEGATIVE_REGULATION_OF_MULTI_ORGANISM_PROCESS	148	0.59	1.88	0.000	0.001	0.111	6805	tags=43%, list=13%, signal=49%
GO_REGULATION_OF_ERK1_AND_ERK2_CASCADE	230	0.57	1.88	0.000	0.001	0.112	10893	tags=55%, list=20%, signal=69%
GO_REGULATION_OF_CELL_KILLING	62	0.64	1.87	0.000	0.001	0.118	8343	tags=53%, list=15%, signal=63%
GO_REGULATION_OF_CYTOKINE_BIOSYNTHETIC_PROCESS	94	0.61	1.87	0.000	0.001	0.118	10306	tags=54%, list=19%, signal=67%
GO_NEGATIVE_REGULATION_OF_ENDOTHELIAL_CELL_MIGRATION	38	0.70	1.87	0.000	0.001	0.118	7153	tags=53%, list=13%, signal=61%
GO_REGULATION_OF_INTERLEUKIN_6_PRODUCTION	101	0.61	1.87	0.000	0.001	0.119	10650	tags=54%, list=20%, signal=68%
GO_REGULATION_OF_TYROSINE_PHOSPHORYLATION_OF_STAT1_PROTEIN	16	0.82	1.87	0.000	0.001	0.120	8574	tags=69%, list=16%, signal=82%
GO_CARTILAGE_DEVELOPMENT	147	0.58	1.87	0.000	0.001	0.124	9574	tags=47%, list=18%, signal=57%
GO_POSITIVE_REGULATION_OF_INTERLEUKIN_8_PRODUCTION	45	0.68	1.87	0.000	0.001	0.124	8277	tags=62%, list=15%, signal=73%
GO_NEUTROPHIL_MEDIATED_IMMUNITY	21	0.77	1.87	0.000	0.001	0.124	10162	tags=67%, list=19%, signal=82%
GO_MYELOID_DENDRITIC_CELL_DIFFERENTIATION	19	0.80	1.87	0.000	0.001	0.128	9538	tags=74%, list=18%, signal=89%
GO_REGULATION_OF_B_CELL_ACTIVATION	121	0.59	1.87	0.000	0.001	0.132	12061	tags=54%, list=22%, signal=69%
GO_REGULATION_OF_OSSIFICATION	175	0.57	1.87	0.000	0.001	0.135	7157	tags=41%, list=13%, signal=47%
GO_REGULATION_OF_INTERLEUKIN_8_SECRETION	18	0.80	1.87	0.000	0.001	0.136	8846	tags=83%, list=16%, signal=100%
GO_REGULATION_OF_T_CELL_PROLIFERATION	144	0.59	1.87	0.000	0.001	0.136	12061	tags=54%, list=22%, signal=69%
GO_PEPTIDE_CROSS_LINKING	56	0.65	1.87	0.000	0.001	0.137	9154	tags=63%, list=17%, signal=75%
GO_REGULATION_OF_LYMPHOCYTE_MIGRATION	35	0.69	1.86	0.000	0.001	0.143	11293	tags=66%, list=21%, signal=83%
GO_REGULATION_OF_EPITHELIAL_CELL_DIFFERENTIATION	119	0.59	1.86	0.000	0.001	0.146	8180	tags=42%, list=15%, signal=49%
GO_POSITIVE_REGULATION_OF_T_CELL_PROLIFERATION	94	0.61	1.86	0.000	0.001	0.148	11766	tags=56%, list=22%, signal=72%
GO_PLATELET_ACTIVATION	140	0.58	1.86	0.000	0.001	0.156	10304	tags=52%, list=19%, signal=64%
GO_POSITIVE_REGULATION_OF_CELL_ADHESION	365	0.55	1.86	0.000	0.001	0.157	11172	tags=50%, list=21%, signal=62%
GO_CELLULAR_RESPONSE_TO_VASCULAR_ENDOTHELIAL_GROWTH_FACTOR_STIMULUS	30	0.72	1.86	0.000	0.001	0.159	7304	tags=57%, list=13%, signal=65%
GO_REGULATION_OF_LEUKOCYTE_MEDIATED_CYTOTOXICITY	52	0.65	1.86	0.000	0.001	0.161	8343	tags=56%, list=15%, signal=66%
GO_REGULATION_OF_LEUKOCYTE_APOPTOTIC_PROCESS	78	0.61	1.86	0.000	0.001	0.162	10171	tags=51%, list=19%, signal=63%
GO_AMINOGLYCAN_CATABOLIC_PROCESS	67	0.63	1.86	0.000	0.001	0.169	8724	tags=52%, list=16%, signal=62%
GO_MESENCHYMAL_CELL_DIFFERENTIATION	133	0.59	1.86	0.000	0.001	0.175	9392	tags=50%, list=17%, signal=60%
GO_POSITIVE_REGULATION_OF_ENDOTHELIAL_CELL_PROLIFERATION	68	0.64	1.85	0.000	0.001	0.177	6897	tags=51%, list=13%, signal=59%
GO_REGULATION_OF_MYOBLAST_FUSION	19	0.79	1.85	0.000	0.001	0.177	7239	tags=53%, list=13%, signal=61%
GO_MYELOID_DENDRITIC_CELL_ACTIVATION	25	0.75	1.85	0.000	0.002	0.196	9538	tags=64%, list=18%, signal=78%
GO_NEGATIVE_REGULATION_OF_EPITHELIAL_CELL_MIGRATION	52	0.64	1.85	0.000	0.002	0.201	7153	tags=46%, list=13%, signal=53%
GO_REGULATION_OF_INTERLEUKIN_12_PRODUCTION	51	0.65	1.85	0.000	0.002	0.204	10131	tags=61%, list=19%, signal=75%
GO_REGULATION_OF_ENDOTHELIAL_CELL_PROLIFERATION	97	0.60	1.85	0.000	0.002	0.205	7153	tags=48%, list=13%, signal=56%
GO_MESENCHYMAL_TO_EPITHELIAL_TRANSITION	15	0.81	1.85	0.000	0.002	0.207	5556	tags=73%, list=10%, signal=82%
GO_REGULATION_OF_PRODUCTION_OF_MOLECULAR_MEDIATOR_OF_IMMUNE_RESPONSE	101	0.60	1.85	0.000	0.002	0.208	13657	tags=58%, list=25%, signal=78%
GO_REGULATION_OF_ADAPTIVE_IMMUNE_RESPONSE	123	0.58	1.85	0.000	0.002	0.209	11172	tags=51%, list=21%, signal=64%
GO_REGULATION_OF_ALPHA_BETA_T_CELL_ACTIVATION	68	0.62	1.85	0.000	0.002	0.209	10306	tags=56%, list=19%, signal=69%
GO_REGULATION_OF_CELL_CELL_ADHESION	366	0.54	1.85	0.000	0.002	0.212	11172	tags=49%, list=21%, signal=61%
GO_ENDOTHELIAL_CELL_MIGRATION	56	0.64	1.84	0.000	0.002	0.214	8018	tags=50%, list=15%, signal=59%
GO_REGULATION_OF_TUMOR_NECROSIS_FACTOR_SUPERFAMILY_CYTOKINE_PRODUCTION	98	0.59	1.84	0.000	0.002	0.233	10306	tags=55%, list=19%, signal=68%
GO_CELLULAR_RESPONSE_TO_RETINOIC_ACID	61	0.64	1.84	0.000	0.002	0.234	7157	tags=44%, list=13%, signal=51%
GO_BRANCHING_MORPHOGENESIS_OF_AN_EPITHELIAL_TUBE	131	0.57	1.84	0.000	0.002	0.237	9767	tags=48%, list=18%, signal=58%
GO_REGULATION_OF_CHEMOKINE_PRODUCTION	65	0.63	1.84	0.000	0.002	0.238	9450	tags=58%, list=17%, signal=71%
GO_REGULATION_OF_VIRAL_ENTRY_INTO_HOST_CELL	28	0.72	1.84	0.000	0.002	0.238	12228	tags=75%, list=23%, signal=97%
GO_NEGATIVE_REGULATION_OF_VIRAL_PROCESS	88	0.60	1.84	0.000	0.002	0.240	10041	tags=52%, list=18%, signal=64%
GO_NEGATIVE_REGULATION_OF_COAGULATION	48	0.65	1.84	0.000	0.002	0.242	7450	tags=56%, list=14%, signal=65%
GO_T_CELL_DIFFERENTIATION	123	0.58	1.84	0.000	0.002	0.250	11926	tags=54%, list=22%, signal=70%
GO_LYMPHOCYTE_DIFFERENTIATION	209	0.56	1.84	0.000	0.002	0.250	11172	tags=49%, list=21%, signal=61%
GO_REGULATION_OF_ALPHA_BETA_T_CELL_DIFFERENTIATION	46	0.66	1.84	0.000	0.002	0.252	8659	tags=54%, list=16%, signal=65%
GO_NEGATIVE_REGULATION_OF_LYMPHOCYTE_DIFFERENTIATION	39	0.68	1.84	0.000	0.002	0.255	7135	tags=49%, list=13%, signal=56%
GO_POSITIVE_REGULATION_OF_CYTOKINE_BIOSYNTHETIC_PROCESS	58	0.63	1.83	0.000	0.002	0.257	11496	tags=60%, list=21%, signal=76%
GO_BONE_DEVELOPMENT	155	0.57	1.83	0.000	0.002	0.265	9242	tags=48%, list=17%, signal=57%
GO_ALPHA_BETA_T_CELL_ACTIVATION	54	0.63	1.83	0.000	0.002	0.266	11926	tags=69%, list=22%, signal=88%
GO_OSSIFICATION	249	0.55	1.83	0.000	0.002	0.276	9627	tags=45%, list=18%, signal=55%
GO_NEGATIVE_REGULATION_OF_EMBRYONIC_DEVELOPMENT	26	0.73	1.83	0.000	0.002	0.278	4845	tags=54%, list=9%, signal=59%
GO_POSITIVE_REGULATION_OF_INTERLEUKIN_1_SECRETION	24	0.74	1.83	0.001	0.002	0.293	6469	tags=54%, list=12%, signal=61%
GO_POSITIVE_REGULATION_OF_STAT_CASCADE	72	0.62	1.83	0.000	0.002	0.302	10131	tags=56%, list=19%, signal=68%
GO_POSITIVE_REGULATION_OF_EPITHELIAL_CELL_PROLIFERATION	152	0.57	1.83	0.000	0.002	0.307	10510	tags=51%, list=19%, signal=63%
GO_ADAPTIVE_IMMUNE_RESPONSE	283	0.54	1.83	0.000	0.002	0.317	12194	tags=53%, list=22%, signal=68%
GO_EPITHELIAL_TO_MESENCHYMAL_TRANSITION	56	0.64	1.82	0.000	0.002	0.321	6897	tags=50%, list=13%, signal=57%
GO_REGULATION_OF_CD4_POSITIVE_ALPHA_BETA_T_CELL_ACTIVATION	38	0.67	1.82	0.000	0.002	0.325	10306	tags=63%, list=19%, signal=78%
GO_TAXIS	455	0.53	1.82	0.000	0.002	0.334	10871	tags=47%, list=20%, signal=59%
GO_REGULATION_OF_POSITIVE_CHEMOTAXIS	24	0.73	1.82	0.000	0.002	0.337	6429	tags=63%, list=12%, signal=71%
GO_REGULATION_OF_CYTOKINE_PRODUCTION_INVOLVED_IN_IMMUNE_RESPONSE	57	0.63	1.82	0.000	0.002	0.350	10932	tags=54%, list=20%, signal=68%
GO_NEGATIVE_REGULATION_OF_LEUKOCYTE_APOPTOTIC_PROCESS	42	0.65	1.82	0.000	0.002	0.357	8978	tags=55%, list=17%, signal=66%
GO_CYTOKINE_PRODUCTION	118	0.57	1.82	0.000	0.002	0.359	10670	tags=48%, list=20%, signal=60%
GO_POSITIVE_REGULATION_OF_METANEPHROS_DEVELOPMENT	14	0.81	1.82	0.000	0.002	0.360	6377	tags=71%, list=12%, signal=81%
GO_CARDIAC_EPITHELIAL_TO_MESENCHYMAL_TRANSITION	24	0.73	1.81	0.003	0.003	0.377	6897	tags=63%, list=13%, signal=72%
GO_DETECTION_OF_OTHER_ORGANISM	17	0.80	1.81	0.003	0.003	0.389	10152	tags=88%, list=19%, signal=108%
GO_POSITIVE_REGULATION_OF_LEUKOCYTE_MEDIATED_IMMUNITY	84	0.60	1.81	0.000	0.003	0.390	12267	tags=58%, list=23%, signal=75%
GO_REGULATION_OF_KIDNEY_DEVELOPMENT	54	0.64	1.81	0.000	0.003	0.398	7757	tags=50%, list=14%, signal=58%
GO_NEGATIVE_REGULATION_OF_BLOOD_VESSEL_ENDOTHELIAL_CELL_MIGRATION	23	0.73	1.81	0.000	0.003	0.399	6370	tags=52%, list=12%, signal=59%
GO_RESPONSE_TO_PLATELET_DERIVED_GROWTH_FACTOR	18	0.77	1.81	0.001	0.003	0.401	7482	tags=67%, list=14%, signal=77%
GO_ACUTE_INFLAMMATORY_RESPONSE	72	0.61	1.81	0.000	0.003	0.403	8766	tags=46%, list=16%, signal=55%
GO_POSITIVE_REGULATION_OF_INTERLEUKIN_1_PRODUCTION	36	0.67	1.81	0.000	0.003	0.409	10152	tags=61%, list=19%, signal=75%
GO_AUTONOMIC_NERVOUS_SYSTEM_DEVELOPMENT	42	0.66	1.81	0.000	0.003	0.419	7990	tags=50%, list=15%, signal=59%
GO_POSITIVE_REGULATION_OF_MAPK_CASCADE	456	0.53	1.81	0.000	0.003	0.423	10957	tags=47%, list=20%, signal=59%
GO_ALPHA_BETA_T_CELL_DIFFERENTIATION	45	0.65	1.81	0.000	0.003	0.427	11926	tags=71%, list=22%, signal=91%
GO_INDUCTION_OF_POSITIVE_CHEMOTAXIS	13	0.81	1.80	0.001	0.003	0.428	5242	tags=69%, list=10%, signal=77%
GO_NEPHRON_DEVELOPMENT	113	0.57	1.80	0.000	0.003	0.438	8146	tags=47%, list=15%, signal=55%
GO_REGULATION_OF_TYPE_2_IMMUNE_RESPONSE	25	0.72	1.80	0.000	0.003	0.444	5264	tags=56%, list=10%, signal=62%
GO_REGULATION_OF_ENDOTHELIAL_CELL_DIFFERENTIATION	27	0.72	1.80	0.000	0.003	0.447	8157	tags=56%, list=15%, signal=65%
GO_NEGATIVE_REGULATION_OF_CYTOKINE_BIOSYNTHETIC_PROCESS	28	0.70	1.80	0.000	0.003	0.450	10306	tags=64%, list=19%, signal=79%
GO_CONNECTIVE_TISSUE_DEVELOPMENT	193	0.55	1.80	0.000	0.003	0.453	7157	tags=41%, list=13%, signal=47%
GO_NEGATIVE_REGULATION_OF_T_CELL_DIFFERENTIATION	31	0.70	1.80	0.001	0.003	0.456	7135	tags=45%, list=13%, signal=52%
GO_BONE_GROWTH	20	0.75	1.80	0.000	0.003	0.461	6800	tags=65%, list=13%, signal=74%
GO_POSITIVE_REGULATION_OF_INTERLEUKIN_6_PRODUCTION	67	0.61	1.80	0.000	0.003	0.461	9244	tags=51%, list=17%, signal=61%
GO_POSITIVE_REGULATION_OF_INTERLEUKIN_6_SECRETION	16	0.80	1.80	0.000	0.003	0.463	4348	tags=56%, list=8%, signal=61%
GO_POSITIVE_REGULATION_OF_OSTEOBLAST_DIFFERENTIATION	58	0.62	1.80	0.000	0.003	0.465	5203	tags=38%, list=10%, signal=42%
GO_NEGATIVE_REGULATION_OF_LEUKOCYTE_DIFFERENTIATION	80	0.60	1.80	0.000	0.003	0.469	10306	tags=52%, list=19%, signal=65%
GO_POSITIVE_REGULATION_OF_KIDNEY_DEVELOPMENT	40	0.65	1.80	0.000	0.003	0.472	7757	tags=50%, list=14%, signal=58%
GO_CYTOLYSIS	23	0.73	1.80	0.000	0.003	0.477	9270	tags=65%, list=17%, signal=79%
GO_NEGATIVE_REGULATION_OF_ENDOTHELIAL_CELL_APOPTOTIC_PROCESS	27	0.71	1.80	0.000	0.003	0.477	10333	tags=70%, list=19%, signal=87%
GO_BONE_MORPHOGENESIS	79	0.60	1.80	0.000	0.003	0.483	11034	tags=56%, list=20%, signal=70%
GO_POSITIVE_REGULATION_OF_ADAPTIVE_IMMUNE_RESPONSE	73	0.60	1.79	0.001	0.003	0.490	10932	tags=53%, list=20%, signal=67%
GO_POSITIVE_REGULATION_OF_ACTIVATED_T_CELL_PROLIFERATION	27	0.70	1.79	0.000	0.003	0.500	7462	tags=52%, list=14%, signal=60%
GO_T_CELL_ACTIVATION_INVOLVED_IN_IMMUNE_RESPONSE	60	0.61	1.79	0.000	0.003	0.500	9116	tags=43%, list=17%, signal=52%
GO_REGULATION_OF_SYNCYTIUM_FORMATION_BY_PLASMA_MEMBRANE_FUSION	23	0.74	1.79	0.000	0.003	0.501	7239	tags=52%, list=13%, signal=60%
GO_REGULATION_OF_BIOMINERAL_TISSUE_DEVELOPMENT	73	0.59	1.79	0.000	0.003	0.508	7157	tags=47%, list=13%, signal=54%
GO_REGULATION_OF_LYMPHOCYTE_MEDIATED_IMMUNITY	113	0.57	1.79	0.000	0.003	0.508	14213	tags=60%, list=26%, signal=81%
GO_CELL_ACTIVATION_INVOLVED_IN_IMMUNE_RESPONSE	139	0.56	1.79	0.000	0.003	0.514	14265	tags=57%, list=26%, signal=77%
GO_RESPONSE_TO_CORTICOSTEROID	173	0.55	1.79	0.000	0.004	0.524	7416	tags=39%, list=14%, signal=45%
GO_POSITIVE_REGULATION_OF_INTERLEUKIN_8_SECRETION	13	0.83	1.79	0.000	0.004	0.524	8277	tags=85%, list=15%, signal=100%
GO_REGULATION_OF_B_CELL_PROLIFERATION	55	0.63	1.79	0.000	0.004	0.525	10131	tags=47%, list=19%, signal=58%
GO_MESENCHYME_DEVELOPMENT	189	0.55	1.79	0.000	0.004	0.552	9392	tags=45%, list=17%, signal=54%
GO_POSITIVE_REGULATION_OF_ACUTE_INFLAMMATORY_RESPONSE	28	0.71	1.78	0.000	0.004	0.552	8405	tags=64%, list=15%, signal=76%
GO_METANEPHRIC_NEPHRON_MORPHOGENESIS	21	0.73	1.78	0.000	0.004	0.563	10528	tags=71%, list=19%, signal=89%
GO_REGULATION_OF_MONONUCLEAR_CELL_MIGRATION	16	0.79	1.78	0.000	0.004	0.563	4379	tags=63%, list=8%, signal=68%
GO_CYTOKINE_SECRETION	38	0.66	1.78	0.000	0.004	0.581	9948	tags=58%, list=18%, signal=71%
GO_REGULATION_OF_EPIDERMIS_DEVELOPMENT	61	0.61	1.78	0.001	0.004	0.583	10610	tags=52%, list=20%, signal=65%
GO_RESPONSE_TO_INTERLEUKIN_1	114	0.56	1.78	0.000	0.004	0.586	8405	tags=47%, list=15%, signal=56%
GO_POSITIVE_REGULATION_OF_INTERLEUKIN_12_PRODUCTION	33	0.67	1.78	0.000	0.004	0.586	9780	tags=64%, list=18%, signal=78%
GO_POSITIVE_REGULATION_OF_PRODUCTION_OF_MOLECULAR_MEDIATOR_OF_IMMUNE_RESPONSE	64	0.61	1.78	0.000	0.004	0.586	11494	tags=56%, list=21%, signal=71%
GO_METANEPHROS_DEVELOPMENT	81	0.58	1.78	0.000	0.004	0.589	8626	tags=51%, list=16%, signal=60%
GO_REGULATION_OF_ACTIN_CYTOSKELETON_REORGANIZATION	31	0.68	1.78	0.000	0.004	0.594	9242	tags=55%, list=17%, signal=66%
GO_CELL_DIFFERENTIATION_INVOLVED_IN_KIDNEY_DEVELOPMENT	34	0.66	1.78	0.000	0.004	0.595	8019	tags=53%, list=15%, signal=62%
GO_DEFENSE_RESPONSE_TO_OTHER_ORGANISM	495	0.52	1.78	0.000	0.004	0.599	11809	tags=45%, list=22%, signal=57%
GO_REGULATION_OF_CARTILAGE_DEVELOPMENT	62	0.61	1.78	0.002	0.004	0.603	5779	tags=42%, list=11%, signal=47%
GO_LEUKOCYTE_MEDIATED_IMMUNITY	185	0.54	1.78	0.000	0.004	0.608	11253	tags=51%, list=21%, signal=65%
GO_POSITIVE_REGULATION_OF_INTERLEUKIN_1_BETA_PRODUCTION	30	0.68	1.78	0.000	0.004	0.616	10152	tags=60%, list=19%, signal=74%
GO_CELLULAR_DEFENSE_RESPONSE	58	0.61	1.78	0.001	0.004	0.620	9772	tags=57%, list=18%, signal=69%
GO_METANEPHROS_MORPHOGENESIS	28	0.69	1.77	0.001	0.004	0.625	10528	tags=64%, list=19%, signal=80%
GO_HUMORAL_IMMUNE_RESPONSE	183	0.54	1.77	0.000	0.004	0.627	10898	tags=49%, list=20%, signal=61%
GO_FATTY_ACID_DERIVATIVE_BIOSYNTHETIC_PROCESS	44	0.64	1.77	0.000	0.004	0.628	11496	tags=59%, list=21%, signal=75%
GO_REGULATION_OF_BLOOD_VESSEL_ENDOTHELIAL_CELL_MIGRATION	50	0.63	1.77	0.001	0.004	0.645	7824	tags=46%, list=14%, signal=54%
GO_POSITIVE_REGULATION_OF_B_CELL_ACTIVATION	86	0.58	1.77	0.000	0.004	0.646	12061	tags=51%, list=22%, signal=66%
GO_REGULATION_OF_ACTIVATED_T_CELL_PROLIFERATION	39	0.65	1.77	0.000	0.005	0.660	7462	tags=51%, list=14%, signal=59%
GO_EMBRYONIC_DIGESTIVE_TRACT_DEVELOPMENT	33	0.67	1.77	0.000	0.005	0.674	6495	tags=55%, list=12%, signal=62%
GO_POSITIVE_REGULATION_OF_T_HELPER_1_TYPE_IMMUNE_RESPONSE	15	0.78	1.77	0.001	0.005	0.674	6349	tags=60%, list=12%, signal=68%
GO_METANEPHRIC_NEPHRON_DEVELOPMENT	32	0.68	1.77	0.000	0.005	0.676	10528	tags=69%, list=19%, signal=85%
GO_T_CELL_SELECTION	36	0.66	1.77	0.000	0.005	0.683	13696	tags=72%, list=25%, signal=97%
GO_RESPONSE_TO_VITAMIN	97	0.58	1.77	0.000	0.005	0.685	5924	tags=38%, list=11%, signal=43%
GO_RESPONSE_TO_PROGESTERONE	49	0.62	1.76	0.000	0.005	0.693	8574	tags=55%, list=16%, signal=65%
GO_REGULATION_OF_PATHWAY_RESTRICTED_SMAD_PROTEIN_PHOSPHORYLATION	58	0.61	1.76	0.000	0.005	0.696	9574	tags=47%, list=18%, signal=56%
GO_INTERACTION_WITH_SYMBIONT	52	0.61	1.76	0.000	0.005	0.698	6609	tags=38%, list=12%, signal=44%
GO_REGULATION_OF_CELLULAR_EXTRAVASATION	22	0.72	1.76	0.003	0.005	0.707	5268	tags=59%, list=10%, signal=65%
GO_POSITIVE_REGULATION_OF_PATHWAY_RESTRICTED_SMAD_PROTEIN_PHOSPHORYLATION	47	0.63	1.76	0.000	0.005	0.719	9574	tags=47%, list=18%, signal=57%
GO_REGULATION_OF_NOTCH_SIGNALING_PATHWAY	65	0.60	1.76	0.000	0.005	0.731	11589	tags=54%, list=21%, signal=68%
GO_REGULATION_OF_OSTEOBLAST_DIFFERENTIATION	110	0.57	1.76	0.000	0.005	0.735	6803	tags=38%, list=13%, signal=44%
GO_CRANIAL_NERVE_DEVELOPMENT	43	0.63	1.76	0.000	0.005	0.735	7757	tags=49%, list=14%, signal=57%
GO_POSITIVE_REGULATION_OF_NEUTROPHIL_MIGRATION	27	0.69	1.76	0.000	0.005	0.750	7458	tags=52%, list=14%, signal=60%
GO_POSITIVE_REGULATION_OF_NF_KAPPAB_IMPORT_INTO_NUCLEUS	27	0.69	1.76	0.001	0.006	0.754	10171	tags=63%, list=19%, signal=77%
GO_NEGATIVE_REGULATION_OF_IMMUNE_EFFECTOR_PROCESS	101	0.57	1.76	0.000	0.006	0.754	10467	tags=46%, list=19%, signal=56%
GO_POSITIVE_REGULATION_OF_PEPTIDYL_TYROSINE_PHOSPHORYLATION	159	0.55	1.76	0.000	0.006	0.755	10236	tags=48%, list=19%, signal=59%
GO_NEGATIVE_REGULATION_OF_RESPONSE_TO_EXTERNAL_STIMULUS	267	0.53	1.75	0.000	0.006	0.760	9611	tags=42%, list=18%, signal=51%
GO_REGULATION_OF_MONOCYTE_CHEMOTAXIS	20	0.74	1.75	0.003	0.006	0.760	5838	tags=55%, list=11%, signal=62%
GO_REGULATION_OF_LIPASE_ACTIVITY	83	0.58	1.75	0.000	0.006	0.761	11704	tags=60%, list=22%, signal=77%
GO_CELLULAR_RESPONSE_TO_INTERLEUKIN_1	87	0.58	1.75	0.000	0.006	0.770	11407	tags=59%, list=21%, signal=74%
GO_REGULATION_OF_VIRAL_GENOME_REPLICATION	74	0.59	1.75	0.000	0.006	0.785	3733	tags=39%, list=7%, signal=42%
GO_KIDNEY_MORPHOGENESIS	82	0.57	1.75	0.000	0.006	0.787	7757	tags=45%, list=14%, signal=53%
GO_NEGATIVE_REGULATION_OF_BIOMINERAL_TISSUE_DEVELOPMENT	19	0.74	1.75	0.003	0.006	0.789	4550	tags=58%, list=8%, signal=63%
GO_REGULATION_OF_CELL_ADHESION_MEDIATED_BY_INTEGRIN	39	0.64	1.75	0.000	0.006	0.791	9162	tags=56%, list=17%, signal=68%
GO_PLATELET_DEGRANULATION	105	0.56	1.75	0.000	0.006	0.795	6041	tags=41%, list=11%, signal=46%
GO_MESONEPHRIC_TUBULE_MORPHOGENESIS	53	0.62	1.75	0.000	0.006	0.798	7757	tags=47%, list=14%, signal=55%
GO_REGULATION_OF_TYROSINE_PHOSPHORYLATION_OF_STAT_PROTEIN	67	0.60	1.75	0.000	0.006	0.799	9777	tags=51%, list=18%, signal=62%
GO_T_CELL_DIFFERENTIATION_INVOLVED_IN_IMMUNE_RESPONSE	29	0.67	1.75	0.000	0.006	0.799	10408	tags=66%, list=19%, signal=81%
GO_REGULATION_OF_ANTIGEN_PROCESSING_AND_PRESENTATION	23	0.72	1.75	0.000	0.006	0.803	10152	tags=74%, list=19%, signal=91%
GO_POSITIVE_REGULATION_OF_ALPHA_BETA_T_CELL_DIFFERENTIATION	37	0.64	1.75	0.001	0.006	0.804	8659	tags=54%, list=16%, signal=64%
GO_REGULATION_OF_EPITHELIAL_CELL_PROLIFERATION	281	0.53	1.75	0.000	0.006	0.804	7990	tags=40%, list=15%, signal=46%
GO_NEGATIVE_REGULATION_OF_LEUKOCYTE_PROLIFERATION	67	0.59	1.75	0.000	0.006	0.805	10489	tags=51%, list=19%, signal=63%
GO_CELLULAR_RESPONSE_TO_ACID_CHEMICAL	167	0.54	1.75	0.000	0.006	0.824	10666	tags=47%, list=20%, signal=58%
GO_POSITIVE_REGULATION_OF_TUMOR_NECROSIS_FACTOR_SUPERFAMILY_CYTOKINE_PRODUCTION	57	0.60	1.75	0.000	0.006	0.830	9244	tags=56%, list=17%, signal=68%
GO_REGULATION_OF_ENDOTHELIAL_CELL_MIGRATION	113	0.55	1.75	0.000	0.006	0.833	10303	tags=48%, list=19%, signal=59%
GO_REGULATION_OF_MONOCYTE_DIFFERENTIATION	13	0.81	1.74	0.004	0.007	0.840	10049	tags=85%, list=18%, signal=104%
GO_POSITIVE_REGULATION_OF_EPITHELIAL_TO_MESENCHYMAL_TRANSITION	33	0.67	1.74	0.001	0.007	0.843	8395	tags=55%, list=15%, signal=64%
GO_AMINOGLYCAN_METABOLIC_PROCESS	165	0.54	1.74	0.000	0.007	0.844	12620	tags=53%, list=23%, signal=68%
GO_REGULATION_OF_NEUTROPHIL_MIGRATION	31	0.67	1.74	0.003	0.007	0.844	5775	tags=48%, list=11%, signal=54%
GO_GRANULOCYTE_ACTIVATION	20	0.73	1.74	0.003	0.007	0.844	11496	tags=70%, list=21%, signal=89%
GO_REGULATION_OF_T_CELL_MIGRATION	24	0.72	1.74	0.000	0.007	0.849	11293	tags=67%, list=21%, signal=84%
GO_NEGATIVE_REGULATION_OF_CELL_CELL_ADHESION	133	0.54	1.74	0.000	0.007	0.849	10333	tags=44%, list=19%, signal=54%
GO_LYMPHOCYTE_COSTIMULATION	72	0.58	1.74	0.000	0.007	0.851	10128	tags=53%, list=19%, signal=65%
GO_NEGATIVE_REGULATION_OF_WOUND_HEALING	58	0.61	1.74	0.000	0.007	0.851	8598	tags=53%, list=16%, signal=63%
GO_REGULATION_OF_INTERLEUKIN_13_PRODUCTION	17	0.74	1.74	0.006	0.007	0.851	5264	tags=65%, list=10%, signal=72%
GO_POSITIVE_REGULATION_OF_TYROSINE_PHOSPHORYLATION_OF_STAT1_PROTEIN	11	0.84	1.74	0.000	0.007	0.853	7488	tags=73%, list=14%, signal=84%
GO_CARTILAGE_DEVELOPMENT_INVOLVED_IN_ENDOCHONDRAL_BONE_MORPHOGENESIS	19	0.73	1.74	0.001	0.007	0.859	5171	tags=58%, list=10%, signal=64%
GO_REGULATION_OF_INTERLEUKIN_4_PRODUCTION	29	0.67	1.74	0.003	0.007	0.860	10306	tags=72%, list=19%, signal=89%
GO_UNSATURATED_FATTY_ACID_BIOSYNTHETIC_PROCESS	55	0.60	1.74	0.001	0.007	0.867	12405	tags=56%, list=23%, signal=73%
GO_PITUITARY_GLAND_DEVELOPMENT	42	0.63	1.74	0.000	0.007	0.868	11154	tags=57%, list=21%, signal=72%
GO_B_CELL_RECEPTOR_SIGNALING_PATHWAY	54	0.61	1.74	0.003	0.007	0.869	12070	tags=59%, list=22%, signal=76%
GO_RESPONSE_TO_PROTOZOAN	20	0.73	1.74	0.000	0.007	0.871	10131	tags=70%, list=19%, signal=86%
GO_POSITIVE_REGULATION_OF_INTERFERON_GAMMA_PRODUCTION	63	0.59	1.73	0.000	0.008	0.886	8846	tags=49%, list=16%, signal=59%
GO_ORGAN_MATURATION	18	0.75	1.73	0.003	0.008	0.886	4542	tags=56%, list=8%, signal=61%
GO_POSITIVE_REGULATION_OF_LIPID_KINASE_ACTIVITY	32	0.65	1.73	0.001	0.008	0.888	9861	tags=59%, list=18%, signal=73%
GO_ENTERIC_NERVOUS_SYSTEM_DEVELOPMENT	11	0.82	1.73	0.000	0.008	0.889	7990	tags=73%, list=15%, signal=85%
GO_O_GLYCAN_PROCESSING	56	0.60	1.73	0.000	0.008	0.894	11980	tags=55%, list=22%, signal=71%
GO_REGULATION_OF_EPITHELIAL_CELL_APOPTOTIC_PROCESS	57	0.61	1.73	0.000	0.008	0.895	6209	tags=47%, list=11%, signal=53%
GO_POSITIVE_REGULATION_OF_CHEMOKINE_PRODUCTION	49	0.61	1.73	0.000	0.008	0.896	9450	tags=57%, list=17%, signal=69%
GO_REGULATION_OF_PHOSPHOLIPASE_ACTIVITY	64	0.58	1.73	0.000	0.008	0.900	11704	tags=63%, list=22%, signal=80%
GO_POSITIVE_REGULATION_OF_LEUKOCYTE_APOPTOTIC_PROCESS	28	0.68	1.73	0.000	0.008	0.901	10131	tags=57%, list=19%, signal=70%
GO_REGULATION_OF_COAGULATION	86	0.56	1.73	0.000	0.008	0.909	10615	tags=52%, list=20%, signal=65%
GO_MESONEPHROS_DEVELOPMENT	90	0.56	1.73	0.000	0.008	0.910	8805	tags=48%, list=16%, signal=57%
GO_NEGATIVE_REGULATION_OF_CHONDROCYTE_DIFFERENTIATION	19	0.73	1.73	0.001	0.008	0.914	6897	tags=58%, list=13%, signal=66%
GO_NEGATIVE_REGULATION_OF_LEUKOCYTE_CHEMOTAXIS	11	0.82	1.73	0.003	0.008	0.914	9270	tags=91%, list=17%, signal=110%
GO_REGULATION_OF_MACROPHAGE_CHEMOTAXIS	16	0.75	1.72	0.003	0.008	0.915	9270	tags=69%, list=17%, signal=83%
GO_CRANIAL_NERVE_MORPHOGENESIS	23	0.70	1.72	0.001	0.008	0.916	7757	tags=52%, list=14%, signal=61%
GO_PROTEIN_TRIMERIZATION	39	0.63	1.72	0.003	0.008	0.917	12161	tags=62%, list=22%, signal=79%
GO_POSITIVE_REGULATION_OF_OSSIFICATION	82	0.57	1.72	0.000	0.008	0.917	8562	tags=43%, list=16%, signal=51%
GO_REGULATION_OF_MAST_CELL_ACTIVATION	39	0.63	1.72	0.000	0.008	0.918	11846	tags=59%, list=22%, signal=75%
GO_LIPOPOLYSACCHARIDE_MEDIATED_SIGNALING_PATHWAY	31	0.66	1.72	0.000	0.008	0.921	9162	tags=61%, list=17%, signal=74%
GO_DECIDUALIZATION	20	0.71	1.72	0.001	0.008	0.922	8635	tags=55%, list=16%, signal=65%
GO_NEGATIVE_REGULATION_OF_TUMOR_NECROSIS_FACTOR_SUPERFAMILY_CYTOKINE_PRODUCTION	41	0.63	1.72	0.000	0.009	0.927	11530	tags=61%, list=21%, signal=77%
GO_POSITIVE_REGULATION_OF_BMP_SIGNALING_PATHWAY	32	0.66	1.72	0.000	0.009	0.928	6370	tags=41%, list=12%, signal=46%
GO_ACUTE_PHASE_RESPONSE	42	0.63	1.72	0.001	0.009	0.931	5775	tags=38%, list=11%, signal=43%
GO_NEGATIVE_REGULATION_OF_CELL_ADHESION	216	0.52	1.72	0.000	0.009	0.931	11172	tags=47%, list=21%, signal=59%
GO_MACROPHAGE_CHEMOTAXIS	13	0.78	1.72	0.003	0.009	0.931	4642	tags=54%, list=9%, signal=59%
GO_POSITIVE_REGULATION_OF_ENDOTHELIAL_CELL_DIFFERENTIATION	15	0.75	1.72	0.003	0.009	0.932	7994	tags=60%, list=15%, signal=70%
GO_REGULATION_OF_T_HELPER_CELL_DIFFERENTIATION	26	0.69	1.72	0.000	0.009	0.935	8659	tags=62%, list=16%, signal=73%
GO_NEGATIVE_REGULATION_OF_INTERLEUKIN_6_PRODUCTION	33	0.65	1.72	0.001	0.009	0.940	10650	tags=61%, list=20%, signal=75%
GO_DETECTION_OF_MECHANICAL_STIMULUS_INVOLVED_IN_SENSORY_PERCEPTION	23	0.69	1.72	0.000	0.009	0.941	10607	tags=65%, list=20%, signal=81%
GO_COMPLEMENT_ACTIVATION_ALTERNATIVE_PATHWAY	13	0.79	1.71	0.003	0.009	0.944	9270	tags=92%, list=17%, signal=111%
GO_POSITIVE_REGULATION_OF_FAT_CELL_DIFFERENTIATION	48	0.62	1.71	0.000	0.009	0.944	3723	tags=38%, list=7%, signal=40%
GO_ENDOTHELIUM_DEVELOPMENT	88	0.55	1.71	0.000	0.009	0.947	8604	tags=43%, list=16%, signal=51%
GO_CHONDROCYTE_DIFFERENTIATION	60	0.59	1.71	0.000	0.009	0.947	9483	tags=52%, list=17%, signal=63%
GO_ARACHIDONIC_ACID_METABOLIC_PROCESS	50	0.61	1.71	0.000	0.009	0.947	12638	tags=60%, list=23%, signal=78%
GO_POSITIVE_REGULATION_OF_ALPHA_BETA_T_CELL_ACTIVATION	51	0.60	1.71	0.000	0.009	0.947	10306	tags=57%, list=19%, signal=70%
GO_NEGATIVE_REGULATION_OF_HEMOPOIESIS	126	0.54	1.71	0.000	0.009	0.948	10306	tags=44%, list=19%, signal=55%
GO_FATTY_ACID_DERIVATIVE_METABOLIC_PROCESS	94	0.56	1.71	0.000	0.009	0.950	12638	tags=53%, list=23%, signal=69%
GO_POSITIVE_REGULATION_OF_FIBROBLAST_PROLIFERATION	53	0.60	1.71	0.000	0.009	0.950	10162	tags=51%, list=19%, signal=63%
GO_SKIN_DEVELOPMENT	210	0.52	1.71	0.000	0.009	0.950	10718	tags=44%, list=20%, signal=55%
GO_NEGATIVE_REGULATION_OF_LOCOMOTION	256	0.52	1.71	0.000	0.009	0.951	9678	tags=44%, list=18%, signal=53%
GO_REGULATION_OF_STAT_CASCADE	143	0.54	1.71	0.000	0.009	0.951	10131	tags=41%, list=19%, signal=51%
GO_REGULATION_OF_MYELOID_LEUKOCYTE_DIFFERENTIATION	103	0.55	1.71	0.000	0.010	0.959	11603	tags=52%, list=21%, signal=67%
GO_NEGATIVE_REGULATION_BY_HOST_OF_VIRAL_TRANSCRIPTION	12	0.79	1.71	0.006	0.010	0.960	5998	tags=58%, list=11%, signal=66%
GO_DEVELOPMENTAL_MATURATION	189	0.52	1.71	0.000	0.010	0.960	11255	tags=47%, list=21%, signal=59%
GO_HINDLIMB_MORPHOGENESIS	37	0.63	1.71	0.001	0.010	0.961	7157	tags=43%, list=13%, signal=50%
GO_REGULATION_OF_CHEMOKINE_BIOSYNTHETIC_PROCESS	12	0.79	1.71	0.002	0.010	0.961	9450	tags=83%, list=17%, signal=101%
GO_POSITIVE_REGULATION_OF_LIPASE_ACTIVITY	66	0.58	1.71	0.000	0.010	0.963	11704	tags=61%, list=22%, signal=77%
GO_POSITIVE_REGULATION_OF_LYMPHOCYTE_MIGRATION	26	0.68	1.71	0.000	0.010	0.965	7239	tags=50%, list=13%, signal=58%
GO_REGULATION_OF_ACUTE_INFLAMMATORY_RESPONSE	72	0.56	1.71	0.000	0.010	0.965	8447	tags=53%, list=16%, signal=62%
GO_ANTERIOR_POSTERIOR_PATTERN_SPECIFICATION	193	0.52	1.71	0.000	0.010	0.965	9451	tags=40%, list=17%, signal=49%
GO_REGULATION_OF_PHOSPHATIDYLINOSITOL_3_KINASE_ACTIVITY	40	0.63	1.71	0.000	0.010	0.967	10527	tags=60%, list=19%, signal=74%
GO_POSITIVE_REGULATION_OF_PROTEIN_SECRETION	206	0.51	1.71	0.000	0.010	0.967	10171	tags=46%, list=19%, signal=57%
GO_NEPHRON_EPITHELIUM_DEVELOPMENT	91	0.56	1.71	0.000	0.010	0.967	8019	tags=44%, list=15%, signal=51%
GO_REGULATION_OF_FIBRINOLYSIS	14	0.77	1.71	0.000	0.010	0.967	3674	tags=50%, list=7%, signal=54%
GO_POSITIVE_REGULATION_OF_PHOSPHOLIPID_METABOLIC_PROCESS	42	0.61	1.71	0.003	0.010	0.967	10699	tags=55%, list=20%, signal=68%
GO_NEGATIVE_REGULATION_OF_VIRAL_ENTRY_INTO_HOST_CELL	19	0.71	1.70	0.003	0.010	0.970	12228	tags=74%, list=23%, signal=95%
GO_NEGATIVE_REGULATION_OF_INNATE_IMMUNE_RESPONSE	37	0.63	1.70	0.003	0.010	0.970	11348	tags=65%, list=21%, signal=82%
GO_POSITIVE_REGULATION_OF_ANTIGEN_PROCESSING_AND_PRESENTATION	16	0.75	1.70	0.000	0.010	0.970	5444	tags=69%, list=10%, signal=76%
GO_POSITIVE_REGULATION_OF_OSTEOBLAST_PROLIFERATION	11	0.82	1.70	0.002	0.010	0.970	5920	tags=82%, list=11%, signal=92%
GO_POSITIVE_REGULATION_OF_MYELOID_LEUKOCYTE_DIFFERENTIATION	47	0.62	1.70	0.000	0.010	0.970	6495	tags=38%, list=12%, signal=43%
GO_REGULATION_OF_PEPTIDYL_TYROSINE_PHOSPHORYLATION	209	0.52	1.70	0.000	0.010	0.972	10236	tags=44%, list=19%, signal=54%
GO_BRANCHING_INVOLVED_IN_URETERIC_BUD_MORPHOGENESIS	44	0.62	1.70	0.000	0.010	0.973	7757	tags=48%, list=14%, signal=56%
GO_UROGENITAL_SYSTEM_DEVELOPMENT	296	0.50	1.70	0.000	0.010	0.973	9131	tags=42%, list=17%, signal=50%
GO_ENDOCARDIAL_CUSHION_MORPHOGENESIS	22	0.70	1.70	0.001	0.010	0.974	6645	tags=59%, list=12%, signal=67%
GO_CELL_SUBSTRATE_ADHESION	162	0.53	1.70	0.000	0.010	0.974	12445	tags=54%, list=23%, signal=70%
GO_NEGATIVE_REGULATION_OF_B_CELL_ACTIVATION	30	0.66	1.70	0.000	0.010	0.974	11716	tags=67%, list=22%, signal=85%
GO_REGULATION_OF_FIBROBLAST_GROWTH_FACTOR_RECEPTOR_SIGNALING_PATHWAY	25	0.68	1.70	0.003	0.010	0.974	8805	tags=60%, list=16%, signal=72%
GO_NEGATIVE_REGULATION_OF_LEUKOCYTE_MEDIATED_IMMUNITY	47	0.61	1.70	0.003	0.010	0.974	11716	tags=55%, list=22%, signal=70%
GO_POSITIVE_REGULATION_OF_ASTROCYTE_DIFFERENTIATION	12	0.80	1.70	0.003	0.010	0.974	6495	tags=58%, list=12%, signal=66%
GO_NEGATIVE_REGULATION_OF_CARTILAGE_DEVELOPMENT	25	0.69	1.70	0.000	0.010	0.974	6897	tags=52%, list=13%, signal=60%
GO_ANATOMICAL_STRUCTURE_MATURATION	39	0.63	1.70	0.003	0.011	0.976	6618	tags=46%, list=12%, signal=53%
GO_DIGESTIVE_SYSTEM_DEVELOPMENT	148	0.53	1.70	0.000	0.011	0.979	6495	tags=37%, list=12%, signal=42%
GO_REGULATION_OF_PHOSPHOLIPID_METABOLIC_PROCESS	61	0.58	1.70	0.001	0.011	0.981	10699	tags=51%, list=20%, signal=63%
GO_MYELOID_CELL_ACTIVATION_INVOLVED_IN_IMMUNE_RESPONSE	41	0.62	1.70	0.003	0.011	0.982	14265	tags=66%, list=26%, signal=89%
GO_PROXIMAL_DISTAL_PATTERN_FORMATION	32	0.64	1.69	0.004	0.011	0.982	10315	tags=56%, list=19%, signal=69%
GO_REGULATION_OF_MESENCHYMAL_CELL_PROLIFERATION	34	0.64	1.69	0.000	0.011	0.982	10415	tags=44%, list=19%, signal=55%
GO_NEGATIVE_REGULATION_OF_CHEMOTAXIS	49	0.60	1.69	0.000	0.011	0.983	9385	tags=53%, list=17%, signal=64%
GO_OSTEOCLAST_DIFFERENTIATION	28	0.65	1.69	0.003	0.011	0.983	8978	tags=54%, list=17%, signal=64%
GO_REGULATION_OF_MESONEPHROS_DEVELOPMENT	26	0.66	1.69	0.003	0.011	0.986	11154	tags=65%, list=21%, signal=82%
GO_DISRUPTION_OF_CELLS_OF_OTHER_ORGANISM	26	0.67	1.69	0.003	0.011	0.986	12640	tags=65%, list=23%, signal=85%
GO_NEGATIVE_REGULATION_OF_FAT_CELL_DIFFERENTIATION	40	0.61	1.69	0.000	0.011	0.987	9289	tags=52%, list=17%, signal=63%
GO_T_HELPER_1_TYPE_IMMUNE_RESPONSE	19	0.71	1.69	0.003	0.011	0.987	8911	tags=68%, list=16%, signal=82%
GO_MULTI_MULTICELLULAR_ORGANISM_PROCESS	212	0.51	1.69	0.000	0.011	0.990	9305	tags=41%, list=17%, signal=49%
GO_REGULATION_OF_FAT_CELL_DIFFERENTIATION	102	0.54	1.69	0.000	0.012	0.992	7243	tags=38%, list=13%, signal=44%
GO_T_CELL_MIGRATION	14	0.75	1.69	0.001	0.012	0.992	10135	tags=79%, list=19%, signal=97%
GO_POSITIVE_REGULATION_OF_NOTCH_SIGNALING_PATHWAY	34	0.64	1.69	0.000	0.012	0.992	11589	tags=62%, list=21%, signal=78%
GO_SINGLE_ORGANISM_CELL_ADHESION	454	0.50	1.69	0.000	0.012	0.992	10469	tags=45%, list=19%, signal=55%
GO_CELL_KILLING	56	0.59	1.69	0.000	0.012	0.996	12640	tags=59%, list=23%, signal=77%
GO_NERVE_DEVELOPMENT	67	0.57	1.69	0.001	0.012	0.997	7757	tags=40%, list=14%, signal=47%
GO_EXTRACELLULAR_MATRIX_ASSEMBLY	16	0.74	1.69	0.001	0.012	0.997	5136	tags=56%, list=9%, signal=62%
GO_POSITIVE_REGULATION_OF_TYPE_2_IMMUNE_RESPONSE	14	0.76	1.69	0.003	0.012	0.997	7462	tags=79%, list=14%, signal=91%
GO_NEGATIVE_REGULATION_OF_EPITHELIAL_CELL_DIFFERENTIATION	37	0.63	1.68	0.000	0.012	0.997	10617	tags=51%, list=20%, signal=64%
GO_RESPONSE_TO_VITAMIN_D	33	0.63	1.68	0.004	0.013	0.997	7091	tags=48%, list=13%, signal=56%
GO_POSITIVE_REGULATION_OF_REACTIVE_OXYGEN_SPECIES_METABOLIC_PROCESS	85	0.55	1.68	0.000	0.013	0.999	11348	tags=52%, list=21%, signal=65%
GO_REGULATION_OF_LYMPHOCYTE_APOPTOTIC_PROCESS	54	0.58	1.68	0.002	0.013	0.999	13799	tags=59%, list=25%, signal=79%
GO_CYCLOOXYGENASE_PATHWAY	11	0.80	1.68	0.003	0.013	0.999	8734	tags=73%, list=16%, signal=87%
GO_REGULATION_OF_PSEUDOPODIUM_ASSEMBLY	12	0.77	1.68	0.001	0.013	0.999	5351	tags=58%, list=10%, signal=65%
GO_WOUND_HEALING	462	0.49	1.68	0.000	0.013	0.999	10304	tags=42%, list=19%, signal=51%
GO_REGULATION_OF_NEUTROPHIL_CHEMOTAXIS	26	0.66	1.68	0.001	0.013	0.999	7458	tags=50%, list=14%, signal=58%
GO_PROTEIN_HETEROTRIMERIZATION	14	0.76	1.68	0.001	0.013	0.999	5842	tags=50%, list=11%, signal=56%
GO_CELLULAR_EXTRAVASATION	24	0.68	1.68	0.004	0.013	0.999	11819	tags=71%, list=22%, signal=90%
GO_BODY_MORPHOGENESIS	44	0.61	1.68	0.001	0.013	0.999	11154	tags=52%, list=21%, signal=66%
GO_POSITIVE_REGULATION_OF_RHO_PROTEIN_SIGNAL_TRANSDUCTION	14	0.76	1.68	0.000	0.013	0.999	5016	tags=64%, list=9%, signal=71%
GO_MODULATION_OF_TRANSCRIPTION_IN_OTHER_ORGANISM_INVOLVED_IN_SYMBIOTIC_INTERACTION	22	0.69	1.68	0.001	0.013	0.999	5998	tags=36%, list=11%, signal=41%
GO_RENAL_TUBULE_DEVELOPMENT	78	0.56	1.68	0.000	0.013	0.999	7809	tags=42%, list=14%, signal=49%
GO_CRANIAL_SKELETAL_SYSTEM_DEVELOPMENT	55	0.58	1.68	0.001	0.013	1000	8805	tags=45%, list=16%, signal=54%
GO_POSITIVE_REGULATION_OF_ANTIGEN_RECEPTOR_MEDIATED_SIGNALING_PATHWAY	14	0.75	1.68	0.003	0.013	1000	12070	tags=93%, list=22%, signal=119%
GO_CELL_MATURATION	129	0.53	1.68	0.000	0.013	1000	11134	tags=50%, list=20%, signal=62%
GO_NEGATIVE_REGULATION_OF_B_CELL_PROLIFERATION	15	0.74	1.68	0.001	0.013	1000	4957	tags=47%, list=9%, signal=51%
GO_EMBRYONIC_CRANIAL_SKELETON_MORPHOGENESIS	46	0.60	1.68	0.001	0.013	1000	8805	tags=48%, list=16%, signal=57%
GO_POSITIVE_REGULATION_OF_PHOSPHOLIPASE_ACTIVITY	53	0.58	1.68	0.000	0.013	1000	11704	tags=64%, list=22%, signal=82%
GO_POSITIVE_REGULATION_OF_CAMP_MEDIATED_SIGNALING	12	0.79	1.68	0.002	0.013	1000	4883	tags=42%, list=9%, signal=46%
GO_SPROUTING_ANGIOGENESIS	45	0.61	1.68	0.003	0.014	1000	6370	tags=49%, list=12%, signal=55%
GO_REVERSE_CHOLESTEROL_TRANSPORT	17	0.72	1.68	0.012	0.014	1000	10437	tags=59%, list=19%, signal=73%
GO_KIDNEY_EPITHELIUM_DEVELOPMENT	123	0.53	1.68	0.000	0.014	1000	8805	tags=46%, list=16%, signal=54%
GO_NEGATIVE_REGULATION_OF_EPITHELIAL_CELL_APOPTOTIC_PROCESS	35	0.62	1.68	0.003	0.014	1000	10604	tags=63%, list=20%, signal=78%
GO_NEGATIVE_REGULATION_OF_SECRETION	194	0.51	1.67	0.000	0.014	1000	10670	tags=45%, list=20%, signal=56%
GO_REGULATION_OF_PHOSPHOLIPASE_C_ACTIVITY	39	0.61	1.67	0.001	0.014	1000	11704	tags=67%, list=22%, signal=85%
GO_POSITIVE_REGULATION_OF_STEM_CELL_DIFFERENTIATION	49	0.59	1.67	0.000	0.014	1000	8479	tags=47%, list=16%, signal=56%
GO_POSITIVE_REGULATION_OF_SMOOTH_MUSCLE_CELL_PROLIFERATION	60	0.57	1.67	0.001	0.014	1000	9950	tags=52%, list=18%, signal=63%
GO_OSTEOBLAST_DEVELOPMENT	18	0.70	1.67	0.004	0.014	1000	9483	tags=56%, list=17%, signal=67%
GO_HYALURONAN_METABOLIC_PROCESS	30	0.65	1.67	0.001	0.014	1000	10703	tags=53%, list=20%, signal=66%
GO_CELLULAR_RESPONSE_TO_VIRUS	22	0.68	1.67	0.004	0.014	1000	6496	tags=50%, list=12%, signal=57%
GO_REGULATION_OF_FIBROBLAST_PROLIFERATION	81	0.55	1.67	0.000	0.014	1000	10264	tags=47%, list=19%, signal=58%
GO_REGULATION_OF_B_CELL_MEDIATED_IMMUNITY	41	0.60	1.67	0.000	0.014	1000	11716	tags=56%, list=22%, signal=71%
GO_AMEBOIDAL_TYPE_CELL_MIGRATION	152	0.52	1.67	0.000	0.014	1000	10236	tags=43%, list=19%, signal=53%
GO_MORPHOGENESIS_OF_A_BRANCHING_STRUCTURE	167	0.52	1.67	0.000	0.015	1000	10528	tags=45%, list=19%, signal=56%
GO_PARENTAL_BEHAVIOR	11	0.81	1.67	0.003	0.015	1000	4329	tags=45%, list=8%, signal=49%
GO_REGULATION_OF_EPITHELIAL_CELL_MIGRATION	165	0.51	1.67	0.000	0.015	1000	10526	tags=45%, list=19%, signal=55%
GO_REGULATION_OF_LEUKOCYTE_DEGRANULATION	41	0.61	1.67	0.004	0.015	1000	11846	tags=56%, list=22%, signal=72%
GO_REGULATION_OF_CHRONIC_INFLAMMATORY_RESPONSE	11	0.80	1.67	0.006	0.015	1000	10306	tags=82%, list=19%, signal=101%
GO_OVULATION	17	0.72	1.67	0.007	0.015	1000	4021	tags=47%, list=7%, signal=51%
GO_REGULATION_OF_SYMBIOSIS_ENCOMPASSING_MUTUALISM_THROUGH_PARASITISM	198	0.50	1.67	0.000	0.015	1000	8343	tags=34%, list=15%, signal=40%
GO_CELLULAR_RESPONSE_TO_BIOTIC_STIMULUS	158	0.51	1.67	0.000	0.015	1000	12366	tags=52%, list=23%, signal=67%
GO_PHOSPHOLIPID_EFFLUX	14	0.74	1.67	0.004	0.015	1000	10437	tags=64%, list=19%, signal=80%
GO_EMBRYONIC_ORGAN_DEVELOPMENT	405	0.49	1.67	0.000	0.015	1000	9021	tags=36%, list=17%, signal=43%
GO_HEAD_MORPHOGENESIS	36	0.62	1.67	0.003	0.015	1000	11154	tags=56%, list=21%, signal=70%
GO_REGULATION_OF_TOLL_LIKE_RECEPTOR_SIGNALING_PATHWAY	46	0.59	1.67	0.001	0.015	1000	12834	tags=65%, list=24%, signal=85%
GO_NEGATIVE_REGULATION_OF_HOMOTYPIC_CELL_CELL_ADHESION	98	0.54	1.67	0.001	0.015	1000	10306	tags=44%, list=19%, signal=54%
GO_REGIONALIZATION	309	0.50	1.66	0.000	0.015	1000	11381	tags=42%, list=21%, signal=53%
GO_NEGATIVE_REGULATION_OF_NATURAL_KILLER_CELL_MEDIATED_IMMUNITY	12	0.77	1.66	0.003	0.015	1000	8310	tags=83%, list=15%, signal=98%
GO_MUCOPOLYSACCHARIDE_METABOLIC_PROCESS	107	0.53	1.66	0.000	0.015	1000	12620	tags=50%, list=23%, signal=64%
GO_PALATE_DEVELOPMENT	85	0.55	1.66	0.000	0.015	1000	7474	tags=35%, list=14%, signal=41%
GO_ADAPTIVE_IMMUNE_RESPONSE_BASED_ON_SOMATIC_RECOMBINATION_OF_IMMUNE_RECEPTORS_BUILT_FROM_IMMUNOGLOBULIN_SUPERFAMILY_DOMAINS	151	0.51	1.66	0.000	0.015	1000	10500	tags=48%, list=19%, signal=59%
GO_POSITIVE_REGULATION_OF_CD4_POSITIVE_ALPHA_BETA_T_CELL_ACTIVATION	27	0.66	1.66	0.005	0.015	1000	10306	tags=67%, list=19%, signal=82%
GO_HIGH_DENSITY_LIPOPROTEIN_PARTICLE_REMODELING	15	0.74	1.66	0.003	0.015	1000	10437	tags=67%, list=19%, signal=82%
GO_BLOOD_VESSEL_ENDOTHELIAL_CELL_MIGRATION	24	0.67	1.66	0.004	0.016	1000	8018	tags=58%, list=15%, signal=68%
GO_RESPONSE_TO_INTERFERON_ALPHA	20	0.69	1.66	0.003	0.016	1000	6021	tags=50%, list=11%, signal=56%
GO_REGULATION_OF_IMMUNOGLOBULIN_PRODUCTION	47	0.60	1.66	0.000	0.016	1000	13239	tags=57%, list=24%, signal=76%
GO_HEMOSTASIS	308	0.50	1.66	0.000	0.016	1000	10304	tags=41%, list=19%, signal=51%
GO_EMBRYONIC_HINDLIMB_MORPHOGENESIS	29	0.64	1.66	0.004	0.016	1000	7157	tags=45%, list=13%, signal=52%
GO_ANATOMICAL_STRUCTURE_REGRESSION	12	0.78	1.66	0.006	0.016	1000	3035	tags=50%, list=6%, signal=53%
GO_POSITIVE_REGULATION_OF_CELL_KILLING	38	0.61	1.66	0.003	0.016	1000	10408	tags=53%, list=19%, signal=65%
GO_ARTERY_DEVELOPMENT	75	0.56	1.66	0.001	0.016	1000	8329	tags=44%, list=15%, signal=52%
GO_TISSUE_MIGRATION	82	0.55	1.66	0.000	0.016	1000	10236	tags=46%, list=19%, signal=57%
GO_PEPTIDE_HORMONE_PROCESSING	32	0.64	1.66	0.000	0.016	1000	8146	tags=53%, list=15%, signal=62%
GO_POSITIVE_REGULATION_OF_TYROSINE_PHOSPHORYLATION_OF_STAT3_PROTEIN	37	0.62	1.66	0.000	0.016	1000	4661	tags=43%, list=9%, signal=47%
GO_REGULATION_OF_VASCULAR_ENDOTHELIAL_GROWTH_FACTOR_PRODUCTION	31	0.64	1.66	0.003	0.016	1000	7458	tags=48%, list=14%, signal=56%
GO_TOLERANCE_INDUCTION	12	0.77	1.66	0.005	0.016	1000	11348	tags=92%, list=21%, signal=116%
GO_POSITIVE_REGULATION_OF_VASCULAR_ENDOTHELIAL_GROWTH_FACTOR_PRODUCTION	26	0.66	1.66	0.003	0.017	1000	7458	tags=50%, list=14%, signal=58%
GO_MAMMARY_GLAND_MORPHOGENESIS	40	0.60	1.66	0.001	0.016	1000	9767	tags=50%, list=18%, signal=61%
GO_POSITIVE_REGULATION_OF_MULTICELLULAR_ORGANISMAL_METABOLIC_PROCESS	21	0.69	1.66	0.006	0.017	1000	6377	tags=52%, list=12%, signal=59%
GO_CD4_POSITIVE_ALPHA_BETA_T_CELL_ACTIVATION	34	0.62	1.65	0.001	0.017	1000	10738	tags=62%, list=20%, signal=77%
GO_REGULATION_OF_NATURAL_KILLER_CELL_ACTIVATION	26	0.66	1.65	0.003	0.017	1000	16048	tags=77%, list=30%, signal=109%
GO_POSITIVE_REGULATION_OF_MYELOID_LEUKOCYTE_MEDIATED_IMMUNITY	18	0.71	1.65	0.004	0.017	1000	11496	tags=72%, list=21%, signal=92%
GO_POSITIVE_REGULATION_OF_EPITHELIAL_CELL_DIFFERENTIATION	55	0.57	1.65	0.000	0.017	1000	10479	tags=45%, list=19%, signal=56%
GO_CELL_FATE_COMMITMENT	226	0.50	1.65	0.000	0.017	1000	11342	tags=43%, list=21%, signal=55%
GO_GROWTH_PLATE_CARTILAGE_DEVELOPMENT	12	0.79	1.65	0.003	0.017	1000	5171	tags=67%, list=10%, signal=74%
GO_REGULATION_OF_MYELOID_CELL_APOPTOTIC_PROCESS	23	0.66	1.65	0.007	0.017	1000	3719	tags=43%, list=7%, signal=47%
GO_POSITIVE_REGULATION_OF_I_KAPPAB_KINASE_NF_KAPPAB_SIGNALING	177	0.51	1.65	0.000	0.017	1000	12366	tags=48%, list=23%, signal=62%
GO_SMAD_PROTEIN_SIGNAL_TRANSDUCTION	55	0.58	1.65	0.004	0.017	1000	5245	tags=36%, list=10%, signal=40%
GO_ENDOCRINE_PROCESS	44	0.60	1.65	0.003	0.018	1000	8146	tags=48%, list=15%, signal=56%
GO_POSITIVE_REGULATION_OF_INTERLEUKIN_17_PRODUCTION	13	0.75	1.65	0.003	0.018	1000	10408	tags=69%, list=19%, signal=86%
GO_REGULATION_OF_CELL_FATE_COMMITMENT	26	0.66	1.65	0.005	0.018	1000	6349	tags=42%, list=12%, signal=48%
GO_EPITHELIAL_TO_MESENCHYMAL_TRANSITION_INVOLVED_IN_ENDOCARDIAL_CUSHION_FORMATION	11	0.79	1.65	0.004	0.018	1000	6645	tags=64%, list=12%, signal=72%
GO_STEROID_CATABOLIC_PROCESS	24	0.67	1.65	0.001	0.018	1000	10479	tags=63%, list=19%, signal=77%
GO_ENDOCRINE_SYSTEM_DEVELOPMENT	123	0.52	1.65	0.000	0.018	1000	11154	tags=46%, list=21%, signal=58%
GO_POSITIVE_REGULATION_OF_B_CELL_MEDIATED_IMMUNITY	26	0.66	1.65	0.001	0.018	1000	8911	tags=54%, list=16%, signal=64%
GO_NEGATIVE_REGULATION_OF_CELL_KILLING	18	0.70	1.65	0.003	0.018	1000	8310	tags=67%, list=15%, signal=79%
GO_REGULATION_OF_VASOCONSTRICTION	65	0.56	1.65	0.001	0.018	1000	10861	tags=57%, list=20%, signal=71%
GO_EMBRYONIC_FORELIMB_MORPHOGENESIS	32	0.63	1.64	0.000	0.018	1000	8562	tags=44%, list=16%, signal=52%
GO_NEGATIVE_REGULATION_OF_INTERFERON_GAMMA_PRODUCTION	33	0.62	1.64	0.001	0.018	1000	10306	tags=58%, list=19%, signal=71%
GO_POSITIVE_REGULATION_OF_MACROPHAGE_CHEMOTAXIS	11	0.79	1.64	0.004	0.018	1000	3371	tags=64%, list=6%, signal=68%
GO_SEGMENTATION	89	0.54	1.64	0.000	0.019	1000	8913	tags=40%, list=16%, signal=48%
GO_REGULATION_OF_WOUND_HEALING	124	0.52	1.64	0.000	0.019	1000	10223	tags=45%, list=19%, signal=56%
GO_REGULATION_OF_CYTOKINE_SECRETION_INVOLVED_IN_IMMUNE_RESPONSE	11	0.79	1.64	0.005	0.019	1000	563	tags=36%, list=1%, signal=37%
GO_POSITIVE_REGULATION_OF_LYMPHOCYTE_MEDIATED_IMMUNITY	68	0.56	1.64	0.000	0.019	1000	10932	tags=51%, list=20%, signal=64%
GO_NEURAL_CREST_CELL_DIFFERENTIATION	75	0.54	1.64	0.001	0.019	1000	9392	tags=47%, list=17%, signal=56%
GO_NEGATIVE_REGULATION_OF_CELL_SUBSTRATE_ADHESION	51	0.57	1.64	0.003	0.019	1000	8264	tags=45%, list=15%, signal=53%
GO_VASCULOGENESIS	58	0.57	1.64	0.002	0.019	1000	9392	tags=45%, list=17%, signal=54%
GO_ARTERY_MORPHOGENESIS	51	0.57	1.64	0.002	0.019	1000	8329	tags=51%, list=15%, signal=60%
GO_ANTIGEN_PROCESSING_AND_PRESENTATION_OF_ENDOGENOUS_ANTIGEN	17	0.70	1.64	0.007	0.019	1000	7763	tags=65%, list=14%, signal=75%
GO_CELLULAR_RESPONSE_TO_VITAMIN	25	0.65	1.64	0.007	0.019	1000	4510	tags=40%, list=8%, signal=44%
GO_NEGATIVE_REGULATION_OF_PROTEIN_SECRETION	104	0.53	1.64	0.000	0.019	1000	10893	tags=48%, list=20%, signal=60%
GO_KERATINOCYTE_DIFFERENTIATION	101	0.53	1.64	0.000	0.019	1000	10718	tags=50%, list=20%, signal=62%
GO_GRANULOCYTE_DIFFERENTIATION	15	0.72	1.64	0.005	0.019	1000	10926	tags=67%, list=20%, signal=83%
GO_REGULATION_OF_STEM_CELL_PROLIFERATION	87	0.54	1.64	0.000	0.019	1000	11172	tags=40%, list=21%, signal=51%
GO_FACE_DEVELOPMENT	50	0.58	1.64	0.004	0.019	1000	11154	tags=52%, list=21%, signal=65%
GO_REGULATION_OF_MAST_CELL_ACTIVATION_INVOLVED_IN_IMMUNE_RESPONSE	31	0.62	1.64	0.004	0.020	1000	11846	tags=58%, list=22%, signal=74%
GO_HYALURONAN_CATABOLIC_PROCESS	14	0.74	1.64	0.009	0.020	1000	6811	tags=50%, list=13%, signal=57%
GO_PATTERNING_OF_BLOOD_VESSELS	32	0.63	1.64	0.000	0.020	1000	7809	tags=44%, list=14%, signal=51%
GO_POSITIVE_REGULATION_OF_CALCIUM_ION_IMPORT	53	0.57	1.64	0.003	0.020	1000	7163	tags=38%, list=13%, signal=43%
GO_POSITIVE_REGULATION_OF_ENDOTHELIAL_CELL_APOPTOTIC_PROCESS	13	0.75	1.64	0.007	0.020	1000	6017	tags=62%, list=11%, signal=69%
GO_REGULATION_OF_CYCLIC_NUCLEOTIDE_METABOLIC_PROCESS	154	0.50	1.63	0.000	0.020	1000	10933	tags=48%, list=20%, signal=60%
GO_ORGAN_REGENERATION	81	0.54	1.63	0.001	0.020	1000	9950	tags=42%, list=18%, signal=51%
GO_RENAL_VESICLE_DEVELOPMENT	14	0.74	1.63	0.006	0.020	1000	9392	tags=64%, list=17%, signal=78%
GO_REGULATION_OF_SMOOTH_MUSCLE_CELL_PROLIFERATION	99	0.53	1.63	0.002	0.020	1000	9950	tags=47%, list=18%, signal=58%
GO_NEGATIVE_REGULATION_OF_MULTICELLULAR_ORGANISMAL_METABOLIC_PROCESS	12	0.76	1.63	0.006	0.021	1000	8135	tags=67%, list=15%, signal=78%
GO_RESPONSE_TO_ACID_CHEMICAL	310	0.49	1.63	0.000	0.020	1000	10090	tags=40%, list=19%, signal=49%
GO_VASCULAR_ENDOTHELIAL_GROWTH_FACTOR_SIGNALING_PATHWAY	14	0.74	1.63	0.004	0.020	1000	7304	tags=57%, list=13%, signal=66%
GO_POSITIVE_REGULATION_OF_TRANSMEMBRANE_RECEPTOR_PROTEIN_SERINE_THREONINE_KINASE_SIGNALING_PATHWAY	99	0.52	1.63	0.000	0.021	1000	8122	tags=35%, list=15%, signal=41%
GO_POSITIVE_REGULATION_OF_T_HELPER_CELL_DIFFERENTIATION	18	0.71	1.63	0.004	0.021	1000	8659	tags=67%, list=16%, signal=79%
GO_NEGATIVE_REGULATION_OF_REGULATED_SECRETORY_PATHWAY	21	0.68	1.63	0.007	0.021	1000	10467	tags=52%, list=19%, signal=65%
GO_NOTCH_SIGNALING_PATHWAY	111	0.53	1.63	0.000	0.021	1000	11589	tags=46%, list=21%, signal=58%
GO_SUPEROXIDE_ANION_GENERATION	13	0.75	1.63	0.010	0.021	1000	9948	tags=77%, list=18%, signal=94%
GO_POSITIVE_REGULATION_OF_PROTEIN_KINASE_B_SIGNALING	81	0.54	1.63	0.000	0.021	1000	13161	tags=58%, list=24%, signal=76%
GO_RESPONSE_TO_KETONE	181	0.50	1.63	0.000	0.021	1000	6609	tags=35%, list=12%, signal=40%
GO_PARTURITION	20	0.69	1.63	0.010	0.021	1000	8665	tags=55%, list=16%, signal=65%
GO_THYMIC_T_CELL_SELECTION	19	0.70	1.63	0.004	0.021	1000	8438	tags=58%, list=16%, signal=69%
GO_NEPHRON_TUBULE_FORMATION	18	0.69	1.63	0.007	0.021	1000	11154	tags=67%, list=21%, signal=84%
GO_POSITIVE_REGULATION_OF_B_CELL_PROLIFERATION	37	0.60	1.63	0.000	0.021	1000	12061	tags=51%, list=22%, signal=66%
GO_REGULATION_OF_MYELOID_CELL_DIFFERENTIATION	177	0.50	1.63	0.000	0.022	1000	11603	tags=44%, list=21%, signal=55%
GO_EPITHELIAL_CELL_DIFFERENTIATION_INVOLVED_IN_KIDNEY_DEVELOPMENT	23	0.66	1.63	0.006	0.022	1000	8019	tags=57%, list=15%, signal=66%
GO_BLOOD_VESSEL_REMODELING	32	0.62	1.63	0.008	0.022	1000	6645	tags=44%, list=12%, signal=50%
GO_REGULATION_OF_LYMPHOCYTE_CHEMOTAXIS	19	0.68	1.63	0.014	0.021	1000	9176	tags=58%, list=17%, signal=70%
GO_HEART_VALVE_DEVELOPMENT	33	0.61	1.63	0.005	0.022	1000	8415	tags=55%, list=15%, signal=65%
GO_ENDOCARDIAL_CUSHION_DEVELOPMENT	32	0.62	1.63	0.004	0.022	1000	6645	tags=50%, list=12%, signal=57%
GO_ENDOCARDIAL_CUSHION_FORMATION	15	0.71	1.63	0.009	0.022	1000	6645	tags=60%, list=12%, signal=68%
GO_CELL_MATRIX_ADHESION	117	0.52	1.63	0.000	0.022	1000	12445	tags=53%, list=23%, signal=69%
GO_MOTOR_NEURON_AXON_GUIDANCE	27	0.64	1.63	0.004	0.021	1000	8011	tags=44%, list=15%, signal=52%
GO_REGULATION_OF_GLIOGENESIS	89	0.53	1.63	0.002	0.021	1000	9162	tags=37%, list=17%, signal=45%
GO_B_CELL_ACTIVATION	131	0.51	1.63	0.000	0.021	1000	11172	tags=43%, list=21%, signal=54%
GO_NEGATIVE_REGULATION_OF_OSSIFICATION	68	0.55	1.62	0.001	0.022	1000	6495	tags=40%, list=12%, signal=45%
GO_RESPONSE_TO_GROWTH_FACTOR	471	0.47	1.62	0.000	0.022	1000	11407	tags=40%, list=21%, signal=51%
GO_REGULATION_OF_SMOOTH_MUSCLE_CELL_MIGRATION	49	0.58	1.62	0.001	0.022	1000	6377	tags=47%, list=12%, signal=53%
GO_REGULATION_OF_ENDOCRINE_PROCESS	48	0.57	1.62	0.005	0.022	1000	10813	tags=48%, list=20%, signal=60%
GO_REGULATION_OF_NATURAL_KILLER_CELL_MEDIATED_IMMUNITY	34	0.62	1.62	0.001	0.022	1000	10408	tags=62%, list=19%, signal=76%
GO_POSITIVE_REGULATION_OF_SMOOTH_MUSCLE_CELL_MIGRATION	30	0.62	1.62	0.008	0.022	1000	6377	tags=57%, list=12%, signal=64%
GO_POSITIVE_REGULATION_OF_IMMUNOGLOBULIN_PRODUCTION	31	0.62	1.62	0.005	0.022	1000	13239	tags=61%, list=24%, signal=81%
GO_CARTILAGE_MORPHOGENESIS	12	0.76	1.62	0.007	0.022	1000	5310	tags=58%, list=10%, signal=65%
GO_POSITIVE_REGULATION_OF_MESENCHYMAL_CELL_PROLIFERATION	27	0.64	1.62	0.004	0.022	1000	10415	tags=48%, list=19%, signal=60%
GO_DENDRITIC_CELL_MIGRATION	21	0.69	1.62	0.007	0.022	1000	14814	tags=86%, list=27%, signal=118%
GO_NEGATIVE_REGULATION_OF_INTERLEUKIN_10_PRODUCTION	16	0.72	1.62	0.004	0.022	1000	8300	tags=75%, list=15%, signal=89%
GO_POSITIVE_REGULATION_OF_ENDOTHELIAL_CELL_MIGRATION	67	0.55	1.62	0.001	0.022	1000	10303	tags=49%, list=19%, signal=61%
GO_REGULATION_OF_CHONDROCYTE_DIFFERENTIATION	45	0.60	1.62	0.001	0.022	1000	8562	tags=51%, list=16%, signal=61%
GO_NEGATIVE_REGULATION_OF_INTERLEUKIN_1_PRODUCTION	18	0.69	1.62	0.004	0.022	1000	10131	tags=61%, list=19%, signal=75%
GO_REGULATION_OF_NITRIC_OXIDE_BIOSYNTHETIC_PROCESS	52	0.57	1.62	0.001	0.022	1000	10528	tags=54%, list=19%, signal=67%
GO_POSITIVE_REGULATION_OF_PHOSPHATIDYLINOSITOL_3_KINASE_SIGNALING	61	0.56	1.62	0.001	0.022	1000	10415	tags=56%, list=19%, signal=69%
GO_REGULATION_OF_BMP_SIGNALING_PATHWAY	77	0.54	1.62	0.000	0.023	1000	6370	tags=36%, list=12%, signal=41%
GO_CELL_FATE_DETERMINATION	43	0.59	1.62	0.004	0.023	1000	8181	tags=42%, list=15%, signal=49%
GO_POSITIVE_REGULATION_OF_MAP_KINASE_ACTIVITY	202	0.49	1.62	0.000	0.023	1000	10482	tags=42%, list=19%, signal=51%
GO_EPIDERMAL_CELL_DIFFERENTIATION	142	0.50	1.62	0.000	0.023	1000	10718	tags=46%, list=20%, signal=57%
GO_POSITIVE_REGULATION_OF_LYMPHOCYTE_APOPTOTIC_PROCESS	20	0.66	1.62	0.013	0.024	1000	13657	tags=70%, list=25%, signal=93%
GO_DIGESTIVE_TRACT_MORPHOGENESIS	48	0.58	1.62	0.003	0.024	1000	8805	tags=48%, list=16%, signal=57%
GO_RESPONSE_TO_FLUID_SHEAR_STRESS	34	0.61	1.62	0.008	0.024	1000	6510	tags=41%, list=12%, signal=47%
GO_POSITIVE_REGULATION_OF_EPITHELIAL_CELL_MIGRATION	103	0.52	1.62	0.000	0.024	1000	10813	tags=49%, list=20%, signal=60%
GO_RESPONSE_TO_TUMOR_NECROSIS_FACTOR	227	0.49	1.62	0.000	0.024	1000	8157	tags=36%, list=15%, signal=42%
GO_REGULATION_OF_PROTEIN_SECRETION	379	0.47	1.61	0.000	0.024	1000	10715	tags=43%, list=20%, signal=54%
GO_REGULATION_OF_BODY_FLUID_LEVELS	500	0.47	1.61	0.000	0.024	1000	11113	tags=43%, list=20%, signal=54%
GO_POSITIVE_REGULATION_OF_INTERLEUKIN_4_PRODUCTION	22	0.66	1.61	0.008	0.024	1000	13482	tags=86%, list=25%, signal=115%
GO_RESPONSE_TO_YEAST	13	0.75	1.61	0.005	0.024	1000	10813	tags=85%, list=20%, signal=106%
GO_RESPIRATORY_SYSTEM_DEVELOPMENT	196	0.49	1.61	0.000	0.024	1000	9021	tags=36%, list=17%, signal=43%
GO_NEGATIVE_REGULATION_OF_CELL_MATRIX_ADHESION	28	0.63	1.61	0.005	0.024	1000	7957	tags=46%, list=15%, signal=54%
GO_POSITIVE_REGULATION_OF_CYCLIC_NUCLEOTIDE_METABOLIC_PROCESS	108	0.51	1.61	0.001	0.024	1000	10933	tags=48%, list=20%, signal=60%
GO_REGULATION_OF_EPIDERMAL_CELL_DIFFERENTIATION	43	0.58	1.61	0.004	0.024	1000	7528	tags=42%, list=14%, signal=49%
GO_REGULATION_OF_CELL_SUBSTRATE_ADHESION	170	0.49	1.61	0.001	0.025	1000	8631	tags=37%, list=16%, signal=44%
GO_AMINOGLYCAN_BIOSYNTHETIC_PROCESS	107	0.52	1.61	0.001	0.025	1000	12620	tags=50%, list=23%, signal=64%
GO_EXTRACELLULAR_FIBRIL_ORGANIZATION	13	0.73	1.61	0.004	0.025	1000	10264	tags=77%, list=19%, signal=95%
GO_MESENCHYME_MORPHOGENESIS	38	0.60	1.61	0.004	0.025	1000	7157	tags=50%, list=13%, signal=58%
GO_LYMPHOCYTE_ACTIVATION_INVOLVED_IN_IMMUNE_RESPONSE	98	0.52	1.61	0.000	0.025	1000	10898	tags=43%, list=20%, signal=54%
GO_HOMEOSTASIS_OF_NUMBER_OF_CELLS	171	0.50	1.61	0.000	0.025	1000	9538	tags=40%, list=18%, signal=48%
GO_POSITIVE_REGULATION_OF_CELL_SUBSTRATE_ADHESION	97	0.52	1.61	0.002	0.025	1000	8631	tags=40%, list=16%, signal=48%
GO_TUBE_MORPHOGENESIS	323	0.48	1.61	0.000	0.025	1000	9950	tags=39%, list=18%, signal=47%
GO_ZYMOGEN_ACTIVATION	112	0.52	1.61	0.000	0.025	1000	11546	tags=48%, list=21%, signal=61%
GO_MATERNAL_PLACENTA_DEVELOPMENT	30	0.61	1.61	0.004	0.025	1000	8635	tags=43%, list=16%, signal=51%
GO_REGULATION_OF_INFLAMMATORY_RESPONSE_TO_ANTIGENIC_STIMULUS	17	0.70	1.61	0.012	0.025	1000	14213	tags=82%, list=26%, signal=112%
GO_CYTOKINE_METABOLIC_PROCESS	17	0.69	1.61	0.011	0.026	1000	7620	tags=53%, list=14%, signal=62%
GO_REGULATION_OF_MAMMARY_GLAND_EPITHELIAL_CELL_PROLIFERATION	16	0.71	1.61	0.006	0.026	1000	5474	tags=44%, list=10%, signal=49%
GO_NEGATIVE_REGULATION_OF_EPIDERMIS_DEVELOPMENT	16	0.72	1.61	0.006	0.026	1000	10178	tags=69%, list=19%, signal=85%
GO_PROSTANOID_BIOSYNTHETIC_PROCESS	18	0.68	1.61	0.012	0.026	1000	8734	tags=61%, list=16%, signal=73%
GO_LEUKOCYTE_DEGRANULATION	30	0.62	1.61	0.008	0.026	1000	12237	tags=60%, list=23%, signal=77%
GO_BONE_RESORPTION	21	0.67	1.61	0.007	0.026	1000	9483	tags=52%, list=17%, signal=63%
GO_MACROPHAGE_ACTIVATION	31	0.61	1.61	0.005	0.026	1000	12139	tags=61%, list=22%, signal=79%
GO_POSITIVE_REGULATION_OF_CYTOKINE_PRODUCTION_INVOLVED_IN_IMMUNE_RESPONSE	30	0.62	1.60	0.008	0.026	1000	10932	tags=60%, list=20%, signal=75%
GO_ENDOCHONDRAL_BONE_MORPHOGENESIS	45	0.57	1.60	0.006	0.027	1000	9627	tags=51%, list=18%, signal=62%
GO_ANTIMICROBIAL_HUMORAL_RESPONSE	52	0.57	1.60	0.002	0.027	1000	12640	tags=60%, list=23%, signal=78%
GO_ENDODERM_DEVELOPMENT	70	0.54	1.60	0.000	0.027	1000	8395	tags=44%, list=15%, signal=52%
GO_REGULATION_OF_PHAGOCYTOSIS	68	0.54	1.60	0.000	0.027	1000	7051	tags=38%, list=13%, signal=44%
GO_NEGATIVE_REGULATION_OF_ALPHA_BETA_T_CELL_ACTIVATION	23	0.65	1.60	0.011	0.027	1000	3399	tags=30%, list=6%, signal=32%
GO_NEGATIVE_REGULATION_OF_EXTRINSIC_APOPTOTIC_SIGNALING_PATHWAY_VIA_DEATH_DOMAIN_RECEPTORS	34	0.60	1.60	0.003	0.027	1000	12233	tags=62%, list=23%, signal=80%
GO_B_CELL_DIFFERENTIATION	89	0.52	1.60	0.000	0.027	1000	11127	tags=42%, list=20%, signal=52%
GO_EPITHELIAL_CELL_DIFFERENTIATION	488	0.47	1.60	0.000	0.028	1000	10718	tags=41%, list=20%, signal=51%
GO_REGULATION_OF_ASTROCYTE_DIFFERENTIATION	27	0.63	1.60	0.012	0.028	1000	6495	tags=37%, list=12%, signal=42%
GO_FLUID_TRANSPORT	27	0.62	1.60	0.008	0.028	1000	11484	tags=67%, list=21%, signal=84%
GO_NEGATIVE_REGULATION_OF_PRODUCTION_OF_MOLECULAR_MEDIATOR_OF_IMMUNE_RESPONSE	29	0.61	1.60	0.011	0.028	1000	13657	tags=55%, list=25%, signal=74%
GO_ATTACHMENT_OF_SPINDLE_MICROTUBULES_TO_KINETOCHORE	14	0.71	1.60	0.014	0.028	1000	6168	tags=43%, list=11%, signal=48%
GO_REGULATION_OF_DNA_DAMAGE_RESPONSE_SIGNAL_TRANSDUCTION_BY_P53_CLASS_MEDIATOR	28	0.62	1.60	0.009	0.028	1000	8480	tags=46%, list=16%, signal=55%
GO_POSITIVE_REGULATION_OF_LIPID_METABOLIC_PROCESS	127	0.51	1.60	0.000	0.028	1000	11157	tags=46%, list=21%, signal=57%
GO_BONE_MATURATION	14	0.72	1.60	0.007	0.028	1000	4542	tags=50%, list=8%, signal=55%
GO_SENSORY_ORGAN_DEVELOPMENT	491	0.47	1.60	0.000	0.028	1000	12381	tags=43%, list=23%, signal=55%
GO_EPIDERMIS_DEVELOPMENT	252	0.48	1.60	0.000	0.028	1000	10718	tags=44%, list=20%, signal=54%
GO_SUPEROXIDE_METABOLIC_PROCESS	32	0.60	1.60	0.008	0.028	1000	9948	tags=50%, list=18%, signal=61%
GO_NATURAL_KILLER_CELL_ACTIVATION	53	0.57	1.60	0.001	0.029	1000	18862	tags=70%, list=35%, signal=107%
GO_DISRUPTION_OF_CELLS_OF_OTHER_ORGANISM_INVOLVED_IN_SYMBIOTIC_INTERACTION	12	0.74	1.60	0.011	0.029	1000	7973	tags=58%, list=15%, signal=68%
GO_INFLAMMATORY_RESPONSE_TO_ANTIGENIC_STIMULUS	25	0.63	1.59	0.013	0.029	1000	7628	tags=44%, list=14%, signal=51%
GO_POSITIVE_REGULATION_OF_PHAGOCYTOSIS	46	0.57	1.59	0.007	0.029	1000	7051	tags=41%, list=13%, signal=47%
GO_OSTEOBLAST_DIFFERENTIATION	125	0.50	1.59	0.000	0.029	1000	9483	tags=39%, list=17%, signal=47%
GO_EPITHELIAL_CELL_MORPHOGENESIS	42	0.58	1.59	0.008	0.029	1000	9812	tags=57%, list=18%, signal=70%
GO_BEHAVIORAL_RESPONSE_TO_PAIN	13	0.72	1.59	0.009	0.029	1000	6618	tags=54%, list=12%, signal=61%
GO_UNSATURATED_FATTY_ACID_METABOLIC_PROCESS	106	0.51	1.59	0.000	0.029	1000	12638	tags=52%, list=23%, signal=67%
GO_REGULATION_OF_INTERLEUKIN_8_BIOSYNTHETIC_PROCESS	12	0.75	1.59	0.010	0.029	1000	8250	tags=67%, list=15%, signal=79%
GO_EMBRYO_IMPLANTATION	39	0.59	1.59	0.006	0.029	1000	5952	tags=31%, list=11%, signal=35%
GO_RESPONSE_TO_INTERFERON_BETA	22	0.64	1.59	0.007	0.029	1000	11563	tags=55%, list=21%, signal=69%
GO_EMBRYONIC_ORGAN_MORPHOGENESIS	279	0.48	1.59	0.000	0.030	1000	10528	tags=39%, list=19%, signal=49%
GO_RESPONSE_TO_TRANSFORMING_GROWTH_FACTOR_BETA	144	0.49	1.59	0.001	0.030	1000	10415	tags=40%, list=19%, signal=49%
GO_ROUNDABOUT_SIGNALING_PATHWAY	11	0.74	1.59	0.012	0.030	1000	13186	tags=91%, list=24%, signal=120%
GO_ENDODERM_FORMATION	50	0.55	1.59	0.001	0.030	1000	8004	tags=46%, list=15%, signal=54%
GO_POSITIVE_REGULATION_OF_FATTY_ACID_BIOSYNTHETIC_PROCESS	17	0.69	1.59	0.014	0.030	1000	5468	tags=47%, list=10%, signal=52%
GO_MORPHOGENESIS_OF_AN_ENDOTHELIUM	16	0.69	1.59	0.012	0.030	1000	6996	tags=50%, list=13%, signal=57%
GO_PLACENTA_DEVELOPMENT	136	0.50	1.59	0.000	0.030	1000	8947	tags=36%, list=16%, signal=43%
GO_POSITIVE_REGULATION_OF_LIPID_TRANSPORT	51	0.56	1.59	0.005	0.030	1000	11600	tags=53%, list=21%, signal=67%
GO_CRANIOFACIAL_SUTURE_MORPHOGENESIS	14	0.72	1.59	0.004	0.031	1000	6054	tags=57%, list=11%, signal=64%
GO_MATURE_B_CELL_DIFFERENTIATION_INVOLVED_IN_IMMUNE_RESPONSE	13	0.73	1.59	0.009	0.031	1000	10719	tags=77%, list=20%, signal=96%
GO_POSITIVE_REGULATION_OF_ERYTHROCYTE_DIFFERENTIATION	23	0.64	1.59	0.011	0.031	1000	6495	tags=39%, list=12%, signal=44%
GO_POSITIVE_REGULATION_OF_INTERLEUKIN_10_PRODUCTION	29	0.62	1.59	0.007	0.031	1000	8250	tags=55%, list=15%, signal=65%
GO_POSITIVE_REGULATION_OF_OSTEOCLAST_DIFFERENTIATION	23	0.65	1.59	0.016	0.031	1000	6474	tags=43%, list=12%, signal=49%
GO_POSITIVE_REGULATION_OF_DEFENSE_RESPONSE	362	0.47	1.59	0.000	0.031	1000	11546	tags=43%, list=21%, signal=54%
GO_CELL_MIGRATION_INVOLVED_IN_SPROUTING_ANGIOGENESIS	15	0.71	1.59	0.004	0.031	1000	6343	tags=60%, list=12%, signal=68%
GO_PROTEIN_SECRETION	112	0.50	1.59	0.002	0.031	1000	9948	tags=41%, list=18%, signal=50%
GO_POSITIVE_REGULATION_OF_MONOCYTE_CHEMOTAXIS	15	0.71	1.59	0.006	0.031	1000	2006	tags=40%, list=4%, signal=42%
GO_RESPONSE_TO_MECHANICAL_STIMULUS	208	0.48	1.59	0.000	0.031	1000	11619	tags=46%, list=21%, signal=58%
GO_INTERLEUKIN_1_PRODUCTION	15	0.70	1.58	0.007	0.032	1000	8250	tags=60%, list=15%, signal=71%
GO_REGULATION_OF_TYROSINE_PHOSPHORYLATION_OF_STAT3_PROTEIN	44	0.58	1.58	0.003	0.032	1000	8817	tags=45%, list=16%, signal=54%
GO_POSITIVE_REGULATION_OF_SECRETION	365	0.47	1.58	0.000	0.032	1000	10604	tags=42%, list=20%, signal=52%
GO_NEGATIVE_REGULATION_OF_LYMPHOCYTE_MEDIATED_IMMUNITY	36	0.60	1.58	0.009	0.032	1000	14177	tags=61%, list=26%, signal=83%
GO_REGULATION_OF_CELL_CYCLE_ARREST	104	0.50	1.58	0.000	0.032	1000	10528	tags=40%, list=19%, signal=50%
GO_POSITIVE_REGULATION_OF_MESONEPHROS_DEVELOPMENT	22	0.65	1.58	0.004	0.032	1000	12381	tags=68%, list=23%, signal=88%
GO_VASCULAR_PROCESS_IN_CIRCULATORY_SYSTEM	160	0.49	1.58	0.000	0.032	1000	9450	tags=46%, list=17%, signal=55%
GO_REGULATION_OF_MACROPHAGE_ACTIVATION	26	0.63	1.58	0.008	0.032	1000	8480	tags=58%, list=16%, signal=68%
GO_POSITIVE_REGULATION_OF_GLIOGENESIS	46	0.58	1.58	0.008	0.032	1000	9162	tags=43%, list=17%, signal=52%
GO_REGULATION_OF_CYSTEINE_TYPE_ENDOPEPTIDASE_ACTIVITY_INVOLVED_IN_APOPTOTIC_SIGNALING_PATHWAY	22	0.65	1.58	0.006	0.032	1000	12158	tags=73%, list=22%, signal=94%
GO_MODIFICATION_OF_MORPHOLOGY_OR_PHYSIOLOGY_OF_OTHER_ORGANISM	100	0.51	1.58	0.000	0.032	1000	12640	tags=46%, list=23%, signal=60%
GO_LUNG_MORPHOGENESIS	45	0.57	1.58	0.002	0.032	1000	11154	tags=47%, list=21%, signal=59%
GO_POSITIVE_REGULATION_OF_EPITHELIAL_CELL_APOPTOTIC_PROCESS	22	0.64	1.58	0.008	0.032	1000	6017	tags=50%, list=11%, signal=56%
GO_MACROMOLECULAR_COMPLEX_REMODELING	24	0.64	1.58	0.008	0.032	1000	6740	tags=54%, list=12%, signal=62%
GO_REGULATION_OF_ANTIGEN_RECEPTOR_MEDIATED_SIGNALING_PATHWAY	38	0.59	1.58	0.005	0.033	1000	11172	tags=61%, list=21%, signal=76%
GO_ATRIOVENTRICULAR_VALVE_MORPHOGENESIS	16	0.69	1.58	0.011	0.033	1000	8415	tags=63%, list=15%, signal=74%
GO_REGULATION_OF_ODONTOGENESIS	24	0.63	1.58	0.008	0.033	1000	8562	tags=54%, list=16%, signal=64%
GO_RESPONSE_TO_ALCOHOL	358	0.47	1.58	0.000	0.033	1000	9392	tags=36%, list=17%, signal=43%
GO_SENSORY_PERCEPTION_OF_PAIN	73	0.53	1.58	0.004	0.033	1000	9476	tags=44%, list=17%, signal=53%
GO_NEGATIVE_REGULATION_OF_CD4_POSITIVE_ALPHA_BETA_T_CELL_ACTIVATION	15	0.71	1.58	0.007	0.033	1000	2400	tags=33%, list=4%, signal=35%
GO_TISSUE_HOMEOSTASIS	170	0.48	1.58	0.000	0.033	1000	11155	tags=44%, list=21%, signal=55%
GO_REGULATION_OF_MAP_KINASE_ACTIVITY	313	0.47	1.58	0.000	0.034	1000	11530	tags=42%, list=21%, signal=53%
GO_LEUKOCYTE_MEDIATED_CYTOTOXICITY	35	0.60	1.58	0.007	0.034	1000	10034	tags=54%, list=18%, signal=67%
GO_NEGATIVE_REGULATION_OF_INTERLEUKIN_1_BETA_PRODUCTION	14	0.72	1.58	0.010	0.034	1000	7677	tags=57%, list=14%, signal=67%
GO_SECRETION_BY_CELL	477	0.46	1.58	0.000	0.034	1000	10670	tags=40%, list=20%, signal=49%
GO_EPITHELIAL_TUBE_BRANCHING_INVOLVED_IN_LUNG_MORPHOGENESIS	25	0.63	1.58	0.004	0.034	1000	10415	tags=56%, list=19%, signal=69%
GO_BRANCHING_INVOLVED_IN_MAMMARY_GLAND_DUCT_MORPHOGENESIS	20	0.65	1.58	0.009	0.034	1000	8635	tags=50%, list=16%, signal=59%
GO_BICARBONATE_TRANSPORT	44	0.57	1.57	0.004	0.034	1000	11484	tags=55%, list=21%, signal=69%
GO_REGULATION_OF_TOLERANCE_INDUCTION	18	0.68	1.57	0.011	0.034	1000	10306	tags=61%, list=19%, signal=75%
GO_REGULATION_OF_GLIAL_CELL_DIFFERENTIATION	58	0.54	1.57	0.002	0.034	1000	8776	tags=34%, list=16%, signal=41%
GO_POSITIVE_REGULATION_OF_INSULIN_LIKE_GROWTH_FACTOR_RECEPTOR_SIGNALING_PATHWAY	12	0.74	1.57	0.008	0.034	1000	1774	tags=42%, list=3%, signal=43%
GO_REGULATION_OF_FEVER_GENERATION	11	0.75	1.57	0.015	0.034	1000	8405	tags=73%, list=15%, signal=86%
GO_ORGAN_INDUCTION	16	0.68	1.57	0.012	0.034	1000	13191	tags=75%, list=24%, signal=99%
GO_NEGATIVE_REGULATION_OF_LYMPHOCYTE_APOPTOTIC_PROCESS	27	0.62	1.57	0.008	0.034	1000	10171	tags=52%, list=19%, signal=64%
GO_HORMONE_TRANSPORT	77	0.52	1.57	0.004	0.034	1000	7308	tags=38%, list=13%, signal=43%
GO_NEGATIVE_REGULATION_OF_VIRAL_TRANSCRIPTION	24	0.64	1.57	0.008	0.034	1000	11607	tags=58%, list=21%, signal=74%
GO_RESPONSE_TO_MURAMYL_DIPEPTIDE	15	0.69	1.57	0.009	0.034	1000	11589	tags=73%, list=21%, signal=93%
GO_MORPHOGENESIS_OF_AN_EPITHELIUM	396	0.46	1.57	0.000	0.034	1000	10610	tags=39%, list=20%, signal=48%
GO_ERYTHROCYTE_MATURATION	10	0.77	1.57	0.012	0.034	1000	10926	tags=80%, list=20%, signal=100%
GO_POSITIVE_REGULATION_OF_STEM_CELL_PROLIFERATION	61	0.54	1.57	0.005	0.035	1000	11172	tags=43%, list=21%, signal=54%
GO_MESODERMAL_CELL_DIFFERENTIATION	26	0.62	1.57	0.008	0.035	1000	10134	tags=62%, list=19%, signal=76%
GO_MAMMARY_GLAND_DEVELOPMENT	116	0.50	1.57	0.001	0.035	1000	10707	tags=43%, list=20%, signal=54%
GO_EPITHELIAL_CELL_PROLIFERATION	89	0.51	1.57	0.001	0.035	1000	10415	tags=45%, list=19%, signal=56%
GO_VITAMIN_TRANSPORT	31	0.61	1.57	0.013	0.035	1000	11312	tags=55%, list=21%, signal=69%
GO_LEUKOCYTE_HOMEOSTASIS	60	0.53	1.57	0.002	0.035	1000	7239	tags=35%, list=13%, signal=40%
GO_DENDRITIC_CELL_CHEMOTAXIS	16	0.69	1.57	0.012	0.035	1000	14814	tags=88%, list=27%, signal=120%
GO_ACTIVATION_OF_MAPK_ACTIVITY	135	0.49	1.57	0.000	0.035	1000	10482	tags=41%, list=19%, signal=51%
GO_NEGATIVE_REGULATION_OF_MAST_CELL_ACTIVATION	11	0.76	1.57	0.020	0.036	1000	10467	tags=73%, list=19%, signal=90%
GO_REGULATION_OF_NF_KAPPAB_IMPORT_INTO_NUCLEUS	48	0.56	1.57	0.006	0.036	1000	10171	tags=50%, list=19%, signal=61%
GO_DERMATAN_SULFATE_PROTEOGLYCAN_METABOLIC_PROCESS	16	0.68	1.57	0.013	0.036	1000	10481	tags=75%, list=19%, signal=93%
GO_OVULATION_CYCLE	112	0.50	1.57	0.001	0.036	1000	6385	tags=34%, list=12%, signal=38%
GO_GENITALIA_DEVELOPMENT	42	0.57	1.57	0.004	0.036	1000	10709	tags=48%, list=20%, signal=59%
GO_REGULATION_OF_CGMP_BIOSYNTHETIC_PROCESS	22	0.64	1.57	0.010	0.036	1000	10701	tags=64%, list=20%, signal=79%
GO_BLOOD_COAGULATION_FIBRIN_CLOT_FORMATION	24	0.63	1.56	0.015	0.037	1000	9303	tags=50%, list=17%, signal=60%
GO_POSITIVE_REGULATION_OF_MYOTUBE_DIFFERENTIATION	29	0.61	1.56	0.008	0.037	1000	7239	tags=45%, list=13%, signal=52%
GO_REGULATION_OF_MORPHOGENESIS_OF_A_BRANCHING_STRUCTURE	53	0.54	1.56	0.004	0.037	1000	11700	tags=51%, list=22%, signal=65%
GO_NEGATIVE_REGULATION_OF_GLUCONEOGENESIS	12	0.73	1.56	0.010	0.037	1000	13397	tags=83%, list=25%, signal=111%
GO_EMBRYONIC_HEMOPOIESIS	19	0.65	1.56	0.016	0.037	1000	8415	tags=47%, list=15%, signal=56%
GO_URETER_DEVELOPMENT	11	0.75	1.56	0.010	0.037	1000	7757	tags=73%, list=14%, signal=85%
GO_POSITIVE_REGULATION_OF_NF_KAPPAB_TRANSCRIPTION_FACTOR_ACTIVITY	131	0.49	1.56	0.000	0.037	1000	15671	tags=60%, list=29%, signal=83%
GO_REGULATION_OF_LIPID_KINASE_ACTIVITY	48	0.56	1.56	0.006	0.037	1000	10527	tags=50%, list=19%, signal=62%
GO_REGULATION_OF_CYTOKINE_PRODUCTION_INVOLVED_IN_INFLAMMATORY_RESPONSE	18	0.68	1.56	0.018	0.037	1000	12889	tags=61%, list=24%, signal=80%
GO_FORMATION_OF_PRIMARY_GERM_LAYER	110	0.50	1.56	0.002	0.037	1000	11154	tags=47%, list=21%, signal=59%
GO_ENDOTHELIAL_TUBE_MORPHOGENESIS	11	0.75	1.56	0.013	0.038	1000	6996	tags=45%, list=13%, signal=52%
GO_POSITIVE_REGULATION_OF_LIPID_BIOSYNTHETIC_PROCESS	65	0.52	1.56	0.004	0.038	1000	6756	tags=35%, list=12%, signal=40%
GO_REGULATION_OF_WATER_LOSS_VIA_SKIN	19	0.65	1.56	0.018	0.038	1000	16501	tags=84%, list=30%, signal=121%
GO_FAT_SOLUBLE_VITAMIN_METABOLIC_PROCESS	32	0.59	1.56	0.010	0.038	1000	11848	tags=50%, list=22%, signal=64%
GO_POSITIVE_REGULATION_OF_GLIAL_CELL_DIFFERENTIATION	31	0.59	1.56	0.011	0.038	1000	8180	tags=42%, list=15%, signal=49%
GO_REGULATION_OF_EMBRYONIC_DEVELOPMENT	112	0.50	1.56	0.001	0.038	1000	7793	tags=37%, list=14%, signal=43%
GO_FORELIMB_MORPHOGENESIS	40	0.57	1.56	0.009	0.038	1000	8562	tags=40%, list=16%, signal=47%
GO_NEGATIVE_REGULATION_OF_B_CELL_APOPTOTIC_PROCESS	12	0.73	1.56	0.019	0.038	1000	8978	tags=58%, list=17%, signal=70%
GO_LOW_DENSITY_LIPOPROTEIN_PARTICLE_REMODELING	11	0.75	1.56	0.008	0.038	1000	2219	tags=55%, list=4%, signal=57%
GO_DERMATAN_SULFATE_METABOLIC_PROCESS	13	0.71	1.56	0.021	0.038	1000	10481	tags=77%, list=19%, signal=95%
GO_POSITIVE_REGULATION_OF_REACTIVE_OXYGEN_SPECIES_BIOSYNTHETIC_PROCESS	47	0.56	1.56	0.003	0.038	1000	10528	tags=53%, list=19%, signal=66%
GO_REPRODUCTIVE_SYSTEM_DEVELOPMENT	404	0.46	1.56	0.000	0.038	1000	10528	tags=37%, list=19%, signal=45%
GO_SOMATIC_STEM_CELL_DIVISION	22	0.63	1.56	0.010	0.038	1000	13657	tags=68%, list=25%, signal=91%
GO_REGULATION_OF_B_CELL_APOPTOTIC_PROCESS	18	0.67	1.56	0.015	0.038	1000	10865	tags=61%, list=20%, signal=76%
GO_REGULATION_OF_CAMP_METABOLIC_PROCESS	128	0.49	1.56	0.000	0.038	1000	10933	tags=48%, list=20%, signal=60%
GO_REGULATION_OF_I_KAPPAB_KINASE_NF_KAPPAB_SIGNALING	231	0.47	1.56	0.000	0.038	1000	12158	tags=45%, list=22%, signal=58%
GO_RESPONSE_TO_PROSTAGLANDIN_E	25	0.61	1.56	0.008	0.038	1000	5914	tags=48%, list=11%, signal=54%
GO_EYE_DEVELOPMENT	324	0.47	1.56	0.000	0.038	1000	10415	tags=36%, list=19%, signal=45%
GO_POSITIVE_REGULATION_OF_INTERLEUKIN_13_PRODUCTION	13	0.72	1.56	0.018	0.038	1000	5264	tags=69%, list=10%, signal=77%
GO_LEUKOCYTE_PROLIFERATION	87	0.51	1.56	0.002	0.038	1000	11172	tags=43%, list=21%, signal=53%
GO_REGULATED_EXOCYTOSIS	219	0.47	1.56	0.000	0.038	1000	10670	tags=41%, list=20%, signal=51%
GO_REGULATION_OF_T_CELL_RECEPTOR_SIGNALING_PATHWAY	27	0.61	1.56	0.011	0.038	1000	10932	tags=59%, list=20%, signal=74%
GO_POSITIVE_REGULATION_OF_NUCLEOTIDE_METABOLIC_PROCESS	132	0.49	1.56	0.000	0.038	1000	11083	tags=46%, list=20%, signal=58%
GO_POSITIVE_REGULATION_OF_CHOLESTEROL_EFFLUX	14	0.69	1.56	0.013	0.039	1000	11530	tags=64%, list=21%, signal=82%
GO_REGULATION_OF_INTERLEUKIN_17_PRODUCTION	22	0.63	1.56	0.015	0.039	1000	10408	tags=59%, list=19%, signal=73%
GO_REGULATION_OF_SYSTEMIC_ARTERIAL_BLOOD_PRESSURE_BY_RENIN_ANGIOTENSIN	22	0.64	1.56	0.016	0.039	1000	10643	tags=59%, list=20%, signal=73%
GO_MODULATION_OF_GROWTH_OF_SYMBIONT_INVOLVED_IN_INTERACTION_WITH_HOST	16	0.69	1.56	0.016	0.039	1000	6351	tags=63%, list=12%, signal=71%
GO_CALCIUM_ION_IMPORT_INTO_CYTOSOL	42	0.56	1.55	0.005	0.039	1000	12250	tags=55%, list=23%, signal=71%
GO_REGULATION_OF_REGULATORY_T_CELL_DIFFERENTIATION	13	0.72	1.55	0.021	0.040	1000	10306	tags=69%, list=19%, signal=85%
GO_NEURAL_CREST_CELL_MIGRATION	51	0.54	1.55	0.005	0.040	1000	9392	tags=45%, list=17%, signal=54%
GO_RESPONSE_TO_ORGANOPHOSPHORUS	138	0.49	1.55	0.000	0.040	1000	9891	tags=42%, list=18%, signal=51%
GO_EAR_DEVELOPMENT	195	0.47	1.55	0.000	0.040	1000	12364	tags=45%, list=23%, signal=58%
GO_POSITIVE_REGULATION_OF_TRANSFORMING_GROWTH_FACTOR_BETA_PRODUCTION	16	0.68	1.55	0.016	0.040	1000	2472	tags=31%, list=5%, signal=33%
GO_REGULATION_OF_IMMUNE_EFFECTOR_PROCESS	417	0.46	1.55	0.000	0.040	1000	11496	tags=43%, list=21%, signal=54%
GO_ACTIVATION_OF_PHOSPHOLIPASE_C_ACTIVITY	27	0.60	1.55	0.009	0.041	1000	11704	tags=67%, list=22%, signal=85%
GO_ENDOTHELIAL_CELL_DIFFERENTIATION	71	0.52	1.55	0.002	0.041	1000	8604	tags=42%, list=16%, signal=50%
GO_STEM_CELL_PROLIFERATION	60	0.53	1.55	0.004	0.041	1000	13246	tags=53%, list=24%, signal=70%
GO_NEGATIVE_REGULATION_OF_MYELOID_CELL_APOPTOTIC_PROCESS	13	0.70	1.55	0.025	0.041	1000	8480	tags=69%, list=16%, signal=82%
GO_POSITIVE_REGULATION_OF_T_CELL_APOPTOTIC_PROCESS	15	0.69	1.55	0.025	0.041	1000	13657	tags=73%, list=25%, signal=98%
GO_NEGATIVE_REGULATION_OF_CYTOKINE_PRODUCTION_INVOLVED_IN_IMMUNE_RESPONSE	22	0.64	1.55	0.013	0.041	1000	10306	tags=45%, list=19%, signal=56%
GO_NEGATIVE_REGULATION_OF_RESPONSE_TO_CYTOKINE_STIMULUS	42	0.56	1.55	0.005	0.041	1000	13686	tags=52%, list=25%, signal=70%
GO_DIENCEPHALON_DEVELOPMENT	77	0.51	1.55	0.001	0.042	1000	11154	tags=44%, list=21%, signal=55%
GO_INTERFERON_GAMMA_PRODUCTION	15	0.68	1.55	0.019	0.042	1000	8463	tags=60%, list=16%, signal=71%
GO_SMOOTH_MUSCLE_CELL_DIFFERENTIATION	30	0.59	1.55	0.009	0.042	1000	10415	tags=53%, list=19%, signal=66%
GO_PARASYMPATHETIC_NERVOUS_SYSTEM_DEVELOPMENT	17	0.67	1.55	0.016	0.042	1000	4681	tags=41%, list=9%, signal=45%
GO_POSITIVE_T_CELL_SELECTION	21	0.63	1.55	0.013	0.042	1000	10408	tags=62%, list=19%, signal=77%
GO_EMBRYONIC_DIGESTIVE_TRACT_MORPHOGENESIS	17	0.67	1.55	0.011	0.042	1000	9767	tags=59%, list=18%, signal=72%
GO_POSITIVE_REGULATION_OF_COAGULATION	24	0.62	1.55	0.014	0.042	1000	10615	tags=54%, list=20%, signal=67%
GO_NEGATIVE_REGULATION_OF_MYELOID_LEUKOCYTE_DIFFERENTIATION	43	0.56	1.55	0.011	0.042	1000	11603	tags=60%, list=21%, signal=77%
GO_REGULATION_OF_SYSTEMIC_ARTERIAL_BLOOD_PRESSURE_BY_CIRCULATORY_RENIN_ANGIOTENSIN	14	0.71	1.55	0.013	0.042	1000	10093	tags=64%, list=19%, signal=79%
GO_MRNA_TRANSCRIPTION_FROM_RNA_POLYMERASE_II_PROMOTER	15	0.69	1.55	0.016	0.042	1000	10304	tags=60%, list=19%, signal=74%
GO_REGULATION_OF_NIK_NF_KAPPAB_SIGNALING	42	0.56	1.55	0.005	0.042	1000	12768	tags=64%, list=24%, signal=84%
GO_POSITIVE_REGULATION_OF_ACTIN_FILAMENT_POLYMERIZATION	67	0.52	1.55	0.005	0.043	1000	10853	tags=40%, list=20%, signal=50%
GO_ANTIGEN_PROCESSING_AND_PRESENTATION_OF_ENDOGENOUS_PEPTIDE_ANTIGEN	14	0.70	1.55	0.020	0.043	1000	7763	tags=71%, list=14%, signal=83%
GO_NEGATIVE_REGULATION_OF_T_CELL_PROLIFERATION	50	0.55	1.55	0.001	0.043	1000	10306	tags=46%, list=19%, signal=57%
GO_FEMALE_GENITALIA_DEVELOPMENT	16	0.68	1.54	0.022	0.043	1000	10246	tags=63%, list=19%, signal=77%
GO_REGULATION_OF_INSULIN_LIKE_GROWTH_FACTOR_RECEPTOR_SIGNALING_PATHWAY	22	0.62	1.54	0.019	0.043	1000	2266	tags=36%, list=4%, signal=38%
GO_REGULATION_OF_TRANSCRIPTION_REGULATORY_REGION_DNA_BINDING	36	0.58	1.54	0.007	0.043	1000	3632	tags=33%, list=7%, signal=36%
GO_POSITIVE_REGULATION_OF_VASOCONSTRICTION	35	0.58	1.54	0.005	0.043	1000	8814	tags=57%, list=16%, signal=68%
GO_POSITIVE_REGULATION_OF_DNA_DAMAGE_RESPONSE_SIGNAL_TRANSDUCTION_BY_P53_CLASS_MEDIATOR	13	0.71	1.54	0.016	0.043	1000	2051	tags=38%, list=4%, signal=40%
GO_HOMOLOGOUS_CHROMOSOME_SEGREGATION	45	0.55	1.54	0.006	0.043	1000	7803	tags=40%, list=14%, signal=47%
GO_POSITIVE_REGULATION_OF_STRESS_ACTIVATED_PROTEIN_KINASE_SIGNALING_CASCADE	133	0.49	1.54	0.002	0.043	1000	15673	tags=56%, list=29%, signal=79%
GO_SPINAL_CORD_MOTOR_NEURON_CELL_FATE_SPECIFICATION	13	0.70	1.54	0.021	0.043	1000	10315	tags=62%, list=19%, signal=76%
GO_BONE_MINERALIZATION	38	0.57	1.54	0.008	0.044	1000	2123	tags=29%, list=4%, signal=30%
GO_RESPONSE_TO_VITAMIN_A	19	0.65	1.54	0.022	0.044	1000	5729	tags=47%, list=11%, signal=53%
GO_REGULATION_OF_HORMONE_LEVELS	467	0.45	1.54	0.000	0.044	1000	10893	tags=41%, list=20%, signal=51%
GO_MYELOID_CELL_HOMEOSTASIS	85	0.50	1.54	0.007	0.044	1000	9538	tags=39%, list=18%, signal=47%
GO_LYMPHOCYTE_MEDIATED_IMMUNITY	144	0.48	1.54	0.000	0.044	1000	10500	tags=44%, list=19%, signal=55%
GO_CELL_RECOGNITION	146	0.48	1.54	0.001	0.044	1000	12267	tags=48%, list=23%, signal=62%
GO_RESPONSE_TO_REACTIVE_OXYGEN_SPECIES	189	0.47	1.54	0.000	0.044	1000	6996	tags=34%, list=13%, signal=39%
GO_POSITIVE_REGULATION_OF_ENDOCYTOSIS	114	0.49	1.54	0.000	0.044	1000	7693	tags=34%, list=14%, signal=40%
GO_NEGATIVE_REGULATION_OF_CELL_CYCLE_ARREST	18	0.65	1.54	0.019	0.044	1000	9767	tags=56%, list=18%, signal=68%
GO_CELL_AGING	67	0.52	1.54	0.007	0.044	1000	8918	tags=31%, list=16%, signal=37%
GO_POSITIVE_REGULATION_OF_HORMONE_SECRETION	115	0.49	1.54	0.000	0.044	1000	10893	tags=47%, list=20%, signal=59%
GO_RESPONSE_TO_PAIN	29	0.59	1.54	0.015	0.045	1000	11619	tags=55%, list=21%, signal=70%
GO_MATURE_B_CELL_DIFFERENTIATION	17	0.65	1.54	0.017	0.045	1000	10932	tags=76%, list=20%, signal=96%
GO_SUBSTRATE_INDEPENDENT_TELENCEPHALIC_TANGENTIAL_MIGRATION	13	0.70	1.54	0.014	0.045	1000	13694	tags=69%, list=25%, signal=93%
GO_NEGATIVE_REGULATION_OF_CELLULAR_RESPONSE_TO_GROWTH_FACTOR_STIMULUS	120	0.49	1.54	0.004	0.045	1000	8639	tags=38%, list=16%, signal=44%
GO_REGULATION_OF_INTERFERON_GAMMA_BIOSYNTHETIC_PROCESS	16	0.67	1.54	0.020	0.045	1000	15032	tags=69%, list=28%, signal=95%
GO_POSITIVE_REGULATION_OF_BLOOD_VESSEL_ENDOTHELIAL_CELL_MIGRATION	25	0.61	1.54	0.021	0.045	1000	11938	tags=56%, list=22%, signal=72%
GO_NEGATIVE_REGULATION_OF_NOTCH_SIGNALING_PATHWAY	26	0.61	1.54	0.018	0.045	1000	6835	tags=42%, list=13%, signal=48%
GO_REGULATION_OF_THYMOCYTE_AGGREGATION	25	0.61	1.54	0.010	0.045	1000	8587	tags=40%, list=16%, signal=47%
GO_MYELOID_CELL_DEVELOPMENT	42	0.56	1.54	0.012	0.046	1000	8978	tags=48%, list=17%, signal=57%
GO_REACTIVE_OXYGEN_SPECIES_BIOSYNTHETIC_PROCESS	23	0.63	1.54	0.011	0.046	1000	5610	tags=43%, list=10%, signal=48%
GO_NEGATIVE_REGULATION_OF_REPRODUCTIVE_PROCESS	53	0.54	1.54	0.005	0.046	1000	7300	tags=38%, list=13%, signal=44%
GO_CELLULAR_HORMONE_METABOLIC_PROCESS	101	0.50	1.54	0.002	0.046	1000	11848	tags=48%, list=22%, signal=61%
GO_NEGATIVE_REGULATION_OF_CHEMOKINE_PRODUCTION	16	0.67	1.54	0.019	0.046	1000	7677	tags=56%, list=14%, signal=65%
GO_REGULATION_OF_TOLL_LIKE_RECEPTOR_4_SIGNALING_PATHWAY	17	0.66	1.53	0.021	0.046	1000	12366	tags=76%, list=23%, signal=99%
GO_DEVELOPMENTAL_PROGRAMMED_CELL_DEATH	26	0.61	1.53	0.017	0.046	1000	6370	tags=42%, list=12%, signal=48%
GO_REGULATION_OF_BLOOD_PRESSURE	167	0.47	1.53	0.000	0.046	1000	10893	tags=47%, list=20%, signal=58%
GO_REGULATION_OF_INTERLEUKIN_2_PRODUCTION	48	0.55	1.53	0.005	0.046	1000	10932	tags=50%, list=20%, signal=63%
GO_PATTERN_SPECIFICATION_PROCESS	413	0.45	1.53	0.000	0.046	1000	9630	tags=35%, list=18%, signal=42%
GO_POSITIVE_REGULATION_OF_ACTIN_CYTOSKELETON_REORGANIZATION	16	0.68	1.53	0.016	0.046	1000	9242	tags=56%, list=17%, signal=68%
GO_POSITIVE_REGULATION_OF_LEUKOCYTE_DEGRANULATION	18	0.67	1.53	0.016	0.047	1000	11496	tags=61%, list=21%, signal=77%
GO_REGULATION_OF_HEART_MORPHOGENESIS	29	0.60	1.53	0.013	0.047	1000	10415	tags=55%, list=19%, signal=68%
GO_DETECTION_OF_MOLECULE_OF_BACTERIAL_ORIGIN	11	0.74	1.53	0.021	0.047	1000	9244	tags=91%, list=17%, signal=110%
GO_HYPEROSMOTIC_RESPONSE	19	0.64	1.53	0.024	0.047	1000	9103	tags=53%, list=17%, signal=63%
GO_POSITIVE_REGULATION_OF_MAST_CELL_ACTIVATION	16	0.68	1.53	0.024	0.047	1000	11496	tags=63%, list=21%, signal=79%
GO_DEVELOPMENTAL_INDUCTION	27	0.60	1.53	0.012	0.048	1000	13191	tags=63%, list=24%, signal=83%
GO_ESTROUS_CYCLE	19	0.65	1.53	0.016	0.047	1000	6044	tags=37%, list=11%, signal=41%
GO_REGULATION_OF_BONE_DEVELOPMENT	18	0.66	1.53	0.010	0.048	1000	6761	tags=50%, list=12%, signal=57%
GO_REGULATION_OF_ERYTHROCYTE_DIFFERENTIATION	36	0.57	1.53	0.012	0.048	1000	9598	tags=39%, list=18%, signal=47%
GO_PHAGOCYTOSIS	187	0.47	1.53	0.000	0.048	1000	12451	tags=47%, list=23%, signal=61%
GO_SECRETORY_GRANULE_ORGANIZATION	27	0.60	1.53	0.014	0.048	1000	13471	tags=52%, list=25%, signal=69%
GO_REGULATION_OF_REACTIVE_OXYGEN_SPECIES_BIOSYNTHETIC_PROCESS	64	0.52	1.53	0.007	0.048	1000	10528	tags=48%, list=19%, signal=60%
GO_POSITIVE_REGULATION_OF_CELL_ADHESION_MEDIATED_BY_INTEGRIN	17	0.67	1.53	0.016	0.049	1000	8668	tags=65%, list=16%, signal=77%
GO_MULTICELLULAR_ORGANISMAL_HOMEOSTASIS	271	0.46	1.53	0.000	0.049	1000	11157	tags=42%, list=21%, signal=53%
GO_NEURON_PROJECTION_EXTENSION_INVOLVED_IN_NEURON_PROJECTION_GUIDANCE	11	0.73	1.53	0.022	0.049	1000	4379	tags=45%, list=8%, signal=49%
GO_EYELID_DEVELOPMENT_IN_CAMERA_TYPE_EYE	13	0.71	1.53	0.021	0.049	1000	5317	tags=46%, list=10%, signal=51%
GO_MAMMARY_GLAND_EPITHELIUM_DEVELOPMENT	53	0.53	1.53	0.009	0.049	1000	9767	tags=43%, list=18%, signal=53%
GO_FEMALE_SEX_DIFFERENTIATION	115	0.49	1.53	0.000	0.050	1000	11760	tags=47%, list=22%, signal=60%
GO_CELLULAR_RESPONSE_TO_ALCOHOL	111	0.49	1.53	0.001	0.050	1000	10340	tags=37%, list=19%, signal=46%
GO_STEROL_HOMEOSTASIS	56	0.52	1.52	0.005	0.050	1000	11109	tags=46%, list=20%, signal=58%
GO_PROTEIN_ACTIVATION_CASCADE	96	0.49	1.52	0.002	0.051	1000	11125	tags=47%, list=20%, signal=59%
GO_REGULATION_OF_CELL_PROLIFERATION_INVOLVED_IN_KIDNEY_DEVELOPMENT	13	0.71	1.52	0.020	0.051	1000	5268	tags=54%, list=10%, signal=60%
GO_RESPONSE_TO_LAMINAR_FLUID_SHEAR_STRESS	14	0.69	1.52	0.030	0.051	1000	6044	tags=50%, list=11%, signal=56%
GO_REGULATION_OF_SMOOTH_MUSCLE_CELL_APOPTOTIC_PROCESS	14	0.69	1.52	0.024	0.051	1000	9892	tags=57%, list=18%, signal=70%
GO_NEGATIVE_REGULATION_OF_EXOCYTOSIS	27	0.59	1.52	0.016	0.051	1000	6370	tags=37%, list=12%, signal=42%
GO_CELLULAR_RESPONSE_TO_LIPID	442	0.45	1.52	0.000	0.051	1000	9962	tags=37%, list=18%, signal=45%
GO_MAMMARY_GLAND_DUCT_MORPHOGENESIS	28	0.59	1.52	0.020	0.051	1000	9767	tags=50%, list=18%, signal=61%
GO_EMBRYONIC_PLACENTA_DEVELOPMENT	83	0.50	1.52	0.004	0.051	1000	8805	tags=37%, list=16%, signal=45%
GO_POSITIVE_REGULATION_OF_SUBSTRATE_ADHESION_DEPENDENT_CELL_SPREADING	27	0.60	1.52	0.019	0.051	1000	10304	tags=41%, list=19%, signal=50%
GO_REGULATION_OF_ORGAN_MORPHOGENESIS	242	0.46	1.52	0.001	0.051	1000	8844	tags=33%, list=16%, signal=39%
GO_POSITIVE_REGULATION_OF_CYSTEINE_TYPE_ENDOPEPTIDASE_ACTIVITY_INVOLVED_IN_APOPTOTIC_SIGNALING_PATHWAY	17	0.66	1.52	0.027	0.051	1000	8395	tags=65%, list=15%, signal=77%
GO_POSITIVE_REGULATION_OF_CAMP_METABOLIC_PROCESS	88	0.50	1.52	0.006	0.051	1000	9271	tags=42%, list=17%, signal=51%
GO_REGULATION_OF_HEAT_GENERATION	15	0.67	1.52	0.030	0.052	1000	8405	tags=67%, list=15%, signal=79%
GO_NEGATIVE_REGULATION_OF_DNA_BINDING	46	0.54	1.52	0.015	0.052	1000	9450	tags=46%, list=17%, signal=55%
GO_CATECHOLAMINE_BIOSYNTHETIC_PROCESS	18	0.64	1.52	0.017	0.052	1000	13657	tags=67%, list=25%, signal=89%
GO_ORGAN_OR_TISSUE_SPECIFIC_IMMUNE_RESPONSE	31	0.57	1.52	0.021	0.052	1000	10162	tags=48%, list=19%, signal=59%
GO_FIBRIL_ORGANIZATION	19	0.65	1.52	0.022	0.053	1000	10264	tags=63%, list=19%, signal=78%
GO_AGING	263	0.46	1.52	0.000	0.053	1000	10925	tags=38%, list=20%, signal=48%
GO_TRACHEA_DEVELOPMENT	20	0.64	1.52	0.020	0.053	1000	5171	tags=35%, list=10%, signal=39%
GO_REGULATION_OF_ALPHA_BETA_T_CELL_PROLIFERATION	23	0.60	1.52	0.026	0.053	1000	7989	tags=52%, list=15%, signal=61%
GO_REGULATION_OF_CELL_MIGRATION_INVOLVED_IN_SPROUTING_ANGIOGENESIS	19	0.63	1.52	0.023	0.053	1000	6370	tags=42%, list=12%, signal=48%
GO_KERATAN_SULFATE_CATABOLIC_PROCESS	12	0.71	1.52	0.027	0.053	1000	3247	tags=42%, list=6%, signal=44%
GO_HORMONE_METABOLIC_PROCESS	160	0.47	1.52	0.001	0.053	1000	11600	tags=46%, list=21%, signal=59%
GO_REGULATION_OF_HAIR_FOLLICLE_DEVELOPMENT	15	0.67	1.52	0.016	0.054	1000	10489	tags=60%, list=19%, signal=74%
GO_REGULATION_OF_OSTEOBLAST_PROLIFERATION	22	0.62	1.52	0.017	0.054	1000	8805	tags=59%, list=16%, signal=70%
GO_VASCULAR_ENDOTHELIAL_GROWTH_FACTOR_RECEPTOR_SIGNALING_PATHWAY	74	0.51	1.51	0.007	0.054	1000	10134	tags=42%, list=19%, signal=51%
GO_MORPHOGENESIS_OF_EMBRYONIC_EPITHELIUM	134	0.48	1.51	0.000	0.054	1000	11154	tags=41%, list=21%, signal=52%
GO_POSITIVE_REGULATION_OF_TISSUE_REMODELING	25	0.62	1.51	0.019	0.054	1000	11496	tags=56%, list=21%, signal=71%
GO_SOMITOGENESIS	62	0.51	1.51	0.007	0.055	1000	8913	tags=39%, list=16%, signal=46%
GO_DORSAL_VENTRAL_PATTERN_FORMATION	90	0.49	1.51	0.007	0.055	1000	12440	tags=47%, list=23%, signal=60%
GO_POSITIVE_REGULATION_OF_TOLL_LIKE_RECEPTOR_SIGNALING_PATHWAY	19	0.63	1.51	0.024	0.055	1000	12366	tags=68%, list=23%, signal=89%
GO_REGULATION_OF_T_CELL_TOLERANCE_INDUCTION	12	0.71	1.51	0.027	0.055	1000	10306	tags=67%, list=19%, signal=82%
GO_INTEGRIN_MEDIATED_SIGNALING_PATHWAY	81	0.50	1.51	0.002	0.055	1000	15085	tags=63%, list=28%, signal=87%
GO_T_CELL_LINEAGE_COMMITMENT	15	0.67	1.51	0.022	0.055	1000	10408	tags=67%, list=19%, signal=82%
GO_REGULATION_OF_PEPTIDASE_ACTIVITY	386	0.45	1.51	0.000	0.055	1000	9592	tags=37%, list=18%, signal=45%
GO_POSITIVE_REGULATION_OF_PROTEIN_SERINE_THREONINE_KINASE_ACTIVITY	282	0.45	1.51	0.000	0.055	1000	10528	tags=38%, list=19%, signal=47%
GO_MESODERM_DEVELOPMENT	117	0.48	1.51	0.003	0.055	1000	11154	tags=44%, list=21%, signal=55%
GO_REGULATION_OF_SYSTEMIC_ARTERIAL_BLOOD_PRESSURE_BY_HORMONE	35	0.56	1.51	0.014	0.056	1000	10861	tags=54%, list=20%, signal=68%
GO_REGULATION_OF_DNA_BINDING	93	0.49	1.51	0.006	0.056	1000	9450	tags=41%, list=17%, signal=49%
GO_REGULATION_OF_PEPTIDYL_SERINE_PHOSPHORYLATION_OF_STAT_PROTEIN	21	0.63	1.51	0.026	0.056	1000	7485	tags=24%, list=14%, signal=28%
GO_LEUKOTRIENE_METABOLIC_PROCESS	32	0.58	1.51	0.025	0.056	1000	11496	tags=53%, list=21%, signal=67%
GO_APPENDAGE_DEVELOPMENT	168	0.46	1.51	0.000	0.056	1000	11154	tags=39%, list=21%, signal=49%
GO_POSITIVE_REGULATION_OF_MACROPHAGE_ACTIVATION	12	0.70	1.51	0.024	0.056	1000	8310	tags=67%, list=15%, signal=79%
GO_REGULATION_OF_SUPEROXIDE_ANION_GENERATION	12	0.70	1.51	0.024	0.056	1000	5481	tags=50%, list=10%, signal=56%
GO_REGULATION_OF_CELL_FATE_SPECIFICATION	13	0.69	1.51	0.028	0.057	1000	6343	tags=46%, list=12%, signal=52%
GO_POSITIVE_REGULATION_OF_TRANSCRIPTION_FACTOR_IMPORT_INTO_NUCLEUS	51	0.54	1.51	0.010	0.057	1000	10304	tags=43%, list=19%, signal=53%
GO_MAST_CELL_ACTIVATION	21	0.62	1.51	0.029	0.057	1000	15192	tags=76%, list=28%, signal=106%
GO_GLIOGENESIS	171	0.47	1.51	0.000	0.057	1000	11134	tags=38%, list=20%, signal=48%
GO_CD4_POSITIVE_OR_CD8_POSITIVE_ALPHA_BETA_T_CELL_LINEAGE_COMMITMENT	11	0.73	1.51	0.018	0.057	1000	10408	tags=82%, list=19%, signal=101%
GO_CARBOHYDRATE_DERIVATIVE_CATABOLIC_PROCESS	172	0.46	1.50	0.000	0.058	1000	11156	tags=43%, list=21%, signal=54%
GO_REGULATION_OF_ANTIGEN_PROCESSING_AND_PRESENTATION_OF_PEPTIDE_ANTIGEN	13	0.69	1.50	0.027	0.058	1000	7763	tags=62%, list=14%, signal=72%
GO_NEGATIVE_REGULATION_OF_TOLL_LIKE_RECEPTOR_SIGNALING_PATHWAY	26	0.59	1.50	0.019	0.058	1000	15110	tags=77%, list=28%, signal=107%
GO_REGULATION_OF_ENDOTHELIAL_CELL_DEVELOPMENT	12	0.71	1.50	0.024	0.058	1000	8157	tags=50%, list=15%, signal=59%
GO_POSITIVE_REGULATION_OF_PEPTIDASE_ACTIVITY	153	0.46	1.50	0.003	0.059	1000	10667	tags=42%, list=20%, signal=52%
GO_NEGATIVE_REGULATION_OF_HYDROLASE_ACTIVITY	387	0.44	1.50	0.000	0.059	1000	9629	tags=36%, list=18%, signal=44%
GO_METANEPHRIC_RENAL_VESICLE_MORPHOGENESIS	11	0.73	1.50	0.035	0.059	1000	9392	tags=64%, list=17%, signal=77%
GO_REGULATION_OF_CGMP_METABOLIC_PROCESS	29	0.59	1.50	0.024	0.059	1000	10701	tags=52%, list=20%, signal=64%
GO_PYRIMIDINE_NUCLEOSIDE_CATABOLIC_PROCESS	20	0.63	1.50	0.021	0.059	1000	10857	tags=70%, list=20%, signal=87%
GO_LEUKOCYTE_APOPTOTIC_PROCESS	22	0.61	1.50	0.023	0.059	1000	7620	tags=45%, list=14%, signal=53%
GO_RESPONSE_TO_PROSTAGLANDIN	34	0.57	1.50	0.014	0.059	1000	6017	tags=50%, list=11%, signal=56%
GO_RENAL_ABSORPTION	12	0.70	1.50	0.030	0.060	1000	7929	tags=67%, list=15%, signal=78%
GO_OLIGODENDROCYTE_DEVELOPMENT	32	0.58	1.50	0.020	0.060	1000	9162	tags=38%, list=17%, signal=45%
GO_REGULATION_OF_T_CELL_APOPTOTIC_PROCESS	33	0.57	1.50	0.017	0.060	1000	13799	tags=61%, list=25%, signal=81%
GO_LEUKOCYTE_MIGRATION_INVOLVED_IN_INFLAMMATORY_RESPONSE	11	0.72	1.50	0.031	0.060	1000	15085	tags=100%, list=28%, signal=138%
GO_NEGATIVE_REGULATION_OF_PEPTIDASE_ACTIVITY	240	0.45	1.50	0.000	0.061	1000	9571	tags=38%, list=18%, signal=46%
GO_REGULATION_OF_PHOSPHATIDYLINOSITOL_3_KINASE_SIGNALING	137	0.47	1.50	0.001	0.061	1000	10958	tags=48%, list=20%, signal=60%
GO_LEUKOTRIENE_BIOSYNTHETIC_PROCESS	22	0.61	1.50	0.036	0.061	1000	11496	tags=55%, list=21%, signal=69%
GO_REGULATION_OF_PROTEIN_KINASE_B_SIGNALING	120	0.48	1.50	0.003	0.061	1000	11113	tags=45%, list=20%, signal=56%
GO_NEGATIVE_REGULATION_OF_OLIGODENDROCYTE_DIFFERENTIATION	13	0.68	1.50	0.031	0.061	1000	6495	tags=46%, list=12%, signal=52%
GO_REGULATION_OF_TRANSFORMING_GROWTH_FACTOR_BETA_PRODUCTION	24	0.60	1.50	0.026	0.061	1000	2472	tags=25%, list=5%, signal=26%
GO_POSITIVE_REGULATION_OF_CELL_DIVISION	129	0.47	1.50	0.003	0.062	1000	6980	tags=30%, list=13%, signal=35%
GO_CELLULAR_RESPONSE_TO_CORTICOSTEROID_STIMULUS	56	0.52	1.50	0.017	0.062	1000	6609	tags=32%, list=12%, signal=37%
GO_REGULATION_OF_LIPID_TRANSPORT	95	0.48	1.50	0.005	0.062	1000	11600	tags=43%, list=21%, signal=55%
GO_NEGATIVE_REGULATION_OF_CD4_POSITIVE_ALPHA_BETA_T_CELL_DIFFERENTIATION	12	0.70	1.50	0.017	0.062	1000	10306	tags=50%, list=19%, signal=62%
GO_REGULATION_OF_CELLULAR_RESPONSE_TO_GROWTH_FACTOR_STIMULUS	227	0.45	1.49	0.000	0.063	1000	10617	tags=39%, list=20%, signal=48%
GO_ATRIOVENTRICULAR_VALVE_DEVELOPMENT	19	0.64	1.49	0.023	0.063	1000	8415	tags=58%, list=15%, signal=68%
GO_RECEPTOR_MEDIATED_ENDOCYTOSIS	225	0.45	1.49	0.000	0.063	1000	10480	tags=37%, list=19%, signal=46%
GO_REGULATION_OF_DEFENSE_RESPONSE_TO_BACTERIUM	11	0.70	1.49	0.040	0.063	1000	8978	tags=55%, list=17%, signal=65%
GO_MAST_CELL_MEDIATED_IMMUNITY	18	0.65	1.49	0.030	0.063	1000	11253	tags=67%, list=21%, signal=84%
GO_POSITIVE_REGULATION_OF_CELL_FATE_COMMITMENT	11	0.73	1.49	0.037	0.063	1000	6349	tags=45%, list=12%, signal=51%
GO_EXTRACELLULAR_REGULATION_OF_SIGNAL_TRANSDUCTION	14	0.69	1.49	0.030	0.063	1000	5385	tags=57%, list=10%, signal=63%
GO_POSITIVE_REGULATION_OF_SMALL_GTPASE_MEDIATED_SIGNAL_TRANSDUCTION	39	0.54	1.49	0.022	0.063	1000	5940	tags=44%, list=11%, signal=49%
GO_REGULATION_OF_REPRODUCTIVE_PROCESS	127	0.47	1.49	0.000	0.063	1000	10522	tags=43%, list=19%, signal=53%
GO_NEGATIVE_REGULATION_OF_INTERLEUKIN_8_PRODUCTION	14	0.69	1.49	0.023	0.064	1000	11535	tags=71%, list=21%, signal=91%
GO_REGULATION_OF_HEPATOCYTE_PROLIFERATION	13	0.69	1.49	0.022	0.064	1000	6004	tags=46%, list=11%, signal=52%
GO_POST_ANAL_TAIL_MORPHOGENESIS	18	0.63	1.49	0.033	0.064	1000	13099	tags=56%, list=24%, signal=73%
GO_T_CELL_PROLIFERATION	35	0.55	1.49	0.017	0.064	1000	11083	tags=57%, list=20%, signal=72%
GO_CHRONIC_INFLAMMATORY_RESPONSE	15	0.67	1.49	0.025	0.064	1000	8587	tags=60%, list=16%, signal=71%
GO_NEGATIVE_REGULATION_OF_CYCLIN_DEPENDENT_PROTEIN_KINASE_ACTIVITY	32	0.57	1.49	0.030	0.064	1000	7153	tags=34%, list=13%, signal=40%
GO_NEGATIVE_REGULATION_OF_KIDNEY_DEVELOPMENT	17	0.65	1.49	0.021	0.064	1000	7757	tags=47%, list=14%, signal=55%
GO_GANGLION_DEVELOPMENT	13	0.70	1.49	0.038	0.065	1000	9309	tags=62%, list=17%, signal=74%
GO_RESPONSE_TO_ACIDIC_PH	17	0.65	1.49	0.030	0.065	1000	5237	tags=41%, list=10%, signal=46%
GO_WOUND_HEALING_SPREADING_OF_EPIDERMAL_CELLS	9	0.75	1.49	0.033	0.065	1000	8004	tags=56%, list=15%, signal=65%
GO_NEGATIVE_REGULATION_OF_FIBROBLAST_GROWTH_FACTOR_RECEPTOR_SIGNALING_PATHWAY	11	0.72	1.49	0.046	0.065	1000	8397	tags=55%, list=15%, signal=65%
GO_REGULATION_OF_SUBSTRATE_ADHESION_DEPENDENT_CELL_SPREADING	42	0.54	1.49	0.024	0.065	1000	11096	tags=45%, list=20%, signal=57%
GO_REGULATION_OF_MACROPHAGE_CYTOKINE_PRODUCTION	12	0.70	1.49	0.040	0.065	1000	8250	tags=58%, list=15%, signal=69%
GO_POSITIVE_REGULATION_OF_EPIDERMIS_DEVELOPMENT	31	0.56	1.49	0.027	0.065	1000	10610	tags=48%, list=20%, signal=60%
GO_ERYTHROCYTE_HOMEOSTASIS	70	0.51	1.49	0.008	0.065	1000	9538	tags=39%, list=18%, signal=47%
GO_REGULATION_OF_MYOBLAST_DIFFERENTIATION	46	0.54	1.49	0.011	0.065	1000	7239	tags=39%, list=13%, signal=45%
GO_POSITIVE_REGULATION_OF_FILOPODIUM_ASSEMBLY	24	0.59	1.49	0.023	0.066	1000	6897	tags=42%, list=13%, signal=48%
GO_REGULATION_OF_TRANSCRIPTION_INVOLVED_IN_G1_S_TRANSITION_OF_MITOTIC_CELL_CYCLE	27	0.58	1.49	0.022	0.066	1000	7626	tags=41%, list=14%, signal=47%
GO_DEVELOPMENT_OF_PRIMARY_SEXUAL_CHARACTERISTICS	213	0.45	1.49	0.001	0.066	1000	10522	tags=37%, list=19%, signal=46%
GO_RESPONSE_TO_MINERALOCORTICOID	34	0.55	1.49	0.028	0.066	1000	6347	tags=38%, list=12%, signal=43%
GO_POSITIVE_REGULATION_OF_RESPONSE_TO_BIOTIC_STIMULUS	40	0.54	1.49	0.022	0.066	1000	12905	tags=55%, list=24%, signal=72%
GO_TRANSMEMBRANE_RECEPTOR_PROTEIN_SERINE_THREONINE_KINASE_SIGNALING_PATHWAY	188	0.45	1.49	0.001	0.067	1000	10118	tags=36%, list=19%, signal=44%
GO_MYOBLAST_DIFFERENTIATION	37	0.55	1.48	0.016	0.067	1000	12041	tags=54%, list=22%, signal=69%
GO_REGULATION_OF_LIPOPROTEIN_LIPASE_ACTIVITY	15	0.65	1.48	0.060	0.068	1000	9568	tags=67%, list=18%, signal=81%
GO_REGULATION_OF_TRANSMEMBRANE_RECEPTOR_PROTEIN_SERINE_THREONINE_KINASE_SIGNALING_PATHWAY	204	0.45	1.48	0.001	0.068	1000	8639	tags=32%, list=16%, signal=38%
GO_POSITIVE_REGULATION_OF_NATURAL_KILLER_CELL_ACTIVATION	17	0.64	1.48	0.030	0.068	1000	16048	tags=71%, list=30%, signal=100%
GO_RESPONSE_TO_ESTRADIOL	145	0.47	1.48	0.003	0.068	1000	8635	tags=32%, list=16%, signal=38%
GO_TUMOR_NECROSIS_FACTOR_MEDIATED_SIGNALING_PATHWAY	117	0.47	1.48	0.003	0.068	1000	8405	tags=35%, list=15%, signal=41%
GO_RESPONSE_TO_CAMP	103	0.48	1.48	0.003	0.068	1000	11842	tags=50%, list=22%, signal=63%
GO_REGULATION_OF_CELLULAR_RESPONSE_TO_VASCULAR_ENDOTHELIAL_GROWTH_FACTOR_STIMULUS	12	0.69	1.48	0.027	0.068	1000	4416	tags=42%, list=8%, signal=45%
GO_PROSTANOID_METABOLIC_PROCESS	26	0.60	1.48	0.024	0.068	1000	8734	tags=54%, list=16%, signal=64%
GO_REGENERATION	157	0.46	1.48	0.002	0.068	1000	10340	tags=38%, list=19%, signal=47%
GO_REGULATION_OF_MACROPHAGE_DIFFERENTIATION	20	0.63	1.48	0.025	0.069	1000	11546	tags=55%, list=21%, signal=70%
GO_POSITIVE_REGULATION_OF_CELL_CYCLE_ARREST	83	0.49	1.48	0.006	0.069	1000	10528	tags=39%, list=19%, signal=48%
GO_REGULATION_OF_INTERFERON_GAMMA_SECRETION	11	0.70	1.48	0.047	0.069	1000	8846	tags=64%, list=16%, signal=76%
GO_NEGATIVE_REGULATION_OF_CALCIUM_ION_DEPENDENT_EXOCYTOSIS	10	0.74	1.48	0.022	0.069	1000	6370	tags=40%, list=12%, signal=45%
GO_EPHRIN_RECEPTOR_SIGNALING_PATHWAY	84	0.49	1.48	0.004	0.069	1000	9162	tags=37%, list=17%, signal=44%
GO_REGULATION_OF_T_CELL_MEDIATED_IMMUNITY	52	0.52	1.48	0.018	0.069	1000	12787	tags=50%, list=24%, signal=65%
GO_POSITIVE_REGULATION_OF_PROTEIN_MATURATION	18	0.63	1.48	0.025	0.070	1000	8018	tags=50%, list=15%, signal=59%
GO_ACTIVATION_OF_IMMUNE_RESPONSE	418	0.44	1.48	0.000	0.070	1000	12237	tags=44%, list=23%, signal=56%
GO_HEMATOPOIETIC_PROGENITOR_CELL_DIFFERENTIATION	98	0.48	1.48	0.003	0.070	1000	12002	tags=42%, list=22%, signal=54%
GO_RETINA_VASCULATURE_DEVELOPMENT_IN_CAMERA_TYPE_EYE	16	0.64	1.48	0.045	0.070	1000	7809	tags=50%, list=14%, signal=58%
GO_SULFATION	16	0.65	1.48	0.036	0.070	1000	17080	tags=88%, list=31%, signal=128%
GO_RESPONSE_TO_INCREASED_OXYGEN_LEVELS	23	0.60	1.48	0.029	0.070	1000	6377	tags=39%, list=12%, signal=44%
GO_REGULATION_OF_TYROSINE_PHOSPHORYLATION_OF_STAT5_PROTEIN	20	0.61	1.48	0.043	0.071	1000	4661	tags=40%, list=9%, signal=44%
GO_MIDDLE_EAR_MORPHOGENESIS	20	0.62	1.48	0.033	0.071	1000	11154	tags=60%, list=21%, signal=75%
GO_LIPID_DIGESTION	22	0.61	1.48	0.031	0.071	1000	13694	tags=55%, list=25%, signal=73%
GO_ADENYLATE_CYCLASE_MODULATING_G_PROTEIN_COUPLED_RECEPTOR_SIGNALING_PATHWAY	142	0.46	1.48	0.002	0.071	1000	9600	tags=39%, list=18%, signal=48%
GO_NEURON_FATE_COMMITMENT	67	0.50	1.48	0.012	0.071	1000	8434	tags=36%, list=16%, signal=42%
GO_POSITIVE_REGULATION_OF_SIGNAL_TRANSDUCTION_BY_P53_CLASS_MEDIATOR	17	0.64	1.48	0.036	0.071	1000	2051	tags=29%, list=4%, signal=31%
GO_NEGATIVE_REGULATION_OF_EPIDERMAL_CELL_DIFFERENTIATION	13	0.68	1.48	0.044	0.071	1000	10178	tags=62%, list=19%, signal=76%
GO_PROTEIN_LIPID_COMPLEX_SUBUNIT_ORGANIZATION	36	0.54	1.48	0.017	0.071	1000	10643	tags=50%, list=20%, signal=62%
GO_REGULATION_OF_PROTEIN_SERINE_THREONINE_KINASE_ACTIVITY	462	0.44	1.48	0.000	0.072	1000	10528	tags=37%, list=19%, signal=45%
GO_BIOMINERAL_TISSUE_DEVELOPMENT	75	0.48	1.47	0.014	0.072	1000	7686	tags=32%, list=14%, signal=37%
GO_CELLULAR_RESPONSE_TO_FLUID_SHEAR_STRESS	19	0.62	1.47	0.041	0.072	1000	10867	tags=47%, list=20%, signal=59%
GO_NEGATIVE_REGULATION_OF_LIPASE_ACTIVITY	15	0.65	1.47	0.048	0.072	1000	9568	tags=60%, list=18%, signal=73%
GO_NEGATIVE_REGULATION_OF_EXTRINSIC_APOPTOTIC_SIGNALING_PATHWAY	98	0.48	1.47	0.006	0.072	1000	12242	tags=48%, list=23%, signal=62%
GO_POSITIVE_REGULATION_OF_BIOMINERAL_TISSUE_DEVELOPMENT	37	0.55	1.47	0.021	0.072	1000	8395	tags=46%, list=15%, signal=54%
GO_CHONDROITIN_SULFATE_PROTEOGLYCAN_BIOSYNTHETIC_PROCESS	30	0.57	1.47	0.024	0.073	1000	14824	tags=63%, list=27%, signal=87%
GO_PEPTIDYL_TYROSINE_MODIFICATION	186	0.45	1.47	0.001	0.073	1000	12237	tags=46%, list=23%, signal=59%
GO_MATERNAL_PROCESS_INVOLVED_IN_FEMALE_PREGNANCY	59	0.51	1.47	0.017	0.073	1000	8635	tags=39%, list=16%, signal=46%
GO_POSITIVE_REGULATION_OF_NIK_NF_KAPPAB_SIGNALING	29	0.57	1.47	0.023	0.073	1000	12768	tags=62%, list=24%, signal=81%
GO_POSITIVE_REGULATION_OF_VASODILATION	31	0.57	1.47	0.026	0.073	1000	6147	tags=42%, list=11%, signal=47%
GO_RETINOIC_ACID_METABOLIC_PROCESS	18	0.63	1.47	0.040	0.074	1000	11848	tags=78%, list=22%, signal=99%
GO_RESPONSE_TO_ESTROGEN	214	0.45	1.47	0.001	0.074	1000	11565	tags=38%, list=21%, signal=48%
GO_PROTEOGLYCAN_METABOLIC_PROCESS	83	0.48	1.47	0.018	0.074	1000	10481	tags=42%, list=19%, signal=52%
GO_PATTERN_RECOGNITION_RECEPTOR_SIGNALING_PATHWAY	108	0.47	1.47	0.006	0.074	1000	14390	tags=53%, list=26%, signal=72%
GO_REGULATION_OF_VITAMIN_METABOLIC_PROCESS	12	0.68	1.47	0.025	0.075	1000	6017	tags=58%, list=11%, signal=66%
GO_POSITIVE_CHEMOTAXIS	36	0.54	1.47	0.017	0.075	1000	10870	tags=47%, list=20%, signal=59%
GO_REGULATION_OF_BEHAVIOR	65	0.50	1.47	0.013	0.075	1000	7320	tags=37%, list=13%, signal=43%
GO_OLFACTORY_BULB_INTERNEURON_DEVELOPMENT	11	0.70	1.47	0.032	0.075	1000	13694	tags=82%, list=25%, signal=109%
GO_NEGATIVE_REGULATION_OF_GTPASE_ACTIVITY	41	0.53	1.47	0.022	0.075	1000	10133	tags=46%, list=19%, signal=57%
GO_REGULATION_OF_IMMUNOGLOBULIN_SECRETION	17	0.63	1.47	0.036	0.076	1000	4116	tags=35%, list=8%, signal=38%
GO_REGULATION_OF_HORMONE_SECRETION	256	0.44	1.47	0.000	0.076	1000	10893	tags=42%, list=20%, signal=52%
GO_REGULATION_OF_MEMBRANE_INVAGINATION	13	0.68	1.47	0.038	0.077	1000	5924	tags=54%, list=11%, signal=60%
GO_REGULATION_OF_PROTEIN_TYROSINE_KINASE_ACTIVITY	59	0.50	1.47	0.016	0.077	1000	6490	tags=31%, list=12%, signal=35%
GO_DEFINITIVE_HEMOPOIESIS	16	0.66	1.47	0.041	0.077	1000	9242	tags=63%, list=17%, signal=75%
GO_SULFUR_COMPOUND_CATABOLIC_PROCESS	39	0.53	1.47	0.022	0.077	1000	8466	tags=44%, list=16%, signal=52%
GO_NEGATIVE_REGULATION_OF_STEM_CELL_PROLIFERATION	17	0.62	1.47	0.049	0.077	1000	7159	tags=35%, list=13%, signal=41%
GO_GLIAL_CELL_DIFFERENTIATION	133	0.46	1.46	0.002	0.077	1000	11134	tags=38%, list=20%, signal=47%
GO_ENDOCYTOSIS	500	0.43	1.46	0.000	0.077	1000	12495	tags=41%, list=23%, signal=52%
GO_EXTRINSIC_APOPTOTIC_SIGNALING_PATHWAY	99	0.47	1.46	0.002	0.078	1000	6756	tags=31%, list=12%, signal=36%
GO_CELL_DIFFERENTIATION_INVOLVED_IN_METANEPHROS_DEVELOPMENT	11	0.71	1.46	0.035	0.077	1000	7157	tags=55%, list=13%, signal=63%
GO_CELL_CYCLE_DNA_REPLICATION	12	0.69	1.46	0.044	0.078	1000	11025	tags=50%, list=20%, signal=63%
GO_REGULATION_OF_EXTRINSIC_APOPTOTIC_SIGNALING_PATHWAY	152	0.45	1.46	0.002	0.078	1000	15226	tags=54%, list=28%, signal=75%
GO_POSITIVE_REGULATION_OF_TYROSINE_PHOSPHORYLATION_OF_STAT5_PROTEIN	16	0.63	1.46	0.040	0.078	1000	4661	tags=50%, list=9%, signal=55%
GO_FATTY_ACID_DERIVATIVE_TRANSPORT	20	0.61	1.46	0.039	0.078	1000	10893	tags=65%, list=20%, signal=81%
GO_RESPONSE_TO_GRAVITY	10	0.72	1.46	0.035	0.078	1000	8730	tags=60%, list=16%, signal=71%
GO_REGULATION_OF_T_HELPER_2_CELL_DIFFERENTIATION	11	0.71	1.46	0.043	0.078	1000	7462	tags=64%, list=14%, signal=74%
GO_HORMONE_BIOSYNTHETIC_PROCESS	49	0.52	1.46	0.015	0.078	1000	10887	tags=47%, list=20%, signal=59%
GO_HOMEOSTASIS_OF_NUMBER_OF_CELLS_WITHIN_A_TISSUE	30	0.56	1.46	0.022	0.078	1000	10415	tags=57%, list=19%, signal=70%
GO_POSITIVE_REGULATION_OF_PROTEIN_AUTOPHOSPHORYLATION	22	0.60	1.46	0.037	0.078	1000	5268	tags=41%, list=10%, signal=45%
GO_GLOMERULAR_EPITHELIUM_DEVELOPMENT	17	0.63	1.46	0.041	0.078	1000	12939	tags=71%, list=24%, signal=93%
GO_EPIBOLY	21	0.61	1.46	0.032	0.078	1000	12235	tags=57%, list=23%, signal=74%
GO_MACROPHAGE_ACTIVATION_INVOLVED_IN_IMMUNE_RESPONSE	11	0.69	1.46	0.051	0.079	1000	12139	tags=73%, list=22%, signal=94%
GO_RESPONSE_TO_FIBROBLAST_GROWTH_FACTOR	116	0.47	1.46	0.004	0.080	1000	11154	tags=39%, list=21%, signal=49%
GO_INACTIVATION_OF_MAPK_ACTIVITY	26	0.58	1.46	0.032	0.080	1000	10894	tags=46%, list=20%, signal=58%
GO_LIPOXYGENASE_PATHWAY	12	0.68	1.46	0.044	0.080	1000	15470	tags=67%, list=28%, signal=93%
GO_INNERVATION	23	0.59	1.46	0.046	0.081	1000	5712	tags=35%, list=11%, signal=39%
GO_MALE_SEX_DIFFERENTIATION	146	0.45	1.46	0.002	0.081	1000	10887	tags=38%, list=20%, signal=48%
GO_TONGUE_DEVELOPMENT	20	0.60	1.46	0.047	0.081	1000	2421	tags=30%, list=4%, signal=31%
GO_POSITIVE_REGULATION_OF_STEROID_METABOLIC_PROCESS	23	0.58	1.46	0.048	0.081	1000	11157	tags=57%, list=21%, signal=71%
GO_REGULATION_OF_EXTRINSIC_APOPTOTIC_SIGNALING_PATHWAY_IN_ABSENCE_OF_LIGAND	46	0.52	1.46	0.029	0.081	1000	14276	tags=59%, list=26%, signal=80%
GO_EPITHELIAL_CELL_DEVELOPMENT	186	0.45	1.46	0.001	0.081	1000	10610	tags=40%, list=20%, signal=49%
GO_NEGATIVE_REGULATION_OF_G_PROTEIN_COUPLED_RECEPTOR_PROTEIN_SIGNALING_PATHWAY	41	0.53	1.46	0.013	0.081	1000	6347	tags=34%, list=12%, signal=39%
GO_POSITIVE_REGULATION_OF_INTERLEUKIN_2_PRODUCTION	31	0.55	1.46	0.038	0.081	1000	14814	tags=61%, list=27%, signal=84%
GO_REGULATION_OF_OSTEOCLAST_DIFFERENTIATION	60	0.50	1.46	0.016	0.081	1000	10867	tags=48%, list=20%, signal=60%
GO_FEMALE_GAMETE_GENERATION	93	0.47	1.46	0.008	0.081	1000	6071	tags=29%, list=11%, signal=33%
GO_VITAMIN_D_METABOLIC_PROCESS	11	0.70	1.46	0.039	0.081	1000	5238	tags=36%, list=10%, signal=40%
GO_POSITIVE_REGULATION_OF_ACTIN_FILAMENT_BUNDLE_ASSEMBLY	47	0.52	1.46	0.023	0.082	1000	14497	tags=57%, list=27%, signal=78%
GO_REGULATION_OF_FIBROBLAST_MIGRATION	27	0.57	1.45	0.029	0.082	1000	11330	tags=52%, list=21%, signal=65%
GO_CELL_SURFACE_RECEPTOR_SIGNALING_PATHWAY_INVOLVED_IN_HEART_DEVELOPMENT	16	0.65	1.45	0.035	0.083	1000	13099	tags=56%, list=24%, signal=74%
GO_REGULATION_OF_MEMBRANE_LIPID_DISTRIBUTION	36	0.54	1.45	0.031	0.083	1000	11302	tags=47%, list=21%, signal=60%
GO_CHONDROITIN_SULFATE_BIOSYNTHETIC_PROCESS	25	0.58	1.45	0.043	0.083	1000	14824	tags=68%, list=27%, signal=93%
GO_NEGATIVE_REGULATION_OF_ERK1_AND_ERK2_CASCADE	51	0.51	1.45	0.027	0.083	1000	9892	tags=43%, list=18%, signal=53%
GO_NEGATIVE_REGULATION_OF_MYELOID_CELL_DIFFERENTIATION	83	0.47	1.45	0.008	0.083	1000	10142	tags=41%, list=19%, signal=50%
GO_NEGATIVE_REGULATION_OF_OSTEOBLAST_DIFFERENTIATION	40	0.52	1.45	0.027	0.083	1000	6495	tags=35%, list=12%, signal=40%
GO_HEMATOPOIETIC_STEM_CELL_PROLIFERATION	13	0.67	1.45	0.048	0.083	1000	4146	tags=38%, list=8%, signal=42%
GO_POST_EMBRYONIC_MORPHOGENESIS	12	0.68	1.45	0.046	0.083	1000	5474	tags=42%, list=10%, signal=46%
GO_RESPONSE_TO_HYDROGEN_PEROXIDE	108	0.46	1.45	0.006	0.084	1000	6996	tags=34%, list=13%, signal=39%
GO_TERPENOID_METABOLIC_PROCESS	103	0.47	1.45	0.007	0.084	1000	9904	tags=42%, list=18%, signal=51%
GO_PROTEIN_MATURATION	262	0.43	1.45	0.001	0.084	1000	11546	tags=39%, list=21%, signal=49%
GO_SENSORY_ORGAN_MORPHOGENESIS	238	0.44	1.45	0.001	0.084	1000	12381	tags=41%, list=23%, signal=53%
GO_EXCRETION	44	0.52	1.45	0.023	0.084	1000	10701	tags=50%, list=20%, signal=62%
GO_REGULATION_OF_CELL_MATRIX_ADHESION	88	0.47	1.45	0.008	0.084	1000	8395	tags=33%, list=15%, signal=39%
GO_NEGATIVE_REGULATION_OF_MUSCLE_CELL_DIFFERENTIATION	54	0.50	1.45	0.012	0.084	1000	6946	tags=35%, list=13%, signal=40%
GO_STAT_CASCADE	47	0.52	1.45	0.027	0.085	1000	11938	tags=51%, list=22%, signal=65%
GO_PROTEIN_KINASE_C_ACTIVATING_G_PROTEIN_COUPLED_RECEPTOR_SIGNALING_PATHWAY	32	0.55	1.45	0.035	0.085	1000	10105	tags=50%, list=19%, signal=61%
GO_ADENYLATE_CYCLASE_ACTIVATING_G_PROTEIN_COUPLED_RECEPTOR_SIGNALING_PATHWAY	71	0.49	1.45	0.013	0.085	1000	9483	tags=42%, list=17%, signal=51%
GO_WATER_TRANSPORT	20	0.61	1.45	0.044	0.085	1000	11078	tags=65%, list=20%, signal=82%
GO_CARDIAC_CELL_FATE_COMMITMENT	10	0.71	1.45	0.039	0.085	1000	4433	tags=40%, list=8%, signal=44%
GO_CITRULLINE_METABOLIC_PROCESS	11	0.69	1.45	0.043	0.085	1000	9176	tags=55%, list=17%, signal=66%
GO_REGULATION_OF_TUMOR_NECROSIS_FACTOR_BIOSYNTHETIC_PROCESS	18	0.61	1.45	0.054	0.085	1000	10131	tags=56%, list=19%, signal=68%
GO_DIGESTION	130	0.46	1.45	0.007	0.086	1000	11726	tags=48%, list=22%, signal=61%
GO_REGULATION_OF_VASODILATION	46	0.51	1.45	0.025	0.086	1000	10670	tags=50%, list=20%, signal=62%
GO_LYMPHOCYTE_HOMEOSTASIS	50	0.51	1.45	0.017	0.086	1000	10306	tags=38%, list=19%, signal=47%
GO_OVULATION_CYCLE_PROCESS	87	0.47	1.45	0.013	0.086	1000	6385	tags=32%, list=12%, signal=36%
GO_G_PROTEIN_COUPLED_RECEPTOR_SIGNALING_PATHWAY_COUPLED_TO_CYCLIC_NUCLEOTIDE_SECOND_MESSENGER	169	0.45	1.45	0.002	0.087	1000	10933	tags=42%, list=20%, signal=52%
GO_LEUKOCYTE_ADHESION_TO_VASCULAR_ENDOTHELIAL_CELL	13	0.65	1.45	0.056	0.087	1000	11819	tags=69%, list=22%, signal=88%
GO_NEGATIVE_REGULATION_OF_NITRIC_OXIDE_METABOLIC_PROCESS	12	0.68	1.45	0.046	0.087	1000	2690	tags=42%, list=5%, signal=44%
GO_NEGATIVE_REGULATION_OF_ENDOTHELIAL_CELL_PROLIFERATION	31	0.55	1.45	0.026	0.087	1000	7153	tags=45%, list=13%, signal=52%
GO_AORTA_DEVELOPMENT	41	0.53	1.45	0.020	0.087	1000	8329	tags=41%, list=15%, signal=49%
GO_REGULATION_OF_MULTI_ORGANISM_PROCESS	456	0.42	1.45	0.000	0.087	1000	11485	tags=37%, list=21%, signal=47%
GO_RESPONSE_TO_FOOD	19	0.61	1.45	0.043	0.087	1000	7653	tags=42%, list=14%, signal=49%
GO_TRANSMEMBRANE_RECEPTOR_PROTEIN_TYROSINE_KINASE_SIGNALING_PATHWAY	494	0.42	1.45	0.000	0.087	1000	10922	tags=37%, list=20%, signal=46%
GO_RESPONSE_TO_PURINE_CONTAINING_COMPOUND	157	0.45	1.45	0.005	0.087	1000	12243	tags=45%, list=23%, signal=58%
GO_PHOSPHOLIPID_TRANSPORT	57	0.50	1.44	0.023	0.088	1000	10437	tags=44%, list=19%, signal=54%
GO_REPLACEMENT_OSSIFICATION	26	0.57	1.44	0.040	0.088	1000	9627	tags=50%, list=18%, signal=61%
GO_BRANCH_ELONGATION_OF_AN_EPITHELIUM	17	0.62	1.44	0.067	0.088	1000	10415	tags=59%, list=19%, signal=73%
GO_HEMOGLOBIN_METABOLIC_PROCESS	11	0.70	1.44	0.049	0.089	1000	8454	tags=55%, list=16%, signal=65%
GO_INTERLEUKIN_1_MEDIATED_SIGNALING_PATHWAY	13	0.66	1.44	0.044	0.088	1000	12136	tags=77%, list=22%, signal=99%
GO_PLATELET_AGGREGATION	38	0.53	1.44	0.030	0.088	1000	10304	tags=47%, list=19%, signal=58%
GO_NEGATIVE_REGULATION_OF_CELL_JUNCTION_ASSEMBLY	19	0.60	1.44	0.049	0.088	1000	8157	tags=47%, list=15%, signal=56%
GO_NEGATIVE_REGULATION_OF_MAPK_CASCADE	144	0.45	1.44	0.002	0.089	1000	9475	tags=36%, list=17%, signal=44%
GO_NEGATIVE_REGULATION_OF_NF_KAPPAB_TRANSCRIPTION_FACTOR_ACTIVITY	65	0.49	1.44	0.015	0.089	1000	15196	tags=58%, list=28%, signal=81%
GO_ODONTOGENESIS	105	0.46	1.44	0.012	0.089	1000	7686	tags=35%, list=14%, signal=41%
GO_PERIPHERAL_NERVOUS_SYSTEM_DEVELOPMENT	66	0.49	1.44	0.015	0.089	1000	11134	tags=44%, list=20%, signal=55%
GO_REGULATION_OF_REGULATED_SECRETORY_PATHWAY	129	0.45	1.44	0.004	0.090	1000	11496	tags=43%, list=21%, signal=54%
GO_REGULATION_OF_GLOMERULUS_DEVELOPMENT	14	0.66	1.44	0.040	0.090	1000	5268	tags=50%, list=10%, signal=55%
GO_HETEROCHROMATIN_ORGANIZATION	10	0.70	1.44	0.050	0.090	1000	3229	tags=30%, list=6%, signal=32%
GO_POSITIVE_REGULATION_OF_MAST_CELL_ACTIVATION_INVOLVED_IN_IMMUNE_RESPONSE	13	0.67	1.44	0.064	0.091	1000	11496	tags=62%, list=21%, signal=78%
GO_POSITIVE_REGULATION_OF_JUN_KINASE_ACTIVITY	61	0.49	1.44	0.017	0.091	1000	15475	tags=57%, list=28%, signal=80%
GO_THYMOCYTE_AGGREGATION	45	0.52	1.44	0.031	0.091	1000	8438	tags=36%, list=16%, signal=42%
GO_PLATELET_MORPHOGENESIS	19	0.60	1.44	0.057	0.091	1000	8668	tags=47%, list=16%, signal=56%
GO_POSITIVE_REGULATION_OF_INTERFERON_GAMMA_BIOSYNTHETIC_PROCESS	12	0.67	1.44	0.051	0.091	1000	15032	tags=67%, list=28%, signal=92%
GO_REGULATION_OF_RENAL_SYSTEM_PROCESS	38	0.53	1.44	0.033	0.091	1000	6147	tags=39%, list=11%, signal=44%
GO_CALCIUM_ION_TRANSMEMBRANE_TRANSPORT	155	0.45	1.44	0.003	0.092	1000	11309	tags=43%, list=21%, signal=54%
GO_POSITIVE_REGULATION_OF_SMOOTH_MUSCLE_CONTRACTION	29	0.56	1.44	0.044	0.092	1000	8187	tags=52%, list=15%, signal=61%
GO_POSITIVE_REGULATION_OF_ESTABLISHMENT_OF_PROTEIN_LOCALIZATION	499	0.42	1.44	0.000	0.092	1000	10304	tags=35%, list=19%, signal=43%
GO_ACID_SECRETION	66	0.50	1.44	0.022	0.093	1000	10893	tags=48%, list=20%, signal=61%
GO_INNATE_IMMUNE_RESPONSE_IN_MUCOSA	23	0.59	1.44	0.034	0.093	1000	7661	tags=43%, list=14%, signal=51%
GO_RESPONSE_TO_STEROID_HORMONE	488	0.42	1.44	0.000	0.093	1000	6609	tags=28%, list=12%, signal=32%
GO_RESPONSE_TO_FATTY_ACID	83	0.48	1.44	0.018	0.093	1000	8187	tags=40%, list=15%, signal=47%
GO_TRANSFORMING_GROWTH_FACTOR_BETA_RECEPTOR_SIGNALING_PATHWAY	95	0.46	1.44	0.011	0.093	1000	10118	tags=36%, list=19%, signal=44%
GO_POSITIVE_REGULATION_OF_MEMBRANE_INVAGINATION	11	0.70	1.44	0.045	0.093	1000	5924	tags=55%, list=11%, signal=61%
GO_POSITIVE_REGULATION_OF_PROTEIN_IMPORT	104	0.46	1.44	0.011	0.093	1000	10304	tags=39%, list=19%, signal=49%
GO_RESPONSE_TO_BMP	92	0.47	1.43	0.009	0.094	1000	8913	tags=38%, list=16%, signal=45%
GO_NEGATIVE_REGULATION_OF_MYOBLAST_DIFFERENTIATION	23	0.59	1.43	0.044	0.094	1000	6370	tags=43%, list=12%, signal=49%
GO_GLIAL_CELL_DEVELOPMENT	73	0.48	1.43	0.014	0.094	1000	11134	tags=38%, list=20%, signal=48%
GO_REGULATION_OF_NOREPINEPHRINE_SECRETION	17	0.62	1.43	0.049	0.094	1000	8730	tags=47%, list=16%, signal=56%
GO_UTERUS_DEVELOPMENT	18	0.62	1.43	0.056	0.094	1000	10305	tags=61%, list=19%, signal=75%
GO_ACTIVATION_OF_CYSTEINE_TYPE_ENDOPEPTIDASE_ACTIVITY	95	0.47	1.43	0.009	0.094	1000	11546	tags=45%, list=21%, signal=57%
GO_RENAL_SYSTEM_PROCESS_INVOLVED_IN_REGULATION_OF_SYSTEMIC_ARTERIAL_BLOOD_PRESSURE	23	0.59	1.43	0.031	0.095	1000	6939	tags=43%, list=13%, signal=50%
GO_REGULATION_OF_EPITHELIAL_CELL_DIFFERENTIATION_INVOLVED_IN_KIDNEY_DEVELOPMENT	14	0.65	1.43	0.048	0.095	1000	7497	tags=43%, list=14%, signal=50%
GO_MITOTIC_SPINDLE_ASSEMBLY	40	0.52	1.43	0.040	0.095	1000	5510	tags=28%, list=10%, signal=31%
GO_REGULATION_OF_MUSCLE_CELL_DIFFERENTIATION	149	0.45	1.43	0.008	0.095	1000	7239	tags=32%, list=13%, signal=36%
GO_REGULATION_OF_ORGAN_FORMATION	32	0.55	1.43	0.028	0.095	1000	7757	tags=44%, list=14%, signal=51%
GO_SEX_DIFFERENTIATION	263	0.43	1.43	0.000	0.095	1000	11760	tags=39%, list=22%, signal=50%
GO_REGULATION_OF_DEVELOPMENTAL_PIGMENTATION	14	0.64	1.43	0.061	0.095	1000	5474	tags=43%, list=10%, signal=48%
GO_RESPONSE_TO_NUTRIENT	188	0.43	1.43	0.003	0.095	1000	6517	tags=30%, list=12%, signal=34%
GO_REGULATION_OF_T_CELL_MEDIATED_CYTOTOXICITY	23	0.59	1.43	0.039	0.096	1000	13529	tags=65%, list=25%, signal=87%
GO_EAR_MORPHOGENESIS	112	0.46	1.43	0.006	0.096	1000	12364	tags=44%, list=23%, signal=57%
GO_CELL_FATE_SPECIFICATION	70	0.48	1.43	0.012	0.097	1000	12882	tags=47%, list=24%, signal=62%
GO_HYDROGEN_PEROXIDE_METABOLIC_PROCESS	30	0.56	1.43	0.045	0.097	1000	6581	tags=40%, list=12%, signal=45%
GO_POSITIVE_REGULATION_OF_T_CELL_MEDIATED_CYTOTOXICITY	16	0.62	1.43	0.048	0.097	1000	9777	tags=56%, list=18%, signal=69%
GO_NEGATIVE_REGULATION_OF_SEQUENCE_SPECIFIC_DNA_BINDING_TRANSCRIPTION_FACTOR_ACTIVITY	133	0.45	1.43	0.007	0.097	1000	11535	tags=39%, list=21%, signal=50%
GO_POST_EMBRYONIC_ORGAN_DEVELOPMENT	14	0.64	1.43	0.048	0.097	1000	8019	tags=43%, list=15%, signal=50%
GO_REGULATION_OF_THYMOCYTE_APOPTOTIC_PROCESS	12	0.67	1.43	0.058	0.097	1000	8918	tags=58%, list=16%, signal=70%
GO_RESPONSE_TO_CORTICOSTERONE	26	0.56	1.43	0.046	0.097	1000	5474	tags=35%, list=10%, signal=38%
GO_PHAGOCYTOSIS_ENGULFMENT	38	0.53	1.43	0.029	0.098	1000	11783	tags=47%, list=22%, signal=60%
GO_EMBRYONIC_DIGIT_MORPHOGENESIS	60	0.49	1.43	0.024	0.098	1000	7647	tags=32%, list=14%, signal=37%
GO_LYMPH_VESSEL_DEVELOPMENT	20	0.59	1.43	0.057	0.098	1000	7153	tags=45%, list=13%, signal=52%
GO_NEGATIVE_REGULATION_OF_HOMEOSTATIC_PROCESS	124	0.45	1.43	0.008	0.098	1000	12250	tags=44%, list=23%, signal=56%
GO_TRACHEA_MORPHOGENESIS	12	0.67	1.43	0.055	0.098	1000	1061	tags=25%, list=2%, signal=25%
GO_GASTRULATION	151	0.45	1.43	0.005	0.098	1000	10134	tags=38%, list=19%, signal=47%
GO_RESPONSE_TO_COPPER_ION	27	0.57	1.43	0.043	0.098	1000	6892	tags=48%, list=13%, signal=55%
GO_SYNAPSIS	35	0.53	1.43	0.033	0.098	1000	10245	tags=43%, list=19%, signal=53%
GO_REGULATION_OF_MITOCHONDRIAL_DEPOLARIZATION	18	0.62	1.43	0.045	0.098	1000	5069	tags=44%, list=9%, signal=49%
GO_PEPTIDE_SECRETION	58	0.50	1.43	0.021	0.098	1000	7308	tags=34%, list=13%, signal=40%
GO_NEGATIVE_REGULATION_OF_ALPHA_BETA_T_CELL_DIFFERENTIATION	15	0.63	1.43	0.075	0.098	1000	10306	tags=40%, list=19%, signal=49%
GO_EMBRYONIC_PLACENTA_MORPHOGENESIS	22	0.58	1.43	0.058	0.098	1000	10131	tags=50%, list=19%, signal=61%
GO_POSITIVE_REGULATION_OF_HOMEOSTATIC_PROCESS	210	0.44	1.43	0.002	0.099	1000	11619	tags=39%, list=21%, signal=49%
GO_ANTERIOR_POSTERIOR_AXIS_SPECIFICATION	48	0.50	1.43	0.026	0.099	1000	11034	tags=42%, list=20%, signal=52%
GO_POSITIVE_REGULATION_OF_CELLULAR_EXTRAVASATION	12	0.66	1.43	0.063	0.099	1000	11127	tags=67%, list=20%, signal=84%
GO_T_CELL_MEDIATED_IMMUNITY	28	0.56	1.43	0.048	0.099	1000	8626	tags=57%, list=16%, signal=68%
GO_PHENOL_CONTAINING_COMPOUND_BIOSYNTHETIC_PROCESS	33	0.54	1.42	0.034	0.099	1000	13657	tags=55%, list=25%, signal=73%
GO_ENDOTHELIAL_CELL_PROLIFERATION	24	0.58	1.42	0.052	0.099	1000	9948	tags=58%, list=18%, signal=71%
GO_POSITIVE_REGULATION_OF_CELL_CYCLE	323	0.43	1.42	0.000	0.099	1000	10275	tags=33%, list=19%, signal=41%
GO_REGULATION_OF_LIPID_BIOSYNTHETIC_PROCESS	125	0.45	1.42	0.007	0.100	1000	6756	tags=33%, list=12%, signal=37%
GO_NEGATIVE_REGULATION_OF_GLUCOSE_IMPORT	13	0.65	1.42	0.053	0.100	1000	9072	tags=54%, list=17%, signal=65%
GO_NEGATIVE_REGULATION_OF_GROWTH	232	0.43	1.42	0.001	0.100	1000	10489	tags=35%, list=19%, signal=43%
GO_MRNA_TRANSCRIPTION	21	0.59	1.42	0.052	0.100	1000	10304	tags=43%, list=19%, signal=53%
GO_ERYTHROCYTE_DEVELOPMENT	22	0.57	1.42	0.063	0.100	1000	8454	tags=41%, list=16%, signal=48%
GO_EPIDERMIS_MORPHOGENESIS	28	0.56	1.42	0.037	0.100	1000	14266	tags=61%, list=26%, signal=82%
GO_TYPE_B_PANCREATIC_CELL_DEVELOPMENT	13	0.67	1.42	0.051	0.100	1000	13699	tags=77%, list=25%, signal=103%
GO_POSITIVE_REGULATION_OF_CELL_DEVELOPMENT	461	0.42	1.42	0.000	0.101	1000	8429	tags=30%, list=16%, signal=36%
GO_REGULATION_OF_SEQUENCE_SPECIFIC_DNA_BINDING_TRANSCRIPTION_FACTOR_ACTIVITY	359	0.42	1.42	0.000	0.101	1000	15346	tags=48%, list=28%, signal=67%
GO_SUBSTRATE_ADHESION_DEPENDENT_CELL_SPREADING	38	0.52	1.42	0.038	0.102	1000	11127	tags=55%, list=20%, signal=69%
GO_REGULATION_OF_DENDRITIC_CELL_DIFFERENTIATION	12	0.67	1.42	0.064	0.102	1000	10719	tags=58%, list=20%, signal=73%
GO_MESODERM_MORPHOGENESIS	66	0.48	1.42	0.023	0.102	1000	11621	tags=47%, list=21%, signal=60%
GO_REGULATION_OF_CELL_SHAPE	136	0.45	1.42	0.004	0.102	1000	9591	tags=35%, list=18%, signal=43%
GO_EXOCYTOSIS	304	0.42	1.42	0.000	0.102	1000	10670	tags=35%, list=20%, signal=44%
GO_IMMUNOLOGICAL_SYNAPSE_FORMATION	11	0.67	1.42	0.074	0.102	1000	9431	tags=64%, list=17%, signal=77%
GO_CALCIUM_ION_REGULATED_EXOCYTOSIS_OF_NEUROTRANSMITTER	34	0.54	1.42	0.043	0.103	1000	8090	tags=47%, list=15%, signal=55%
GO_LYMPH_NODE_DEVELOPMENT	17	0.61	1.42	0.071	0.103	1000	9618	tags=59%, list=18%, signal=71%
GO_PROTEIN_O_LINKED_GLYCOSYLATION	96	0.46	1.42	0.010	0.103	1000	11980	tags=45%, list=22%, signal=57%
GO_PROTEIN_KINASE_B_SIGNALING	34	0.54	1.42	0.034	0.103	1000	10415	tags=38%, list=19%, signal=47%
GO_POLARIZED_EPITHELIAL_CELL_DIFFERENTIATION	11	0.67	1.42	0.074	0.103	1000	2935	tags=36%, list=5%, signal=38%
GO_POSITIVE_REGULATION_OF_SMAD_PROTEIN_IMPORT_INTO_NUCLEUS	12	0.66	1.42	0.060	0.103	1000	6897	tags=58%, list=13%, signal=67%
GO_COCHLEA_MORPHOGENESIS	21	0.58	1.42	0.052	0.103	1000	4135	tags=29%, list=8%, signal=31%
GO_RENAL_SYSTEM_PROCESS	102	0.46	1.42	0.008	0.103	1000	8950	tags=39%, list=16%, signal=47%
GO_ENDODERMAL_CELL_DIFFERENTIATION	40	0.52	1.42	0.031	0.103	1000	4996	tags=35%, list=9%, signal=39%
GO_NEGATIVE_REGULATION_OF_HORMONE_SECRETION	74	0.48	1.42	0.014	0.103	1000	8487	tags=41%, list=16%, signal=48%
GO_STEROID_METABOLIC_PROCESS	233	0.43	1.42	0.004	0.103	1000	10887	tags=38%, list=20%, signal=47%
GO_ACTIVATION_OF_PROTEIN_KINASE_ACTIVITY	274	0.42	1.42	0.000	0.104	1000	11497	tags=39%, list=21%, signal=49%
GO_SOMITE_DEVELOPMENT	78	0.47	1.42	0.017	0.104	1000	11381	tags=41%, list=21%, signal=52%
GO_REGULATION_OF_GLYCOPROTEIN_METABOLIC_PROCESS	41	0.52	1.42	0.025	0.104	1000	8817	tags=37%, list=16%, signal=44%
GO_REGULATION_OF_CIRCADIAN_SLEEP_WAKE_CYCLE_NON_REM_SLEEP	12	0.66	1.42	0.074	0.104	1000	7320	tags=58%, list=13%, signal=67%
GO_NEGATIVE_REGULATION_OF_LEUKOCYTE_DEGRANULATION	11	0.68	1.42	0.069	0.104	1000	10467	tags=64%, list=19%, signal=79%
GO_POSITIVE_REGULATION_OF_BLOOD_CIRCULATION	92	0.46	1.42	0.024	0.104	1000	6147	tags=37%, list=11%, signal=42%
GO_RESPONSE_TO_ISOQUINOLINE_ALKALOID	30	0.54	1.42	0.046	0.104	1000	11407	tags=43%, list=21%, signal=55%
GO_AXIS_SPECIFICATION	90	0.46	1.42	0.017	0.104	1000	11299	tags=42%, list=21%, signal=53%
GO_CENTRAL_NERVOUS_SYSTEM_PROJECTION_NEURON_AXONOGENESIS	22	0.57	1.42	0.059	0.104	1000	4379	tags=36%, list=8%, signal=40%
GO_REGULATION_OF_SMOOTH_MUSCLE_CELL_DIFFERENTIATION	19	0.60	1.42	0.056	0.104	1000	2268	tags=32%, list=4%, signal=33%
GO_REGULATION_OF_EPITHELIAL_TO_MESENCHYMAL_TRANSITION	65	0.48	1.42	0.018	0.104	1000	7591	tags=37%, list=14%, signal=43%
GO_NEGATIVE_REGULATION_OF_EPITHELIAL_CELL_PROLIFERATION	113	0.46	1.42	0.008	0.104	1000	7599	tags=32%, list=14%, signal=37%
GO_REGULATION_OF_PEPTIDE_TRANSPORT	250	0.43	1.41	0.001	0.104	1000	10893	tags=41%, list=20%, signal=51%
GO_REGULATION_OF_SMAD_PROTEIN_IMPORT_INTO_NUCLEUS	16	0.63	1.41	0.045	0.104	1000	8639	tags=63%, list=16%, signal=74%
GO_REGULATION_OF_CYSTEINE_TYPE_ENDOPEPTIDASE_ACTIVITY	211	0.43	1.41	0.002	0.104	1000	10667	tags=37%, list=20%, signal=46%
GO_POSITIVE_REGULATION_OF_THYMOCYTE_AGGREGATION	11	0.68	1.41	0.048	0.104	1000	10306	tags=55%, list=19%, signal=67%
GO_FUCOSYLATION	23	0.58	1.41	0.052	0.104	1000	12453	tags=61%, list=23%, signal=79%
GO_DETECTION_OF_ABIOTIC_STIMULUS	115	0.45	1.41	0.012	0.106	1000	11481	tags=43%, list=21%, signal=55%
GO_IN_UTERO_EMBRYONIC_DEVELOPMENT	309	0.42	1.41	0.000	0.106	1000	11154	tags=33%, list=21%, signal=41%
GO_CALCIUM_MEDIATED_SIGNALING_USING_INTRACELLULAR_CALCIUM_SOURCE	14	0.64	1.41	0.084	0.107	1000	7939	tags=57%, list=15%, signal=67%
GO_GLANDULAR_EPITHELIAL_CELL_DEVELOPMENT	18	0.61	1.41	0.057	0.108	1000	13699	tags=67%, list=25%, signal=89%
GO_RENAL_SYSTEM_PROCESS_INVOLVED_IN_REGULATION_OF_BLOOD_VOLUME	17	0.61	1.41	0.058	0.108	1000	6939	tags=47%, list=13%, signal=54%
GO_PHOSPHOLIPID_SCRAMBLING	12	0.67	1.41	0.057	0.108	1000	11277	tags=58%, list=21%, signal=74%
GO_CELL_DIFFERENTIATION_IN_SPINAL_CORD	53	0.49	1.41	0.026	0.108	1000	8180	tags=34%, list=15%, signal=40%
GO_POSITIVE_REGULATION_OF_MYELOID_LEUKOCYTE_CYTOKINE_PRODUCTION_INVOLVED_IN_IMMUNE_RESPONSE	11	0.68	1.41	0.080	0.108	1000	9950	tags=64%, list=18%, signal=78%
GO_NEGATIVE_REGULATION_OF_ADAPTIVE_IMMUNE_RESPONSE	37	0.53	1.41	0.048	0.108	1000	11716	tags=46%, list=22%, signal=59%
GO_CHOLESTEROL_EFFLUX	26	0.55	1.41	0.051	0.108	1000	10437	tags=46%, list=19%, signal=57%
GO_EPOXYGENASE_P450_PATHWAY	18	0.60	1.41	0.059	0.108	1000	14840	tags=72%, list=27%, signal=99%
GO_SENSORY_PERCEPTION_OF_TASTE	61	0.49	1.41	0.026	0.108	1000	12140	tags=43%, list=22%, signal=55%
GO_REGULATION_OF_RHO_PROTEIN_SIGNAL_TRANSDUCTION	107	0.45	1.41	0.011	0.108	1000	10165	tags=43%, list=19%, signal=53%
GO_REGULATION_OF_RESPIRATORY_BURST	14	0.64	1.41	0.067	0.108	1000	15080	tags=64%, list=28%, signal=89%
GO_REGULATION_OF_T_CELL_CHEMOTAXIS	11	0.68	1.41	0.058	0.108	1000	7239	tags=45%, list=13%, signal=52%
GO_MALE_GENITALIA_DEVELOPMENT	21	0.59	1.41	0.065	0.109	1000	10709	tags=48%, list=20%, signal=59%
GO_POSITIVE_REGULATION_OF_PROTEIN_TYROSINE_KINASE_ACTIVITY	35	0.53	1.41	0.049	0.109	1000	6490	tags=37%, list=12%, signal=42%
GO_REACTIVE_OXYGEN_SPECIES_METABOLIC_PROCESS	95	0.45	1.41	0.009	0.109	1000	5753	tags=27%, list=11%, signal=31%
GO_NEGATIVE_REGULATION_OF_ACUTE_INFLAMMATORY_RESPONSE	11	0.67	1.41	0.077	0.109	1000	6817	tags=55%, list=13%, signal=62%
GO_TYROSINE_PHOSPHORYLATION_OF_STAT_PROTEIN	10	0.68	1.41	0.070	0.109	1000	8817	tags=60%, list=16%, signal=72%
GO_GLAND_DEVELOPMENT	392	0.42	1.41	0.000	0.110	1000	9392	tags=32%, list=17%, signal=38%
GO_MORPHOGENESIS_OF_A_POLARIZED_EPITHELIUM	27	0.55	1.41	0.063	0.111	1000	2935	tags=26%, list=5%, signal=27%
GO_REGULATION_OF_NEUROLOGICAL_SYSTEM_PROCESS	65	0.48	1.41	0.026	0.111	1000	11619	tags=46%, list=21%, signal=59%
GO_NEGATIVE_REGULATION_OF_TYPE_I_INTERFERON_PRODUCTION	39	0.51	1.40	0.039	0.111	1000	11348	tags=51%, list=21%, signal=65%
GO_POSITIVE_REGULATION_OF_TRIGLYCERIDE_LIPASE_ACTIVITY	11	0.66	1.40	0.090	0.111	1000	8657	tags=55%, list=16%, signal=65%
GO_CELL_AGGREGATION	21	0.58	1.40	0.068	0.111	1000	3509	tags=33%, list=6%, signal=36%
GO_NEGATIVE_REGULATION_OF_RECEPTOR_BINDING	12	0.66	1.40	0.082	0.111	1000	11530	tags=67%, list=21%, signal=85%
GO_REGULATION_OF_HUMORAL_IMMUNE_RESPONSE	51	0.49	1.40	0.031	0.112	1000	9270	tags=51%, list=17%, signal=61%
GO_MONOVALENT_INORGANIC_ANION_HOMEOSTASIS	19	0.59	1.40	0.082	0.111	1000	6618	tags=47%, list=12%, signal=54%
GO_TELENCEPHALON_REGIONALIZATION	13	0.64	1.40	0.063	0.111	1000	11342	tags=62%, list=21%, signal=78%
GO_CELLULAR_SENESCENCE	33	0.53	1.40	0.050	0.111	1000	8918	tags=30%, list=16%, signal=36%
GO_AMINE_CATABOLIC_PROCESS	21	0.58	1.40	0.065	0.111	1000	3899	tags=29%, list=7%, signal=31%
GO_ACTIVATION_OF_PROTEIN_KINASE_B_ACTIVITY	21	0.59	1.40	0.068	0.112	1000	5460	tags=38%, list=10%, signal=42%
GO_NEGATIVE_REGULATION_OF_SMOOTHENED_SIGNALING_PATHWAY	25	0.57	1.40	0.047	0.112	1000	8562	tags=44%, list=16%, signal=52%
GO_ORGAN_FORMATION	34	0.53	1.40	0.047	0.112	1000	11154	tags=38%, list=21%, signal=48%
GO_REGULATION_OF_LIPOPOLYSACCHARIDE_MEDIATED_SIGNALING_PATHWAY	18	0.60	1.40	0.077	0.113	1000	15483	tags=72%, list=29%, signal=101%
GO_CELLULAR_RESPONSE_TO_VITAMIN_D	14	0.63	1.40	0.076	0.113	1000	4510	tags=43%, list=8%, signal=47%
GO_REGULATION_OF_STRIATED_MUSCLE_CELL_DIFFERENTIATION	85	0.46	1.40	0.027	0.114	1000	7239	tags=34%, list=13%, signal=39%
GO_POSITIVE_REGULATION_OF_KINASE_ACTIVITY	470	0.41	1.40	0.000	0.114	1000	11530	tags=37%, list=21%, signal=47%
GO_RESPONSE_TO_WATER	18	0.59	1.40	0.068	0.114	1000	1988	tags=33%, list=4%, signal=35%
GO_C21_STEROID_HORMONE_METABOLIC_PROCESS	25	0.56	1.40	0.053	0.114	1000	10887	tags=52%, list=20%, signal=65%
GO_POSITIVE_REGULATION_OF_NUCLEAR_DIVISION	61	0.48	1.40	0.017	0.114	1000	6980	tags=33%, list=13%, signal=38%
GO_PLACENTA_BLOOD_VESSEL_DEVELOPMENT	28	0.55	1.40	0.054	0.114	1000	7416	tags=32%, list=14%, signal=37%
GO_REGULATION_OF_STEM_CELL_DIFFERENTIATION	111	0.45	1.40	0.016	0.114	1000	8479	tags=33%, list=16%, signal=39%
GO_NEGATIVE_REGULATION_OF_PROTEIN_AUTOPHOSPHORYLATION	10	0.69	1.40	0.075	0.115	1000	11530	tags=80%, list=21%, signal=102%
GO_POSITIVE_REGULATION_OF_MUSCLE_CELL_DIFFERENTIATION	83	0.46	1.40	0.021	0.115	1000	6207	tags=33%, list=11%, signal=37%
GO_POSITIVE_REGULATION_OF_BLOOD_PRESSURE	37	0.52	1.40	0.063	0.116	1000	6939	tags=46%, list=13%, signal=53%
GO_ESTABLISHMENT_OR_MAINTENANCE_OF_MONOPOLAR_CELL_POLARITY	15	0.62	1.40	0.071	0.116	1000	7536	tags=40%, list=14%, signal=46%
GO_GLANDULAR_EPITHELIAL_CELL_DIFFERENTIATION	39	0.51	1.40	0.044	0.116	1000	9392	tags=46%, list=17%, signal=56%
GO_POSITIVE_REGULATION_OF_PROTEIN_LOCALIZATION_TO_NUCLEUS	129	0.44	1.40	0.010	0.116	1000	10304	tags=36%, list=19%, signal=45%
GO_BLASTODERM_SEGMENTATION	15	0.62	1.40	0.071	0.116	1000	10236	tags=47%, list=19%, signal=57%
GO_REGULATION_OF_RAS_PROTEIN_SIGNAL_TRANSDUCTION	182	0.42	1.40	0.006	0.116	1000	10165	tags=40%, list=19%, signal=49%
GO_REGULATION_OF_NUCLEOTIDE_METABOLIC_PROCESS	208	0.42	1.40	0.003	0.116	1000	11083	tags=42%, list=20%, signal=52%
GO_ANION_HOMEOSTASIS	41	0.51	1.40	0.040	0.117	1000	6618	tags=37%, list=12%, signal=42%
GO_POSITIVE_REGULATION_OF_CALCIUM_ION_TRANSPORT_INTO_CYTOSOL	51	0.49	1.40	0.041	0.117	1000	11619	tags=41%, list=21%, signal=52%
GO_PHAGOCYTOSIS_RECOGNITION	34	0.52	1.40	0.035	0.118	1000	12228	tags=47%, list=23%, signal=61%
GO_CALCIUM_ION_IMPORT	63	0.47	1.39	0.036	0.118	1000	11625	tags=44%, list=21%, signal=56%
GO_NEGATIVE_REGULATION_OF_PHOSPHORYLATION	414	0.41	1.39	0.000	0.118	1000	11172	tags=36%, list=21%, signal=46%
GO_CELLULAR_RESPONSE_TO_NUTRIENT	38	0.51	1.39	0.030	0.118	1000	2397	tags=24%, list=4%, signal=25%
GO_SENSORY_PERCEPTION_OF_TEMPERATURE_STIMULUS	20	0.58	1.39	0.067	0.118	1000	5460	tags=40%, list=10%, signal=44%
GO_CENTRAL_NERVOUS_SYSTEM_NEURON_AXONOGENESIS	27	0.55	1.39	0.060	0.118	1000	10339	tags=44%, list=19%, signal=55%
GO_SPONGIOTROPHOBLAST_LAYER_DEVELOPMENT	13	0.64	1.39	0.080	0.118	1000	7416	tags=46%, list=14%, signal=53%
GO_MOLTING_CYCLE	82	0.46	1.39	0.016	0.118	1000	11593	tags=38%, list=21%, signal=48%
GO_POSITIVE_REGULATION_OF_HAIR_CYCLE	11	0.67	1.39	0.092	0.118	1000	14224	tags=73%, list=26%, signal=99%
GO_GLIAL_CELL_MIGRATION	36	0.51	1.39	0.045	0.118	1000	6361	tags=33%, list=12%, signal=38%
GO_POSITIVE_REGULATION_OF_ERBB_SIGNALING_PATHWAY	34	0.52	1.39	0.037	0.118	1000	8635	tags=41%, list=16%, signal=49%
GO_INTRINSIC_APOPTOTIC_SIGNALING_PATHWAY_IN_RESPONSE_TO_DNA_DAMAGE	70	0.47	1.39	0.034	0.119	1000	9450	tags=41%, list=17%, signal=50%
GO_CELLULAR_RESPONSE_TO_FATTY_ACID	51	0.50	1.39	0.042	0.118	1000	8187	tags=45%, list=15%, signal=53%
GO_REGULATION_OF_STEROL_TRANSPORT	38	0.52	1.39	0.041	0.118	1000	11530	tags=45%, list=21%, signal=57%
GO_PERIPHERAL_NERVOUS_SYSTEM_NEURON_DIFFERENTIATION	13	0.65	1.39	0.069	0.119	1000	4433	tags=54%, list=8%, signal=59%
GO_POSITIVE_REGULATION_OF_NUCLEOCYTOPLASMIC_TRANSPORT	121	0.44	1.39	0.017	0.119	1000	10604	tags=39%, list=20%, signal=48%
GO_B_CELL_MEDIATED_IMMUNITY	96	0.45	1.39	0.016	0.120	1000	14213	tags=51%, list=26%, signal=69%
GO_NEGATIVE_REGULATION_OF_GLIOGENESIS	37	0.52	1.39	0.045	0.120	1000	11154	tags=41%, list=21%, signal=51%
GO_ANGIOGENESIS_INVOLVED_IN_WOUND_HEALING	14	0.62	1.39	0.083	0.120	1000	12233	tags=64%, list=23%, signal=83%
GO_ERK1_AND_ERK2_CASCADE	22	0.56	1.39	0.076	0.120	1000	3313	tags=36%, list=6%, signal=39%
GO_CHONDROITIN_SULFATE_CATABOLIC_PROCESS	14	0.62	1.39	0.079	0.120	1000	4977	tags=36%, list=9%, signal=39%
GO_CELL_DIFFERENTIATION_INVOLVED_IN_EMBRYONIC_PLACENTA_DEVELOPMENT	25	0.55	1.39	0.068	0.120	1000	7760	tags=48%, list=14%, signal=56%
GO_POSITIVE_REGULATION_OF_CYTOSKELETON_ORGANIZATION	172	0.43	1.39	0.005	0.122	1000	10853	tags=37%, list=20%, signal=46%
GO_KIDNEY_MESENCHYME_DEVELOPMENT	17	0.61	1.39	0.070	0.122	1000	7757	tags=53%, list=14%, signal=62%
GO_RESPONSE_TO_STEROL	23	0.57	1.39	0.065	0.122	1000	3618	tags=30%, list=7%, signal=33%
GO_REGULATION_OF_MHC_CLASS_II_BIOSYNTHETIC_PROCESS	13	0.64	1.39	0.093	0.122	1000	10131	tags=62%, list=19%, signal=76%
GO_NEGATIVE_REGULATION_OF_BINDING	130	0.44	1.39	0.014	0.122	1000	11584	tags=39%, list=21%, signal=50%
GO_NEUROBLAST_PROLIFERATION	29	0.53	1.39	0.064	0.122	1000	13246	tags=55%, list=24%, signal=73%
GO_SPINAL_CORD_DEVELOPMENT	105	0.45	1.39	0.015	0.122	1000	11342	tags=38%, list=21%, signal=48%
GO_REPLICATIVE_SENESCENCE	12	0.64	1.39	0.085	0.123	1000	3679	tags=33%, list=7%, signal=36%
GO_ACTIVATION_OF_CYSTEINE_TYPE_ENDOPEPTIDASE_ACTIVITY_INVOLVED_IN_APOPTOTIC_SIGNALING_PATHWAY	13	0.63	1.39	0.095	0.123	1000	12158	tags=77%, list=22%, signal=99%
GO_MICROTUBULE_DEPOLYMERIZATION	12	0.66	1.39	0.078	0.123	1000	10137	tags=67%, list=19%, signal=82%
GO_SMOOTHENED_SIGNALING_PATHWAY	71	0.46	1.39	0.030	0.123	1000	12440	tags=37%, list=23%, signal=47%
GO_SIGNAL_TRANSDUCTION_BY_P53_CLASS_MEDIATOR	124	0.44	1.39	0.019	0.123	1000	8918	tags=33%, list=16%, signal=39%
GO_POSITIVE_REGULATION_OF_ALPHA_BETA_T_CELL_PROLIFERATION	19	0.59	1.39	0.079	0.123	1000	7989	tags=53%, list=15%, signal=62%
GO_STEM_CELL_DIVISION	29	0.54	1.39	0.067	0.123	1000	13657	tags=59%, list=25%, signal=78%
GO_REGULATION_OF_EXTRINSIC_APOPTOTIC_SIGNALING_PATHWAY_VIA_DEATH_DOMAIN_RECEPTORS	55	0.49	1.39	0.024	0.124	1000	6004	tags=35%, list=11%, signal=39%
GO_NEGATIVE_REGULATION_OF_ALCOHOL_BIOSYNTHETIC_PROCESS	17	0.60	1.39	0.072	0.124	1000	5613	tags=47%, list=10%, signal=52%
GO_CELLULAR_RESPONSE_TO_MECHANICAL_STIMULUS	80	0.46	1.39	0.027	0.124	1000	8250	tags=36%, list=15%, signal=43%
GO_CELLULAR_RESPONSE_TO_AMINO_ACID_STIMULUS	49	0.49	1.39	0.051	0.124	1000	11760	tags=45%, list=22%, signal=57%
GO_REGULATION_OF_ISOTYPE_SWITCHING	24	0.56	1.38	0.063	0.124	1000	13161	tags=54%, list=24%, signal=71%
GO_PHARYNGEAL_SYSTEM_DEVELOPMENT	17	0.59	1.38	0.070	0.124	1000	7757	tags=53%, list=14%, signal=62%
GO_NEGATIVE_REGULATION_OF_LIPID_METABOLIC_PROCESS	75	0.47	1.38	0.034	0.125	1000	6145	tags=31%, list=11%, signal=35%
GO_ESTABLISHMENT_OF_TISSUE_POLARITY	17	0.60	1.38	0.076	0.125	1000	2935	tags=29%, list=5%, signal=31%
GO_NATURAL_KILLER_CELL_DIFFERENTIATION	12	0.65	1.38	0.077	0.125	1000	16409	tags=75%, list=30%, signal=107%
GO_RESPONSE_TO_INTERLEUKIN_4	30	0.53	1.38	0.056	0.126	1000	9431	tags=47%, list=17%, signal=56%
GO_EMBRYONIC_AXIS_SPECIFICATION	33	0.52	1.38	0.048	0.126	1000	10814	tags=42%, list=20%, signal=53%
GO_POSITIVE_REGULATION_OF_DNA_REPLICATION	86	0.46	1.38	0.030	0.126	1000	5125	tags=27%, list=9%, signal=29%
GO_SYNAPTONEMAL_COMPLEX_ORGANIZATION	21	0.57	1.38	0.077	0.126	1000	10245	tags=48%, list=19%, signal=59%
GO_POSITIVE_REGULATION_OF_CELL_MORPHOGENESIS_INVOLVED_IN_DIFFERENTIATION	160	0.43	1.38	0.008	0.126	1000	8429	tags=31%, list=16%, signal=36%
GO_NEGATIVE_REGULATION_OF_INTERLEUKIN_12_PRODUCTION	15	0.62	1.38	0.083	0.127	1000	13529	tags=67%, list=25%, signal=89%
GO_GLAND_MORPHOGENESIS	97	0.45	1.38	0.021	0.127	1000	9232	tags=36%, list=17%, signal=43%
GO_POSITIVE_REGULATION_OF_CELL_CYCLE_PROCESS	241	0.42	1.38	0.003	0.128	1000	10275	tags=31%, list=19%, signal=38%
GO_NEURON_RECOGNITION	33	0.52	1.38	0.049	0.128	1000	7463	tags=39%, list=14%, signal=46%
GO_POSITIVE_REGULATION_OF_WOUND_HEALING	47	0.48	1.38	0.052	0.128	1000	5920	tags=32%, list=11%, signal=36%
GO_NEGATIVE_REGULATION_OF_GLYCOPROTEIN_METABOLIC_PROCESS	15	0.62	1.38	0.072	0.128	1000	12248	tags=60%, list=23%, signal=77%
GO_NEGATIVE_REGULATION_OF_MAP_KINASE_ACTIVITY	73	0.47	1.38	0.033	0.129	1000	11530	tags=42%, list=21%, signal=54%
GO_NEGATIVE_REGULATION_OF_KERATINOCYTE_PROLIFERATION	12	0.64	1.38	0.094	0.129	1000	5755	tags=42%, list=11%, signal=47%
GO_HUMORAL_IMMUNE_RESPONSE_MEDIATED_BY_CIRCULATING_IMMUNOGLOBULIN	66	0.46	1.38	0.037	0.129	1000	11125	tags=44%, list=20%, signal=55%
GO_POSITIVE_REGULATION_OF_STRIATED_MUSCLE_CELL_DIFFERENTIATION	52	0.49	1.38	0.046	0.129	1000	6207	tags=35%, list=11%, signal=39%
GO_NEURAL_TUBE_PATTERNING	33	0.52	1.38	0.065	0.129	1000	19227	tags=58%, list=35%, signal=89%
GO_SKIN_EPIDERMIS_DEVELOPMENT	70	0.46	1.38	0.035	0.130	1000	10610	tags=37%, list=20%, signal=46%
GO_PEPTIDE_TRANSPORT	72	0.47	1.38	0.028	0.130	1000	7763	tags=33%, list=14%, signal=39%
GO_LABYRINTHINE_LAYER_BLOOD_VESSEL_DEVELOPMENT	18	0.59	1.38	0.087	0.130	1000	5615	tags=33%, list=10%, signal=37%
GO_RESPONSE_TO_OXYGEN_LEVELS	306	0.41	1.38	0.001	0.131	1000	8395	tags=30%, list=15%, signal=35%
GO_REGULATION_OF_MYOTUBE_DIFFERENTIATION	55	0.48	1.38	0.036	0.131	1000	7239	tags=35%, list=13%, signal=40%
GO_NEGATIVE_REGULATION_OF_BMP_SIGNALING_PATHWAY	42	0.51	1.38	0.043	0.131	1000	6370	tags=38%, list=12%, signal=43%
GO_RAS_PROTEIN_SIGNAL_TRANSDUCTION	143	0.43	1.38	0.017	0.131	1000	13271	tags=43%, list=24%, signal=57%
GO_REGULATION_OF_CELL_JUNCTION_ASSEMBLY	67	0.46	1.38	0.040	0.131	1000	9242	tags=37%, list=17%, signal=45%
GO_CALCIUM_ION_TRANSPORT	217	0.42	1.37	0.006	0.131	1000	11309	tags=41%, list=21%, signal=51%
GO_FAT_CELL_DIFFERENTIATION	105	0.45	1.37	0.023	0.131	1000	6625	tags=30%, list=12%, signal=35%
GO_CENTRAL_NERVOUS_SYSTEM_NEURON_DIFFERENTIATION	165	0.42	1.37	0.012	0.131	1000	10342	tags=35%, list=19%, signal=43%
GO_PROTEOGLYCAN_BIOSYNTHETIC_PROCESS	58	0.47	1.37	0.040	0.132	1000	14824	tags=53%, list=27%, signal=73%
GO_RETINAL_METABOLIC_PROCESS	12	0.64	1.37	0.097	0.131	1000	9265	tags=67%, list=17%, signal=80%
GO_SPLEEN_DEVELOPMENT	38	0.51	1.37	0.052	0.132	1000	6344	tags=32%, list=12%, signal=36%
GO_MEIOTIC_CHROMOSOME_SEGREGATION	61	0.47	1.37	0.039	0.132	1000	7803	tags=33%, list=14%, signal=38%
GO_CENTRAL_NERVOUS_SYSTEM_NEURON_DEVELOPMENT	70	0.46	1.37	0.037	0.131	1000	10893	tags=40%, list=20%, signal=50%
GO_PANCREAS_DEVELOPMENT	73	0.46	1.37	0.039	0.132	1000	13081	tags=45%, list=24%, signal=59%
GO_ARGININE_METABOLIC_PROCESS	17	0.59	1.37	0.090	0.132	1000	11974	tags=53%, list=22%, signal=68%
GO_REGULATION_OF_PODOSOME_ASSEMBLY	14	0.62	1.37	0.084	0.132	1000	5069	tags=50%, list=9%, signal=55%
GO_NEGATIVE_T_CELL_SELECTION	13	0.64	1.37	0.091	0.132	1000	7627	tags=46%, list=14%, signal=54%
GO_RESPONSE_TO_PARATHYROID_HORMONE	13	0.63	1.37	0.100	0.133	1000	6517	tags=46%, list=12%, signal=52%
GO_NEUTROPHIL_ACTIVATION_INVOLVED_IN_IMMUNE_RESPONSE	11	0.66	1.37	0.098	0.134	1000	14213	tags=73%, list=26%, signal=98%
GO_TROPHOBLAST_GIANT_CELL_DIFFERENTIATION	12	0.65	1.37	0.094	0.134	1000	7416	tags=67%, list=14%, signal=77%
GO_PROSTATE_GLAND_MORPHOGENESIS	23	0.55	1.37	0.066	0.134	1000	11154	tags=57%, list=21%, signal=71%
GO_ACYLGLYCEROL_HOMEOSTASIS	30	0.53	1.37	0.064	0.134	1000	12676	tags=57%, list=23%, signal=74%
GO_INOSITOL_LIPID_MEDIATED_SIGNALING	118	0.44	1.37	0.020	0.135	1000	10303	tags=42%, list=19%, signal=52%
GO_POSITIVE_REGULATION_OF_T_CELL_MEDIATED_IMMUNITY	32	0.52	1.37	0.066	0.135	1000	12267	tags=53%, list=23%, signal=69%
GO_REGULATION_OF_HAIR_CYCLE	22	0.56	1.37	0.071	0.135	1000	14224	tags=55%, list=26%, signal=74%
GO_POSITIVE_REGULATION_OF_CARTILAGE_DEVELOPMENT	29	0.54	1.37	0.070	0.135	1000	13747	tags=59%, list=25%, signal=78%
GO_PATHWAY_RESTRICTED_SMAD_PROTEIN_PHOSPHORYLATION	13	0.63	1.37	0.101	0.135	1000	13657	tags=62%, list=25%, signal=82%
GO_POSITIVE_REGULATION_OF_PEPTIDE_SECRETION	89	0.45	1.37	0.035	0.135	1000	11702	tags=46%, list=22%, signal=59%
GO_MEGAKARYOCYTE_DIFFERENTIATION	20	0.57	1.37	0.071	0.135	1000	3671	tags=35%, list=7%, signal=38%
GO_PYRIMIDINE_RIBONUCLEOSIDE_CATABOLIC_PROCESS	11	0.66	1.37	0.071	0.136	1000	3687	tags=55%, list=7%, signal=59%
GO_NEGATIVE_REGULATION_OF_NERVOUS_SYSTEM_DEVELOPMENT	259	0.41	1.37	0.004	0.136	1000	9710	tags=33%, list=18%, signal=40%
GO_MUSCLE_CELL_MIGRATION	18	0.58	1.37	0.076	0.136	1000	10134	tags=50%, list=19%, signal=61%
GO_REGULATION_OF_INTERLEUKIN_10_SECRETION	10	0.68	1.37	0.088	0.136	1000	4957	tags=70%, list=9%, signal=77%
GO_REGULATION_OF_CHEMOKINE_SECRETION	12	0.64	1.37	0.098	0.138	1000	9270	tags=67%, list=17%, signal=80%
GO_NEGATIVE_REGULATION_OF_CELL_DEVELOPMENT	297	0.41	1.37	0.001	0.139	1000	11154	tags=36%, list=21%, signal=46%
GO_NEGATIVE_REGULATION_OF_PROTEOLYSIS	321	0.40	1.37	0.001	0.139	1000	9571	tags=31%, list=18%, signal=37%
GO_RESPONSE_TO_UV_B	16	0.60	1.36	0.075	0.140	1000	3922	tags=38%, list=7%, signal=40%
GO_OLIGODENDROCYTE_DIFFERENTIATION	58	0.47	1.36	0.053	0.140	1000	11045	tags=36%, list=20%, signal=45%
GO_NEGATIVE_REGULATION_OF_SIGNAL_TRANSDUCTION_IN_ABSENCE_OF_LIGAND	32	0.52	1.36	0.065	0.140	1000	12242	tags=56%, list=23%, signal=73%
GO_AXIS_ELONGATION	27	0.53	1.36	0.072	0.140	1000	10415	tags=44%, list=19%, signal=55%
GO_ARACHIDONATE_TRANSPORT	14	0.62	1.36	0.095	0.140	1000	10893	tags=71%, list=20%, signal=89%
GO_EATING_BEHAVIOR	30	0.52	1.36	0.078	0.140	1000	5349	tags=27%, list=10%, signal=30%
GO_POSITIVE_REGULATION_OF_GLYCOPROTEIN_METABOLIC_PROCESS	18	0.58	1.36	0.087	0.140	1000	10604	tags=44%, list=20%, signal=55%
GO_NATURAL_KILLER_CELL_ACTIVATION_INVOLVED_IN_IMMUNE_RESPONSE	25	0.55	1.36	0.068	0.140	1000	19707	tags=60%, list=36%, signal=94%
GO_REGULATION_OF_BINDING	282	0.41	1.36	0.005	0.141	1000	10161	tags=34%, list=19%, signal=42%
GO_NEGATIVE_REGULATION_OF_DNA_DAMAGE_RESPONSE_SIGNAL_TRANSDUCTION_BY_P53_CLASS_MEDIATOR	13	0.61	1.36	0.093	0.141	1000	8480	tags=46%, list=16%, signal=55%
GO_LUNG_ALVEOLUS_DEVELOPMENT	41	0.50	1.36	0.054	0.141	1000	5317	tags=24%, list=10%, signal=27%
GO_REGULATION_OF_JUN_KINASE_ACTIVITY	79	0.45	1.36	0.039	0.141	1000	15475	tags=53%, list=28%, signal=74%
GO_RESPONSE_TO_SALT_STRESS	19	0.59	1.36	0.076	0.141	1000	6609	tags=47%, list=12%, signal=54%
GO_RESPONSE_TO_AMINE	48	0.49	1.36	0.046	0.142	1000	5924	tags=27%, list=11%, signal=30%
GO_RESPONSE_TO_INORGANIC_SUBSTANCE	471	0.40	1.36	0.000	0.142	1000	10925	tags=36%, list=20%, signal=44%
GO_REGULATION_OF_TISSUE_REMODELING	60	0.47	1.36	0.047	0.142	1000	9387	tags=43%, list=17%, signal=52%
GO_APOPTOTIC_SIGNALING_PATHWAY	287	0.41	1.36	0.004	0.142	1000	9914	tags=34%, list=18%, signal=42%
GO_REGULATION_OF_CYTOSOLIC_CALCIUM_ION_CONCENTRATION	199	0.41	1.36	0.008	0.142	1000	10893	tags=41%, list=20%, signal=51%
GO_REGULATION_OF_INNATE_IMMUNE_RESPONSE	352	0.40	1.36	0.000	0.142	1000	12437	tags=40%, list=23%, signal=51%
GO_POSITIVE_REGULATION_OF_EXECUTION_PHASE_OF_APOPTOSIS	12	0.64	1.36	0.077	0.143	1000	8918	tags=50%, list=16%, signal=60%
GO_REGULATION_OF_INTERLEUKIN_2_BIOSYNTHETIC_PROCESS	18	0.58	1.36	0.079	0.143	1000	15480	tags=67%, list=28%, signal=93%
GO_REGULATION_OF_PROTEIN_MATURATION	80	0.45	1.36	0.025	0.143	1000	8447	tags=36%, list=16%, signal=43%
GO_REGULATION_OF_STEROID_BIOSYNTHETIC_PROCESS	48	0.49	1.36	0.055	0.143	1000	6433	tags=38%, list=12%, signal=43%
GO_REGULATION_OF_CELL_MORPHOGENESIS_INVOLVED_IN_DIFFERENTIATION	331	0.40	1.36	0.000	0.143	1000	8429	tags=30%, list=16%, signal=36%
GO_NEGATIVE_REGULATION_OF_PATHWAY_RESTRICTED_SMAD_PROTEIN_PHOSPHORYLATION	10	0.67	1.36	0.090	0.144	1000	3481	tags=50%, list=6%, signal=53%
GO_REGULATION_OF_TRANSCRIPTION_FACTOR_IMPORT_INTO_NUCLEUS	95	0.44	1.36	0.032	0.144	1000	10528	tags=37%, list=19%, signal=46%
GO_POSITIVE_REGULATION_OF_HISTONE_DEACETYLATION	14	0.63	1.36	0.086	0.144	1000	11400	tags=50%, list=21%, signal=63%
GO_POSITIVE_REGULATION_OF_PROTEIN_POLYMERIZATION	87	0.45	1.36	0.051	0.144	1000	6610	tags=28%, list=12%, signal=31%
GO_FOREBRAIN_REGIONALIZATION	25	0.54	1.36	0.082	0.144	1000	15955	tags=60%, list=29%, signal=85%
GO_REGULATION_OF_TYPE_I_INTERFERON_PRODUCTION	110	0.43	1.36	0.017	0.145	1000	11563	tags=40%, list=21%, signal=51%
GO_POSITIVE_REGULATION_OF_RELEASE_OF_SEQUESTERED_CALCIUM_ION_INTO_CYTOSOL	38	0.50	1.36	0.071	0.145	1000	7163	tags=32%, list=13%, signal=36%
GO_REGULATION_OF_FILOPODIUM_ASSEMBLY	35	0.51	1.36	0.082	0.146	1000	6897	tags=34%, list=13%, signal=39%
GO_REGULATION_OF_LYASE_ACTIVITY	85	0.44	1.36	0.039	0.146	1000	10893	tags=42%, list=20%, signal=53%
GO_REGULATION_OF_PROTEIN_AUTOPHOSPHORYLATION	36	0.50	1.36	0.074	0.146	1000	10168	tags=47%, list=19%, signal=58%
GO_RHYTHMIC_PROCESS	294	0.41	1.36	0.002	0.146	1000	6495	tags=24%, list=12%, signal=28%
GO_REGULATION_OF_PLASMA_LIPOPROTEIN_PARTICLE_LEVELS	45	0.49	1.36	0.051	0.146	1000	11530	tags=49%, list=21%, signal=62%
GO_NEGATIVE_REGULATION_OF_INTERLEUKIN_2_PRODUCTION	16	0.59	1.36	0.083	0.146	1000	10306	tags=56%, list=19%, signal=69%
GO_DEVELOPMENTAL_GROWTH_INVOLVED_IN_MORPHOGENESIS	103	0.44	1.35	0.029	0.146	1000	10671	tags=39%, list=20%, signal=48%
GO_CHONDROCYTE_DEVELOPMENT	21	0.56	1.35	0.073	0.146	1000	11979	tags=62%, list=22%, signal=79%
GO_PROTEIN_HOMOTRIMERIZATION	19	0.58	1.35	0.093	0.146	1000	12158	tags=58%, list=22%, signal=75%
GO_NEGATIVE_REGULATION_OF_BEHAVIOR	17	0.58	1.35	0.098	0.146	1000	7148	tags=47%, list=13%, signal=54%
GO_POSITIVE_REGULATION_OF_SEQUENCE_SPECIFIC_DNA_BINDING_TRANSCRIPTION_FACTOR_ACTIVITY	226	0.41	1.35	0.007	0.146	1000	15673	tags=50%, list=29%, signal=69%
GO_REGULATION_OF_CAMP_MEDIATED_SIGNALING	23	0.54	1.35	0.090	0.146	1000	5037	tags=26%, list=9%, signal=29%
GO_BONE_CELL_DEVELOPMENT	22	0.56	1.35	0.074	0.146	1000	8978	tags=55%, list=17%, signal=65%
GO_RESPONSE_TO_RADIATION	399	0.40	1.35	0.000	0.147	1000	12069	tags=37%, list=22%, signal=47%
GO_REGULATION_OF_SMALL_GTPASE_MEDIATED_SIGNAL_TRANSDUCTION	276	0.40	1.35	0.007	0.147	1000	11260	tags=41%, list=21%, signal=51%
GO_REGULATION_OF_TRANSMISSION_OF_NERVE_IMPULSE	13	0.62	1.35	0.117	0.146	1000	14794	tags=77%, list=27%, signal=106%
GO_CELL_CELL_RECOGNITION	59	0.47	1.35	0.048	0.147	1000	12799	tags=49%, list=24%, signal=64%
GO_REGULATION_OF_ALCOHOL_BIOSYNTHETIC_PROCESS	44	0.49	1.35	0.080	0.147	1000	10479	tags=50%, list=19%, signal=62%
GO_NEGATIVE_REGULATION_OF_GLIAL_CELL_PROLIFERATION	11	0.65	1.35	0.094	0.148	1000	6370	tags=45%, list=12%, signal=51%
GO_APOPTOTIC_PROCESS_INVOLVED_IN_DEVELOPMENT	21	0.56	1.35	0.099	0.148	1000	13802	tags=57%, list=25%, signal=77%
GO_ALCOHOL_CATABOLIC_PROCESS	58	0.46	1.35	0.050	0.148	1000	10917	tags=41%, list=20%, signal=52%
GO_SEMAPHORIN_PLEXIN_SIGNALING_PATHWAY_INVOLVED_IN_NEURON_PROJECTION_GUIDANCE	13	0.61	1.35	0.112	0.148	1000	4353	tags=38%, list=8%, signal=42%
GO_NEGATIVE_REGULATION_OF_T_CELL_APOPTOTIC_PROCESS	16	0.58	1.35	0.113	0.150	1000	11978	tags=56%, list=22%, signal=72%
GO_IMMUNE_RESPONSE_REGULATING_CELL_SURFACE_RECEPTOR_SIGNALING_PATHWAY	315	0.40	1.35	0.004	0.151	1000	12070	tags=40%, list=22%, signal=51%
GO_REGULATION_OF_RESPONSE_TO_CYTOKINE_STIMULUS	140	0.42	1.35	0.025	0.151	1000	14276	tags=46%, list=26%, signal=62%
GO_OXALATE_TRANSPORT	12	0.63	1.35	0.117	0.151	1000	7583	tags=50%, list=14%, signal=58%
GO_RESPONSE_TO_IMMOBILIZATION_STRESS	22	0.56	1.35	0.086	0.151	1000	15573	tags=73%, list=29%, signal=102%
GO_PHOSPHOLIPID_CATABOLIC_PROCESS	30	0.52	1.35	0.077	0.151	1000	10163	tags=43%, list=19%, signal=53%
GO_COCHLEA_DEVELOPMENT	39	0.49	1.35	0.065	0.152	1000	4542	tags=23%, list=8%, signal=25%
GO_HYDROGEN_PEROXIDE_CATABOLIC_PROCESS	20	0.56	1.35	0.093	0.152	1000	6581	tags=40%, list=12%, signal=45%
GO_CELLULAR_RESPONSE_TO_LEPTIN_STIMULUS	16	0.58	1.35	0.097	0.152	1000	3735	tags=38%, list=7%, signal=40%
GO_EMBRYONIC_PATTERN_SPECIFICATION	57	0.47	1.35	0.045	0.152	1000	12688	tags=44%, list=23%, signal=57%
GO_NEURON_MATURATION	30	0.52	1.35	0.075	0.153	1000	6525	tags=30%, list=12%, signal=34%
GO_AMINE_BIOSYNTHETIC_PROCESS	21	0.55	1.35	0.096	0.153	1000	5090	tags=33%, list=9%, signal=37%
GO_SERTOLI_CELL_DIFFERENTIATION	19	0.56	1.35	0.095	0.154	1000	5305	tags=37%, list=10%, signal=41%
GO_CHONDROITIN_SULFATE_PROTEOGLYCAN_METABOLIC_PROCESS	43	0.49	1.35	0.071	0.154	1000	10481	tags=44%, list=19%, signal=55%
GO_REGULATION_OF_DEVELOPMENT_HETEROCHRONIC	12	0.63	1.35	0.101	0.154	1000	7970	tags=50%, list=15%, signal=59%
GO_RESPIRATORY_BURST	14	0.61	1.34	0.110	0.155	1000	10171	tags=64%, list=19%, signal=79%
GO_POSITIVE_REGULATION_OF_MITOTIC_CELL_CYCLE	122	0.42	1.34	0.019	0.156	1000	7766	tags=29%, list=14%, signal=33%
GO_REGULATION_OF_STRESS_ACTIVATED_PROTEIN_KINASE_SIGNALING_CASCADE	195	0.41	1.34	0.009	0.156	1000	13728	tags=43%, list=25%, signal=57%
GO_NEGATIVE_REGULATION_OF_TRANSPORT	445	0.40	1.34	0.001	0.156	1000	10670	tags=34%, list=20%, signal=42%
GO_POSITIVE_REGULATION_OF_MACROPHAGE_DIFFERENTIATION	13	0.62	1.34	0.104	0.156	1000	8311	tags=46%, list=15%, signal=54%
GO_RESPONSE_TO_THYROID_HORMONE	21	0.56	1.34	0.096	0.156	1000	9598	tags=43%, list=18%, signal=52%
GO_RESPONSE_TO_UV	121	0.42	1.34	0.030	0.156	1000	12233	tags=36%, list=23%, signal=47%
GO_CARDIOBLAST_DIFFERENTIATION	13	0.61	1.34	0.110	0.156	1000	8913	tags=54%, list=16%, signal=64%
GO_NEGATIVE_REGULATION_OF_PLATELET_ACTIVATION	17	0.57	1.34	0.110	0.156	1000	4915	tags=41%, list=9%, signal=45%
GO_ANTIGEN_RECEPTOR_MEDIATED_SIGNALING_PATHWAY	190	0.41	1.34	0.008	0.157	1000	11496	tags=40%, list=21%, signal=51%
GO_RESPONSE_TO_EXTRACELLULAR_STIMULUS	435	0.40	1.34	0.001	0.157	1000	9962	tags=33%, list=18%, signal=40%
GO_POSITIVE_REGULATION_OF_MITOTIC_NUCLEAR_DIVISION	50	0.48	1.34	0.057	0.157	1000	6980	tags=32%, list=13%, signal=37%
GO_SYMPATHETIC_NERVOUS_SYSTEM_DEVELOPMENT	21	0.56	1.34	0.099	0.157	1000	4681	tags=38%, list=9%, signal=42%
GO_NEGATIVE_REGULATION_OF_LIPID_BIOSYNTHETIC_PROCESS	42	0.49	1.34	0.073	0.157	1000	6054	tags=33%, list=11%, signal=37%
GO_REGULATION_OF_SMOOTH_MUSCLE_CONTRACTION	59	0.46	1.34	0.058	0.157	1000	9274	tags=44%, list=17%, signal=53%
GO_CELLULAR_RESPONSE_TO_THYROID_HORMONE_STIMULUS	12	0.63	1.34	0.125	0.157	1000	9598	tags=58%, list=18%, signal=71%
GO_SPHINGOLIPID_MEDIATED_SIGNALING_PATHWAY	12	0.63	1.34	0.102	0.159	1000	6429	tags=50%, list=12%, signal=57%
GO_MULTICELLULAR_ORGANISMAL_RESPONSE_TO_STRESS	68	0.45	1.34	0.043	0.159	1000	3983	tags=25%, list=7%, signal=27%
GO_CELLULAR_RESPONSE_TO_KETONE	73	0.45	1.34	0.065	0.159	1000	6609	tags=30%, list=12%, signal=34%
GO_REGULATION_OF_INTERLEUKIN_5_PRODUCTION	18	0.57	1.34	0.110	0.160	1000	12889	tags=67%, list=24%, signal=87%
GO_REGULATION_OF_DNA_REPLICATION	158	0.41	1.34	0.015	0.160	1000	5750	tags=23%, list=11%, signal=26%
GO_STEROL_TRANSPORT	49	0.47	1.34	0.057	0.160	1000	10469	tags=37%, list=19%, signal=45%
GO_CHEMOSENSORY_BEHAVIOR	15	0.59	1.34	0.102	0.160	1000	11619	tags=53%, list=21%, signal=68%
GO_SINGLE_FERTILIZATION	111	0.43	1.34	0.030	0.161	1000	11118	tags=39%, list=20%, signal=49%
GO_MORPHOGENESIS_OF_AN_EPITHELIAL_SHEET	41	0.49	1.34	0.062	0.161	1000	8004	tags=32%, list=15%, signal=37%
GO_METANEPHRIC_EPITHELIUM_DEVELOPMENT	20	0.56	1.34	0.114	0.162	1000	10528	tags=50%, list=19%, signal=62%
GO_MAINTENANCE_OF_GASTROINTESTINAL_EPITHELIUM	15	0.59	1.34	0.123	0.162	1000	10415	tags=60%, list=19%, signal=74%
GO_POSITIVE_REGULATION_OF_DNA_METABOLIC_PROCESS	182	0.41	1.34	0.017	0.161	1000	10611	tags=32%, list=20%, signal=39%
GO_REGULATION_OF_JNK_CASCADE	157	0.41	1.34	0.021	0.162	1000	13205	tags=42%, list=24%, signal=55%
GO_VENTRAL_SPINAL_CORD_INTERNEURON_DIFFERENTIATION	17	0.58	1.34	0.106	0.162	1000	9597	tags=47%, list=18%, signal=57%
GO_AMINE_METABOLIC_PROCESS	130	0.42	1.34	0.019	0.162	1000	5343	tags=25%, list=10%, signal=28%
GO_REGULATION_OF_SYSTEMIC_ARTERIAL_BLOOD_PRESSURE	83	0.44	1.34	0.041	0.162	1000	8146	tags=35%, list=15%, signal=41%
GO_SYNAPTIC_TRANSMISSION_GLUTAMATERGIC	22	0.55	1.34	0.090	0.162	1000	6627	tags=41%, list=12%, signal=47%
GO_MICROGLIAL_CELL_ACTIVATION	12	0.63	1.34	0.114	0.162	1000	8091	tags=42%, list=15%, signal=49%
GO_REGULATION_OF_ENDOCYTOSIS	199	0.40	1.34	0.008	0.162	1000	7693	tags=29%, list=14%, signal=33%
GO_POSITIVE_REGULATION_OF_IMMUNOGLOBULIN_SECRETION	11	0.64	1.34	0.125	0.162	1000	2725	tags=36%, list=5%, signal=38%
GO_NEGATIVE_REGULATION_OF_GLUCOSE_TRANSPORT	16	0.59	1.34	0.112	0.162	1000	13239	tags=56%, list=24%, signal=74%
GO_REGULATION_OF_SUPEROXIDE_METABOLIC_PROCESS	23	0.55	1.33	0.081	0.164	1000	2257	tags=35%, list=4%, signal=36%
GO_INTRINSIC_APOPTOTIC_SIGNALING_PATHWAY_IN_RESPONSE_TO_ENDOPLASMIC_RETICULUM_STRESS	32	0.50	1.33	0.081	0.164	1000	12158	tags=50%, list=22%, signal=64%
GO_REGULATION_OF_B_CELL_RECEPTOR_SIGNALING_PATHWAY	13	0.61	1.33	0.125	0.164	1000	12070	tags=77%, list=22%, signal=99%
GO_CELLULAR_RESPONSE_TO_DEXAMETHASONE_STIMULUS	27	0.53	1.33	0.095	0.164	1000	6609	tags=33%, list=12%, signal=38%
GO_CELLULAR_IRON_ION_HOMEOSTASIS	46	0.47	1.33	0.075	0.165	1000	7488	tags=37%, list=14%, signal=43%
GO_LYSOSOME_LOCALIZATION	23	0.54	1.33	0.106	0.165	1000	14265	tags=57%, list=26%, signal=77%
GO_REGULATION_OF_CELL_DIVISION	267	0.40	1.33	0.005	0.165	1000	9744	tags=29%, list=18%, signal=35%
GO_POSITIVE_REGULATION_OF_CYTOPLASMIC_TRANSPORT	278	0.40	1.33	0.005	0.166	1000	10708	tags=32%, list=20%, signal=40%
GO_DOPAMINERGIC_NEURON_DIFFERENTIATION	28	0.52	1.33	0.094	0.166	1000	6645	tags=29%, list=12%, signal=33%
GO_POSITIVE_REGULATION_OF_RENAL_SODIUM_EXCRETION	14	0.61	1.33	0.107	0.166	1000	10893	tags=64%, list=20%, signal=80%
GO_NEGATIVE_REGULATION_OF_PROTEIN_SERINE_THREONINE_KINASE_ACTIVITY	126	0.42	1.33	0.027	0.167	1000	9312	tags=31%, list=17%, signal=37%
GO_ENDOTHELIAL_CELL_DEVELOPMENT	45	0.48	1.33	0.082	0.167	1000	8498	tags=38%, list=16%, signal=45%
GO_NATURAL_KILLER_CELL_MEDIATED_IMMUNITY	26	0.53	1.33	0.089	0.167	1000	9431	tags=46%, list=17%, signal=56%
GO_NEGATIVE_REGULATION_OF_TRANSMEMBRANE_RECEPTOR_PROTEIN_SERINE_THREONINE_KINASE_SIGNALING_PATHWAY	101	0.44	1.33	0.034	0.167	1000	6897	tags=30%, list=13%, signal=34%
GO_REGULATION_OF_VIRAL_TRANSCRIPTION	57	0.45	1.33	0.060	0.167	1000	12432	tags=35%, list=23%, signal=45%
GO_REGULATION_OF_SMOOTHENED_SIGNALING_PATHWAY	62	0.45	1.33	0.055	0.167	1000	9767	tags=34%, list=18%, signal=41%
GO_FOREBRAIN_DEVELOPMENT	355	0.39	1.33	0.003	0.168	1000	11382	tags=38%, list=21%, signal=47%
GO_NEGATIVE_REGULATION_OF_CALCIUM_ION_TRANSPORT	49	0.47	1.33	0.083	0.168	1000	5460	tags=29%, list=10%, signal=32%
GO_POSITIVE_REGULATION_OF_PEPTIDYL_SERINE_PHOSPHORYLATION	87	0.44	1.33	0.051	0.168	1000	8480	tags=25%, list=16%, signal=30%
GO_EMBRYONIC_EYE_MORPHOGENESIS	33	0.50	1.33	0.088	0.169	1000	5317	tags=33%, list=10%, signal=37%
GO_POSITIVE_REGULATION_OF_TRANSCRIPTION_REGULATORY_REGION_DNA_BINDING	14	0.60	1.33	0.116	0.169	1000	3229	tags=43%, list=6%, signal=46%
GO_NEGATIVE_REGULATION_OF_KINASE_ACTIVITY	247	0.40	1.33	0.004	0.170	1000	11530	tags=35%, list=21%, signal=44%
GO_REGULATION_OF_G_PROTEIN_COUPLED_RECEPTOR_PROTEIN_SIGNALING_PATHWAY	125	0.42	1.33	0.019	0.170	1000	9143	tags=34%, list=17%, signal=41%
GO_RESPONSE_TO_HEAT	87	0.44	1.33	0.042	0.170	1000	5625	tags=31%, list=10%, signal=35%
GO_RESPONSE_TO_TRANSITION_METAL_NANOPARTICLE	145	0.41	1.33	0.037	0.170	1000	12223	tags=38%, list=23%, signal=49%
GO_RETINOL_METABOLIC_PROCESS	29	0.51	1.33	0.095	0.170	1000	15833	tags=66%, list=29%, signal=92%
GO_REGULATION_OF_EXOCYTOSIS	185	0.41	1.33	0.019	0.170	1000	11496	tags=38%, list=21%, signal=48%
GO_MACROPHAGE_DIFFERENTIATION	19	0.56	1.33	0.111	0.170	1000	11546	tags=58%, list=21%, signal=73%
GO_EXTRINSIC_APOPTOTIC_SIGNALING_PATHWAY_VIA_DEATH_DOMAIN_RECEPTORS	39	0.49	1.33	0.085	0.171	1000	6756	tags=36%, list=12%, signal=41%
GO_NEPHRIC_DUCT_MORPHOGENESIS	12	0.63	1.33	0.119	0.171	1000	7497	tags=58%, list=14%, signal=68%
GO_CELLULAR_RESPONSE_TO_HYDROGEN_PEROXIDE	60	0.46	1.33	0.056	0.171	1000	9609	tags=42%, list=18%, signal=51%
GO_REGULATION_OF_WNT_SIGNALING_PATHWAY	303	0.39	1.33	0.004	0.171	1000	9572	tags=28%, list=18%, signal=34%
GO_RESPONSE_TO_TEMPERATURE_STIMULUS	145	0.42	1.33	0.026	0.171	1000	6350	tags=30%, list=12%, signal=34%
GO_RETINA_DEVELOPMENT_IN_CAMERA_TYPE_EYE	130	0.42	1.33	0.026	0.171	1000	12288	tags=39%, list=23%, signal=51%
GO_REGULATION_OF_VASCULAR_PERMEABILITY	30	0.51	1.32	0.086	0.171	1000	9242	tags=50%, list=17%, signal=60%
GO_AROMATIC_AMINO_ACID_FAMILY_METABOLIC_PROCESS	28	0.52	1.32	0.096	0.171	1000	8997	tags=39%, list=17%, signal=47%
GO_EYE_MORPHOGENESIS	135	0.42	1.32	0.030	0.171	1000	5759	tags=25%, list=11%, signal=28%
GO_REGULATION_OF_REACTIVE_OXYGEN_SPECIES_METABOLIC_PROCESS	150	0.41	1.32	0.024	0.173	1000	10643	tags=37%, list=20%, signal=46%
GO_POSITIVE_REGULATION_OF_NERVOUS_SYSTEM_DEVELOPMENT	424	0.39	1.32	0.002	0.173	1000	8180	tags=28%, list=15%, signal=33%
GO_REGULATION_OF_SENSORY_PERCEPTION	36	0.49	1.32	0.091	0.173	1000	10131	tags=44%, list=19%, signal=55%
GO_REGULATION_OF_ANATOMICAL_STRUCTURE_SIZE	463	0.39	1.32	0.000	0.173	1000	10913	tags=35%, list=20%, signal=44%
GO_LONG_CHAIN_FATTY_ACID_METABOLIC_PROCESS	88	0.43	1.32	0.061	0.174	1000	10286	tags=40%, list=19%, signal=49%
GO_MEMBRANE_INVAGINATION	48	0.47	1.32	0.068	0.175	1000	11783	tags=40%, list=22%, signal=51%
GO_NEGATIVE_REGULATION_OF_LIPID_CATABOLIC_PROCESS	21	0.54	1.32	0.091	0.175	1000	5460	tags=33%, list=10%, signal=37%
GO_POSITIVE_REGULATION_OF_CELL_CYCLE_PHASE_TRANSITION	67	0.44	1.32	0.061	0.175	1000	7766	tags=27%, list=14%, signal=31%
GO_CALCIUM_INDEPENDENT_CELL_CELL_ADHESION_VIA_PLASMA_MEMBRANE_CELL_ADHESION_MOLECULES	20	0.55	1.32	0.108	0.176	1000	10088	tags=55%, list=19%, signal=68%
GO_POSITIVE_REGULATION_OF_PROTEIN_COMPLEX_ASSEMBLY	190	0.40	1.32	0.022	0.177	1000	6927	tags=25%, list=13%, signal=29%
GO_INSEMINATION	13	0.60	1.32	0.117	0.176	1000	4347	tags=31%, list=8%, signal=33%
GO_REGULATION_OF_B_CELL_DIFFERENTIATION	22	0.54	1.32	0.119	0.176	1000	11978	tags=59%, list=22%, signal=76%
GO_POSITIVE_REGULATION_OF_CALCIUM_ION_TRANSPORT	105	0.42	1.32	0.044	0.177	1000	11619	tags=41%, list=21%, signal=52%
GO_NEURON_PROJECTION_GUIDANCE	202	0.40	1.32	0.014	0.177	1000	13696	tags=43%, list=25%, signal=57%
GO_REGULATION_OF_TRANSCRIPTION_INVOLVED_IN_CELL_FATE_COMMITMENT	20	0.55	1.32	0.123	0.177	1000	8180	tags=40%, list=15%, signal=47%
GO_FOREBRAIN_GENERATION_OF_NEURONS	66	0.45	1.32	0.057	0.177	1000	13696	tags=48%, list=25%, signal=65%
GO_PROTEIN_LOCALIZATION_TO_KINETOCHORE	10	0.65	1.32	0.134	0.177	1000	11611	tags=60%, list=21%, signal=76%
GO_ADENOHYPOPHYSIS_DEVELOPMENT	14	0.59	1.32	0.128	0.178	1000	10893	tags=57%, list=20%, signal=71%
GO_POSITIVE_REGULATION_OF_STEROL_TRANSPORT	17	0.57	1.32	0.124	0.179	1000	11530	tags=59%, list=21%, signal=75%
GO_POSITIVE_REGULATION_OF_RECEPTOR_INTERNALIZATION	24	0.52	1.32	0.113	0.179	1000	12834	tags=50%, list=24%, signal=65%
GO_ORGANIC_ANION_TRANSPORT	375	0.39	1.32	0.005	0.179	1000	10602	tags=37%, list=20%, signal=46%
GO_ACTIVATION_OF_MAPKKK_ACTIVITY	11	0.62	1.32	0.127	0.180	1000	3726	tags=27%, list=7%, signal=29%
GO_PYRIMIDINE_CONTAINING_COMPOUND_SALVAGE	12	0.62	1.32	0.147	0.180	1000	2956	tags=33%, list=5%, signal=35%
GO_NEUROPEPTIDE_SIGNALING_PATHWAY	95	0.42	1.32	0.041	0.180	1000	11343	tags=41%, list=21%, signal=52%
GO_DORSAL_VENTRAL_NEURAL_TUBE_PATTERNING	16	0.57	1.31	0.118	0.181	1000	4845	tags=25%, list=9%, signal=27%
GO_DIVALENT_INORGANIC_CATION_TRANSPORT	262	0.39	1.31	0.009	0.181	1000	11309	tags=38%, list=21%, signal=47%
GO_PROTEIN_KINASE_C_SIGNALING	16	0.57	1.31	0.111	0.181	1000	7528	tags=56%, list=14%, signal=65%
GO_REGULATION_OF_OLIGODENDROCYTE_DIFFERENTIATION	28	0.51	1.31	0.089	0.182	1000	8098	tags=36%, list=15%, signal=42%
GO_OVARIAN_FOLLICLE_DEVELOPMENT	60	0.45	1.31	0.074	0.182	1000	6047	tags=30%, list=11%, signal=34%
GO_POSITIVE_REGULATION_OF_SPROUTING_ANGIOGENESIS	14	0.59	1.31	0.133	0.182	1000	8004	tags=50%, list=15%, signal=59%
GO_SIGNAL_RELEASE	171	0.41	1.31	0.027	0.183	1000	10489	tags=35%, list=19%, signal=43%
GO_COMPLEMENT_ACTIVATION	74	0.44	1.31	0.046	0.182	1000	10500	tags=43%, list=19%, signal=54%
GO_MONOCARBOXYLIC_ACID_BIOSYNTHETIC_PROCESS	166	0.40	1.31	0.010	0.183	1000	12060	tags=43%, list=22%, signal=56%
GO_REGULATION_OF_PEPTIDE_SECRETION	203	0.40	1.31	0.019	0.183	1000	10893	tags=39%, list=20%, signal=49%
GO_NEGATIVE_REGULATION_OF_APOPTOTIC_SIGNALING_PATHWAY	193	0.40	1.31	0.023	0.184	1000	6004	tags=26%, list=11%, signal=29%
GO_REGULATION_OF_INTERFERON_ALPHA_PRODUCTION	19	0.55	1.31	0.134	0.185	1000	14390	tags=68%, list=26%, signal=93%
GO_FC_GAMMA_RECEPTOR_SIGNALING_PATHWAY	94	0.43	1.31	0.054	0.186	1000	12451	tags=43%, list=23%, signal=55%
GO_RESPONSE_TO_AUDITORY_STIMULUS	23	0.54	1.31	0.106	0.186	1000	13103	tags=57%, list=24%, signal=74%
GO_NEGATIVE_REGULATION_OF_PROTEIN_BINDING	78	0.43	1.31	0.071	0.188	1000	11584	tags=38%, list=21%, signal=49%
GO_BARBED_END_ACTIN_FILAMENT_CAPPING	13	0.59	1.31	0.136	0.188	1000	9739	tags=54%, list=18%, signal=66%
GO_POSITIVE_REGULATION_OF_CELLULAR_COMPONENT_BIOGENESIS	394	0.39	1.31	0.003	0.189	1000	10896	tags=32%, list=20%, signal=40%
GO_CELLULAR_RESPONSE_TO_REACTIVE_OXYGEN_SPECIES	102	0.42	1.31	0.043	0.189	1000	12768	tags=47%, list=24%, signal=61%
GO_INNER_EAR_RECEPTOR_STEREOCILIUM_ORGANIZATION	21	0.54	1.31	0.123	0.190	1000	4916	tags=29%, list=9%, signal=31%
GO_REGULATION_OF_KERATINOCYTE_PROLIFERATION	27	0.52	1.31	0.123	0.190	1000	13707	tags=52%, list=25%, signal=69%
GO_NECROTIC_CELL_DEATH	28	0.51	1.31	0.108	0.190	1000	8915	tags=46%, list=16%, signal=56%
GO_PEPTIDYL_TYROSINE_AUTOPHOSPHORYLATION	39	0.48	1.31	0.101	0.190	1000	15227	tags=64%, list=28%, signal=89%
GO_REGULATION_OF_CORTICOSTEROID_HORMONE_SECRETION	15	0.58	1.31	0.137	0.190	1000	10813	tags=60%, list=20%, signal=75%
GO_POSITIVE_REGULATION_OF_INTRACELLULAR_TRANSPORT	359	0.38	1.31	0.006	0.190	1000	10708	tags=31%, list=20%, signal=39%
GO_FATTY_ACID_ELONGATION	12	0.61	1.31	0.131	0.190	1000	10957	tags=58%, list=20%, signal=73%
GO_INTRINSIC_APOPTOTIC_SIGNALING_PATHWAY_IN_RESPONSE_TO_DNA_DAMAGE_BY_P53_CLASS_MEDIATOR	29	0.50	1.31	0.106	0.190	1000	8918	tags=45%, list=16%, signal=54%
GO_REGULATION_OF_LIPID_CATABOLIC_PROCESS	52	0.45	1.30	0.086	0.191	1000	6826	tags=31%, list=13%, signal=35%
GO_SEX_DETERMINATION	22	0.52	1.30	0.117	0.191	1000	10522	tags=50%, list=19%, signal=62%
GO_GROWTH	404	0.38	1.30	0.001	0.191	1000	10415	tags=33%, list=19%, signal=40%
GO_AORTA_MORPHOGENESIS	22	0.53	1.30	0.118	0.191	1000	8329	tags=50%, list=15%, signal=59%
GO_RESPONSE_TO_ALKALOID	136	0.41	1.30	0.038	0.191	1000	12069	tags=38%, list=22%, signal=49%
GO_PURINE_RIBONUCLEOSIDE_BISPHOSPHATE_METABOLIC_PROCESS	20	0.54	1.30	0.120	0.191	1000	17080	tags=70%, list=31%, signal=102%
GO_VENTRAL_SPINAL_CORD_DEVELOPMENT	46	0.47	1.30	0.072	0.192	1000	10315	tags=39%, list=19%, signal=48%
GO_SMOOTH_MUSCLE_TISSUE_DEVELOPMENT	18	0.55	1.30	0.137	0.192	1000	10528	tags=61%, list=19%, signal=76%
GO_TRIPARTITE_REGIONAL_SUBDIVISION	12	0.62	1.30	0.138	0.192	1000	10236	tags=50%, list=19%, signal=62%
GO_ACTIVATION_OF_JUN_KINASE_ACTIVITY	33	0.49	1.30	0.122	0.192	1000	15475	tags=58%, list=28%, signal=80%
GO_MONOCYTE_DIFFERENTIATION	16	0.58	1.30	0.110	0.192	1000	8018	tags=50%, list=15%, signal=59%
GO_REGULATION_OF_SKELETAL_MUSCLE_TISSUE_DEVELOPMENT	47	0.46	1.30	0.091	0.193	1000	7757	tags=28%, list=14%, signal=32%
GO_RESPONSE_TO_XENOBIOTIC_STIMULUS	99	0.42	1.30	0.047	0.193	1000	12788	tags=44%, list=24%, signal=58%
GO_OUTFLOW_TRACT_MORPHOGENESIS	56	0.45	1.30	0.087	0.193	1000	8805	tags=34%, list=16%, signal=40%
GO_POSITIVE_REGULATION_OF_EXTRINSIC_APOPTOTIC_SIGNALING_PATHWAY	52	0.45	1.30	0.084	0.193	1000	15226	tags=56%, list=28%, signal=77%
GO_REGULATION_OF_PROTEIN_IMPORT	182	0.40	1.30	0.027	0.193	1000	10528	tags=35%, list=19%, signal=43%
GO_TUBE_FORMATION	129	0.41	1.30	0.035	0.193	1000	11154	tags=35%, list=21%, signal=44%
GO_REGULATION_OF_EXECUTION_PHASE_OF_APOPTOSIS	24	0.52	1.30	0.131	0.193	1000	5474	tags=29%, list=10%, signal=32%
GO_REGULATION_OF_ICOSANOID_SECRETION	20	0.55	1.30	0.114	0.193	1000	11496	tags=50%, list=21%, signal=63%
GO_RELEASE_OF_CYTOCHROME_C_FROM_MITOCHONDRIA	22	0.54	1.30	0.111	0.193	1000	5697	tags=32%, list=10%, signal=36%
GO_SIGNAL_TRANSDUCTION_IN_ABSENCE_OF_LIGAND	33	0.48	1.30	0.098	0.194	1000	5474	tags=27%, list=10%, signal=30%
GO_AXON_ENSHEATHMENT_IN_CENTRAL_NERVOUS_SYSTEM	10	0.64	1.30	0.155	0.195	1000	3314	tags=20%, list=6%, signal=21%
GO_REGULATION_OF_CYCLIN_DEPENDENT_PROTEIN_KINASE_ACTIVITY	95	0.42	1.30	0.067	0.195	1000	11401	tags=35%, list=21%, signal=44%
GO_GLIAL_CELL_FATE_COMMITMENT	13	0.60	1.30	0.134	0.195	1000	12269	tags=54%, list=23%, signal=70%
GO_TOLL_LIKE_RECEPTOR_SIGNALING_PATHWAY	84	0.43	1.30	0.056	0.195	1000	14390	tags=49%, list=26%, signal=66%
GO_ASTROCYTE_DIFFERENTIATION	39	0.48	1.30	0.109	0.195	1000	11045	tags=41%, list=20%, signal=51%
GO_NEGATIVE_REGULATION_OF_LYASE_ACTIVITY	27	0.51	1.30	0.110	0.195	1000	13198	tags=48%, list=24%, signal=64%
GO_CELLULAR_RESPONSE_TO_ABIOTIC_STIMULUS	256	0.39	1.30	0.015	0.196	1000	8250	tags=28%, list=15%, signal=33%
GO_REGULATION_OF_LIPID_METABOLIC_PROCESS	276	0.39	1.30	0.011	0.196	1000	6826	tags=28%, list=13%, signal=32%
GO_REGULATION_OF_CELL_PROJECTION_ASSEMBLY	148	0.40	1.30	0.032	0.196	1000	7824	tags=28%, list=14%, signal=32%
GO_REGULATION_OF_NEURON_MIGRATION	28	0.51	1.30	0.095	0.196	1000	9385	tags=39%, list=17%, signal=47%
GO_MITOTIC_SISTER_CHROMATID_SEGREGATION	88	0.43	1.30	0.068	0.197	1000	10161	tags=32%, list=19%, signal=39%
GO_POSITIVE_REGULATION_OF_DNA_RECOMBINATION	18	0.55	1.30	0.143	0.197	1000	10611	tags=44%, list=20%, signal=55%
GO_POSITIVE_REGULATION_OF_CELL_MATRIX_ADHESION	40	0.48	1.30	0.097	0.197	1000	9242	tags=38%, list=17%, signal=45%
GO_ANTIGEN_PROCESSING_AND_PRESENTATION	209	0.39	1.30	0.019	0.197	1000	9772	tags=35%, list=18%, signal=42%
GO_REGULATION_OF_MUSCLE_TISSUE_DEVELOPMENT	100	0.42	1.30	0.057	0.197	1000	10136	tags=35%, list=19%, signal=43%
GO_SPINAL_CORD_MOTOR_NEURON_DIFFERENTIATION	34	0.49	1.30	0.095	0.197	1000	8180	tags=32%, list=15%, signal=38%
GO_RESPONSE_TO_METAL_ION	328	0.38	1.30	0.009	0.197	1000	7681	tags=29%, list=14%, signal=33%
GO_REGULATION_OF_T_CELL_CYTOKINE_PRODUCTION	22	0.53	1.30	0.125	0.198	1000	12787	tags=50%, list=24%, signal=65%
GO_THYROID_GLAND_DEVELOPMENT	25	0.52	1.30	0.117	0.198	1000	9767	tags=44%, list=18%, signal=54%
GO_FERTILIZATION	144	0.40	1.30	0.040	0.199	1000	9887	tags=34%, list=18%, signal=41%
GO_SKELETAL_MUSCLE_ORGAN_DEVELOPMENT	131	0.41	1.30	0.045	0.199	1000	8471	tags=33%, list=16%, signal=39%
GO_REGULATION_OF_PROTEIN_LOCALIZATION_TO_NUCLEUS	217	0.39	1.29	0.010	0.200	1000	10528	tags=33%, list=19%, signal=41%
GO_SENSORY_PERCEPTION_OF_MECHANICAL_STIMULUS	152	0.40	1.29	0.043	0.199	1000	13546	tags=44%, list=25%, signal=59%
GO_PROTEIN_LOCALIZATION_TO_CHROMOSOME_CENTROMERIC_REGION	12	0.60	1.29	0.146	0.199	1000	11611	tags=50%, list=21%, signal=64%
GO_RESPONSE_TO_LIGHT_STIMULUS	273	0.39	1.29	0.011	0.199	1000	12069	tags=35%, list=22%, signal=45%
GO_CELLULAR_PROCESS_INVOLVED_IN_REPRODUCTION_IN_MULTICELLULAR_ORGANISM	244	0.39	1.29	0.019	0.200	1000	10305	tags=33%, list=19%, signal=40%
GO_NEGATIVE_REGULATION_OF_GLIAL_CELL_DIFFERENTIATION	26	0.51	1.29	0.127	0.200	1000	8776	tags=35%, list=16%, signal=41%
GO_POSITIVE_REGULATION_OF_ORGANIC_ACID_TRANSPORT	30	0.50	1.29	0.117	0.201	1000	11106	tags=50%, list=20%, signal=63%
GO_TOXIN_METABOLIC_PROCESS	12	0.62	1.29	0.159	0.201	1000	7305	tags=50%, list=13%, signal=58%
GO_REGULATION_OF_GROWTH_HORMONE_SECRETION	11	0.62	1.29	0.129	0.201	1000	10893	tags=73%, list=20%, signal=91%
GO_POSITIVE_REGULATION_OF_MULTI_ORGANISM_PROCESS	151	0.40	1.29	0.034	0.201	1000	11710	tags=35%, list=22%, signal=45%
GO_NEURON_FATE_SPECIFICATION	31	0.50	1.29	0.127	0.201	1000	12269	tags=48%, list=23%, signal=62%
GO_POSITIVE_REGULATION_OF_PROTEIN_OLIGOMERIZATION	19	0.55	1.29	0.153	0.201	1000	9326	tags=42%, list=17%, signal=51%
GO_NEURON_PROJECTION_MORPHOGENESIS	397	0.38	1.29	0.005	0.201	1000	11926	tags=37%, list=22%, signal=47%
GO_REGULATION_OF_PLATELET_ACTIVATION	30	0.50	1.29	0.121	0.201	1000	10171	tags=47%, list=19%, signal=57%
GO_DIVALENT_INORGANIC_CATION_HOMEOSTASIS	335	0.39	1.29	0.015	0.202	1000	10893	tags=38%, list=20%, signal=47%
GO_POSITIVE_REGULATION_OF_BINDING	127	0.41	1.29	0.054	0.203	1000	10161	tags=36%, list=19%, signal=44%
GO_POSITIVE_REGULATION_OF_OXIDOREDUCTASE_ACTIVITY	47	0.46	1.29	0.090	0.203	1000	11090	tags=49%, list=20%, signal=61%
GO_RUFFLE_ORGANIZATION	21	0.54	1.29	0.136	0.204	1000	12930	tags=52%, list=24%, signal=69%
GO_POSITIVE_REGULATION_OF_B_CELL_DIFFERENTIATION	14	0.59	1.29	0.154	0.204	1000	16895	tags=79%, list=31%, signal=114%
GO_REGULATION_OF_NUCLEOCYTOPLASMIC_TRANSPORT	219	0.39	1.29	0.034	0.205	1000	10604	tags=33%, list=20%, signal=41%
GO_POSITIVE_REGULATION_OF_CELL_PROJECTION_ORGANIZATION	298	0.39	1.29	0.015	0.205	1000	8429	tags=29%, list=16%, signal=34%
GO_REGULATION_OF_SYSTEMIC_ARTERIAL_BLOOD_PRESSURE_MEDIATED_BY_A_CHEMICAL_SIGNAL	45	0.47	1.29	0.112	0.206	1000	8146	tags=40%, list=15%, signal=47%
GO_REGULATION_OF_GUANYLATE_CYCLASE_ACTIVITY	13	0.59	1.29	0.142	0.206	1000	10701	tags=62%, list=20%, signal=77%
GO_CYTOSOLIC_CALCIUM_ION_TRANSPORT	53	0.45	1.29	0.088	0.207	1000	11625	tags=49%, list=21%, signal=62%
GO_REGULATION_OF_MEMBRANE_PROTEIN_ECTODOMAIN_PROTEOLYSIS	21	0.52	1.29	0.144	0.207	1000	6130	tags=43%, list=11%, signal=48%
GO_PYRIMIDINE_CONTAINING_COMPOUND_CATABOLIC_PROCESS	31	0.50	1.29	0.122	0.208	1000	10857	tags=48%, list=20%, signal=60%
GO_RESPONSE_TO_DEXAMETHASONE	33	0.49	1.29	0.098	0.208	1000	8187	tags=33%, list=15%, signal=39%
GO_REGULATION_OF_CELL_CYCLE_G1_S_PHASE_TRANSITION	143	0.40	1.29	0.062	0.209	1000	11699	tags=34%, list=22%, signal=44%
GO_DETOXIFICATION	72	0.43	1.29	0.091	0.209	1000	6892	tags=25%, list=13%, signal=29%
GO_CELLULAR_RESPONSE_TO_CADMIUM_ION	15	0.58	1.29	0.161	0.209	1000	9450	tags=53%, list=17%, signal=65%
GO_DIVALENT_INORGANIC_ANION_HOMEOSTASIS	13	0.59	1.29	0.147	0.209	1000	5757	tags=46%, list=11%, signal=52%
GO_SKELETAL_MUSCLE_CELL_DIFFERENTIATION	52	0.45	1.29	0.092	0.209	1000	8471	tags=33%, list=16%, signal=39%
GO_DRUG_METABOLIC_PROCESS	35	0.49	1.28	0.111	0.210	1000	10287	tags=49%, list=19%, signal=60%
GO_NEPHRIC_DUCT_DEVELOPMENT	15	0.58	1.28	0.143	0.210	1000	7497	tags=47%, list=14%, signal=54%
GO_KERATAN_SULFATE_BIOSYNTHETIC_PROCESS	28	0.50	1.28	0.138	0.210	1000	11317	tags=43%, list=21%, signal=54%
GO_NEGATIVE_REGULATION_OF_CELL_GROWTH	166	0.39	1.28	0.039	0.210	1000	12432	tags=37%, list=23%, signal=48%
GO_CELLULAR_RESPONSE_TO_PH	17	0.55	1.28	0.146	0.211	1000	4674	tags=24%, list=9%, signal=26%
GO_HEMATOPOIETIC_STEM_CELL_DIFFERENTIATION	12	0.60	1.28	0.150	0.211	1000	8242	tags=50%, list=15%, signal=59%
GO_MOVEMENT_IN_ENVIRONMENT_OF_OTHER_ORGANISM_INVOLVED_IN_SYMBIOTIC_INTERACTION	85	0.42	1.28	0.056	0.212	1000	10246	tags=41%, list=19%, signal=51%
GO_NEGATIVE_REGULATION_OF_WNT_SIGNALING_PATHWAY	192	0.39	1.28	0.029	0.212	1000	9477	tags=29%, list=17%, signal=35%
GO_LABYRINTHINE_LAYER_DEVELOPMENT	44	0.46	1.28	0.117	0.212	1000	11546	tags=41%, list=21%, signal=52%
GO_RESPONSE_TO_OXIDATIVE_STRESS	348	0.38	1.28	0.017	0.212	1000	10528	tags=34%, list=19%, signal=41%
GO_REGULATION_OF_GRANULOCYTE_MACROPHAGE_COLONY_STIMULATING_FACTOR_PRODUCTION	15	0.57	1.28	0.153	0.213	1000	15082	tags=67%, list=28%, signal=92%
GO_REGULATION_OF_SPROUTING_ANGIOGENESIS	28	0.49	1.28	0.121	0.213	1000	8004	tags=39%, list=15%, signal=46%
GO_LYMPHOID_PROGENITOR_CELL_DIFFERENTIATION	11	0.62	1.28	0.152	0.213	1000	5104	tags=45%, list=9%, signal=50%
GO_PROGESTERONE_METABOLIC_PROCESS	14	0.56	1.28	0.156	0.213	1000	10887	tags=57%, list=20%, signal=71%
GO_POSITIVE_REGULATION_OF_REPRODUCTIVE_PROCESS	52	0.45	1.28	0.098	0.213	1000	11710	tags=46%, list=22%, signal=59%
GO_PROTEIN_IMPORT_INTO_NUCLEUS_TRANSLOCATION	29	0.49	1.28	0.131	0.213	1000	9233	tags=34%, list=17%, signal=42%
GO_MIDGUT_DEVELOPMENT	14	0.58	1.28	0.138	0.213	1000	9392	tags=50%, list=17%, signal=60%
GO_ORGANIC_HYDROXY_COMPOUND_CATABOLIC_PROCESS	72	0.43	1.28	0.092	0.213	1000	10917	tags=39%, list=20%, signal=49%
GO_NEGATIVE_REGULATION_OF_INTRACELLULAR_SIGNAL_TRANSDUCTION	428	0.38	1.28	0.009	0.214	1000	11625	tags=35%, list=21%, signal=44%
GO_NOTOCHORD_DEVELOPMENT	18	0.54	1.28	0.167	0.214	1000	11154	tags=56%, list=21%, signal=70%
GO_REGULATION_OF_HETEROTYPIC_CELL_CELL_ADHESION	18	0.55	1.28	0.143	0.215	1000	4139	tags=39%, list=8%, signal=42%
GO_REGULATION_OF_PHOSPHOLIPASE_A2_ACTIVITY	11	0.61	1.28	0.180	0.215	1000	10643	tags=64%, list=20%, signal=79%
GO_REGULATION_OF_EXTRACELLULAR_MATRIX_DISASSEMBLY	14	0.58	1.28	0.158	0.216	1000	11330	tags=64%, list=21%, signal=81%
GO_CIRCULATORY_SYSTEM_PROCESS	362	0.38	1.28	0.008	0.216	1000	8187	tags=34%, list=15%, signal=39%
GO_SPECIFICATION_OF_SYMMETRY	114	0.41	1.28	0.063	0.216	1000	9767	tags=30%, list=18%, signal=36%
GO_EMBRYONIC_VISCEROCRANIUM_MORPHOGENESIS	11	0.61	1.28	0.184	0.215	1000	8347	tags=55%, list=15%, signal=64%
GO_NUCLEAR_CHROMOSOME_SEGREGATION	219	0.39	1.28	0.032	0.216	1000	10624	tags=31%, list=20%, signal=38%
GO_I_KAPPAB_KINASE_NF_KAPPAB_SIGNALING	70	0.43	1.28	0.088	0.217	1000	17001	tags=57%, list=31%, signal=83%
GO_RESPONSE_TO_MERCURY_ION	14	0.57	1.28	0.160	0.216	1000	6609	tags=43%, list=12%, signal=49%
GO_REGULATION_OF_PROTEIN_OLIGOMERIZATION	32	0.48	1.28	0.137	0.218	1000	9326	tags=38%, list=17%, signal=45%
GO_POSITIVE_REGULATION_OF_RECEPTOR_MEDIATED_ENDOCYTOSIS	47	0.46	1.28	0.106	0.218	1000	7693	tags=32%, list=14%, signal=37%
GO_POSITIVE_REGULATION_OF_MEMBRANE_PROTEIN_ECTODOMAIN_PROTEOLYSIS	15	0.58	1.28	0.164	0.218	1000	6130	tags=47%, list=11%, signal=53%
GO_DETECTION_OF_MECHANICAL_STIMULUS	40	0.47	1.28	0.129	0.218	1000	10607	tags=45%, list=20%, signal=56%
GO_REGULATION_OF_CELL_GROWTH	383	0.37	1.28	0.015	0.218	1000	12473	tags=36%, list=23%, signal=46%
GO_ANDROGEN_BIOSYNTHETIC_PROCESS	14	0.57	1.28	0.175	0.218	1000	10887	tags=57%, list=20%, signal=71%
GO_REGULATION_OF_STEROID_HORMONE_SECRETION	20	0.54	1.28	0.136	0.218	1000	10813	tags=50%, list=20%, signal=62%
GO_POSITIVE_REGULATION_OF_NUCLEOTIDE_CATABOLIC_PROCESS	17	0.55	1.28	0.161	0.218	1000	8307	tags=41%, list=15%, signal=49%
GO_INORGANIC_ION_IMPORT_INTO_CELL	15	0.56	1.28	0.156	0.218	1000	9533	tags=40%, list=18%, signal=49%
GO_REGULATION_OF_EXCRETION	29	0.49	1.28	0.118	0.219	1000	10893	tags=52%, list=20%, signal=65%
GO_RESPONSE_TO_LITHIUM_ION	27	0.50	1.28	0.125	0.219	1000	9305	tags=41%, list=17%, signal=49%
GO_REGULATION_OF_FATTY_ACID_TRANSPORT	27	0.50	1.27	0.140	0.219	1000	11496	tags=41%, list=21%, signal=52%
GO_AMIDE_TRANSPORT	97	0.41	1.27	0.070	0.220	1000	9891	tags=34%, list=18%, signal=42%
GO_RHO_PROTEIN_SIGNAL_TRANSDUCTION	50	0.44	1.27	0.110	0.220	1000	13099	tags=46%, list=24%, signal=61%
GO_REGULATION_OF_ODONTOGENESIS_OF_DENTIN_CONTAINING_TOOTH	11	0.61	1.27	0.169	0.220	1000	8562	tags=55%, list=16%, signal=65%
GO_DETECTION_OF_LIGHT_STIMULUS	58	0.44	1.27	0.094	0.220	1000	7928	tags=34%, list=15%, signal=40%
GO_STEROL_CATABOLIC_PROCESS	11	0.62	1.27	0.166	0.220	1000	6740	tags=55%, list=12%, signal=62%
GO_REGULATION_OF_ACTIN_FILAMENT_LENGTH	153	0.40	1.27	0.043	0.220	1000	10853	tags=35%, list=20%, signal=44%
GO_ACTIN_FILAMENT_POLYMERIZATION	22	0.52	1.27	0.128	0.221	1000	12377	tags=59%, list=23%, signal=76%
GO_MECHANORECEPTOR_DIFFERENTIATION	51	0.44	1.27	0.123	0.220	1000	13191	tags=47%, list=24%, signal=62%
GO_CELL_FATE_COMMITMENT_INVOLVED_IN_FORMATION_OF_PRIMARY_GERM_LAYER	28	0.50	1.27	0.140	0.220	1000	9132	tags=36%, list=17%, signal=43%
GO_SEGMENT_SPECIFICATION	17	0.55	1.27	0.173	0.220	1000	7665	tags=47%, list=14%, signal=55%
GO_ACTIN_FILAMENT_BUNDLE_ORGANIZATION	47	0.46	1.27	0.113	0.221	1000	12031	tags=49%, list=22%, signal=63%
GO_CATECHOLAMINE_METABOLIC_PROCESS	42	0.46	1.27	0.121	0.221	1000	13657	tags=52%, list=25%, signal=70%
GO_IMIDAZOLE_CONTAINING_COMPOUND_METABOLIC_PROCESS	11	0.60	1.27	0.179	0.222	1000	5761	tags=45%, list=11%, signal=51%
GO_TISSUE_REGENERATION	50	0.45	1.27	0.115	0.222	1000	10913	tags=40%, list=20%, signal=50%
GO_MEIOSIS_I	84	0.42	1.27	0.080	0.222	1000	11093	tags=37%, list=20%, signal=46%
GO_NEGATIVE_REGULATION_OF_TYPE_2_IMMUNE_RESPONSE	10	0.63	1.27	0.165	0.222	1000	8911	tags=40%, list=16%, signal=48%
GO_EMBRYONIC_CAMERA_TYPE_EYE_DEVELOPMENT	35	0.48	1.27	0.113	0.222	1000	9767	tags=40%, list=18%, signal=49%
GO_IRON_ION_HOMEOSTASIS	69	0.43	1.27	0.097	0.222	1000	11708	tags=42%, list=22%, signal=54%
GO_REGULATION_OF_ADENYLATE_CYCLASE_ACTIVITY	69	0.43	1.27	0.093	0.222	1000	9319	tags=38%, list=17%, signal=45%
GO_REGULATION_OF_PROSTAGLANDIN_SECRETION	13	0.58	1.27	0.151	0.225	1000	8480	tags=46%, list=16%, signal=55%
GO_REGULATION_OF_NEURON_APOPTOTIC_PROCESS	190	0.38	1.27	0.046	0.225	1000	10342	tags=34%, list=19%, signal=41%
GO_EPITHELIAL_STRUCTURE_MAINTENANCE	21	0.52	1.27	0.154	0.227	1000	10415	tags=52%, list=19%, signal=65%
GO_CELLULAR_RESPONSE_TO_EXTERNAL_STIMULUS	260	0.38	1.27	0.028	0.227	1000	8250	tags=28%, list=15%, signal=32%
GO_NECROPTOTIC_PROCESS	21	0.53	1.27	0.144	0.227	1000	8915	tags=48%, list=16%, signal=57%
GO_ACTIVATION_OF_NF_KAPPAB_INDUCING_KINASE_ACTIVITY	17	0.55	1.27	0.168	0.227	1000	12158	tags=65%, list=22%, signal=83%
GO_CELLULAR_RESPONSE_TO_CARBOHYDRATE_STIMULUS	73	0.43	1.27	0.077	0.228	1000	13484	tags=40%, list=25%, signal=53%
GO_NITRIC_OXIDE_METABOLIC_PROCESS	15	0.56	1.27	0.183	0.228	1000	5610	tags=33%, list=10%, signal=37%
GO_POSITIVE_REGULATION_OF_STEROID_BIOSYNTHETIC_PROCESS	13	0.59	1.27	0.166	0.228	1000	11157	tags=62%, list=21%, signal=77%
GO_RESPONSE_TO_EPIDERMAL_GROWTH_FACTOR	29	0.49	1.27	0.149	0.228	1000	10415	tags=45%, list=19%, signal=55%
GO_CELLULAR_RESPONSE_TO_INTERLEUKIN_6	22	0.52	1.27	0.146	0.229	1000	3735	tags=32%, list=7%, signal=34%
GO_SIGNAL_TRANSDUCTION_IN_RESPONSE_TO_DNA_DAMAGE	94	0.41	1.27	0.087	0.229	1000	9448	tags=31%, list=17%, signal=37%
GO_LIPID_LOCALIZATION	260	0.38	1.27	0.025	0.229	1000	10599	tags=37%, list=20%, signal=45%
GO_POSITIVE_REGULATION_OF_SYNAPTIC_TRANSMISSION	109	0.41	1.27	0.074	0.229	1000	11494	tags=39%, list=21%, signal=50%
GO_NEGATIVE_REGULATION_OF_NEURON_DIFFERENTIATION	188	0.39	1.27	0.040	0.229	1000	12269	tags=38%, list=23%, signal=49%
GO_REGULATION_OF_HISTONE_DEACETYLATION	24	0.50	1.26	0.159	0.231	1000	13098	tags=46%, list=24%, signal=60%
GO_CELLULAR_RESPONSE_TO_INTERLEUKIN_4	25	0.51	1.26	0.158	0.231	1000	9431	tags=48%, list=17%, signal=58%
GO_ANATOMICAL_STRUCTURE_HOMEOSTASIS	284	0.38	1.26	0.027	0.231	1000	10415	tags=32%, list=19%, signal=39%
GO_GLUCOCORTICOID_METABOLIC_PROCESS	16	0.55	1.26	0.169	0.231	1000	10887	tags=44%, list=20%, signal=55%
GO_CANONICAL_WNT_SIGNALING_PATHWAY	94	0.41	1.26	0.080	0.231	1000	5310	tags=23%, list=10%, signal=26%
GO_NEGATIVE_REGULATION_OF_CELL_PROJECTION_ORGANIZATION	142	0.39	1.26	0.063	0.232	1000	9710	tags=31%, list=18%, signal=38%
GO_REGULATION_OF_MESODERM_DEVELOPMENT	15	0.56	1.26	0.167	0.233	1000	3364	tags=33%, list=6%, signal=36%
GO_POSITIVE_REGULATION_OF_DNA_BIOSYNTHETIC_PROCESS	58	0.44	1.26	0.119	0.233	1000	8015	tags=29%, list=15%, signal=34%
GO_JNK_CASCADE	80	0.42	1.26	0.104	0.233	1000	11496	tags=36%, list=21%, signal=46%
GO_BASEMENT_MEMBRANE_ORGANIZATION	11	0.60	1.26	0.190	0.233	1000	14266	tags=64%, list=26%, signal=86%
GO_REGULATION_OF_RETINOIC_ACID_RECEPTOR_SIGNALING_PATHWAY	33	0.48	1.26	0.130	0.233	1000	18403	tags=45%, list=34%, signal=69%
GO_NEGATIVE_REGULATION_OF_ESTABLISHMENT_OF_PROTEIN_LOCALIZATION	203	0.38	1.26	0.044	0.233	1000	7450	tags=27%, list=14%, signal=31%
GO_CORPUS_CALLOSUM_DEVELOPMENT	11	0.61	1.26	0.187	0.233	1000	7297	tags=36%, list=13%, signal=42%
GO_STEROL_METABOLIC_PROCESS	122	0.40	1.26	0.064	0.233	1000	8010	tags=30%, list=15%, signal=35%
GO_NEGATIVE_REGULATION_OF_STAT_CASCADE	44	0.45	1.26	0.127	0.234	1000	8574	tags=32%, list=16%, signal=38%
GO_SPINAL_CORD_PATTERNING	24	0.50	1.26	0.132	0.234	1000	9597	tags=42%, list=18%, signal=51%
GO_NEGATIVE_REGULATION_OF_SMOOTH_MUSCLE_CELL_PROLIFERATION	35	0.47	1.26	0.130	0.234	1000	12243	tags=51%, list=23%, signal=66%
GO_REGULATION_OF_GLIAL_CELL_PROLIFERATION	21	0.53	1.26	0.168	0.234	1000	11034	tags=48%, list=20%, signal=60%
GO_POSITIVE_REGULATION_OF_NATURAL_KILLER_CELL_MEDIATED_IMMUNITY	20	0.53	1.26	0.155	0.235	1000	14740	tags=65%, list=27%, signal=89%
GO_NOTCH_RECEPTOR_PROCESSING	16	0.56	1.26	0.166	0.235	1000	6979	tags=31%, list=13%, signal=36%
GO_DETECTION_OF_TEMPERATURE_STIMULUS	16	0.55	1.26	0.174	0.235	1000	6178	tags=38%, list=11%, signal=42%
GO_NEGATIVE_REGULATION_OF_FIBROBLAST_PROLIFERATION	27	0.49	1.26	0.148	0.235	1000	11034	tags=48%, list=20%, signal=60%
GO_REGULATION_OF_CERAMIDE_BIOSYNTHETIC_PROCESS	11	0.61	1.26	0.178	0.235	1000	12148	tags=55%, list=22%, signal=70%
GO_CELLULAR_RESPONSE_TO_CALCIUM_ION	47	0.44	1.26	0.118	0.235	1000	10853	tags=47%, list=20%, signal=58%
GO_RESPONSE_TO_AMINO_ACID	108	0.40	1.26	0.086	0.235	1000	5892	tags=25%, list=11%, signal=28%
GO_FOREBRAIN_NEURON_DEVELOPMENT	34	0.47	1.26	0.128	0.236	1000	13694	tags=47%, list=25%, signal=63%
GO_POSITIVE_REGULATION_OF_INTRACELLULAR_PROTEIN_TRANSPORT	249	0.38	1.26	0.038	0.236	1000	10304	tags=30%, list=19%, signal=37%
GO_RETINA_HOMEOSTASIS	71	0.43	1.26	0.111	0.236	1000	15575	tags=49%, list=29%, signal=69%
GO_GLUCOCORTICOID_BIOSYNTHETIC_PROCESS	11	0.61	1.26	0.176	0.236	1000	10887	tags=55%, list=20%, signal=68%
GO_ISOPRENOID_METABOLIC_PROCESS	123	0.40	1.26	0.066	0.236	1000	9904	tags=36%, list=18%, signal=44%
GO_ESTABLISHMENT_OF_ENDOTHELIAL_BARRIER	30	0.49	1.26	0.147	0.236	1000	8498	tags=33%, list=16%, signal=39%
GO_HEPATICOBILIARY_SYSTEM_DEVELOPMENT	126	0.40	1.26	0.068	0.237	1000	6370	tags=26%, list=12%, signal=30%
GO_POSITIVE_REGULATION_OF_NEURON_DIFFERENTIATION	301	0.37	1.26	0.028	0.237	1000	8180	tags=28%, list=15%, signal=33%
GO_INDOLALKYLAMINE_METABOLIC_PROCESS	17	0.55	1.26	0.175	0.239	1000	4740	tags=29%, list=9%, signal=32%
GO_SYNAPSE_ASSEMBLY	69	0.42	1.26	0.114	0.239	1000	11031	tags=36%, list=20%, signal=45%
GO_RESPONSE_TO_GAMMA_RADIATION	50	0.44	1.26	0.130	0.239	1000	12906	tags=44%, list=24%, signal=58%
GO_POSITIVE_REGULATION_OF_EMBRYONIC_DEVELOPMENT	32	0.48	1.25	0.136	0.240	1000	7793	tags=38%, list=14%, signal=44%
GO_MALE_MEIOSIS	34	0.47	1.25	0.157	0.240	1000	10245	tags=50%, list=19%, signal=62%
GO_CELLULAR_RESPONSE_TO_PROSTAGLANDIN_STIMULUS	24	0.51	1.25	0.168	0.240	1000	7445	tags=46%, list=14%, signal=53%
GO_MORPHOGENESIS_OF_AN_EPITHELIAL_FOLD	15	0.55	1.25	0.189	0.240	1000	11154	tags=53%, list=21%, signal=67%
GO_CORONARY_VASCULATURE_DEVELOPMENT	36	0.47	1.25	0.130	0.241	1000	6377	tags=28%, list=12%, signal=31%
GO_POSITIVE_REGULATION_OF_P38MAPK_CASCADE	14	0.57	1.25	0.176	0.241	1000	10617	tags=36%, list=20%, signal=44%
GO_CELLULAR_RESPONSE_TO_EPIDERMAL_GROWTH_FACTOR_STIMULUS	24	0.50	1.25	0.168	0.241	1000	15052	tags=58%, list=28%, signal=81%
GO_MESODERMAL_CELL_FATE_COMMITMENT	13	0.56	1.25	0.164	0.241	1000	7994	tags=46%, list=15%, signal=54%
GO_T_CELL_HOMEOSTASIS	34	0.47	1.25	0.153	0.241	1000	11341	tags=38%, list=21%, signal=48%
GO_RESPONSE_TO_DRUG	425	0.37	1.25	0.015	0.242	1000	9390	tags=31%, list=17%, signal=37%
GO_CELL_MORPHOGENESIS_INVOLVED_IN_NEURON_DIFFERENTIATION	365	0.37	1.25	0.013	0.242	1000	13246	tags=40%, list=24%, signal=52%
GO_RESPONSE_TO_NITRIC_OXIDE	21	0.53	1.25	0.170	0.243	1000	12158	tags=57%, list=22%, signal=74%
GO_SECONDARY_METABOLIC_PROCESS	48	0.45	1.25	0.127	0.243	1000	10933	tags=40%, list=20%, signal=50%
GO_AROMATIC_AMINO_ACID_FAMILY_CATABOLIC_PROCESS	20	0.52	1.25	0.156	0.243	1000	8997	tags=40%, list=17%, signal=48%
GO_REGULATION_OF_CALCIUM_ION_TRANSPORT	206	0.38	1.25	0.050	0.243	1000	11619	tags=39%, list=21%, signal=50%
GO_REGULATION_OF_ANOIKIS	24	0.50	1.25	0.161	0.243	1000	11760	tags=46%, list=22%, signal=58%
GO_MESENCHYMAL_CELL_PROLIFERATION	13	0.59	1.25	0.180	0.243	1000	8805	tags=46%, list=16%, signal=55%
GO_POSITIVE_REGULATION_OF_INNATE_IMMUNE_RESPONSE	244	0.38	1.25	0.034	0.244	1000	12366	tags=38%, list=23%, signal=49%
GO_METANEPHRIC_MESENCHYME_DEVELOPMENT	14	0.57	1.25	0.189	0.243	1000	7757	tags=50%, list=14%, signal=58%
GO_DNA_REPLICATION_CHECKPOINT	14	0.56	1.25	0.160	0.243	1000	6845	tags=43%, list=13%, signal=49%
GO_POSITIVE_REGULATION_OF_MYOBLAST_DIFFERENTIATION	22	0.51	1.25	0.147	0.243	1000	7239	tags=36%, list=13%, signal=42%
GO_COLLECTING_DUCT_DEVELOPMENT	12	0.59	1.25	0.205	0.244	1000	1751	tags=33%, list=3%, signal=34%
GO_NEGATIVE_REGULATION_OF_DENDRITE_DEVELOPMENT	27	0.49	1.25	0.150	0.244	1000	6583	tags=30%, list=12%, signal=34%
GO_MULTICELLULAR_ORGANISMAL_WATER_HOMEOSTASIS	58	0.43	1.25	0.120	0.245	1000	8763	tags=40%, list=16%, signal=47%
GO_REGULATION_OF_VESICLE_MEDIATED_TRANSPORT	459	0.37	1.25	0.009	0.245	1000	10074	tags=31%, list=19%, signal=38%
GO_NEGATIVE_REGULATION_OF_INTRINSIC_APOPTOTIC_SIGNALING_PATHWAY_IN_RESPONSE_TO_DNA_DAMAGE	25	0.50	1.25	0.165	0.245	1000	5310	tags=32%, list=10%, signal=35%
GO_REGULATION_OF_MEMBRANE_LIPID_METABOLIC_PROCESS	13	0.57	1.25	0.203	0.245	1000	12148	tags=46%, list=22%, signal=59%
GO_CELLULAR_RESPONSE_TO_HEAT	35	0.47	1.25	0.157	0.245	1000	5625	tags=31%, list=10%, signal=35%
GO_REGULATION_OF_CHOLESTEROL_EFFLUX	20	0.52	1.25	0.171	0.245	1000	11530	tags=50%, list=21%, signal=63%
GO_REGULATION_OF_NEURONAL_SYNAPTIC_PLASTICITY	46	0.46	1.25	0.127	0.245	1000	9079	tags=33%, list=17%, signal=39%
GO_INTRINSIC_APOPTOTIC_SIGNALING_PATHWAY_BY_P53_CLASS_MEDIATOR	52	0.44	1.25	0.138	0.246	1000	8918	tags=38%, list=16%, signal=46%
GO_RESPONSE_TO_CALCIUM_ION	113	0.40	1.25	0.092	0.246	1000	7611	tags=33%, list=14%, signal=38%
GO_FEEDING_BEHAVIOR	91	0.40	1.25	0.106	0.246	1000	7860	tags=31%, list=14%, signal=36%
GO_DETECTION_OF_MECHANICAL_STIMULUS_INVOLVED_IN_SENSORY_PERCEPTION_OF_SOUND	12	0.58	1.25	0.192	0.245	1000	14451	tags=67%, list=27%, signal=91%
GO_IRON_ION_IMPORT	12	0.59	1.25	0.203	0.246	1000	4384	tags=33%, list=8%, signal=36%
GO_THYMUS_DEVELOPMENT	47	0.44	1.25	0.145	0.246	1000	8015	tags=30%, list=15%, signal=35%
GO_POSITIVE_REGULATION_OF_ANION_TRANSPORT	58	0.43	1.25	0.132	0.247	1000	11106	tags=41%, list=20%, signal=52%
GO_RESPONSE_TO_OSMOTIC_STRESS	62	0.42	1.25	0.102	0.247	1000	10857	tags=39%, list=20%, signal=48%
GO_CELLULAR_RESPONSE_TO_UV	65	0.42	1.25	0.121	0.247	1000	12069	tags=35%, list=22%, signal=45%
GO_FATTY_ACID_BIOSYNTHETIC_PROCESS	109	0.40	1.25	0.104	0.248	1000	12004	tags=42%, list=22%, signal=54%
GO_REGULATION_OF_HORMONE_METABOLIC_PROCESS	26	0.49	1.25	0.167	0.248	1000	10887	tags=46%, list=20%, signal=58%
GO_RESPONSE_TO_AMMONIUM_ION	50	0.44	1.25	0.140	0.248	1000	11577	tags=44%, list=21%, signal=56%
GO_REGULATION_OF_STEROID_METABOLIC_PROCESS	72	0.42	1.25	0.131	0.249	1000	11157	tags=40%, list=21%, signal=51%
GO_RESPONSE_TO_INTERLEUKIN_6	26	0.49	1.25	0.160	0.249	1000	3735	tags=31%, list=7%, signal=33%
GO_NEGATIVE_REGULATION_OF_SUBSTRATE_ADHESION_DEPENDENT_CELL_SPREADING	12	0.59	1.25	0.193	0.249	1000	11096	tags=67%, list=20%, signal=84%
GO_INNER_EAR_MORPHOGENESIS	92	0.41	1.24	0.086	0.249	1000	12364	tags=39%, list=23%, signal=51%
GO_MEMBRANE_LIPID_CATABOLIC_PROCESS	24	0.50	1.24	0.169	0.250	1000	9302	tags=38%, list=17%, signal=45%
GO_RESPONSE_TO_LEPTIN	20	0.53	1.24	0.183	0.250	1000	5753	tags=35%, list=11%, signal=39%
GO_NEGATIVE_REGULATION_OF_TRANSCRIPTION_REGULATORY_REGION_DNA_BINDING	17	0.54	1.24	0.185	0.250	1000	3632	tags=29%, list=7%, signal=32%
GO_CELL_CELL_ADHESION_VIA_PLASMA_MEMBRANE_ADHESION_MOLECULES	199	0.38	1.24	0.050	0.250	1000	12267	tags=45%, list=23%, signal=58%
GO_AMINO_SUGAR_CATABOLIC_PROCESS	13	0.57	1.24	0.178	0.250	1000	12851	tags=62%, list=24%, signal=81%
GO_REGULATION_OF_MEIOTIC_CELL_CYCLE	40	0.45	1.24	0.141	0.250	1000	7300	tags=33%, list=13%, signal=38%
GO_NEGATIVE_REGULATION_OF_SERINE_TYPE_PEPTIDASE_ACTIVITY	11	0.59	1.24	0.220	0.251	1000	8447	tags=45%, list=16%, signal=54%
GO_ADAPTATION_OF_SIGNALING_PATHWAY	21	0.51	1.24	0.174	0.251	1000	14026	tags=57%, list=26%, signal=77%
GO_PRIMARY_ALCOHOL_METABOLIC_PROCESS	47	0.44	1.24	0.133	0.251	1000	11965	tags=47%, list=22%, signal=60%
GO_POSITIVE_REGULATION_OF_PROTEIN_ACETYLATION	36	0.46	1.24	0.156	0.252	1000	10306	tags=42%, list=19%, signal=51%
GO_POSITIVE_REGULATION_OF_MUSCLE_TISSUE_DEVELOPMENT	56	0.43	1.24	0.128	0.252	1000	6370	tags=29%, list=12%, signal=32%
GO_PHOTOPERIODISM	24	0.51	1.24	0.174	0.252	1000	8918	tags=33%, list=16%, signal=40%
GO_SPERM_MOTILITY	43	0.45	1.24	0.138	0.253	1000	9126	tags=37%, list=17%, signal=45%
GO_REGULATION_OF_INTERLEUKIN_6_BIOSYNTHETIC_PROCESS	16	0.54	1.24	0.205	0.254	1000	9475	tags=50%, list=17%, signal=61%
GO_REGULATION_OF_NEURON_PROJECTION_REGENERATION	20	0.52	1.24	0.175	0.254	1000	10339	tags=35%, list=19%, signal=43%
GO_REGULATION_OF_RENAL_SODIUM_EXCRETION	24	0.50	1.24	0.161	0.254	1000	10893	tags=58%, list=20%, signal=73%
GO_POSITIVE_REGULATION_OF_ADHERENS_JUNCTION_ORGANIZATION	21	0.51	1.24	0.184	0.254	1000	9242	tags=43%, list=17%, signal=52%
GO_PARAXIAL_MESODERM_DEVELOPMENT	16	0.54	1.24	0.178	0.255	1000	2421	tags=25%, list=4%, signal=26%
GO_POSITIVE_REGULATION_OF_LIPID_CATABOLIC_PROCESS	25	0.49	1.24	0.172	0.256	1000	5468	tags=28%, list=10%, signal=31%
GO_RIBONUCLEOSIDE_CATABOLIC_PROCESS	25	0.49	1.24	0.150	0.257	1000	3687	tags=36%, list=7%, signal=39%
GO_CELL_SUBSTRATE_JUNCTION_ASSEMBLY	40	0.45	1.24	0.142	0.257	1000	11497	tags=48%, list=21%, signal=60%
GO_POSITIVE_REGULATION_OF_INTERLEUKIN_2_BIOSYNTHETIC_PROCESS	12	0.58	1.24	0.197	0.258	1000	14740	tags=75%, list=27%, signal=103%
GO_DICARBOXYLIC_ACID_TRANSPORT	71	0.41	1.24	0.113	0.258	1000	10342	tags=35%, list=19%, signal=43%
GO_REGULATION_OF_PROTEIN_BINDING	167	0.38	1.24	0.072	0.259	1000	10131	tags=31%, list=19%, signal=38%
GO_RESPONSE_TO_ACETYLCHOLINE	18	0.53	1.24	0.172	0.259	1000	9274	tags=44%, list=17%, signal=54%
GO_NEGATIVE_REGULATION_OF_DENDRITE_MORPHOGENESIS	15	0.55	1.24	0.181	0.259	1000	9710	tags=47%, list=18%, signal=57%
GO_NEGATIVE_REGULATION_OF_RESPONSE_TO_BIOTIC_STIMULUS	29	0.48	1.24	0.168	0.260	1000	6004	tags=31%, list=11%, signal=35%
GO_CAMERA_TYPE_EYE_MORPHOGENESIS	100	0.40	1.24	0.094	0.260	1000	12381	tags=37%, list=23%, signal=48%
GO_NEGATIVE_REGULATION_OF_MUSCLE_TISSUE_DEVELOPMENT	35	0.46	1.24	0.159	0.260	1000	12432	tags=49%, list=23%, signal=63%
GO_REGULATION_OF_RESPONSE_TO_TUMOR_CELL	12	0.58	1.24	0.210	0.261	1000	12267	tags=67%, list=23%, signal=86%
GO_NEGATIVE_REGULATION_OF_SMOOTH_MUSCLE_CONTRACTION	15	0.54	1.24	0.211	0.261	1000	5736	tags=47%, list=11%, signal=52%
GO_REGULATION_OF_EXTRACELLULAR_MATRIX_ORGANIZATION	28	0.48	1.24	0.175	0.260	1000	12233	tags=57%, list=23%, signal=74%
GO_REGULATION_OF_DNA_DEPENDENT_DNA_REPLICATION	40	0.45	1.24	0.170	0.260	1000	5750	tags=25%, list=11%, signal=28%
GO_CELLULAR_RESPONSE_TO_GONADOTROPIN_STIMULUS	14	0.56	1.24	0.190	0.260	1000	10887	tags=43%, list=20%, signal=54%
GO_HEART_MORPHOGENESIS	211	0.38	1.24	0.050	0.260	1000	9597	tags=34%, list=18%, signal=41%
GO_REGULATION_OF_PROTEIN_TARGETING	298	0.37	1.23	0.035	0.260	1000	10708	tags=31%, list=20%, signal=38%
GO_RENAL_FILTRATION	12	0.59	1.23	0.211	0.260	1000	16039	tags=75%, list=30%, signal=106%
GO_REGULATION_OF_POLYSACCHARIDE_METABOLIC_PROCESS	42	0.45	1.23	0.132	0.261	1000	6517	tags=31%, list=12%, signal=35%
GO_NEGATIVE_REGULATION_OF_STEROL_TRANSPORT	12	0.56	1.23	0.214	0.261	1000	5468	tags=42%, list=10%, signal=46%
GO_PHOSPHOLIPASE_C_ACTIVATING_G_PROTEIN_COUPLED_RECEPTOR_SIGNALING_PATHWAY	83	0.41	1.23	0.114	0.263	1000	11343	tags=43%, list=21%, signal=55%
GO_ENDOCRINE_PANCREAS_DEVELOPMENT	40	0.45	1.23	0.155	0.264	1000	13699	tags=45%, list=25%, signal=60%
GO_NITRIC_OXIDE_MEDIATED_SIGNAL_TRANSDUCTION	19	0.52	1.23	0.187	0.266	1000	6209	tags=32%, list=11%, signal=36%
GO_DETECTION_OF_VISIBLE_LIGHT	44	0.44	1.23	0.146	0.267	1000	15405	tags=55%, list=28%, signal=76%
GO_RESPONSE_TO_PEPTIDE	396	0.36	1.23	0.029	0.267	1000	10867	tags=34%, list=20%, signal=42%
GO_POSITIVE_REGULATION_OF_PROTEIN_DEACETYLATION	18	0.53	1.23	0.202	0.267	1000	11400	tags=44%, list=21%, signal=56%
GO_REGULATION_OF_CATECHOLAMINE_SECRETION	43	0.44	1.23	0.153	0.267	1000	8730	tags=40%, list=16%, signal=47%
GO_RESPONSE_TO_AMPHETAMINE	30	0.47	1.23	0.168	0.267	1000	5650	tags=23%, list=10%, signal=26%
GO_SMALL_GTPASE_MEDIATED_SIGNAL_TRANSDUCTION	347	0.37	1.23	0.030	0.267	1000	13271	tags=39%, list=24%, signal=52%
GO_LIPID_TRANSLOCATION	21	0.50	1.23	0.178	0.268	1000	8271	tags=38%, list=15%, signal=45%
GO_RESPONSE_TO_NICOTINE	51	0.44	1.23	0.144	0.268	1000	11407	tags=41%, list=21%, signal=52%
GO_RESPONSE_TO_CARBOHYDRATE	164	0.38	1.23	0.063	0.268	1000	12269	tags=32%, list=23%, signal=42%
GO_REGULATION_OF_CYTOSKELETON_ORGANIZATION	490	0.36	1.23	0.017	0.268	1000	10896	tags=33%, list=20%, signal=40%
GO_REGULATION_OF_CELL_AGING	33	0.46	1.23	0.149	0.268	1000	8480	tags=27%, list=16%, signal=32%
GO_MODULATION_BY_HOST_OF_VIRAL_PROCESS	18	0.52	1.23	0.193	0.268	1000	8245	tags=39%, list=15%, signal=46%
GO_NEGATIVE_REGULATION_OF_RETINOIC_ACID_RECEPTOR_SIGNALING_PATHWAY	27	0.48	1.23	0.195	0.268	1000	17624	tags=44%, list=32%, signal=66%
GO_DNA_DAMAGE_RESPONSE_SIGNAL_TRANSDUCTION_RESULTING_IN_TRANSCRIPTION	15	0.55	1.23	0.193	0.269	1000	8918	tags=47%, list=16%, signal=56%
GO_REGULATION_OF_GLUCOSE_IMPORT	58	0.42	1.23	0.146	0.269	1000	6679	tags=29%, list=12%, signal=33%
GO_LEARNING	129	0.39	1.23	0.087	0.269	1000	11370	tags=36%, list=21%, signal=46%
GO_REGULATION_OF_ADHERENS_JUNCTION_ORGANIZATION	49	0.44	1.23	0.158	0.270	1000	9242	tags=35%, list=17%, signal=42%
GO_MALE_GAMETE_GENERATION	455	0.36	1.23	0.022	0.270	1000	11781	tags=32%, list=22%, signal=40%
GO_REGULATION_OF_PEPTIDYL_SERINE_PHOSPHORYLATION	115	0.39	1.23	0.108	0.271	1000	8480	tags=26%, list=16%, signal=31%
GO_COGNITION	247	0.37	1.23	0.050	0.271	1000	11370	tags=34%, list=21%, signal=43%
GO_NEGATIVE_REGULATION_OF_NEURON_APOPTOTIC_PROCESS	134	0.38	1.23	0.095	0.273	1000	10342	tags=36%, list=19%, signal=44%
GO_REPRODUCTIVE_BEHAVIOR	28	0.48	1.23	0.170	0.272	1000	4329	tags=21%, list=8%, signal=23%
GO_NEURONAL_STEM_CELL_DIVISION	13	0.55	1.23	0.220	0.272	1000	13246	tags=62%, list=24%, signal=81%
GO_CELLULAR_RESPONSE_TO_INORGANIC_SUBSTANCE	152	0.38	1.22	0.074	0.273	1000	11118	tags=37%, list=20%, signal=46%
GO_NEURAL_PRECURSOR_CELL_PROLIFERATION	70	0.42	1.22	0.133	0.273	1000	13694	tags=43%, list=25%, signal=57%
GO_REGULATION_OF_HOMEOSTATIC_PROCESS	441	0.36	1.22	0.025	0.274	1000	10171	tags=33%, list=19%, signal=40%
GO_CELLULAR_RESPONSE_TO_EXTRACELLULAR_STIMULUS	184	0.37	1.22	0.087	0.275	1000	6465	tags=23%, list=12%, signal=26%
GO_SENSORY_PERCEPTION_OF_LIGHT_STIMULUS	212	0.37	1.22	0.070	0.277	1000	9235	tags=30%, list=17%, signal=36%
GO_CHROMOSOME_ORGANIZATION_INVOLVED_IN_MEIOTIC_CELL_CYCLE	48	0.44	1.22	0.153	0.278	1000	7803	tags=29%, list=14%, signal=34%
GO_OLFACTORY_LOBE_DEVELOPMENT	36	0.46	1.22	0.173	0.278	1000	13694	tags=58%, list=25%, signal=78%
GO_INTERACTION_WITH_HOST	132	0.38	1.22	0.099	0.278	1000	10246	tags=37%, list=19%, signal=46%
GO_POSITIVE_REGULATION_OF_CELLULAR_PROTEIN_LOCALIZATION	350	0.36	1.22	0.041	0.279	1000	10304	tags=29%, list=19%, signal=36%
GO_DOPAMINE_METABOLIC_PROCESS	25	0.49	1.22	0.172	0.279	1000	3386	tags=28%, list=6%, signal=30%
GO_REGULATION_OF_FEEDING_BEHAVIOR	22	0.50	1.22	0.189	0.279	1000	7148	tags=32%, list=13%, signal=37%
GO_BILE_ACID_BIOSYNTHETIC_PROCESS	20	0.51	1.22	0.194	0.279	1000	6175	tags=40%, list=11%, signal=45%
GO_BLOOD_COAGULATION_INTRINSIC_PATHWAY	17	0.52	1.22	0.210	0.279	1000	11113	tags=41%, list=20%, signal=52%
GO_POSITIVE_REGULATION_OF_ALCOHOL_BIOSYNTHETIC_PROCESS	22	0.49	1.22	0.188	0.279	1000	11529	tags=55%, list=21%, signal=69%
GO_CELLULAR_RESPONSE_TO_ESTROGEN_STIMULUS	39	0.45	1.22	0.164	0.279	1000	10340	tags=36%, list=19%, signal=44%
GO_POSITIVE_REGULATION_OF_CELL_CYCLE_G1_S_PHASE_TRANSITION	28	0.47	1.22	0.188	0.279	1000	5164	tags=29%, list=10%, signal=32%
GO_ACTIVATION_OF_GTPASE_ACTIVITY	75	0.41	1.22	0.139	0.281	1000	8400	tags=31%, list=15%, signal=36%
GO_REGULATION_OF_PROTEIN_DEACETYLATION	33	0.46	1.22	0.179	0.281	1000	11400	tags=42%, list=21%, signal=54%
GO_RESPONSE_TO_ZINC_ION	55	0.42	1.22	0.149	0.280	1000	14008	tags=42%, list=26%, signal=56%
GO_REGULATION_OF_DNA_METABOLIC_PROCESS	331	0.36	1.22	0.040	0.283	1000	10611	tags=28%, list=20%, signal=35%
GO_ORGANOPHOSPHATE_ESTER_TRANSPORT	88	0.40	1.22	0.144	0.283	1000	11485	tags=36%, list=21%, signal=46%
GO_REGULATION_OF_NITRIC_OXIDE_SYNTHASE_BIOSYNTHETIC_PROCESS	18	0.52	1.22	0.210	0.284	1000	9579	tags=56%, list=18%, signal=67%
GO_LYMPHANGIOGENESIS	11	0.58	1.22	0.222	0.285	1000	3200	tags=36%, list=6%, signal=39%
GO_REGULATION_OF_CELLULAR_SENESCENCE	26	0.48	1.22	0.182	0.285	1000	7517	tags=27%, list=14%, signal=31%
GO_NEGATIVE_REGULATION_OF_NEURON_DEATH	169	0.38	1.21	0.098	0.286	1000	10342	tags=34%, list=19%, signal=42%
GO_NEGATIVE_REGULATION_OF_PROTEIN_COMPLEX_DISASSEMBLY	164	0.37	1.21	0.088	0.287	1000	9739	tags=30%, list=18%, signal=37%
GO_DEVELOPMENTAL_GROWTH	327	0.36	1.21	0.045	0.287	1000	10415	tags=31%, list=19%, signal=38%
GO_RESPONSE_TO_GONADOTROPIN	26	0.48	1.21	0.191	0.287	1000	8905	tags=38%, list=16%, signal=46%
GO_NEURON_PROJECTION_REGENERATION	32	0.46	1.21	0.179	0.288	1000	5639	tags=34%, list=10%, signal=38%
GO_NEGATIVE_REGULATION_OF_CYCLIC_NUCLEOTIDE_METABOLIC_PROCESS	42	0.44	1.21	0.184	0.290	1000	10893	tags=43%, list=20%, signal=54%
GO_ROSTROCAUDAL_NEURAL_TUBE_PATTERNING	12	0.57	1.21	0.245	0.292	1000	6645	tags=25%, list=12%, signal=28%
GO_POSITIVE_REGULATION_OF_MUSCLE_CONTRACTION	43	0.44	1.21	0.165	0.292	1000	6789	tags=37%, list=12%, signal=42%
GO_COPULATION	17	0.52	1.21	0.217	0.294	1000	4347	tags=29%, list=8%, signal=32%
GO_KERATAN_SULFATE_METABOLIC_PROCESS	33	0.46	1.21	0.179	0.295	1000	8466	tags=30%, list=16%, signal=36%
GO_NEGATIVE_REGULATION_OF_REACTIVE_OXYGEN_SPECIES_BIOSYNTHETIC_PROCESS	16	0.54	1.21	0.206	0.295	1000	2690	tags=31%, list=5%, signal=33%
GO_SULFATE_TRANSPORT	14	0.55	1.21	0.224	0.296	1000	7583	tags=36%, list=14%, signal=41%
GO_REGULATION_OF_EXIT_FROM_MITOSIS	15	0.54	1.21	0.223	0.296	1000	14819	tags=60%, list=27%, signal=82%
GO_VASCULAR_SMOOTH_MUSCLE_CELL_DIFFERENTIATION	13	0.55	1.21	0.226	0.296	1000	6370	tags=38%, list=12%, signal=44%
GO_POSITIVE_REGULATION_OF_GLUCOSE_TRANSPORT	41	0.44	1.21	0.181	0.298	1000	6679	tags=32%, list=12%, signal=36%
GO_POSITIVE_REGULATION_OF_FATTY_ACID_METABOLIC_PROCESS	33	0.46	1.21	0.202	0.299	1000	5468	tags=30%, list=10%, signal=34%
GO_GLYCOSYL_COMPOUND_CATABOLIC_PROCESS	41	0.44	1.21	0.174	0.299	1000	10857	tags=44%, list=20%, signal=55%
GO_PHENOL_CONTAINING_COMPOUND_METABOLIC_PROCESS	80	0.40	1.21	0.156	0.299	1000	13732	tags=46%, list=25%, signal=62%
GO_REGULATION_OF_GLOMERULAR_FILTRATION	12	0.57	1.21	0.233	0.298	1000	6147	tags=42%, list=11%, signal=47%
GO_POSITIVE_REGULATION_OF_RESPONSE_TO_CYTOKINE_STIMULUS	32	0.46	1.21	0.192	0.298	1000	12596	tags=50%, list=23%, signal=65%
GO_CARDIAC_SEPTUM_DEVELOPMENT	84	0.40	1.21	0.145	0.298	1000	6645	tags=30%, list=12%, signal=34%
GO_SOMATIC_STEM_CELL_POPULATION_MAINTENANCE	66	0.41	1.21	0.149	0.298	1000	11154	tags=38%, list=21%, signal=48%
GO_REGULATION_OF_FATTY_ACID_BIOSYNTHETIC_PROCESS	35	0.45	1.21	0.180	0.298	1000	6054	tags=34%, list=11%, signal=39%
GO_POSITIVE_REGULATION_OF_GLYCOGEN_METABOLIC_PROCESS	17	0.51	1.21	0.225	0.298	1000	2128	tags=24%, list=4%, signal=24%
GO_MUSCLE_ORGAN_DEVELOPMENT	268	0.36	1.21	0.071	0.298	1000	8471	tags=31%, list=16%, signal=36%
GO_ALCOHOL_METABOLIC_PROCESS	346	0.36	1.21	0.051	0.299	1000	11825	tags=36%, list=22%, signal=46%
GO_NEGATIVE_REGULATION_OF_CELL_AGING	17	0.51	1.21	0.220	0.299	1000	8480	tags=29%, list=16%, signal=35%
GO_POSITIVE_REGULATION_OF_GUANYLATE_CYCLASE_ACTIVITY	11	0.57	1.21	0.233	0.299	1000	10701	tags=64%, list=20%, signal=79%
GO_GLYCOPROTEIN_METABOLIC_PROCESS	345	0.35	1.21	0.052	0.300	1000	11621	tags=34%, list=21%, signal=43%
GO_SUBSTRATE_DEPENDENT_CELL_MIGRATION	27	0.48	1.20	0.187	0.300	1000	5924	tags=26%, list=11%, signal=29%
GO_ANATOMICAL_STRUCTURE_ARRANGEMENT	17	0.53	1.20	0.216	0.301	1000	7666	tags=35%, list=14%, signal=41%
GO_BODY_FLUID_SECRETION	70	0.41	1.20	0.159	0.301	1000	11974	tags=41%, list=22%, signal=53%
GO_NEGATIVE_REGULATION_OF_SIGNAL_TRANSDUCTION_BY_P53_CLASS_MEDIATOR	27	0.47	1.20	0.204	0.301	1000	5310	tags=30%, list=10%, signal=33%
GO_POSITIVE_REGULATION_OF_HUMORAL_IMMUNE_RESPONSE	16	0.53	1.20	0.231	0.301	1000	8149	tags=44%, list=15%, signal=51%
GO_BRANCHING_INVOLVED_IN_LABYRINTHINE_LAYER_MORPHOGENESIS	11	0.57	1.20	0.242	0.302	1000	10131	tags=55%, list=19%, signal=67%
GO_ORGANIC_HYDROXY_COMPOUND_TRANSPORT	150	0.37	1.20	0.105	0.301	1000	12062	tags=41%, list=22%, signal=53%
GO_REGULATION_OF_NEURON_PROJECTION_DEVELOPMENT	402	0.36	1.20	0.037	0.302	1000	10342	tags=31%, list=19%, signal=38%
GO_ANION_TRANSPORT	495	0.35	1.20	0.020	0.302	1000	10602	tags=34%, list=20%, signal=42%
GO_NEGATIVE_REGULATION_OF_PEPTIDYL_TYROSINE_PHOSPHORYLATION	38	0.45	1.20	0.178	0.303	1000	9071	tags=34%, list=17%, signal=41%
GO_ESTABLISHMENT_OF_CELL_POLARITY	86	0.39	1.20	0.151	0.303	1000	10339	tags=33%, list=19%, signal=40%
GO_MEMORY	96	0.39	1.20	0.140	0.304	1000	11255	tags=38%, list=21%, signal=47%
GO_REGULATION_OF_BLOOD_VOLUME_BY_RENIN_ANGIOTENSIN	11	0.58	1.20	0.234	0.304	1000	3885	tags=36%, list=7%, signal=39%
GO_SISTER_CHROMATID_SEGREGATION	170	0.37	1.20	0.097	0.305	1000	12206	tags=33%, list=22%, signal=42%
GO_REGULATION_OF_VASCULAR_ENDOTHELIAL_GROWTH_FACTOR_RECEPTOR_SIGNALING_PATHWAY	27	0.47	1.20	0.202	0.306	1000	10134	tags=48%, list=19%, signal=59%
GO_CELLULAR_RESPONSE_TO_LITHIUM_ION	17	0.51	1.20	0.212	0.306	1000	6495	tags=35%, list=12%, signal=40%
GO_REGULATION_OF_APOPTOTIC_SIGNALING_PATHWAY	355	0.36	1.20	0.048	0.306	1000	12444	tags=35%, list=23%, signal=45%
GO_STRESS_ACTIVATED_PROTEIN_KINASE_SIGNALING_CASCADE	101	0.39	1.20	0.134	0.306	1000	11497	tags=35%, list=21%, signal=44%
GO_REGULATION_OF_GASTRULATION	34	0.45	1.20	0.184	0.306	1000	12154	tags=44%, list=22%, signal=57%
GO_RESPONSE_TO_TOXIC_SUBSTANCE	234	0.36	1.20	0.069	0.308	1000	7339	tags=23%, list=14%, signal=27%
GO_REGULATION_OF_PROTON_TRANSPORT	13	0.56	1.20	0.223	0.308	1000	9948	tags=46%, list=18%, signal=56%
GO_REGULATION_OF_CARDIAC_MUSCLE_CELL_DIFFERENTIATION	19	0.51	1.20	0.225	0.308	1000	5940	tags=37%, list=11%, signal=41%
GO_REGULATION_OF_MUSCLE_CELL_APOPTOTIC_PROCESS	43	0.43	1.20	0.172	0.311	1000	5940	tags=30%, list=11%, signal=34%
GO_MEIOTIC_CELL_CYCLE	179	0.37	1.20	0.105	0.311	1000	11093	tags=35%, list=20%, signal=43%
GO_LYMPHOCYTE_APOPTOTIC_PROCESS	18	0.51	1.20	0.244	0.311	1000	18043	tags=72%, list=33%, signal=108%
GO_POSITIVE_REGULATION_OF_T_CELL_CYTOKINE_PRODUCTION	14	0.53	1.20	0.234	0.313	1000	12158	tags=57%, list=22%, signal=74%
GO_TELENCEPHALON_DEVELOPMENT	227	0.36	1.20	0.092	0.314	1000	11382	tags=37%, list=21%, signal=47%
GO_MITOTIC_SPINDLE_ORGANIZATION	67	0.41	1.19	0.186	0.315	1000	5654	tags=22%, list=10%, signal=25%
GO_G1_DNA_DAMAGE_CHECKPOINT	71	0.40	1.19	0.165	0.318	1000	15671	tags=45%, list=29%, signal=63%
GO_HOMOPHILIC_CELL_ADHESION_VIA_PLASMA_MEMBRANE_ADHESION_MOLECULES	151	0.37	1.19	0.119	0.319	1000	10524	tags=40%, list=19%, signal=49%
GO_PROTEIN_AUTOPHOSPHORYLATION	190	0.36	1.19	0.108	0.319	1000	11496	tags=37%, list=21%, signal=47%
GO_CYCLIC_NUCLEOTIDE_BIOSYNTHETIC_PROCESS	34	0.45	1.19	0.205	0.319	1000	10701	tags=47%, list=20%, signal=59%
GO_REACTIVE_NITROGEN_SPECIES_METABOLIC_PROCESS	17	0.51	1.19	0.244	0.320	1000	1897	tags=24%, list=3%, signal=24%
GO_NEGATIVE_REGULATION_OF_CELL_MORPHOGENESIS_INVOLVED_IN_DIFFERENTIATION	114	0.38	1.19	0.130	0.320	1000	9710	tags=32%, list=18%, signal=39%
GO_POSITIVE_REGULATION_OF_SKELETAL_MUSCLE_TISSUE_DEVELOPMENT	26	0.47	1.19	0.231	0.320	1000	6207	tags=23%, list=11%, signal=26%
GO_CHEMICAL_HOMEOSTASIS_WITHIN_A_TISSUE	11	0.58	1.19	0.262	0.321	1000	11112	tags=64%, list=20%, signal=80%
GO_LYMPH_VESSEL_MORPHOGENESIS	13	0.55	1.19	0.243	0.321	1000	3200	tags=31%, list=6%, signal=33%
GO_CIRCADIAN_RHYTHM	136	0.37	1.19	0.134	0.321	1000	12071	tags=32%, list=22%, signal=41%
GO_ORGANIC_ACID_BIOSYNTHETIC_PROCESS	264	0.36	1.19	0.083	0.323	1000	10957	tags=36%, list=20%, signal=45%
GO_NEURAL_TUBE_DEVELOPMENT	147	0.37	1.19	0.128	0.323	1000	11299	tags=31%, list=21%, signal=39%
GO_REGULATION_OF_NEURON_DEATH	248	0.36	1.19	0.080	0.323	1000	10342	tags=31%, list=19%, signal=38%
GO_WATER_HOMEOSTASIS	70	0.40	1.19	0.165	0.323	1000	11078	tags=43%, list=20%, signal=54%
GO_GERM_CELL_DEVELOPMENT	202	0.36	1.19	0.109	0.324	1000	6071	tags=24%, list=11%, signal=27%
GO_RESPONSE_TO_EXOGENOUS_DSRNA	45	0.42	1.19	0.190	0.324	1000	9874	tags=29%, list=18%, signal=35%
GO_POSITIVE_REGULATION_OF_RESPONSE_TO_TUMOR_CELL	10	0.58	1.19	0.231	0.325	1000	12267	tags=70%, list=23%, signal=90%
GO_IRON_COORDINATION_ENTITY_TRANSPORT	11	0.57	1.19	0.245	0.325	1000	7488	tags=36%, list=14%, signal=42%
GO_ORGAN_GROWTH	66	0.41	1.19	0.162	0.326	1000	9072	tags=38%, list=17%, signal=45%
GO_REGULATION_OF_CARDIAC_MUSCLE_TISSUE_DEVELOPMENT	48	0.42	1.19	0.201	0.327	1000	6645	tags=33%, list=12%, signal=38%
GO_GROOMING_BEHAVIOR	14	0.54	1.19	0.248	0.328	1000	3284	tags=29%, list=6%, signal=30%
GO_RESPONSE_TO_DIETARY_EXCESS	21	0.49	1.19	0.242	0.328	1000	9707	tags=52%, list=18%, signal=64%
GO_CHROMOSOME_SEGREGATION	262	0.35	1.19	0.080	0.328	1000	10624	tags=29%, list=20%, signal=35%
GO_POSITIVE_REGULATION_OF_NEURAL_PRECURSOR_CELL_PROLIFERATION	42	0.43	1.19	0.206	0.328	1000	9572	tags=36%, list=18%, signal=43%
GO_NEGATIVE_REGULATION_OF_SPROUTING_ANGIOGENESIS	11	0.56	1.18	0.262	0.329	1000	6370	tags=36%, list=12%, signal=41%
GO_REGULATION_OF_CIRCADIAN_SLEEP_WAKE_CYCLE	25	0.47	1.18	0.218	0.329	1000	7320	tags=36%, list=13%, signal=42%
GO_BONE_TRABECULA_MORPHOGENESIS	11	0.57	1.18	0.270	0.330	1000	2313	tags=36%, list=4%, signal=38%
GO_REGULATION_OF_MONOOXYGENASE_ACTIVITY	60	0.41	1.18	0.188	0.331	1000	5610	tags=30%, list=10%, signal=33%
GO_REGULATION_OF_INTRACELLULAR_PROTEIN_TRANSPORT	371	0.35	1.18	0.057	0.332	1000	10708	tags=29%, list=20%, signal=36%
GO_POSITIVE_REGULATION_OF_LYASE_ACTIVITY	60	0.40	1.18	0.195	0.332	1000	10701	tags=40%, list=20%, signal=50%
GO_DIGESTIVE_SYSTEM_PROCESS	61	0.41	1.18	0.188	0.332	1000	13779	tags=54%, list=25%, signal=72%
GO_EMBRYONIC_CAMERA_TYPE_EYE_FORMATION	12	0.54	1.18	0.258	0.333	1000	5317	tags=33%, list=10%, signal=37%
GO_HEART_VALVE_FORMATION	13	0.55	1.18	0.252	0.334	1000	10415	tags=54%, list=19%, signal=67%
GO_SERTOLI_CELL_DEVELOPMENT	15	0.52	1.18	0.250	0.336	1000	10415	tags=47%, list=19%, signal=58%
GO_CELL_JUNCTION_ASSEMBLY	128	0.38	1.18	0.145	0.336	1000	10925	tags=39%, list=20%, signal=49%
GO_POSITIVE_REGULATION_OF_BONE_REMODELING	12	0.55	1.18	0.264	0.338	1000	11496	tags=50%, list=21%, signal=63%
GO_REGULATION_OF_INTERFERON_BETA_PRODUCTION	43	0.43	1.18	0.211	0.338	1000	9874	tags=37%, list=18%, signal=45%
GO_POSITIVE_REGULATION_OF_PROTEOLYSIS	360	0.35	1.18	0.078	0.338	1000	11546	tags=31%, list=21%, signal=39%
GO_REGULATION_OF_AMINE_TRANSPORT	72	0.39	1.18	0.180	0.339	1000	11106	tags=40%, list=20%, signal=51%
GO_PRODUCTION_OF_MOLECULAR_MEDIATOR_INVOLVED_IN_INFLAMMATORY_RESPONSE	12	0.55	1.18	0.266	0.339	1000	11496	tags=58%, list=21%, signal=74%
GO_CELLULAR_TRANSITION_METAL_ION_HOMEOSTASIS	77	0.39	1.18	0.195	0.339	1000	8167	tags=29%, list=15%, signal=34%
GO_CELLULAR_RESPONSE_TO_LIGHT_STIMULUS	90	0.38	1.18	0.194	0.340	1000	6925	tags=23%, list=13%, signal=27%
GO_REGULATION_OF_IRE1_MEDIATED_UNFOLDED_PROTEIN_RESPONSE	13	0.54	1.18	0.259	0.341	1000	5625	tags=31%, list=10%, signal=34%
GO_MODULATION_OF_SYNAPTIC_TRANSMISSION	295	0.35	1.18	0.093	0.341	1000	13715	tags=40%, list=25%, signal=53%
GO_ESTABLISHMENT_OF_ENDOTHELIAL_INTESTINAL_BARRIER	11	0.57	1.18	0.245	0.342	1000	4250	tags=27%, list=8%, signal=30%
GO_I_KAPPAB_PHOSPHORYLATION	12	0.55	1.18	0.262	0.342	1000	15052	tags=67%, list=28%, signal=92%
GO_RESPONSE_TO_COCAINE	46	0.42	1.18	0.226	0.343	1000	12069	tags=37%, list=22%, signal=47%
GO_REGULATION_OF_MEIOTIC_NUCLEAR_DIVISION	29	0.45	1.17	0.224	0.346	1000	7300	tags=31%, list=13%, signal=36%
GO_PENTOSE_METABOLIC_PROCESS	12	0.56	1.17	0.266	0.347	1000	11717	tags=42%, list=22%, signal=53%
GO_RESPONSE_TO_CADMIUM_ION	40	0.43	1.17	0.208	0.347	1000	9450	tags=40%, list=17%, signal=48%
GO_REGULATION_OF_SEQUESTERING_OF_CALCIUM_ION	106	0.37	1.17	0.160	0.348	1000	11625	tags=40%, list=21%, signal=50%
GO_PHOTOTRANSDUCTION_VISIBLE_LIGHT	20	0.49	1.17	0.245	0.348	1000	5621	tags=35%, list=10%, signal=39%
GO_NEGATIVE_REGULATION_OF_TELOMERE_MAINTENANCE_VIA_TELOMERASE	12	0.55	1.17	0.259	0.348	1000	10161	tags=42%, list=19%, signal=51%
GO_FILOPODIUM_ASSEMBLY	17	0.51	1.17	0.261	0.348	1000	10713	tags=53%, list=20%, signal=66%
GO_RNA_DESTABILIZATION	15	0.51	1.17	0.246	0.348	1000	8445	tags=33%, list=16%, signal=39%
GO_CEREBRAL_CORTEX_GABAERGIC_INTERNEURON_DIFFERENTIATION	12	0.54	1.17	0.259	0.348	1000	15502	tags=50%, list=29%, signal=70%
GO_PYRIMIDINE_NUCLEOSIDE_METABOLIC_PROCESS	47	0.42	1.17	0.203	0.348	1000	12578	tags=43%, list=23%, signal=55%
GO_CELLULAR_RESPONSE_TO_ATP	12	0.55	1.17	0.269	0.348	1000	7407	tags=33%, list=14%, signal=39%
GO_FUSION_OF_SPERM_TO_EGG_PLASMA_MEMBRANE	10	0.58	1.17	0.281	0.348	1000	9386	tags=50%, list=17%, signal=60%
GO_RESPONSE_TO_AXON_INJURY	46	0.42	1.17	0.225	0.348	1000	11293	tags=41%, list=21%, signal=52%
GO_POSITIVE_REGULATION_OF_MONOOXYGENASE_ACTIVITY	29	0.45	1.17	0.230	0.349	1000	8635	tags=41%, list=16%, signal=49%
GO_MEIOTIC_CELL_CYCLE_PROCESS	145	0.36	1.17	0.146	0.350	1000	11093	tags=34%, list=20%, signal=43%
GO_MITOTIC_NUCLEAR_DIVISION	350	0.35	1.17	0.084	0.350	1000	10339	tags=27%, list=19%, signal=34%
GO_POSITIVE_REGULATION_OF_PROTEIN_SUMOYLATION	11	0.56	1.17	0.273	0.352	1000	0	tags=9%, list=0%, signal=9%
GO_POSITIVE_REGULATION_OF_TRIGLYCERIDE_METABOLIC_PROCESS	20	0.49	1.17	0.238	0.353	1000	6740	tags=35%, list=12%, signal=40%
GO_NEGATIVE_REGULATION_OF_PROTEIN_TYROSINE_KINASE_ACTIVITY	20	0.49	1.17	0.239	0.353	1000	9071	tags=30%, list=17%, signal=36%
GO_CEREBELLAR_PURKINJE_CELL_LAYER_MORPHOGENESIS	14	0.52	1.17	0.261	0.353	1000	7666	tags=43%, list=14%, signal=50%
GO_REGULATION_OF_ERBB_SIGNALING_PATHWAY	79	0.39	1.17	0.191	0.353	1000	8635	tags=29%, list=16%, signal=35%
GO_CELLULAR_RESPONSE_TO_ORGANIC_CYCLIC_COMPOUND	451	0.34	1.17	0.067	0.353	1000	9962	tags=28%, list=18%, signal=34%
GO_ENDOCARDIUM_DEVELOPMENT	11	0.56	1.17	0.275	0.353	1000	6370	tags=36%, list=12%, signal=41%
GO_NEGATIVE_REGULATION_OF_CELL_CYCLE	417	0.34	1.17	0.062	0.354	1000	11785	tags=31%, list=22%, signal=40%
GO_EXOGENOUS_DRUG_CATABOLIC_PROCESS	10	0.57	1.17	0.292	0.354	1000	14488	tags=70%, list=27%, signal=95%
GO_ANTIGEN_PROCESSING_AND_PRESENTATION_OF_PEPTIDE_OR_POLYSACCHARIDE_ANTIGEN_VIA_MHC_CLASS_II	90	0.38	1.17	0.191	0.354	1000	8164	tags=31%, list=15%, signal=37%
GO_SIGNAL_TRANSDUCTION_BY_PROTEIN_PHOSPHORYLATION	400	0.34	1.17	0.074	0.355	1000	10482	tags=30%, list=19%, signal=37%
GO_NEGATIVE_REGULATION_OF_DNA_METABOLIC_PROCESS	109	0.37	1.17	0.174	0.355	1000	13194	tags=38%, list=24%, signal=50%
GO_POSITIVE_REGULATION_OF_EXTRINSIC_APOPTOTIC_SIGNALING_PATHWAY_IN_ABSENCE_OF_LIGAND	14	0.53	1.17	0.269	0.354	1000	5474	tags=29%, list=10%, signal=32%
GO_NEGATIVE_REGULATION_OF_ION_TRANSPORT	125	0.37	1.17	0.159	0.354	1000	5649	tags=24%, list=10%, signal=27%
GO_POSITIVE_REGULATION_OF_CARDIAC_MUSCLE_TISSUE_DEVELOPMENT	29	0.45	1.17	0.235	0.354	1000	6370	tags=34%, list=12%, signal=39%
GO_ORGANIC_HYDROXY_COMPOUND_METABOLIC_PROCESS	479	0.34	1.17	0.064	0.354	1000	10952	tags=33%, list=20%, signal=41%
GO_REGULATION_OF_CANONICAL_WNT_SIGNALING_PATHWAY	231	0.35	1.17	0.123	0.354	1000	9767	tags=26%, list=18%, signal=32%
GO_ANTIGEN_PROCESSING_AND_PRESENTATION_OF_PEPTIDE_ANTIGEN	173	0.36	1.17	0.143	0.354	1000	9772	tags=32%, list=18%, signal=39%
GO_POSITIVE_REGULATION_OF_CALCIUM_MEDIATED_SIGNALING	38	0.44	1.17	0.221	0.354	1000	7996	tags=34%, list=15%, signal=40%
GO_NEGATIVE_REGULATION_OF_NUCLEOTIDE_METABOLIC_PROCESS	63	0.40	1.17	0.196	0.355	1000	10893	tags=41%, list=20%, signal=52%
GO_CELL_CYCLE_G1_S_PHASE_TRANSITION	110	0.37	1.17	0.178	0.355	1000	8095	tags=23%, list=15%, signal=27%
GO_NEGATIVE_REGULATION_OF_OSTEOCLAST_DIFFERENTIATION	24	0.47	1.17	0.251	0.355	1000	8250	tags=46%, list=15%, signal=54%
GO_REGULATION_OF_EPIDERMAL_GROWTH_FACTOR_ACTIVATED_RECEPTOR_ACTIVITY	22	0.48	1.17	0.253	0.356	1000	5460	tags=27%, list=10%, signal=30%
GO_SLEEP	14	0.53	1.17	0.259	0.357	1000	3047	tags=29%, list=6%, signal=30%
GO_MUSCLE_CELL_FATE_COMMITMENT	15	0.51	1.16	0.258	0.358	1000	9767	tags=33%, list=18%, signal=41%
GO_ORGANONITROGEN_COMPOUND_CATABOLIC_PROCESS	333	0.34	1.16	0.092	0.358	1000	10939	tags=35%, list=20%, signal=44%
GO_NEGATIVE_REGULATION_OF_STRIATED_MUSCLE_CELL_DIFFERENTIATION	26	0.46	1.16	0.238	0.359	1000	6946	tags=35%, list=13%, signal=40%
GO_RESPONSE_TO_WATER_DEPRIVATION	11	0.56	1.16	0.284	0.359	1000	1988	tags=27%, list=4%, signal=28%
GO_TOLL_LIKE_RECEPTOR_4_SIGNALING_PATHWAY	18	0.50	1.16	0.263	0.360	1000	17510	tags=67%, list=32%, signal=98%
GO_REGULATION_OF_NON_CANONICAL_WNT_SIGNALING_PATHWAY	19	0.49	1.16	0.283	0.360	1000	8955	tags=42%, list=16%, signal=50%
GO_CELLULAR_RESPONSE_TO_ESTRADIOL_STIMULUS	29	0.45	1.16	0.247	0.360	1000	10340	tags=38%, list=19%, signal=47%
GO_SULFUR_COMPOUND_TRANSPORT	32	0.44	1.16	0.245	0.360	1000	13893	tags=41%, list=26%, signal=55%
GO_NEGATIVE_REGULATION_OF_SKELETAL_MUSCLE_TISSUE_DEVELOPMENT	12	0.54	1.16	0.248	0.360	1000	7246	tags=42%, list=13%, signal=48%
GO_COLUMNAR_CUBOIDAL_EPITHELIAL_CELL_DIFFERENTIATION	110	0.37	1.16	0.164	0.360	1000	13191	tags=42%, list=24%, signal=55%
GO_B_CELL_ACTIVATION_INVOLVED_IN_IMMUNE_RESPONSE	35	0.43	1.16	0.255	0.360	1000	12840	tags=49%, list=24%, signal=64%
GO_SIGNAL_TRANSDUCTION_INVOLVED_IN_REGULATION_OF_GENE_EXPRESSION	18	0.50	1.16	0.258	0.360	1000	10814	tags=44%, list=20%, signal=55%
GO_HINDBRAIN_DEVELOPMENT	137	0.36	1.16	0.159	0.360	1000	8021	tags=27%, list=15%, signal=32%
GO_REGULATION_OF_ION_HOMEOSTASIS	200	0.35	1.16	0.143	0.361	1000	11625	tags=39%, list=21%, signal=49%
GO_REGULATION_OF_ACTIN_NUCLEATION	27	0.46	1.16	0.265	0.361	1000	12408	tags=37%, list=23%, signal=48%
GO_POSITIVE_REGULATION_BY_HOST_OF_VIRAL_TRANSCRIPTION	12	0.55	1.16	0.274	0.362	1000	5998	tags=25%, list=11%, signal=28%
GO_LENS_DEVELOPMENT_IN_CAMERA_TYPE_EYE	65	0.39	1.16	0.198	0.362	1000	8903	tags=28%, list=16%, signal=33%
GO_REGULATION_OF_RECEPTOR_INTERNALIZATION	37	0.43	1.16	0.236	0.364	1000	11704	tags=38%, list=22%, signal=48%
GO_REGULATION_OF_URINE_VOLUME	20	0.49	1.16	0.261	0.364	1000	7990	tags=45%, list=15%, signal=53%
GO_VOCALIZATION_BEHAVIOR	14	0.52	1.16	0.275	0.364	1000	12483	tags=64%, list=23%, signal=83%
GO_REGULATION_OF_TRIGLYCERIDE_METABOLIC_PROCESS	33	0.44	1.16	0.247	0.365	1000	9568	tags=36%, list=18%, signal=44%
GO_VENTRICULAR_SEPTUM_DEVELOPMENT	54	0.41	1.16	0.225	0.366	1000	6495	tags=30%, list=12%, signal=34%
GO_CELLULAR_PROTEIN_COMPLEX_LOCALIZATION	22	0.48	1.16	0.270	0.365	1000	8949	tags=36%, list=16%, signal=44%
GO_NEGATIVE_REGULATION_OF_TELOMERASE_ACTIVITY	15	0.51	1.16	0.269	0.365	1000	15573	tags=67%, list=29%, signal=93%
GO_ENTEROENDOCRINE_CELL_DIFFERENTIATION	19	0.49	1.16	0.282	0.365	1000	13699	tags=58%, list=25%, signal=77%
GO_NEGATIVE_REGULATION_OF_CELL_CYCLE_G1_S_PHASE_TRANSITION	95	0.37	1.16	0.193	0.366	1000	15671	tags=45%, list=29%, signal=64%
GO_REGULATION_OF_CALCIUM_ION_DEPENDENT_EXOCYTOSIS	85	0.38	1.16	0.199	0.366	1000	9915	tags=33%, list=18%, signal=40%
GO_PIRNA_METABOLIC_PROCESS	15	0.51	1.16	0.276	0.368	1000	6182	tags=47%, list=11%, signal=53%
GO_C21_STEROID_HORMONE_BIOSYNTHETIC_PROCESS	15	0.51	1.16	0.291	0.368	1000	10487	tags=47%, list=19%, signal=58%
GO_LEFT_RIGHT_PATTERN_FORMATION	21	0.47	1.16	0.265	0.368	1000	11299	tags=43%, list=21%, signal=54%
GO_CELLULAR_RESPONSE_TO_OXIDATIVE_STRESS	181	0.35	1.16	0.161	0.369	1000	11407	tags=37%, list=21%, signal=47%
GO_HEART_FORMATION	12	0.54	1.16	0.281	0.369	1000	8471	tags=33%, list=16%, signal=39%
GO_UDP_N_ACETYLGLUCOSAMINE_METABOLIC_PROCESS	14	0.52	1.16	0.279	0.369	1000	16860	tags=57%, list=31%, signal=83%
GO_RESPONSE_TO_ETHANOL	135	0.37	1.16	0.179	0.370	1000	12486	tags=40%, list=23%, signal=52%
GO_NUCLEOTIDE_SALVAGE	14	0.52	1.15	0.266	0.372	1000	14895	tags=57%, list=27%, signal=79%
GO_POSITIVE_REGULATION_OF_REGULATED_SECRETORY_PATHWAY	49	0.41	1.15	0.225	0.372	1000	11496	tags=41%, list=21%, signal=52%
GO_RESPONSE_TO_ATP	30	0.45	1.15	0.270	0.372	1000	7407	tags=30%, list=14%, signal=35%
GO_NEGATIVE_REGULATION_OF_CELLULAR_SENESCENCE	11	0.56	1.15	0.291	0.373	1000	5864	tags=27%, list=11%, signal=31%
GO_REGULATION_OF_PROTEIN_POLYMERIZATION	170	0.36	1.15	0.169	0.373	1000	10853	tags=33%, list=20%, signal=41%
GO_NEGATIVE_REGULATION_OF_BLOOD_PRESSURE	43	0.41	1.15	0.250	0.373	1000	11530	tags=47%, list=21%, signal=59%
GO_CELL_JUNCTION_ORGANIZATION	184	0.35	1.15	0.179	0.373	1000	10925	tags=38%, list=20%, signal=47%
GO_ACTIVATION_OF_INNATE_IMMUNE_RESPONSE	202	0.35	1.15	0.141	0.373	1000	12366	tags=37%, list=23%, signal=47%
GO_ORGANELLE_FISSION	475	0.34	1.15	0.081	0.374	1000	10339	tags=28%, list=19%, signal=35%
GO_NEGATIVE_REGULATION_OF_CATECHOLAMINE_SECRETION	16	0.51	1.15	0.275	0.374	1000	10893	tags=56%, list=20%, signal=70%
GO_VASOCONSTRICTION	28	0.45	1.15	0.242	0.374	1000	8992	tags=46%, list=17%, signal=56%
GO_POSITIVE_REGULATION_OF_EPIDERMAL_CELL_DIFFERENTIATION	19	0.49	1.15	0.274	0.375	1000	7528	tags=37%, list=14%, signal=43%
[truncated: 1,237 more rows]

## Sheet: Depleted (CDKN2A)
	GO functional group (Biological function)	SIZE	ES	NES	NOM p-val	FDR q-val	FWER p-val	RANK AT MAX	LEADING EDGE
1	GO_TRANSLATIONAL_TERMINATION	92	-0.70	-2.73	0.000	0.000	0.000	11576	tags=73%, list=21%, signal=92%
2	GO_CELLULAR_RESPIRATION	137	-0.68	-2.72	0.000	0.000	0.000	9095	tags=67%, list=17%, signal=80%
3	GO_AEROBIC_RESPIRATION	50	-0.80	-2.70	0.000	0.000	0.000	7219	tags=80%, list=13%, signal=92%
4	GO_OXIDATIVE_PHOSPHORYLATION	80	-0.71	-2.65	0.000	0.000	0.000	10184	tags=70%, list=19%, signal=86%
5	GO_MITOCHONDRIAL_TRANSLATION	107	-0.69	-2.64	0.000	0.000	0.000	11576	tags=73%, list=21%, signal=92%
6	GO_ELECTRON_TRANSPORT_CHAIN	91	-0.70	-2.61	0.000	0.000	0.000	10184	tags=69%, list=19%, signal=85%
7	GO_MITOCHONDRIAL_RESPIRATORY_CHAIN_COMPLEX_ASSEMBLY	64	-0.70	-2.54	0.000	0.000	0.000	13928	tags=84%, list=26%, signal=113%
8	GO_TRICARBOXYLIC_ACID_METABOLIC_PROCESS	37	-0.78	-2.52	0.000	0.000	0.000	5757	tags=76%, list=11%, signal=85%
9	GO_ENERGY_DERIVATION_BY_OXIDATION_OF_ORGANIC_COMPOUNDS	210	-0.59	-2.48	0.000	0.000	0.000	9095	tags=60%, list=17%, signal=72%
10	GO_MITOCHONDRIAL_RESPIRATORY_CHAIN_COMPLEX_I_BIOGENESIS	51	-0.72	-2.43	0.000	0.000	0.000	13928	tags=90%, list=26%, signal=121%
11	GO_CARDIAC_MUSCLE_CELL_ACTION_POTENTIAL	37	-0.73	-2.38	0.000	0.000	0.000	4438	tags=62%, list=8%, signal=68%
12	GO_TRANSLATIONAL_ELONGATION	111	-0.61	-2.35	0.000	0.000	0.000	11619	tags=62%, list=21%, signal=79%
13	GO_MITOCHONDRIAL_TRANSMEMBRANE_TRANSPORT	53	-0.68	-2.33	0.000	0.000	0.000	11184	tags=77%, list=21%, signal=97%
14	GO_REGULATION_OF_CARDIAC_MUSCLE_CELL_ACTION_POTENTIAL	19	-0.85	-2.33	0.000	0.000	0.000	2565	tags=68%, list=5%, signal=72%
15	GO_AMINO_ACID_ACTIVATION	52	-0.67	-2.32	0.000	0.000	0.000	12337	tags=73%, list=23%, signal=94%
16	GO_FATTY_ACID_BETA_OXIDATION	51	-0.67	-2.29	0.000	0.000	0.001	7298	tags=67%, list=13%, signal=77%
17	GO_GENERATION_OF_PRECURSOR_METABOLITES_AND_ENERGY	281	-0.54	-2.29	0.000	0.000	0.001	8060	tags=54%, list=15%, signal=63%
18	GO_HEART_PROCESS	85	-0.61	-2.28	0.000	0.000	0.001	6619	tags=55%, list=12%, signal=63%
19	GO_CARDIAC_MUSCLE_CELL_CONTRACTION	29	-0.74	-2.25	0.000	0.000	0.005	4438	tags=62%, list=8%, signal=68%
20	GO_FATTY_ACID_CATABOLIC_PROCESS	73	-0.62	-2.24	0.000	0.000	0.005	7298	tags=60%, list=13%, signal=70%
21	GO_CELL_COMMUNICATION_INVOLVED_IN_CARDIAC_CONDUCTION	37	-0.68	-2.23	0.000	0.000	0.005	4438	tags=57%, list=8%, signal=62%
22	GO_CARDIAC_CELL_DEVELOPMENT	49	-0.65	-2.21	0.000	0.000	0.005	6331	tags=59%, list=12%, signal=67%
23	GO_REGULATION_OF_ACTIN_FILAMENT_BASED_MOVEMENT	32	-0.70	-2.19	0.000	0.000	0.007	6400	tags=69%, list=12%, signal=78%
24	GO_REGULATION_OF_ACTION_POTENTIAL	38	-0.68	-2.18	0.000	0.000	0.008	2705	tags=47%, list=5%, signal=50%
25	GO_REGULATION_OF_CARDIAC_MUSCLE_CELL_CONTRACTION	27	-0.73	-2.18	0.000	0.000	0.008	3693	tags=63%, list=7%, signal=68%
26	GO_LYSINE_METABOLIC_PROCESS	11	-0.90	-2.15	0.000	0.001	0.017	3985	tags=73%, list=7%, signal=78%
27	GO_CELLULAR_PROTEIN_COMPLEX_DISASSEMBLY	121	-0.54	-2.14	0.000	0.001	0.019	11707	tags=64%, list=22%, signal=81%
28	GO_REGULATION_OF_ACYL_COA_BIOSYNTHETIC_PROCESS	13	-0.88	-2.14	0.000	0.001	0.022	6490	tags=100%, list=12%, signal=114%
29	GO_INTRA_GOLGI_VESICLE_MEDIATED_TRANSPORT	47	-0.64	-2.14	0.000	0.001	0.023	14079	tags=77%, list=26%, signal=103%
30	GO_MYOFIBRIL_ASSEMBLY	47	-0.65	-2.14	0.000	0.001	0.023	4771	tags=55%, list=9%, signal=61%
31	GO_GLUCAN_METABOLIC_PROCESS	57	-0.62	-2.14	0.000	0.001	0.024	7497	tags=53%, list=14%, signal=61%
32	GO_ACTOMYOSIN_STRUCTURE_ORGANIZATION	75	-0.58	-2.11	0.000	0.002	0.045	4771	tags=45%, list=9%, signal=50%
33	GO_REGULATION_OF_SULFUR_METABOLIC_PROCESS	20	-0.75	-2.11	0.000	0.001	0.045	6490	tags=70%, list=12%, signal=79%
34	GO_STRIATED_MUSCLE_CONTRACTION	97	-0.55	-2.10	0.000	0.002	0.056	6484	tags=49%, list=12%, signal=56%
35	GO_PROTEIN_TRANSMEMBRANE_TRANSPORT	50	-0.60	-2.10	0.000	0.002	0.062	11335	tags=70%, list=21%, signal=88%
36	GO_BRANCHED_CHAIN_AMINO_ACID_METABOLIC_PROCESS	23	-0.73	-2.09	0.000	0.002	0.066	6079	tags=70%, list=11%, signal=78%
37	GO_MITOCHONDRIAL_ATP_SYNTHESIS_COUPLED_PROTON_TRANSPORT	17	-0.78	-2.09	0.000	0.002	0.066	7685	tags=76%, list=14%, signal=89%
38	GO_REGULATION_OF_HEART_RATE_BY_CARDIAC_CONDUCTION	30	-0.70	-2.09	0.000	0.002	0.071	5030	tags=60%, list=9%, signal=66%
39	GO_MITOCHONDRIAL_RNA_METABOLIC_PROCESS	27	-0.69	-2.07	0.000	0.003	0.088	10256	tags=67%, list=19%, signal=82%
40	GO_NUCLEOSIDE_TRIPHOSPHATE_METABOLIC_PROCESS	215	-0.49	-2.07	0.000	0.003	0.089	8060	tags=50%, list=15%, signal=58%
41	GO_SARCOMERE_ORGANIZATION	26	-0.69	-2.05	0.000	0.003	0.116	7445	tags=69%, list=14%, signal=80%
42	GO_PROTEIN_TARGETING_TO_MITOCHONDRION	48	-0.61	-2.04	0.000	0.003	0.126	13003	tags=65%, list=24%, signal=85%
43	GO_REGULATION_OF_RELEASE_OF_SEQUESTERED_CALCIUM_ION_INTO_CYTOSOL_BY_SARCOPLASMIC_RETICULUM	25	-0.70	-2.04	0.000	0.003	0.126	7485	tags=68%, list=14%, signal=79%
44	GO_FORMATION_OF_TRANSLATION_PREINITIATION_COMPLEX	20	-0.74	-2.04	0.000	0.003	0.126	9747	tags=70%, list=18%, signal=85%
45	GO_REGULATION_OF_HEART_RATE	86	-0.55	-2.03	0.000	0.004	0.150	4438	tags=47%, list=8%, signal=51%
46	GO_MEMBRANE_DEPOLARIZATION_DURING_CARDIAC_MUSCLE_CELL_ACTION_POTENTIAL	14	-0.79	-2.03	0.000	0.004	0.158	2705	tags=64%, list=5%, signal=68%
47	GO_MACROMOLECULAR_COMPLEX_DISASSEMBLY	180	-0.49	-2.02	0.000	0.004	0.177	11109	tags=53%, list=20%, signal=67%
48	GO_VENTRICULAR_CARDIAC_MUSCLE_CELL_ACTION_POTENTIAL	15	-0.80	-2.01	0.000	0.005	0.193	4438	tags=67%, list=8%, signal=73%
49	GO_REGULATION_OF_VENTRICULAR_CARDIAC_MUSCLE_CELL_ACTION_POTENTIAL	11	-0.86	-2.01	0.000	0.005	0.204	2565	tags=73%, list=5%, signal=76%
50	GO_REGULATION_OF_CARDIAC_MUSCLE_CONTRACTION_BY_CALCIUM_ION_SIGNALING	23	-0.69	-2.01	0.000	0.005	0.206	7485	tags=70%, list=14%, signal=81%
51	GO_GLYOXYLATE_METABOLIC_PROCESS	28	-0.68	-2.00	0.000	0.006	0.235	6195	tags=71%, list=11%, signal=81%
52	GO_FATTY_ACID_BETA_OXIDATION_USING_ACYL_COA_OXIDASE	13	-0.79	-1.99	0.000	0.006	0.255	9788	tags=77%, list=18%, signal=94%
53	GO_MONOCARBOXYLIC_ACID_CATABOLIC_PROCESS	95	-0.52	-1.99	0.000	0.006	0.272	7298	tags=54%, list=13%, signal=62%
54	GO_PEROXISOME_ORGANIZATION	33	-0.64	-1.99	0.000	0.006	0.278	11335	tags=76%, list=21%, signal=96%
55	GO_REGULATION_OF_STRIATED_MUSCLE_CONTRACTION	79	-0.54	-1.98	0.000	0.007	0.303	2944	tags=43%, list=5%, signal=45%
56	GO_UBIQUINONE_METABOLIC_PROCESS	13	-0.80	-1.97	0.000	0.008	0.333	9596	tags=85%, list=18%, signal=103%
57	GO_LIPID_OXIDATION	70	-0.53	-1.97	0.000	0.008	0.354	7298	tags=56%, list=13%, signal=64%
58	GO_REGULATION_OF_CARDIAC_MUSCLE_CONTRACTION	66	-0.56	-1.96	0.000	0.009	0.395	2944	tags=44%, list=5%, signal=46%
59	GO_REGULATION_OF_CELLULAR_RESPONSE_TO_HEAT	74	-0.54	-1.95	0.000	0.009	0.414	13327	tags=62%, list=25%, signal=82%
60	GO_MUSCLE_CELL_DEVELOPMENT	124	-0.49	-1.94	0.000	0.010	0.434	6754	tags=45%, list=12%, signal=51%
61	GO_RETROGRADE_TRANSPORT_VESICLE_RECYCLING_WITHIN_GOLGI	24	-0.68	-1.94	0.000	0.010	0.445	14562	tags=88%, list=27%, signal=119%
62	GO_REGULATION_OF_TELOMERASE_RNA_LOCALIZATION_TO_CAJAL_BODY	15	-0.75	-1.94	0.000	0.010	0.459	13056	tags=87%, list=24%, signal=114%
63	GO_CARDIAC_CONDUCTION	82	-0.52	-1.94	0.000	0.010	0.460	6873	tags=49%, list=13%, signal=56%
64	GO_MITOCHONDRIAL_ELECTRON_TRANSPORT_UBIQUINOL_TO_CYTOCHROME_C	13	-0.81	-1.94	0.000	0.010	0.465	9593	tags=77%, list=18%, signal=93%
65	GO_REGULATION_OF_CELL_COMMUNICATION_BY_ELECTRICAL_COUPLING	13	-0.80	-1.94	0.000	0.010	0.474	9342	tags=77%, list=17%, signal=93%
66	GO_NUCLEOSIDE_MONOPHOSPHATE_METABOLIC_PROCESS	230	-0.47	-1.94	0.000	0.010	0.478	9905	tags=53%, list=18%, signal=65%
67	GO_TRNA_METABOLIC_PROCESS	169	-0.48	-1.93	0.000	0.010	0.480	12337	tags=54%, list=23%, signal=70%
68	GO_MITOCHONDRIAL_TRANSPORT	165	-0.47	-1.93	0.000	0.011	0.497	10255	tags=51%, list=19%, signal=63%
69	GO_FATTY_ACID_BETA_OXIDATION_USING_ACYL_COA_DEHYDROGENASE	18	-0.73	-1.92	0.000	0.012	0.525	6928	tags=72%, list=13%, signal=83%
70	GO_COFACTOR_BIOSYNTHETIC_PROCESS	160	-0.47	-1.90	0.000	0.015	0.639	8782	tags=48%, list=16%, signal=57%
71	GO_ASPARTATE_FAMILY_AMINO_ACID_CATABOLIC_PROCESS	17	-0.72	-1.90	0.006	0.016	0.659	4858	tags=65%, list=9%, signal=71%
72	GO_CELL_CELL_SIGNALING_INVOLVED_IN_CARDIAC_CONDUCTION	22	-0.66	-1.90	0.000	0.016	0.666	4438	tags=50%, list=8%, signal=54%
73	GO_CARDIAC_MYOFIBRIL_ASSEMBLY	16	-0.74	-1.89	0.000	0.017	0.703	4771	tags=69%, list=9%, signal=75%
74	GO_RIBONUCLEOPROTEIN_COMPLEX_DISASSEMBLY	11	-0.80	-1.88	0.003	0.019	0.736	9724	tags=82%, list=18%, signal=100%
75	GO_BUNDLE_OF_HIS_CELL_TO_PURKINJE_MYOCYTE_COMMUNICATION	11	-0.80	-1.88	0.006	0.019	0.739	2944	tags=73%, list=5%, signal=77%
76	GO_GLUCAN_BIOSYNTHETIC_PROCESS	25	-0.64	-1.88	0.000	0.019	0.754	5259	tags=48%, list=10%, signal=53%
77	GO_POLYSACCHARIDE_CATABOLIC_PROCESS	23	-0.65	-1.87	0.003	0.020	0.764	7485	tags=61%, list=14%, signal=71%
78	GO_SHORT_CHAIN_FATTY_ACID_METABOLIC_PROCESS	14	-0.75	-1.87	0.007	0.020	0.765	7537	tags=86%, list=14%, signal=99%
79	GO_2_OXOGLUTARATE_METABOLIC_PROCESS	20	-0.67	-1.87	0.003	0.020	0.785	6522	tags=60%, list=12%, signal=68%
80	GO_ACTIN_MEDIATED_CELL_CONTRACTION	74	-0.50	-1.87	0.000	0.020	0.789	4771	tags=43%, list=9%, signal=47%
81	GO_AMINO_ACID_BETAINE_TRANSPORT	14	-0.74	-1.85	0.000	0.023	0.832	5825	tags=71%, list=11%, signal=80%
82	GO_REGULATION_OF_CARDIAC_MUSCLE_CONTRACTION_BY_REGULATION_OF_THE_RELEASE_OF_SEQUESTERED_CALCIUM_ION	19	-0.67	-1.85	0.000	0.023	0.833	7485	tags=74%, list=14%, signal=85%
83	GO_ANDROGEN_RECEPTOR_SIGNALING_PATHWAY	41	-0.57	-1.84	0.000	0.025	0.872	12029	tags=63%, list=22%, signal=81%
84	GO_OXIDOREDUCTION_COENZYME_METABOLIC_PROCESS	99	-0.48	-1.84	0.000	0.025	0.874	7909	tags=49%, list=15%, signal=58%
85	GO_REGULATION_OF_TRANSLATIONAL_INITIATION	80	-0.50	-1.84	0.000	0.025	0.876	9522	tags=46%, list=18%, signal=56%
86	GO_PROTEIN_LOCALIZATION_TO_MITOCHONDRION	66	-0.52	-1.84	0.000	0.026	0.885	11368	tags=58%, list=21%, signal=73%
87	GO_NEGATIVE_REGULATION_OF_NEUROTRANSMITTER_TRANSPORT	14	-0.73	-1.83	0.006	0.027	0.892	9832	tags=64%, list=18%, signal=78%
88	GO_REGULATION_OF_COFACTOR_METABOLIC_PROCESS	49	-0.54	-1.82	0.000	0.029	0.915	5385	tags=49%, list=10%, signal=54%
89	GO_HYDROGEN_ION_TRANSMEMBRANE_TRANSPORT	102	-0.48	-1.82	0.000	0.028	0.915	8093	tags=46%, list=15%, signal=54%
90	GO_INTRACELLULAR_LIPID_TRANSPORT	20	-0.67	-1.82	0.000	0.029	0.924	6605	tags=50%, list=12%, signal=57%
91	GO_REGULATION_OF_MEMBRANE_REPOLARIZATION	30	-0.59	-1.82	0.000	0.029	0.928	8066	tags=63%, list=15%, signal=74%
92	GO_PROTEIN_IMPORT_INTO_PEROXISOME_MATRIX	13	-0.72	-1.81	0.009	0.030	0.935	11335	tags=85%, list=21%, signal=107%
93	GO_CARDIAC_MUSCLE_CELL_DIFFERENTIATION	74	-0.50	-1.81	0.000	0.030	0.938	6703	tags=46%, list=12%, signal=52%
94	GO_COENZYME_BIOSYNTHETIC_PROCESS	121	-0.46	-1.81	0.000	0.030	0.940	8782	tags=48%, list=16%, signal=57%
95	GO_REGULATION_OF_CARDIAC_MUSCLE_CELL_MEMBRANE_REPOLARIZATION	21	-0.63	-1.79	0.003	0.036	0.970	8066	tags=62%, list=15%, signal=73%
96	GO_ENERGY_COUPLED_PROTON_TRANSPORT_DOWN_ELECTROCHEMICAL_GRADIENT	23	-0.62	-1.77	0.000	0.044	0.982	7685	tags=65%, list=14%, signal=76%
97	GO_ORGANIC_ACID_CATABOLIC_PROCESS	201	-0.43	-1.77	0.000	0.043	0.982	8178	tags=46%, list=15%, signal=54%
98	GO_MUSCLE_CELL_CELLULAR_HOMEOSTASIS	19	-0.64	-1.77	0.006	0.045	0.986	9824	tags=63%, list=18%, signal=77%
99	GO_DICARBOXYLIC_ACID_METABOLIC_PROCESS	101	-0.47	-1.77	0.000	0.046	0.987	6522	tags=40%, list=12%, signal=45%
100	GO_CARDIAC_MUSCLE_TISSUE_DEVELOPMENT	138	-0.44	-1.76	0.000	0.048	0.990	6703	tags=43%, list=12%, signal=49%
101	GO_METALLO_SULFUR_CLUSTER_ASSEMBLY	18	-0.65	-1.75	0.007	0.052	0.991	7856	tags=61%, list=14%, signal=71%
102	GO_PROTEIN_MODIFICATION_BY_SMALL_PROTEIN_REMOVAL	121	-0.44	-1.75	0.000	0.052	0.991	9473	tags=40%, list=17%, signal=48%
103	GO_COENZYME_A_METABOLIC_PROCESS	17	-0.66	-1.75	0.016	0.052	0.991	7086	tags=53%, list=13%, signal=61%
104	GO_PEROXISOMAL_TRANSPORT	18	-0.64	-1.75	0.000	0.051	0.992	11335	tags=78%, list=21%, signal=98%
105	GO_MUSCLE_CONTRACTION	230	-0.40	-1.75	0.000	0.051	0.992	7495	tags=39%, list=14%, signal=45%
106	GO_POSITIVE_REGULATION_OF_POTASSIUM_ION_TRANSPORT	38	-0.55	-1.74	0.004	0.052	0.993	5935	tags=50%, list=11%, signal=56%
107	GO_ASPARTATE_FAMILY_AMINO_ACID_METABOLIC_PROCESS	53	-0.51	-1.74	0.005	0.052	0.993	10667	tags=57%, list=20%, signal=70%
108	GO_COENZYME_METABOLIC_PROCESS	256	-0.40	-1.74	0.000	0.052	0.995	9942	tags=46%, list=18%, signal=57%
109	GO_ACTION_POTENTIAL	93	-0.46	-1.74	0.000	0.053	0.995	4438	tags=34%, list=8%, signal=37%
110	GO_N_TERMINAL_PROTEIN_AMINO_ACID_MODIFICATION	24	-0.60	-1.74	0.000	0.054	0.995	11100	tags=67%, list=20%, signal=84%
111	GO_PURINE_CONTAINING_COMPOUND_METABOLIC_PROCESS	381	-0.39	-1.74	0.000	0.053	0.995	8060	tags=41%, list=15%, signal=47%
112	GO_NADH_METABOLIC_PROCESS	33	-0.56	-1.73	0.000	0.054	0.996	7909	tags=61%, list=15%, signal=71%
113	GO_CRISTAE_FORMATION	11	-0.77	-1.73	0.003	0.054	0.996	8380	tags=64%, list=15%, signal=75%
114	GO_INNER_MITOCHONDRIAL_MEMBRANE_ORGANIZATION	17	-0.65	-1.73	0.007	0.056	0.997	8380	tags=53%, list=15%, signal=63%
115	GO_ATP_BIOSYNTHETIC_PROCESS	33	-0.56	-1.72	0.004	0.057	0.997	7685	tags=55%, list=14%, signal=63%
116	GO_KETONE_BODY_METABOLIC_PROCESS	11	-0.74	-1.72	0.009	0.059	0.999	1633	tags=45%, list=3%, signal=47%
117	GO_AMIDE_BIOSYNTHETIC_PROCESS	499	-0.38	-1.72	0.000	0.059	0.999	11164	tags=45%, list=21%, signal=56%
118	GO_REGULATION_OF_THE_FORCE_OF_HEART_CONTRACTION	29	-0.56	-1.72	0.004	0.060	0.999	7801	tags=55%, list=14%, signal=64%
119	GO_REGULATION_OF_ESTABLISHMENT_OF_PROTEIN_LOCALIZATION_TO_CHROMOSOME	10	-0.77	-1.72	0.009	0.060	0.999	8281	tags=80%, list=15%, signal=94%
120	GO_PROTEIN_LOCALIZATION_TO_GOLGI_APPARATUS	33	-0.56	-1.71	0.004	0.060	0.999	13313	tags=64%, list=25%, signal=84%
121	GO_GLYCOSYL_COMPOUND_METABOLIC_PROCESS	354	-0.39	-1.70	0.000	0.066	0.999	8420	tags=41%, list=16%, signal=48%
122	GO_MULTICELLULAR_ORGANISMAL_SIGNALING	122	-0.43	-1.70	0.000	0.067	0.999	6486	tags=39%, list=12%, signal=44%
123	GO_REGULATION_OF_VACUOLE_ORGANIZATION	41	-0.52	-1.70	0.000	0.066	0.999	14618	tags=68%, list=27%, signal=93%
124	GO_CELLULAR_CARBOHYDRATE_CATABOLIC_PROCESS	31	-0.56	-1.69	0.004	0.069	1000	7909	tags=55%, list=15%, signal=64%
125	GO_MICROTUBULE_ANCHORING	17	-0.65	-1.69	0.007	0.069	1000	13344	tags=82%, list=25%, signal=109%
126	GO_NEGATIVE_REGULATION_OF_POTASSIUM_ION_TRANSMEMBRANE_TRANSPORTER_ACTIVITY	16	-0.63	-1.69	0.018	0.069	1000	5662	tags=56%, list=10%, signal=63%
127	GO_CELLULAR_CARBOHYDRATE_METABOLIC_PROCESS	139	-0.42	-1.69	0.000	0.069	1000	7909	tags=40%, list=15%, signal=47%
128	GO_ENDOSOME_TO_LYSOSOME_TRANSPORT	41	-0.52	-1.69	0.000	0.069	1000	11255	tags=51%, list=21%, signal=65%
129	GO_MITOCHONDRIAL_ELECTRON_TRANSPORT_CYTOCHROME_C_TO_OXYGEN	16	-0.66	-1.69	0.016	0.070	1000	10184	tags=81%, list=19%, signal=100%
130	GO_GOLGI_TO_VACUOLE_TRANSPORT	27	-0.56	-1.69	0.004	0.070	1000	14348	tags=74%, list=26%, signal=101%
131	GO_RIBONUCLEOSIDE_TRIPHOSPHATE_BIOSYNTHETIC_PROCESS	46	-0.50	-1.68	0.000	0.071	1000	7685	tags=48%, list=14%, signal=56%
132	GO_COFACTOR_METABOLIC_PROCESS	324	-0.39	-1.68	0.000	0.071	1000	10200	tags=47%, list=19%, signal=57%
133	GO_NUCLEOTIDE_EXCISION_REPAIR_DNA_DAMAGE_RECOGNITION	23	-0.59	-1.68	0.008	0.074	1000	7672	tags=52%, list=14%, signal=61%
134	GO_REGULATION_OF_CLATHRIN_MEDIATED_ENDOCYTOSIS	16	-0.64	-1.68	0.003	0.074	1000	7351	tags=56%, list=14%, signal=65%
135	GO_POLYSACCHARIDE_METABOLIC_PROCESS	79	-0.45	-1.67	0.000	0.075	1000	7497	tags=43%, list=14%, signal=50%
136	GO_STRIATED_MUSCLE_CELL_DIFFERENTIATION	169	-0.41	-1.67	0.000	0.078	1000	6754	tags=37%, list=12%, signal=42%
137	GO_PROTEIN_IMPORT_INTO_MITOCHONDRIAL_MATRIX	13	-0.68	-1.66	0.030	0.082	1000	11002	tags=77%, list=20%, signal=96%
138	GO_ACTIN_FILAMENT_BASED_MOVEMENT	93	-0.43	-1.65	0.000	0.089	1000	6016	tags=39%, list=11%, signal=43%
139	GO_ACETYL_COA_BIOSYNTHETIC_PROCESS	10	-0.74	-1.65	0.028	0.089	1000	5937	tags=80%, list=11%, signal=90%
140	GO_NEGATIVE_REGULATION_OF_POTASSIUM_ION_TRANSMEMBRANE_TRANSPORT	21	-0.58	-1.64	0.019	0.091	1000	6316	tags=52%, list=12%, signal=59%
141	GO_ENERGY_RESERVE_METABOLIC_PROCESS	71	-0.45	-1.64	0.000	0.090	1000	8210	tags=48%, list=15%, signal=56%
142	GO_REGULATION_OF_SEQUESTERING_OF_TRIGLYCERIDE	12	-0.68	-1.64	0.020	0.091	1000	7606	tags=58%, list=14%, signal=68%
143	GO_RNA_METHYLATION	51	-0.48	-1.64	0.000	0.091	1000	12103	tags=57%, list=22%, signal=73%
144	GO_ACETYL_COA_METABOLIC_PROCESS	24	-0.57	-1.64	0.018	0.093	1000	5937	tags=50%, list=11%, signal=56%
145	GO_MUSCLE_SYSTEM_PROCESS	279	-0.38	-1.63	0.000	0.094	1000	7495	tags=38%, list=14%, signal=43%
146	GO_MITOCHONDRIAL_FISSION	12	-0.69	-1.63	0.015	0.094	1000	7218	tags=67%, list=13%, signal=77%
147	GO_CARDIAC_MUSCLE_ADAPTATION	11	-0.69	-1.62	0.031	0.100	1000	8604	tags=45%, list=16%, signal=54%
148	GO_MITOCHONDRIAL_RNA_PROCESSING	12	-0.69	-1.62	0.033	0.100	1000	9289	tags=67%, list=17%, signal=80%
149	GO_HYDROGEN_TRANSPORT	133	-0.41	-1.62	0.000	0.100	1000	8093	tags=40%, list=15%, signal=47%
150	GO_RIBONUCLEOPROTEIN_COMPLEX_SUBUNIT_ORGANIZATION	189	-0.39	-1.62	0.000	0.099	1000	13110	tags=48%, list=24%, signal=63%
151	GO_ORGANELLE_TRANSPORT_ALONG_MICROTUBULE	54	-0.47	-1.62	0.005	0.099	1000	12843	tags=59%, list=24%, signal=78%
152	GO_REGULATION_OF_POTASSIUM_ION_TRANSMEMBRANE_TRANSPORT	61	-0.46	-1.62	0.000	0.101	1000	6316	tags=41%, list=12%, signal=46%
153	GO_ESTABLISHMENT_OF_MITOCHONDRION_LOCALIZATION	16	-0.62	-1.62	0.028	0.100	1000	8833	tags=56%, list=16%, signal=67%
154	GO_TRANSCRIPTION_FROM_MITOCHONDRIAL_PROMOTER	10	-0.72	-1.61	0.041	0.101	1000	15336	tags=100%, list=28%, signal=139%
155	GO_NEUROTRANSMITTER_UPTAKE	15	-0.63	-1.61	0.048	0.103	1000	5569	tags=47%, list=10%, signal=52%
156	GO_RESPONSE_TO_MUSCLE_STRETCH	19	-0.60	-1.60	0.020	0.107	1000	4771	tags=53%, list=9%, signal=58%
157	GO_REGULATION_OF_PROTEIN_PHOSPHATASE_TYPE_2A_ACTIVITY	24	-0.56	-1.60	0.019	0.107	1000	11329	tags=58%, list=21%, signal=74%
158	GO_TRANSCRIPTION_COUPLED_NUCLEOTIDE_EXCISION_REPAIR	72	-0.43	-1.60	0.000	0.108	1000	12878	tags=43%, list=24%, signal=56%
159	GO_QUATERNARY_AMMONIUM_GROUP_TRANSPORT	18	-0.60	-1.60	0.019	0.108	1000	6269	tags=61%, list=12%, signal=69%
160	GO_REGULATION_OF_RYANODINE_SENSITIVE_CALCIUM_RELEASE_CHANNEL_ACTIVITY	27	-0.53	-1.60	0.007	0.111	1000	7485	tags=52%, list=14%, signal=60%
161	GO_RESPIRATORY_CHAIN_COMPLEX_IV_ASSEMBLY	10	-0.73	-1.59	0.026	0.113	1000	4468	tags=50%, list=8%, signal=54%
162	GO_THIOESTER_METABOLIC_PROCESS	80	-0.44	-1.59	0.000	0.114	1000	7241	tags=38%, list=13%, signal=43%
163	GO_ADP_METABOLIC_PROCESS	44	-0.49	-1.59	0.000	0.113	1000	8360	tags=55%, list=15%, signal=64%
164	GO_POSITIVE_REGULATION_OF_POTASSIUM_ION_TRANSMEMBRANE_TRANSPORT	27	-0.53	-1.59	0.000	0.113	1000	5935	tags=48%, list=11%, signal=54%
165	GO_HISTONE_UBIQUITINATION	34	-0.52	-1.59	0.004	0.113	1000	12642	tags=65%, list=23%, signal=84%
166	GO_REGULATION_OF_AUTOPHAGOSOME_ASSEMBLY	34	-0.52	-1.59	0.008	0.114	1000	14216	tags=65%, list=26%, signal=88%
167	GO_PURINE_NUCLEOSIDE_BIOSYNTHETIC_PROCESS	84	-0.43	-1.59	0.000	0.114	1000	7873	tags=42%, list=14%, signal=49%
168	GO_ER_TO_GOLGI_VESICLE_MEDIATED_TRANSPORT	164	-0.39	-1.59	0.000	0.113	1000	12884	tags=51%, list=24%, signal=67%
169	GO_GOLGI_TO_ENDOSOME_TRANSPORT	19	-0.59	-1.58	0.016	0.114	1000	11686	tags=68%, list=22%, signal=87%
170	GO_PROTEIN_AUTOUBIQUITINATION	49	-0.46	-1.58	0.011	0.114	1000	10950	tags=57%, list=20%, signal=72%
171	GO_CELLULAR_RESPONSE_TO_EPINEPHRINE_STIMULUS	12	-0.65	-1.58	0.036	0.118	1000	11792	tags=67%, list=22%, signal=85%
172	GO_PROTEIN_POLYUBIQUITINATION	242	-0.38	-1.58	0.000	0.118	1000	11549	tags=48%, list=21%, signal=60%
173	GO_TRANSCRIPTION_FROM_RNA_POLYMERASE_III_PROMOTER	40	-0.49	-1.58	0.009	0.118	1000	12743	tags=58%, list=23%, signal=75%
174	GO_REGULATION_OF_SKELETAL_MUSCLE_ADAPTATION	13	-0.65	-1.57	0.016	0.120	1000	5781	tags=62%, list=11%, signal=69%
175	GO_RIBONUCLEOSIDE_DIPHOSPHATE_METABOLIC_PROCESS	61	-0.45	-1.57	0.000	0.123	1000	8360	tags=51%, list=15%, signal=60%
176	GO_POSITIVE_REGULATION_OF_VIRAL_RELEASE_FROM_HOST_CELL	15	-0.61	-1.57	0.029	0.123	1000	11408	tags=60%, list=21%, signal=76%
177	GO_RELAXATION_OF_CARDIAC_MUSCLE	13	-0.64	-1.57	0.046	0.124	1000	2705	tags=54%, list=5%, signal=57%
178	GO_ATP_GENERATION_FROM_ADP	36	-0.49	-1.56	0.005	0.124	1000	7909	tags=58%, list=15%, signal=68%
179	GO_NUCLEOSIDE_TRIPHOSPHATE_BIOSYNTHETIC_PROCESS	58	-0.44	-1.56	0.006	0.124	1000	7685	tags=43%, list=14%, signal=50%
180	GO_DICARBOXYLIC_ACID_CATABOLIC_PROCESS	16	-0.61	-1.56	0.033	0.125	1000	10700	tags=69%, list=20%, signal=86%
181	GO_CELL_COMMUNICATION_BY_ELECTRICAL_COUPLING	15	-0.61	-1.56	0.048	0.125	1000	6486	tags=67%, list=12%, signal=76%
182	GO_REGULATION_OF_HEART_CONTRACTION	221	-0.37	-1.56	0.000	0.124	1000	7493	tags=38%, list=14%, signal=44%
183	GO_NEGATIVE_REGULATION_OF_ORGANELLE_ASSEMBLY	22	-0.56	-1.56	0.028	0.124	1000	13015	tags=64%, list=24%, signal=84%
184	GO_NAD_METABOLIC_PROCESS	50	-0.46	-1.56	0.014	0.124	1000	7909	tags=52%, list=15%, signal=61%
185	GO_TETRAPYRROLE_BIOSYNTHETIC_PROCESS	27	-0.52	-1.55	0.004	0.126	1000	9291	tags=56%, list=17%, signal=67%
186	GO_RELAXATION_OF_MUSCLE	20	-0.56	-1.55	0.024	0.126	1000	7024	tags=60%, list=13%, signal=69%
187	GO_CELLULAR_AMINO_ACID_CATABOLIC_PROCESS	109	-0.40	-1.55	0.000	0.126	1000	6522	tags=39%, list=12%, signal=45%
188	GO_ESTABLISHMENT_OF_LOCALIZATION_BY_MOVEMENT_ALONG_MICROTUBULE	91	-0.42	-1.55	0.016	0.126	1000	12898	tags=54%, list=24%, signal=70%
189	GO_REGULATION_OF_POTASSIUM_ION_TRANSMEMBRANE_TRANSPORTER_ACTIVITY	41	-0.48	-1.55	0.022	0.126	1000	6248	tags=44%, list=12%, signal=50%
190	GO_MITOCHONDRION_MORPHOGENESIS	19	-0.57	-1.55	0.014	0.126	1000	7541	tags=58%, list=14%, signal=67%
191	GO_REGULATION_OF_PROTEIN_LOCALIZATION_TO_CHROMOSOME_TELOMERIC_REGION	14	-0.62	-1.55	0.048	0.127	1000	8281	tags=64%, list=15%, signal=76%
192	GO_PURINE_NUCLEOSIDE_MONOPHOSPHATE_BIOSYNTHETIC_PROCESS	59	-0.44	-1.55	0.006	0.127	1000	9784	tags=49%, list=18%, signal=60%
193	GO_ESTABLISHMENT_OF_PROTEIN_LOCALIZATION_TO_GOLGI	20	-0.57	-1.55	0.030	0.127	1000	13313	tags=70%, list=25%, signal=93%
194	GO_LYSOSOMAL_TRANSPORT	68	-0.42	-1.55	0.000	0.127	1000	11686	tags=47%, list=22%, signal=60%
195	GO_MITOCHONDRIAL_FUSION	17	-0.58	-1.55	0.038	0.127	1000	6884	tags=53%, list=13%, signal=61%
196	GO_CYTOPLASMIC_MRNA_PROCESSING_BODY_ASSEMBLY	13	-0.62	-1.55	0.027	0.127	1000	12752	tags=69%, list=23%, signal=90%
197	GO_MITOCHONDRIAL_MEMBRANE_ORGANIZATION	91	-0.41	-1.54	0.000	0.128	1000	11100	tags=51%, list=20%, signal=63%
198	GO_TRNA_PROCESSING	108	-0.39	-1.54	0.000	0.130	1000	12282	tags=49%, list=23%, signal=63%
199	GO_PROTEIN_UBIQUITINATION_INVOLVED_IN_UBIQUITIN_DEPENDENT_PROTEIN_CATABOLIC_PROCESS	130	-0.39	-1.54	0.000	0.130	1000	10950	tags=46%, list=20%, signal=58%
200	GO_POSITIVE_REGULATION_OF_TRANSCRIPTION_ELONGATION_FROM_RNA_POLYMERASE_II_PROMOTER	13	-0.62	-1.54	0.040	0.131	1000	14387	tags=85%, list=26%, signal=115%
201	GO_TRNA_TRANSPORT	33	-0.49	-1.53	0.020	0.135	1000	14512	tags=52%, list=27%, signal=70%
202	GO_SMALL_MOLECULE_CATABOLIC_PROCESS	319	-0.35	-1.53	0.000	0.135	1000	8361	tags=40%, list=15%, signal=47%
203	GO_TRANSCRIPTION_ELONGATION_FROM_RNA_POLYMERASE_II_PROMOTER	76	-0.42	-1.53	0.014	0.139	1000	13987	tags=49%, list=26%, signal=65%
204	GO_REGULATION_OF_SYNAPTIC_VESICLE_EXOCYTOSIS	20	-0.56	-1.52	0.066	0.144	1000	9455	tags=45%, list=17%, signal=54%
205	GO_SNRNA_METABOLIC_PROCESS	77	-0.41	-1.52	0.000	0.143	1000	13056	tags=45%, list=24%, signal=60%
206	GO_HEME_BIOSYNTHETIC_PROCESS	20	-0.55	-1.51	0.022	0.149	1000	9291	tags=60%, list=17%, signal=72%
207	GO_REGULATION_OF_MUSCLE_SYSTEM_PROCESS	194	-0.36	-1.51	0.000	0.148	1000	7072	tags=40%, list=13%, signal=46%
208	GO_REGULATION_OF_CARDIAC_CONDUCTION	66	-0.43	-1.51	0.006	0.147	1000	7777	tags=41%, list=14%, signal=48%
209	GO_MEMBRANE_DEPOLARIZATION_DURING_ACTION_POTENTIAL	39	-0.47	-1.51	0.014	0.152	1000	4063	tags=36%, list=7%, signal=39%
210	GO_NLS_BEARING_PROTEIN_IMPORT_INTO_NUCLEUS	22	-0.54	-1.50	0.041	0.155	1000	6149	tags=45%, list=11%, signal=51%
211	GO_POSITIVE_REGULATION_OF_TOR_SIGNALING	27	-0.51	-1.50	0.059	0.155	1000	11960	tags=44%, list=22%, signal=57%
212	GO_REGULATION_OF_STRIATED_MUSCLE_CELL_APOPTOTIC_PROCESS	22	-0.52	-1.50	0.044	0.154	1000	8604	tags=64%, list=16%, signal=76%
213	GO_REGULATION_OF_MUSCLE_CONTRACTION	146	-0.37	-1.50	0.000	0.161	1000	7072	tags=41%, list=13%, signal=47%
214	GO_SUBSTANTIA_NIGRA_DEVELOPMENT	45	-0.44	-1.50	0.013	0.160	1000	11410	tags=58%, list=21%, signal=73%
215	GO_NCRNA_TRANSCRIPTION	83	-0.40	-1.49	0.007	0.160	1000	13068	tags=49%, list=24%, signal=65%
216	GO_ASPARTATE_FAMILY_AMINO_ACID_BIOSYNTHETIC_PROCESS	23	-0.51	-1.49	0.041	0.161	1000	7537	tags=43%, list=14%, signal=50%
217	GO_CARNITINE_METABOLIC_PROCESS	13	-0.61	-1.49	0.053	0.161	1000	10404	tags=69%, list=19%, signal=86%
218	GO_RESPONSE_TO_EPINEPHRINE	16	-0.57	-1.49	0.055	0.165	1000	7493	tags=56%, list=14%, signal=65%
219	GO_RNA_INTERFERENCE	8	-0.68	-1.49	0.081	0.166	1000	8873	tags=63%, list=16%, signal=75%
220	GO_NEGATIVE_REGULATION_OF_DNA_RECOMBINATION	15	-0.58	-1.48	0.050	0.166	1000	13040	tags=73%, list=24%, signal=96%
221	GO_PROTEIN_K48_LINKED_UBIQUITINATION	47	-0.45	-1.48	0.009	0.169	1000	11319	tags=60%, list=21%, signal=75%
222	GO_REGULATION_OF_TOR_SIGNALING	66	-0.41	-1.48	0.016	0.169	1000	12572	tags=48%, list=23%, signal=63%
223	GO_ADULT_HEART_DEVELOPMENT	13	-0.60	-1.48	0.054	0.168	1000	10874	tags=77%, list=20%, signal=96%
224	GO_CARBOHYDRATE_CATABOLIC_PROCESS	108	-0.38	-1.48	0.000	0.169	1000	8033	tags=39%, list=15%, signal=46%
225	GO_PTERIDINE_CONTAINING_COMPOUND_BIOSYNTHETIC_PROCESS	18	-0.55	-1.48	0.059	0.168	1000	8178	tags=61%, list=15%, signal=72%
226	GO_PROTEIN_MONOUBIQUITINATION	50	-0.44	-1.48	0.023	0.171	1000	9144	tags=44%, list=17%, signal=53%
227	GO_NEGATIVE_REGULATION_OF_NEUROTRANSMITTER_SECRETION	9	-0.68	-1.48	0.060	0.170	1000	9018	tags=44%, list=17%, signal=53%
228	GO_PYRUVATE_METABOLIC_PROCESS	61	-0.42	-1.47	0.012	0.171	1000	7909	tags=52%, list=15%, signal=61%
229	GO_REGULATION_OF_MUSCLE_ADAPTATION	63	-0.41	-1.47	0.011	0.170	1000	7493	tags=43%, list=14%, signal=50%
230	GO_CELLULAR_AMINO_ACID_METABOLIC_PROCESS	328	-0.33	-1.47	0.000	0.170	1000	10726	tags=44%, list=20%, signal=54%
231	GO_AMINO_ACID_BETAINE_METABOLIC_PROCESS	18	-0.54	-1.47	0.052	0.171	1000	7086	tags=50%, list=13%, signal=57%
232	GO_RNA_SPLICING_VIA_TRANSESTERIFICATION_REACTIONS	261	-0.34	-1.47	0.000	0.171	1000	13110	tags=41%, list=24%, signal=54%
233	GO_POSITIVE_REGULATION_OF_ACTION_POTENTIAL	11	-0.63	-1.47	0.076	0.173	1000	1144	tags=36%, list=2%, signal=37%
234	GO_CELLULAR_LIPID_CATABOLIC_PROCESS	151	-0.36	-1.46	0.000	0.178	1000	8033	tags=41%, list=15%, signal=48%
235	GO_NUCLEOTIDE_PHOSPHORYLATION	56	-0.42	-1.46	0.010	0.179	1000	7909	tags=48%, list=15%, signal=56%
236	GO_ASYMMETRIC_PROTEIN_LOCALIZATION	19	-0.54	-1.46	0.052	0.182	1000	7645	tags=37%, list=14%, signal=43%
237	GO_INTRACELLULAR_STEROID_HORMONE_RECEPTOR_SIGNALING_PATHWAY	70	-0.39	-1.46	0.007	0.182	1000	12297	tags=51%, list=23%, signal=66%
238	GO_RNA_MODIFICATION	113	-0.37	-1.45	0.000	0.189	1000	12124	tags=48%, list=22%, signal=61%
239	GO_CELLULAR_COMPONENT_ASSEMBLY_INVOLVED_IN_MORPHOGENESIS	233	-0.35	-1.45	0.000	0.189	1000	7445	tags=30%, list=14%, signal=35%
240	GO_ERROR_FREE_TRANSLESION_SYNTHESIS	18	-0.54	-1.45	0.078	0.189	1000	13112	tags=56%, list=24%, signal=73%
241	GO_RNA_SPLICING	356	-0.34	-1.45	0.000	0.189	1000	12787	tags=40%, list=24%, signal=53%
242	GO_REGULATION_OF_SODIUM_ION_TRANSMEMBRANE_TRANSPORTER_ACTIVITY	37	-0.46	-1.45	0.037	0.188	1000	3466	tags=35%, list=6%, signal=38%
243	GO_CARDIAC_MUSCLE_TISSUE_MORPHOGENESIS	53	-0.42	-1.45	0.015	0.188	1000	4771	tags=42%, list=9%, signal=45%
244	GO_NUCLEOSIDE_DIPHOSPHATE_METABOLIC_PROCESS	79	-0.40	-1.45	0.014	0.188	1000	7909	tags=46%, list=15%, signal=53%
245	GO_MITOCHONDRIAL_DNA_METABOLIC_PROCESS	11	-0.63	-1.44	0.088	0.197	1000	12368	tags=73%, list=23%, signal=94%
246	GO_GLUCOSE_CATABOLIC_PROCESS	27	-0.49	-1.44	0.049	0.197	1000	7909	tags=52%, list=15%, signal=61%
247	GO_NEGATIVE_REGULATION_OF_ENDOPLASMIC_RETICULUM_STRESS_INDUCED_INTRINSIC_APOPTOTIC_SIGNALING_PATHWAY	18	-0.54	-1.43	0.064	0.199	1000	10543	tags=50%, list=19%, signal=62%
248	GO_RRNA_MODIFICATION	27	-0.48	-1.43	0.060	0.200	1000	13669	tags=59%, list=25%, signal=79%
249	GO_ERAD_PATHWAY	73	-0.39	-1.43	0.006	0.201	1000	11574	tags=49%, list=21%, signal=63%
250	GO_CELLULAR_PROTEIN_COMPLEX_ASSEMBLY	323	-0.33	-1.43	0.000	0.201	1000	10268	tags=40%, list=19%, signal=49%
251	GO_PROTEASOMAL_PROTEIN_CATABOLIC_PROCESS	267	-0.33	-1.43	0.000	0.201	1000	11652	tags=46%, list=21%, signal=59%
252	GO_REGULATION_OF_NUCLEOBASE_CONTAINING_COMPOUND_TRANSPORT	12	-0.61	-1.43	0.058	0.201	1000	12557	tags=75%, list=23%, signal=98%
253	GO_REGULATION_OF_SYNAPTIC_VESICLE_TRANSPORT	30	-0.46	-1.43	0.041	0.202	1000	9455	tags=43%, list=17%, signal=52%
254	GO_DETECTION_OF_CALCIUM_ION	14	-0.58	-1.43	0.064	0.203	1000	9342	tags=57%, list=17%, signal=69%
255	GO_MATURATION_OF_5_8S_RRNA	28	-0.47	-1.43	0.046	0.203	1000	9388	tags=39%, list=17%, signal=47%
256	GO_CELLULAR_COMPONENT_MAINTENANCE	18	-0.55	-1.43	0.066	0.202	1000	11333	tags=56%, list=21%, signal=70%
257	GO_GLUTAMATE_METABOLIC_PROCESS	28	-0.46	-1.42	0.056	0.203	1000	8178	tags=43%, list=15%, signal=50%
258	GO_RNA_CAPPING	35	-0.44	-1.42	0.043	0.208	1000	8786	tags=34%, list=16%, signal=41%
259	GO_CYTOCHROME_COMPLEX_ASSEMBLY	16	-0.55	-1.42	0.077	0.208	1000	8112	tags=50%, list=15%, signal=59%
260	GO_MRNA_PROCESSING	419	-0.33	-1.42	0.000	0.208	1000	12787	tags=40%, list=24%, signal=51%
261	GO_ESTABLISHMENT_OF_PROTEIN_LOCALIZATION_TO_VACUOLE	32	-0.46	-1.42	0.038	0.208	1000	10988	tags=50%, list=20%, signal=63%
262	GO_GAMMA_AMINOBUTYRIC_ACID_SIGNALING_PATHWAY	23	-0.49	-1.42	0.035	0.208	1000	8615	tags=43%, list=16%, signal=52%
263	GO_REGULATION_OF_MEMBRANE_POTENTIAL	337	-0.32	-1.42	0.000	0.207	1000	5569	tags=28%, list=10%, signal=31%
264	GO_RESPONSE_TO_ISCHEMIA	29	-0.47	-1.41	0.020	0.209	1000	9024	tags=55%, list=17%, signal=66%
265	GO_REGULATION_OF_FATTY_ACID_OXIDATION	28	-0.47	-1.41	0.054	0.210	1000	7497	tags=54%, list=14%, signal=62%
266	GO_PEPTIDYL_ARGININE_METHYLATION	13	-0.58	-1.41	0.094	0.210	1000	7322	tags=31%, list=13%, signal=36%
267	GO_REGULATION_OF_POTASSIUM_ION_TRANSPORT	83	-0.38	-1.41	0.026	0.210	1000	6330	tags=36%, list=12%, signal=41%
268	GO_REGULATION_OF_TRANSCRIPTION_ELONGATION_FROM_RNA_POLYMERASE_II_PROMOTER	21	-0.50	-1.41	0.058	0.210	1000	14387	tags=76%, list=26%, signal=104%
269	GO_REGULATION_OF_RESPONSE_TO_EXTRACELLULAR_STIMULUS	171	-0.34	-1.41	0.000	0.210	1000	12845	tags=49%, list=24%, signal=64%
270	GO_CELLULAR_CARBOHYDRATE_BIOSYNTHETIC_PROCESS	51	-0.41	-1.41	0.038	0.210	1000	5959	tags=37%, list=11%, signal=42%
271	GO_POSITIVE_REGULATION_OF_RESPONSE_TO_EXTRACELLULAR_STIMULUS	48	-0.41	-1.41	0.039	0.210	1000	11008	tags=48%, list=20%, signal=60%
272	GO_CYTOSKELETON_DEPENDENT_INTRACELLULAR_TRANSPORT	110	-0.37	-1.41	0.008	0.210	1000	12898	tags=51%, list=24%, signal=67%
273	GO_APICAL_PROTEIN_LOCALIZATION	12	-0.57	-1.41	0.104	0.210	1000	7645	tags=42%, list=14%, signal=48%
274	GO_REGULATION_OF_SKELETAL_MUSCLE_CONTRACTION	11	-0.60	-1.40	0.100	0.217	1000	2705	tags=45%, list=5%, signal=48%
275	GO_MEMBRANE_REPOLARIZATION	15	-0.57	-1.40	0.100	0.217	1000	6400	tags=67%, list=12%, signal=76%
276	GO_CELLULAR_ALDEHYDE_METABOLIC_PROCESS	83	-0.38	-1.40	0.007	0.217	1000	6195	tags=37%, list=11%, signal=42%
277	GO_GTP_METABOLIC_PROCESS	21	-0.50	-1.40	0.075	0.219	1000	7421	tags=52%, list=14%, signal=61%
278	GO_AUTOPHAGY	376	-0.31	-1.40	0.000	0.221	1000	11255	tags=41%, list=21%, signal=51%
279	GO_MACROAUTOPHAGY	268	-0.33	-1.39	0.000	0.222	1000	8167	tags=34%, list=15%, signal=39%
280	GO_ESTABLISHMENT_OF_NUCLEUS_LOCALIZATION	14	-0.56	-1.39	0.081	0.223	1000	13139	tags=57%, list=24%, signal=75%
281	GO_POSITIVE_REGULATION_OF_SODIUM_ION_TRANSPORT	32	-0.45	-1.39	0.039	0.226	1000	7520	tags=41%, list=14%, signal=47%
282	GO_MUSCLE_CELL_DIFFERENTIATION	233	-0.33	-1.39	0.000	0.229	1000	6860	tags=32%, list=13%, signal=36%
283	GO_VENTRICULAR_CARDIAC_MUSCLE_TISSUE_DEVELOPMENT	44	-0.42	-1.38	0.016	0.232	1000	4372	tags=39%, list=8%, signal=42%
284	GO_CELLULAR_RESPONSE_TO_NITROGEN_LEVELS	11	-0.59	-1.38	0.112	0.234	1000	6201	tags=55%, list=11%, signal=62%
285	GO_THIOESTER_BIOSYNTHETIC_PROCESS	51	-0.40	-1.38	0.041	0.236	1000	7137	tags=37%, list=13%, signal=43%
286	GO_PROTEIN_K11_LINKED_UBIQUITINATION	27	-0.46	-1.38	0.061	0.237	1000	11239	tags=56%, list=21%, signal=70%
287	GO_ER_ASSOCIATED_UBIQUITIN_DEPENDENT_PROTEIN_CATABOLIC_PROCESS	60	-0.38	-1.37	0.025	0.240	1000	11574	tags=47%, list=21%, signal=59%
288	GO_POSITIVE_REGULATION_OF_ATPASE_ACTIVITY	41	-0.42	-1.37	0.030	0.241	1000	11958	tags=59%, list=22%, signal=75%
289	GO_DNA_INTEGRATION	9	-0.63	-1.37	0.140	0.241	1000	2237	tags=33%, list=4%, signal=35%
290	GO_NON_RECOMBINATIONAL_REPAIR	70	-0.39	-1.37	0.018	0.244	1000	12502	tags=51%, list=23%, signal=67%
291	GO_REGULATION_OF_SODIUM_ION_TRANSMEMBRANE_TRANSPORT	47	-0.41	-1.37	0.038	0.244	1000	3466	tags=30%, list=6%, signal=32%
292	GO_RRNA_METHYLATION	19	-0.52	-1.37	0.100	0.247	1000	13669	tags=74%, list=25%, signal=98%
293	GO_LIPID_PARTICLE_ORGANIZATION	14	-0.54	-1.37	0.110	0.247	1000	9249	tags=50%, list=17%, signal=60%
294	GO_NEGATIVE_REGULATION_OF_STRIATED_MUSCLE_CELL_APOPTOTIC_PROCESS	17	-0.53	-1.37	0.097	0.246	1000	10874	tags=71%, list=20%, signal=88%
295	GO_MEMBRANE_BUDDING	110	-0.35	-1.36	0.000	0.250	1000	12995	tags=45%, list=24%, signal=60%
296	GO_METHIONINE_METABOLIC_PROCESS	18	-0.52	-1.36	0.086	0.249	1000	11886	tags=61%, list=22%, signal=78%
297	GO_SNRNA_PROCESSING	21	-0.48	-1.36	0.084	0.250	1000	11367	tags=33%, list=21%, signal=42%
298	GO_REGULATION_OF_PROTEIN_UBIQUITINATION_INVOLVED_IN_UBIQUITIN_DEPENDENT_PROTEIN_CATABOLIC_PROCESS	102	-0.36	-1.36	0.026	0.250	1000	12984	tags=55%, list=24%, signal=72%
299	GO_RESPONSE_TO_STIMULUS_INVOLVED_IN_REGULATION_OF_MUSCLE_ADAPTATION	15	-0.54	-1.36	0.114	0.249	1000	4544	tags=40%, list=8%, signal=44%
300	GO_REGULATION_OF_SECONDARY_METABOLIC_PROCESS	11	-0.59	-1.36	0.116	0.250	1000	5289	tags=45%, list=10%, signal=50%
301	GO_PEPTIDYL_LYSINE_DIMETHYLATION	11	-0.59	-1.36	0.122	0.250	1000	11958	tags=55%, list=22%, signal=70%
302	GO_POSITIVE_REGULATION_OF_CALCIUM_ION_TRANSMEMBRANE_TRANSPORTER_ACTIVITY	31	-0.44	-1.36	0.069	0.250	1000	9342	tags=45%, list=17%, signal=55%
303	GO_GLUCOSE_METABOLIC_PROCESS	115	-0.34	-1.36	0.020	0.250	1000	7909	tags=37%, list=15%, signal=43%
304	GO_VACUOLAR_TRANSPORT	241	-0.32	-1.36	0.000	0.249	1000	12878	tags=47%, list=24%, signal=62%
305	GO_REGULATION_OF_CELLULAR_AMINO_ACID_METABOLIC_PROCESS	66	-0.38	-1.36	0.020	0.249	1000	12984	tags=59%, list=24%, signal=78%
306	GO_MUSCLE_HYPERTROPHY	28	-0.46	-1.36	0.087	0.250	1000	4771	tags=39%, list=9%, signal=43%
307	GO_CHAPERONE_MEDIATED_PROTEIN_COMPLEX_ASSEMBLY	13	-0.57	-1.35	0.152	0.251	1000	6744	tags=62%, list=12%, signal=70%
308	GO_SINGLE_ORGANISM_MEMBRANE_BUDDING	71	-0.36	-1.35	0.025	0.254	1000	12884	tags=45%, list=24%, signal=59%
309	GO_POSTTRANSCRIPTIONAL_REGULATION_OF_GENE_EXPRESSION	431	-0.31	-1.35	0.000	0.255	1000	11793	tags=44%, list=22%, signal=56%
310	GO_DEPHOSPHORYLATION	280	-0.32	-1.35	0.000	0.256	1000	7782	tags=33%, list=14%, signal=39%
311	GO_GLOBAL_GENOME_NUCLEOTIDE_EXCISION_REPAIR	32	-0.43	-1.35	0.042	0.255	1000	8940	tags=38%, list=16%, signal=45%
312	GO_MEMBRANE_BIOGENESIS	30	-0.44	-1.34	0.066	0.260	1000	3559	tags=33%, list=7%, signal=36%
313	GO_REGULATION_OF_TRANSLATIONAL_ELONGATION	23	-0.47	-1.34	0.090	0.261	1000	11164	tags=48%, list=21%, signal=60%
314	GO_REGULATION_OF_CELL_PROJECTION_SIZE	12	-0.58	-1.34	0.133	0.265	1000	8701	tags=42%, list=16%, signal=50%
315	GO_GOLGI_VESICLE_TRANSPORT	315	-0.31	-1.34	0.000	0.265	1000	12796	tags=47%, list=24%, signal=61%
316	GO_REGULATION_OF_CALCIUM_ION_TRANSMEMBRANE_TRANSPORTER_ACTIVITY	70	-0.37	-1.34	0.038	0.266	1000	3244	tags=27%, list=6%, signal=29%
317	GO_REGULATION_OF_CENTROSOME_DUPLICATION	32	-0.43	-1.34	0.086	0.265	1000	13015	tags=59%, list=24%, signal=78%
318	GO_MITOCHONDRION_LOCALIZATION	34	-0.44	-1.34	0.047	0.267	1000	8833	tags=44%, list=16%, signal=53%
319	GO_REGULATION_OF_DELAYED_RECTIFIER_POTASSIUM_CHANNEL_ACTIVITY	18	-0.49	-1.34	0.110	0.266	1000	8940	tags=50%, list=16%, signal=60%
320	GO_PSEUDOURIDINE_SYNTHESIS	17	-0.50	-1.33	0.111	0.268	1000	11575	tags=59%, list=21%, signal=75%
321	GO_AMMONIUM_TRANSMEMBRANE_TRANSPORT	24	-0.46	-1.33	0.091	0.271	1000	6269	tags=46%, list=12%, signal=52%
322	GO_MICROTUBULE_NUCLEATION	18	-0.50	-1.33	0.111	0.271	1000	9600	tags=44%, list=18%, signal=54%
323	GO_PROTEIN_K63_LINKED_DEUBIQUITINATION	24	-0.47	-1.33	0.086	0.277	1000	12636	tags=58%, list=23%, signal=76%
324	GO_ASPARTATE_METABOLIC_PROCESS	11	-0.57	-1.33	0.135	0.276	1000	2770	tags=36%, list=5%, signal=38%
325	GO_PROTEIN_FOLDING	219	-0.32	-1.32	0.000	0.277	1000	8909	tags=35%, list=16%, signal=42%
326	GO_HEME_METABOLIC_PROCESS	28	-0.44	-1.32	0.079	0.278	1000	9291	tags=54%, list=17%, signal=65%
327	GO_POSITIVE_REGULATION_OF_DNA_TEMPLATED_TRANSCRIPTION_ELONGATION	22	-0.46	-1.32	0.104	0.277	1000	14405	tags=73%, list=27%, signal=99%
328	GO_MACROMOLECULE_METHYLATION	191	-0.32	-1.32	0.000	0.277	1000	11572	tags=40%, list=21%, signal=50%
329	GO_REGULATION_OF_GENE_EXPRESSION_BY_GENETIC_IMPRINTING	16	-0.51	-1.32	0.114	0.279	1000	12611	tags=56%, list=23%, signal=73%
330	GO_POSITIVE_REGULATION_OF_LIGASE_ACTIVITY	108	-0.33	-1.32	0.031	0.279	1000	13573	tags=56%, list=25%, signal=75%
331	GO_REGULATION_OF_MEMBRANE_DEPOLARIZATION	41	-0.41	-1.32	0.084	0.283	1000	4089	tags=39%, list=8%, signal=42%
332	GO_REGULATION_OF_CELLULAR_KETONE_METABOLIC_PROCESS	168	-0.33	-1.32	0.000	0.283	1000	7602	tags=38%, list=14%, signal=44%
333	GO_AUTOPHAGOSOME_ORGANIZATION	42	-0.40	-1.32	0.044	0.282	1000	9883	tags=38%, list=18%, signal=47%
334	GO_HISTONE_H2A_UBIQUITINATION	16	-0.51	-1.32	0.118	0.282	1000	7595	tags=44%, list=14%, signal=51%
335	GO_DNA_TEMPLATED_TRANSCRIPTION_ELONGATION	91	-0.35	-1.31	0.049	0.283	1000	13987	tags=46%, list=26%, signal=62%
336	GO_POSITIVE_REGULATION_OF_MITOCHONDRIAL_FISSION	12	-0.55	-1.31	0.138	0.287	1000	9088	tags=67%, list=17%, signal=80%
337	GO_GUANOSINE_CONTAINING_COMPOUND_METABOLIC_PROCESS	44	-0.40	-1.31	0.085	0.287	1000	7806	tags=41%, list=14%, signal=48%
338	GO_NUCLEOTIDE_EXCISION_REPAIR_PREINCISION_COMPLEX_ASSEMBLY	29	-0.44	-1.31	0.088	0.289	1000	8959	tags=38%, list=16%, signal=45%
339	GO_CARDIOCYTE_DIFFERENTIATION	95	-0.35	-1.31	0.021	0.292	1000	6703	tags=36%, list=12%, signal=41%
340	GO_POSITIVE_REGULATION_OF_POTASSIUM_ION_TRANSMEMBRANE_TRANSPORTER_ACTIVITY	16	-0.51	-1.31	0.127	0.291	1000	1144	tags=38%, list=2%, signal=38%
341	GO_MUSCLE_FIBER_DEVELOPMENT	43	-0.40	-1.31	0.074	0.291	1000	2221	tags=26%, list=4%, signal=27%
342	GO_CELLULAR_POTASSIUM_ION_HOMEOSTASIS	12	-0.54	-1.31	0.119	0.291	1000	2705	tags=42%, list=5%, signal=44%
343	GO_RNA_POLYADENYLATION	29	-0.43	-1.31	0.097	0.291	1000	11406	tags=48%, list=21%, signal=61%
344	GO_REGULATION_OF_FATTY_ACID_METABOLIC_PROCESS	84	-0.35	-1.30	0.044	0.291	1000	7497	tags=43%, list=14%, signal=50%
345	GO_SYNAPTIC_VESICLE_ENDOCYTOSIS	17	-0.49	-1.30	0.109	0.290	1000	6790	tags=41%, list=13%, signal=47%
346	GO_POTASSIUM_ION_IMPORT	28	-0.44	-1.30	0.095	0.291	1000	3422	tags=32%, list=6%, signal=34%
347	GO_GLYCOSYL_COMPOUND_BIOSYNTHETIC_PROCESS	114	-0.34	-1.30	0.018	0.292	1000	8195	tags=35%, list=15%, signal=41%
348	GO_REGULATION_OF_CELLULAR_RESPIRATION	22	-0.46	-1.30	0.114	0.292	1000	6486	tags=59%, list=12%, signal=67%
349	GO_N_TERMINAL_PROTEIN_AMINO_ACID_ACETYLATION	14	-0.51	-1.30	0.107	0.298	1000	8626	tags=57%, list=16%, signal=68%
350	GO_QUINONE_METABOLIC_PROCESS	29	-0.43	-1.29	0.097	0.303	1000	9752	tags=55%, list=18%, signal=67%
351	GO_CARBOHYDRATE_BIOSYNTHETIC_PROCESS	120	-0.32	-1.29	0.010	0.302	1000	6051	tags=31%, list=11%, signal=35%
352	GO_TRNA_METHYLATION	21	-0.45	-1.29	0.110	0.307	1000	11572	tags=52%, list=21%, signal=67%
353	GO_ALPHA_AMINO_ACID_CATABOLIC_PROCESS	92	-0.34	-1.29	0.030	0.306	1000	6522	tags=36%, list=12%, signal=41%
354	GO_REGULATION_OF_RNA_STABILITY	137	-0.32	-1.29	0.022	0.306	1000	13056	tags=53%, list=24%, signal=70%
355	GO_PROTEIN_NEDDYLATION	13	-0.52	-1.29	0.168	0.307	1000	11345	tags=54%, list=21%, signal=68%
356	GO_NEGATIVE_REGULATION_OF_TRANSLATIONAL_INITIATION	20	-0.47	-1.29	0.132	0.308	1000	9306	tags=45%, list=17%, signal=54%
357	GO_SYNAPTIC_VESICLE_RECYCLING	23	-0.46	-1.29	0.110	0.307	1000	6790	tags=39%, list=13%, signal=45%
358	GO_HISTONE_H2A_ACETYLATION	15	-0.49	-1.29	0.139	0.309	1000	12880	tags=53%, list=24%, signal=70%
359	GO_HETEROTYPIC_CELL_CELL_ADHESION	27	-0.43	-1.29	0.110	0.308	1000	2318	tags=30%, list=4%, signal=31%
360	GO_POSITIVE_REGULATION_OF_HEART_RATE	22	-0.45	-1.28	0.100	0.308	1000	4438	tags=36%, list=8%, signal=40%
361	GO_REGULATION_OF_MITOCHONDRIAL_TRANSLATION	6	-0.67	-1.28	0.190	0.309	1000	10432	tags=67%, list=19%, signal=83%
362	GO_CELLULAR_MODIFIED_AMINO_ACID_CATABOLIC_PROCESS	17	-0.48	-1.28	0.136	0.310	1000	9350	tags=59%, list=17%, signal=71%
363	GO_4_HYDROXYPROLINE_METABOLIC_PROCESS	12	-0.54	-1.28	0.162	0.311	1000	5001	tags=42%, list=9%, signal=46%
364	GO_CIRCADIAN_REGULATION_OF_GENE_EXPRESSION	56	-0.36	-1.28	0.044	0.311	1000	11127	tags=45%, list=20%, signal=56%
365	GO_REGULATION_OF_TRANSLATIONAL_INITIATION_IN_RESPONSE_TO_STRESS	13	-0.53	-1.28	0.157	0.311	1000	11152	tags=54%, list=21%, signal=68%
366	GO_PROTEIN_TRANSPORT_ALONG_MICROTUBULE	27	-0.43	-1.28	0.109	0.310	1000	10008	tags=41%, list=18%, signal=50%
367	GO_NUCLEOTIDE_EXCISION_REPAIR_PREINCISION_COMPLEX_STABILIZATION	21	-0.45	-1.28	0.108	0.310	1000	8959	tags=38%, list=16%, signal=46%
368	GO_MONOSACCHARIDE_BIOSYNTHETIC_PROCESS	53	-0.37	-1.28	0.073	0.311	1000	5153	tags=32%, list=9%, signal=35%
369	GO_PROTEIN_K48_LINKED_DEUBIQUITINATION	20	-0.46	-1.28	0.140	0.315	1000	12636	tags=55%, list=23%, signal=72%
370	GO_MAGNESIUM_ION_TRANSPORT	13	-0.52	-1.28	0.135	0.315	1000	7436	tags=46%, list=14%, signal=53%
371	GO_POSITIVE_REGULATION_OF_CATION_CHANNEL_ACTIVITY	37	-0.40	-1.28	0.076	0.314	1000	7777	tags=41%, list=14%, signal=47%
372	GO_VESICLE_TARGETING	76	-0.35	-1.28	0.050	0.314	1000	12884	tags=47%, list=24%, signal=62%
373	GO_NEGATIVE_REGULATION_OF_RESPONSE_TO_ENDOPLASMIC_RETICULUM_STRESS	37	-0.40	-1.27	0.084	0.314	1000	10950	tags=38%, list=20%, signal=47%
374	GO_CENTROSOME_LOCALIZATION	17	-0.48	-1.27	0.147	0.316	1000	10259	tags=59%, list=19%, signal=72%
375	GO_POSITIVE_REGULATION_OF_DNA_REPAIR	37	-0.40	-1.27	0.087	0.319	1000	13320	tags=59%, list=25%, signal=79%
376	GO_NUCLEOBASE_CONTAINING_COMPOUND_TRANSPORT	193	-0.30	-1.27	0.043	0.320	1000	9900	tags=34%, list=18%, signal=41%
377	GO_POSITIVE_REGULATION_OF_SODIUM_ION_TRANSMEMBRANE_TRANSPORTER_ACTIVITY	11	-0.54	-1.27	0.185	0.323	1000	3403	tags=45%, list=6%, signal=48%
378	GO_REGULATION_OF_VACUOLAR_TRANSPORT	29	-0.43	-1.27	0.128	0.324	1000	5276	tags=31%, list=10%, signal=34%
379	GO_GOLGI_RIBBON_FORMATION	11	-0.53	-1.26	0.181	0.326	1000	5392	tags=36%, list=10%, signal=40%
380	GO_FATTY_ACID_METABOLIC_PROCESS	291	-0.29	-1.26	0.000	0.326	1000	6009	tags=29%, list=11%, signal=33%
381	GO_REGULATION_OF_DNA_TEMPLATED_TRANSCRIPTION_ELONGATION	39	-0.40	-1.26	0.121	0.327	1000	14405	tags=67%, list=27%, signal=91%
382	GO_MULTI_ORGANISM_ORGANELLE_ORGANIZATION	23	-0.43	-1.26	0.150	0.328	1000	12597	tags=52%, list=23%, signal=68%
383	GO_PROTEIN_IMPORT	153	-0.31	-1.26	0.035	0.327	1000	12561	tags=47%, list=23%, signal=61%
384	GO_REGULATION_OF_HEXOKINASE_ACTIVITY	11	-0.55	-1.26	0.187	0.328	1000	6149	tags=55%, list=11%, signal=61%
385	GO_STEROL_BIOSYNTHETIC_PROCESS	42	-0.38	-1.26	0.092	0.328	1000	7859	tags=38%, list=14%, signal=45%
386	GO_MISFOLDED_OR_INCOMPLETELY_SYNTHESIZED_PROTEIN_CATABOLIC_PROCESS	16	-0.50	-1.26	0.168	0.329	1000	8162	tags=44%, list=15%, signal=51%
387	GO_PURINE_CONTAINING_COMPOUND_BIOSYNTHETIC_PROCESS	134	-0.31	-1.26	0.010	0.332	1000	7873	tags=35%, list=14%, signal=41%
388	GO_PROTEIN_DEPHOSPHORYLATION	188	-0.30	-1.25	0.023	0.337	1000	9686	tags=36%, list=18%, signal=43%
389	GO_NUCLEUS_LOCALIZATION	20	-0.46	-1.25	0.144	0.337	1000	11855	tags=50%, list=22%, signal=64%
390	GO_CYTOPLASMIC_MICROTUBULE_ORGANIZATION	39	-0.39	-1.25	0.097	0.338	1000	8213	tags=38%, list=15%, signal=45%
391	GO_NUCLEOTIDE_EXCISION_REPAIR	111	-0.33	-1.25	0.042	0.341	1000	13307	tags=44%, list=24%, signal=58%
392	GO_PROTEIN_MANNOSYLATION	21	-0.45	-1.25	0.154	0.343	1000	4611	tags=29%, list=8%, signal=31%
393	GO_NEGATIVE_REGULATION_OF_CYTOSOLIC_CALCIUM_ION_CONCENTRATION	11	-0.53	-1.25	0.189	0.345	1000	2710	tags=36%, list=5%, signal=38%
394	GO_NEGATIVE_REGULATION_OF_OXIDATIVE_STRESS_INDUCED_INTRINSIC_APOPTOTIC_SIGNALING_PATHWAY	20	-0.45	-1.25	0.145	0.344	1000	10567	tags=55%, list=19%, signal=68%
395	GO_TRNA_MODIFICATION	55	-0.36	-1.25	0.088	0.344	1000	11572	tags=45%, list=21%, signal=58%
396	GO_VESICLE_CYTOSKELETAL_TRAFFICKING	36	-0.40	-1.24	0.117	0.344	1000	12095	tags=50%, list=22%, signal=64%
397	GO_REGULATION_OF_MRNA_3_END_PROCESSING	26	-0.43	-1.24	0.141	0.344	1000	12303	tags=54%, list=23%, signal=70%
398	GO_MONOCARBOXYLIC_ACID_METABOLIC_PROCESS	489	-0.28	-1.24	0.000	0.343	1000	6051	tags=29%, list=11%, signal=33%
399	GO_CARBOHYDRATE_PHOSPHORYLATION	21	-0.43	-1.24	0.138	0.343	1000	7057	tags=38%, list=13%, signal=44%
400	GO_POLYSACCHARIDE_BIOSYNTHETIC_PROCESS	42	-0.38	-1.24	0.142	0.342	1000	5259	tags=33%, list=10%, signal=37%
401	GO_PROTEIN_ADP_RIBOSYLATION	20	-0.46	-1.24	0.154	0.343	1000	11794	tags=60%, list=22%, signal=77%
402	GO_REGULATION_OF_TRANSCRIPTION_FROM_RNA_POLYMERASE_III_PROMOTER	22	-0.44	-1.24	0.170	0.345	1000	11478	tags=68%, list=21%, signal=86%
403	GO_ALPHA_LINOLENIC_ACID_METABOLIC_PROCESS	13	-0.51	-1.24	0.214	0.346	1000	3987	tags=38%, list=7%, signal=41%
404	GO_PROTEIN_LOCALIZATION_TO_VACUOLE	44	-0.37	-1.24	0.128	0.346	1000	10988	tags=41%, list=20%, signal=51%
405	GO_RIBONUCLEOPROTEIN_COMPLEX_BIOGENESIS	427	-0.28	-1.24	0.000	0.347	1000	12351	tags=37%, list=23%, signal=47%
406	GO_REGULATION_OF_RESPIRATORY_SYSTEM_PROCESS	15	-0.49	-1.24	0.180	0.347	1000	3414	tags=40%, list=6%, signal=43%
407	GO_VERY_LONG_CHAIN_FATTY_ACID_METABOLIC_PROCESS	29	-0.41	-1.23	0.146	0.352	1000	5032	tags=34%, list=9%, signal=38%
408	GO_KETONE_BIOSYNTHETIC_PROCESS	25	-0.42	-1.23	0.153	0.352	1000	4445	tags=40%, list=8%, signal=44%
409	GO_POTASSIUM_ION_HOMEOSTASIS	18	-0.46	-1.23	0.166	0.352	1000	3362	tags=39%, list=6%, signal=41%
410	GO_POST_GOLGI_VESICLE_MEDIATED_TRANSPORT	83	-0.34	-1.23	0.066	0.359	1000	14033	tags=58%, list=26%, signal=78%
411	GO_ACTIN_MYOSIN_FILAMENT_SLIDING	38	-0.38	-1.23	0.129	0.359	1000	5486	tags=39%, list=10%, signal=44%
412	GO_TELOMERE_CAPPING	29	-0.41	-1.23	0.157	0.361	1000	12086	tags=52%, list=22%, signal=66%
413	GO_NEGATIVE_REGULATION_OF_MITOCHONDRION_ORGANIZATION	37	-0.38	-1.22	0.132	0.365	1000	11119	tags=54%, list=20%, signal=68%
414	GO_REGULATION_OF_PROTEIN_LOCALIZATION_TO_CELL_SURFACE	27	-0.42	-1.22	0.162	0.365	1000	3466	tags=26%, list=6%, signal=28%
415	GO_NUCLEOTIDE_EXCISION_REPAIR_DNA_DUPLEX_UNWINDING	22	-0.44	-1.22	0.160	0.364	1000	7672	tags=36%, list=14%, signal=42%
416	GO_REGULATION_OF_CELLULAR_AMIDE_METABOLIC_PROCESS	336	-0.28	-1.22	0.000	0.364	1000	11356	tags=40%, list=21%, signal=50%
417	GO_PROTEIN_TARGETING	401	-0.28	-1.22	0.000	0.368	1000	11804	tags=36%, list=22%, signal=46%
418	GO_NEGATIVE_REGULATION_OF_HEART_CONTRACTION	22	-0.44	-1.22	0.175	0.367	1000	6429	tags=50%, list=12%, signal=57%
419	GO_REGULATION_OF_SISTER_CHROMATID_COHESION	17	-0.46	-1.22	0.185	0.376	1000	13306	tags=59%, list=24%, signal=78%
420	GO_PROTEIN_ALKYLATION	109	-0.31	-1.21	0.050	0.381	1000	10138	tags=30%, list=19%, signal=37%
421	GO_BIOTIN_METABOLIC_PROCESS	14	-0.49	-1.21	0.196	0.381	1000	3609	tags=36%, list=7%, signal=38%
422	GO_REGULATION_OF_MITOCHONDRIAL_FISSION	16	-0.47	-1.21	0.215	0.382	1000	10474	tags=63%, list=19%, signal=77%
423	GO_HISTONE_DEUBIQUITINATION	21	-0.43	-1.21	0.196	0.382	1000	8799	tags=33%, list=16%, signal=40%
424	GO_MANNOSYLATION	33	-0.40	-1.21	0.152	0.384	1000	4611	tags=21%, list=8%, signal=23%
425	GO_POSITIVE_REGULATION_OF_TRANSPORTER_ACTIVITY	73	-0.34	-1.21	0.077	0.383	1000	7859	tags=40%, list=14%, signal=46%
426	GO_NEGATIVE_REGULATION_OF_MACROAUTOPHAGY	22	-0.44	-1.21	0.194	0.383	1000	12556	tags=55%, list=23%, signal=71%
427	GO_LIPID_MODIFICATION	209	-0.29	-1.21	0.024	0.384	1000	7462	tags=34%, list=14%, signal=39%
428	GO_DICARBOXYLIC_ACID_BIOSYNTHETIC_PROCESS	13	-0.50	-1.20	0.218	0.390	1000	2222	tags=38%, list=4%, signal=40%
429	GO_ANAPHASE_PROMOTING_COMPLEX_DEPENDENT_CATABOLIC_PROCESS	76	-0.33	-1.20	0.092	0.389	1000	13573	tags=61%, list=25%, signal=81%
430	GO_PROTEIN_HOMOTETRAMERIZATION	59	-0.35	-1.20	0.116	0.389	1000	7495	tags=36%, list=14%, signal=41%
431	GO_POSITIVE_REGULATION_OF_ACTIN_FILAMENT_DEPOLYMERIZATION	12	-0.51	-1.20	0.219	0.395	1000	4591	tags=42%, list=8%, signal=46%
432	GO_CREATINE_METABOLIC_PROCESS	11	-0.52	-1.20	0.224	0.394	1000	12122	tags=64%, list=22%, signal=82%
433	GO_POSITIVE_REGULATION_OF_PROTEIN_MODIFICATION_BY_SMALL_PROTEIN_CONJUGATION_OR_REMOVAL	192	-0.29	-1.20	0.080	0.393	1000	10012	tags=39%, list=18%, signal=47%
434	GO_HEXOSE_METABOLIC_PROCESS	152	-0.29	-1.20	0.048	0.393	1000	7909	tags=32%, list=15%, signal=37%
435	GO_ORGANELLE_ASSEMBLY	477	-0.26	-1.20	0.000	0.393	1000	7719	tags=26%, list=14%, signal=30%
436	GO_OXALOACETATE_METABOLIC_PROCESS	11	-0.53	-1.20	0.259	0.393	1000	2776	tags=36%, list=5%, signal=38%
437	GO_ADIPOSE_TISSUE_DEVELOPMENT	31	-0.39	-1.20	0.200	0.392	1000	5084	tags=29%, list=9%, signal=32%
438	GO_REGULATION_OF_CATION_CHANNEL_ACTIVITY	88	-0.32	-1.20	0.090	0.394	1000	6913	tags=32%, list=13%, signal=36%
439	GO_REGULATION_OF_MRNA_POLYADENYLATION	10	-0.53	-1.20	0.223	0.395	1000	13414	tags=70%, list=25%, signal=93%
440	GO_HISTONE_MONOUBIQUITINATION	23	-0.42	-1.19	0.178	0.397	1000	8381	tags=39%, list=15%, signal=46%
441	GO_PORE_COMPLEX_ASSEMBLY	15	-0.47	-1.19	0.201	0.398	1000	14084	tags=73%, list=26%, signal=99%
442	GO_COVALENT_CHROMATIN_MODIFICATION	329	-0.27	-1.19	0.000	0.399	1000	12790	tags=39%, list=24%, signal=51%
443	GO_TOXIN_TRANSPORT	36	-0.38	-1.19	0.175	0.403	1000	10185	tags=53%, list=19%, signal=65%
444	GO_MITOCHONDRIAL_GENOME_MAINTENANCE	21	-0.42	-1.19	0.217	0.403	1000	8112	tags=48%, list=15%, signal=56%
445	GO_PROTEIN_REFOLDING	20	-0.43	-1.19	0.190	0.406	1000	6375	tags=45%, list=12%, signal=51%
446	GO_NUCLEOSIDE_MONOPHOSPHATE_BIOSYNTHETIC_PROCESS	80	-0.32	-1.19	0.086	0.408	1000	9784	tags=39%, list=18%, signal=47%
447	GO_POSITIVE_REGULATION_OF_DENDRITE_MORPHOGENESIS	32	-0.38	-1.19	0.159	0.407	1000	12343	tags=56%, list=23%, signal=73%
448	GO_ESTABLISHMENT_OF_PROTEIN_LOCALIZATION_TO_ORGANELLE	356	-0.28	-1.18	0.000	0.410	1000	9806	tags=30%, list=18%, signal=36%
449	GO_REGULATION_OF_AUTOPHAGY	246	-0.28	-1.18	0.077	0.412	1000	12638	tags=46%, list=23%, signal=59%
450	GO_HEXOSE_CATABOLIC_PROCESS	47	-0.35	-1.18	0.151	0.416	1000	7909	tags=36%, list=15%, signal=42%
451	GO_REGULATION_OF_CELLULAR_AMINE_METABOLIC_PROCESS	88	-0.31	-1.18	0.090	0.415	1000	9681	tags=40%, list=18%, signal=48%
452	GO_PEPTIDYL_THREONINE_MODIFICATION	46	-0.35	-1.18	0.130	0.418	1000	10493	tags=41%, list=19%, signal=51%
453	GO_REGULATION_OF_BLOOD_CIRCULATION	292	-0.28	-1.18	0.000	0.418	1000	7497	tags=33%, list=14%, signal=38%
454	GO_POSITIVE_REGULATION_OF_LIPID_STORAGE	19	-0.44	-1.18	0.209	0.419	1000	8487	tags=42%, list=16%, signal=50%
455	GO_ESTABLISHMENT_OF_PROTEIN_LOCALIZATION_TO_PLASMA_MEMBRANE	90	-0.31	-1.18	0.099	0.419	1000	8387	tags=34%, list=15%, signal=41%
456	GO_COPPER_ION_HOMEOSTASIS	16	-0.45	-1.18	0.223	0.419	1000	9972	tags=38%, list=18%, signal=46%
457	GO_XENOPHAGY	102	-0.30	-1.18	0.083	0.419	1000	6094	tags=27%, list=11%, signal=31%
458	GO_PROTEIN_HETEROTETRAMERIZATION	38	-0.36	-1.17	0.174	0.421	1000	8396	tags=34%, list=15%, signal=40%
459	GO_WALKING_BEHAVIOR	31	-0.38	-1.17	0.172	0.423	1000	9100	tags=39%, list=17%, signal=46%
460	GO_REGULATION_OF_ATPASE_ACTIVITY	61	-0.33	-1.17	0.128	0.424	1000	7801	tags=36%, list=14%, signal=42%
461	GO_MULTIVESICULAR_BODY_ORGANIZATION	30	-0.39	-1.17	0.185	0.424	1000	14676	tags=57%, list=27%, signal=78%
462	GO_REGULATION_OF_CATION_TRANSMEMBRANE_TRANSPORT	206	-0.28	-1.17	0.087	0.426	1000	6551	tags=29%, list=12%, signal=32%
463	GO_DOUBLE_STRAND_BREAK_REPAIR	158	-0.29	-1.17	0.026	0.426	1000	12502	tags=44%, list=23%, signal=57%
464	GO_NEUROTRANSMITTER_METABOLIC_PROCESS	25	-0.40	-1.17	0.191	0.428	1000	6330	tags=32%, list=12%, signal=36%
465	GO_MULTI_ORGANISM_LOCALIZATION	66	-0.32	-1.17	0.132	0.428	1000	13268	tags=42%, list=24%, signal=56%
466	GO_RNA_LOCALIZATION	179	-0.28	-1.17	0.046	0.427	1000	10158	tags=33%, list=19%, signal=40%
467	GO_MEMBRANE_ASSEMBLY	25	-0.40	-1.17	0.218	0.426	1000	3364	tags=28%, list=6%, signal=30%
468	GO_HISTONE_H4_ACETYLATION	43	-0.35	-1.16	0.183	0.431	1000	12880	tags=51%, list=24%, signal=67%
469	GO_MATURATION_OF_5_8S_RRNA_FROM_TRICISTRONIC_RRNA_TRANSCRIPT_SSU_RRNA_5_8S_RRNA_LSU_RRNA_	19	-0.42	-1.16	0.221	0.431	1000	9388	tags=37%, list=17%, signal=45%
470	GO_VESICLE_COATING	72	-0.31	-1.16	0.086	0.432	1000	12884	tags=43%, list=24%, signal=56%
471	GO_CELL_DEATH_IN_RESPONSE_TO_OXIDATIVE_STRESS	18	-0.44	-1.16	0.243	0.431	1000	9469	tags=67%, list=17%, signal=81%
472	GO_ENDOPLASMIC_RETICULUM_ORGANIZATION	38	-0.36	-1.16	0.185	0.433	1000	11419	tags=42%, list=21%, signal=53%
473	GO_CARDIAC_VENTRICLE_MORPHOGENESIS	61	-0.33	-1.16	0.144	0.437	1000	4372	tags=31%, list=8%, signal=34%
474	GO_GOLGI_ORGANIZATION	84	-0.31	-1.16	0.174	0.437	1000	12607	tags=49%, list=23%, signal=63%
475	GO_PRE_MIRNA_PROCESSING	9	-0.53	-1.16	0.255	0.436	1000	11118	tags=56%, list=20%, signal=70%
476	GO_REGULATION_OF_CENTROSOME_CYCLE	39	-0.35	-1.16	0.175	0.440	1000	13015	tags=54%, list=24%, signal=71%
477	GO_MRNA_MODIFICATION	10	-0.51	-1.16	0.288	0.440	1000	1272	tags=20%, list=2%, signal=20%
478	GO_PROTEASOME_ASSEMBLY	14	-0.46	-1.15	0.249	0.444	1000	12514	tags=50%, list=23%, signal=65%
479	GO_POSITIVE_REGULATION_OF_HEART_CONTRACTION	35	-0.36	-1.15	0.181	0.446	1000	4438	tags=29%, list=8%, signal=31%
480	GO_ADENYLATE_CYCLASE_ACTIVATING_DOPAMINE_RECEPTOR_SIGNALING_PATHWAY	12	-0.48	-1.15	0.255	0.446	1000	7841	tags=42%, list=14%, signal=49%
481	GO_ACTIVATION_OF_PROTEIN_KINASE_A_ACTIVITY	17	-0.43	-1.15	0.223	0.447	1000	6675	tags=47%, list=12%, signal=54%
482	GO_METHYLATION	263	-0.27	-1.15	0.030	0.446	1000	11572	tags=37%, list=21%, signal=47%
483	GO_ALDEHYDE_CATABOLIC_PROCESS	13	-0.47	-1.15	0.257	0.446	1000	5898	tags=46%, list=11%, signal=52%
484	GO_PROTEIN_DEALKYLATION	27	-0.39	-1.15	0.246	0.449	1000	12558	tags=41%, list=23%, signal=53%
485	GO_REGULATION_OF_OXIDATIVE_STRESS_INDUCED_INTRINSIC_APOPTOTIC_SIGNALING_PATHWAY	28	-0.39	-1.15	0.230	0.450	1000	10567	tags=46%, list=19%, signal=58%
486	GO_PIGMENT_METABOLIC_PROCESS	60	-0.32	-1.15	0.177	0.451	1000	9683	tags=45%, list=18%, signal=55%
487	GO_POSITIVE_REGULATION_OF_DENDRITE_DEVELOPMENT	63	-0.33	-1.15	0.177	0.451	1000	7405	tags=32%, list=14%, signal=37%
488	GO_VACUOLE_ORGANIZATION	163	-0.28	-1.15	0.118	0.451	1000	11845	tags=38%, list=22%, signal=48%
489	GO_MONOVALENT_INORGANIC_CATION_TRANSPORT	421	-0.27	-1.15	0.000	0.451	1000	6616	tags=27%, list=12%, signal=30%
490	GO_PROTEIN_TETRAMERIZATION	133	-0.29	-1.14	0.135	0.455	1000	8396	tags=32%, list=15%, signal=38%
491	GO_CYTOPLASMIC_TRANSLATIONAL_INITIATION	14	-0.46	-1.14	0.255	0.456	1000	10495	tags=50%, list=19%, signal=62%
492	GO_FOLIC_ACID_CONTAINING_COMPOUND_BIOSYNTHETIC_PROCESS	13	-0.47	-1.14	0.244	0.456	1000	9914	tags=62%, list=18%, signal=75%
493	GO_NCRNA_CATABOLIC_PROCESS	22	-0.40	-1.14	0.263	0.456	1000	11118	tags=32%, list=20%, signal=40%
494	GO_COENZYME_A_BIOSYNTHETIC_PROCESS	11	-0.49	-1.14	0.263	0.456	1000	6012	tags=36%, list=11%, signal=41%
495	GO_CATECHOLAMINE_TRANSPORT	14	-0.45	-1.14	0.248	0.458	1000	6269	tags=36%, list=12%, signal=40%
496	GO_VESICLE_MEDIATED_TRANSPORT_BETWEEN_ENDOSOMAL_COMPARTMENTS	20	-0.41	-1.14	0.281	0.461	1000	9455	tags=45%, list=17%, signal=54%
497	GO_REGULATION_OF_RHODOPSIN_MEDIATED_SIGNALING_PATHWAY	28	-0.39	-1.14	0.257	0.466	1000	7485	tags=39%, list=14%, signal=46%
498	GO_MATURATION_OF_LSU_RRNA	13	-0.46	-1.13	0.266	0.466	1000	8840	tags=46%, list=16%, signal=55%
499	GO_HEART_GROWTH	24	-0.39	-1.13	0.251	0.467	1000	4543	tags=33%, list=8%, signal=36%
500	GO_CARDIOLIPIN_METABOLIC_PROCESS	14	-0.45	-1.13	0.284	0.468	1000	5620	tags=36%, list=10%, signal=40%
501	GO_SOMATIC_DIVERSIFICATION_OF_IMMUNOGLOBULINS	28	-0.38	-1.13	0.253	0.469	1000	9462	tags=46%, list=17%, signal=56%
502	GO_RESPONSE_TO_INACTIVITY	12	-0.47	-1.13	0.299	0.468	1000	2563	tags=33%, list=5%, signal=35%
503	GO_PIGMENT_BIOSYNTHETIC_PROCESS	47	-0.34	-1.13	0.225	0.470	1000	9683	tags=45%, list=18%, signal=54%
504	GO_REGULATION_OF_RESPIRATORY_GASEOUS_EXCHANGE_BY_NEUROLOGICAL_SYSTEM_PROCESS	13	-0.46	-1.13	0.278	0.471	1000	3414	tags=38%, list=6%, signal=41%
505	GO_MONOSACCHARIDE_CATABOLIC_PROCESS	56	-0.33	-1.13	0.204	0.474	1000	7909	tags=32%, list=15%, signal=38%
506	GO_VACUOLE_FUSION	23	-0.40	-1.13	0.256	0.474	1000	12556	tags=57%, list=23%, signal=73%
507	GO_REGULATION_OF_NUCLEOSIDE_METABOLIC_PROCESS	48	-0.33	-1.13	0.197	0.477	1000	5905	tags=33%, list=11%, signal=37%
508	GO_SPLICEOSOMAL_SNRNP_ASSEMBLY	37	-0.35	-1.13	0.215	0.476	1000	15384	tags=49%, list=28%, signal=68%
509	GO_REGULATION_OF_PROTEIN_MODIFICATION_BY_SMALL_PROTEIN_CONJUGATION_OR_REMOVAL	274	-0.26	-1.13	0.027	0.476	1000	10925	tags=39%, list=20%, signal=49%
510	GO_UBIQUITIN_DEPENDENT_PROTEIN_CATABOLIC_PROCESS_VIA_THE_MULTIVESICULAR_BODY_SORTING_PATHWAY	16	-0.43	-1.13	0.263	0.476	1000	9145	tags=38%, list=17%, signal=45%
511	GO_POSITIVE_REGULATION_OF_VACUOLE_ORGANIZATION	12	-0.48	-1.12	0.283	0.476	1000	13233	tags=67%, list=24%, signal=88%
512	GO_LONG_CHAIN_FATTY_ACID_TRANSPORT	42	-0.34	-1.12	0.200	0.477	1000	6021	tags=40%, list=11%, signal=45%
513	GO_GOLGI_TO_PLASMA_MEMBRANE_TRANSPORT	41	-0.34	-1.12	0.236	0.483	1000	7811	tags=32%, list=14%, signal=37%
514	GO_SODIUM_ION_EXPORT	12	-0.48	-1.12	0.298	0.484	1000	1877	tags=33%, list=3%, signal=35%
515	GO_DSRNA_FRAGMENTATION	18	-0.42	-1.12	0.280	0.486	1000	11118	tags=44%, list=20%, signal=56%
516	GO_NUCLEOTIDE_EXCISION_REPAIR_DNA_INCISION	39	-0.35	-1.12	0.226	0.488	1000	13307	tags=41%, list=24%, signal=54%
517	GO_PROTEIN_ACETYLATION	118	-0.29	-1.12	0.164	0.489	1000	11696	tags=40%, list=22%, signal=51%
518	GO_REGULATION_OF_DENDRITE_EXTENSION	19	-0.41	-1.12	0.265	0.491	1000	6790	tags=37%, list=13%, signal=42%
519	GO_APICAL_JUNCTION_ASSEMBLY	40	-0.34	-1.12	0.267	0.490	1000	10182	tags=48%, list=19%, signal=58%
520	GO_POSITIVE_REGULATION_OF_CELLULAR_AMINE_METABOLIC_PROCESS	13	-0.45	-1.11	0.303	0.493	1000	5569	tags=23%, list=10%, signal=26%
521	GO_REGULATION_OF_SODIUM_ION_TRANSPORT	75	-0.31	-1.11	0.245	0.495	1000	7841	tags=36%, list=14%, signal=42%
522	GO_COENZYME_CATABOLIC_PROCESS	12	-0.47	-1.11	0.319	0.495	1000	5047	tags=42%, list=9%, signal=46%
523	GO_CELLULAR_RESPONSE_TO_INSULIN_STIMULUS	143	-0.28	-1.11	0.187	0.494	1000	7786	tags=29%, list=14%, signal=33%
524	GO_REGULATION_OF_GENERATION_OF_PRECURSOR_METABOLITES_AND_ENERGY	87	-0.29	-1.11	0.192	0.493	1000	7497	tags=37%, list=14%, signal=43%
525	GO_REGULATION_OF_TRANSPORTER_ACTIVITY	195	-0.27	-1.11	0.097	0.493	1000	7859	tags=33%, list=14%, signal=38%
526	GO_INSULIN_RECEPTOR_SIGNALING_PATHWAY	78	-0.30	-1.11	0.218	0.494	1000	7786	tags=29%, list=14%, signal=34%
527	GO_MICROTUBULE_BASED_MOVEMENT	198	-0.26	-1.11	0.118	0.495	1000	11429	tags=39%, list=21%, signal=50%
528	GO_INOSITOL_METABOLIC_PROCESS	10	-0.49	-1.11	0.308	0.495	1000	6184	tags=50%, list=11%, signal=56%
529	GO_REGULATION_OF_FATTY_ACID_BETA_OXIDATION	16	-0.43	-1.11	0.282	0.495	1000	7497	tags=50%, list=14%, signal=58%
530	GO_STEROID_HORMONE_MEDIATED_SIGNALING_PATHWAY	124	-0.29	-1.11	0.152	0.497	1000	9908	tags=37%, list=18%, signal=45%
531	GO_RETROGRADE_TRANSPORT_ENDOSOME_TO_GOLGI	71	-0.31	-1.11	0.223	0.497	1000	12796	tags=48%, list=24%, signal=63%
532	GO_REGULATION_OF_COLLATERAL_SPROUTING	18	-0.42	-1.11	0.282	0.496	1000	6949	tags=39%, list=13%, signal=45%
533	GO_GALACTOSE_METABOLIC_PROCESS	13	-0.46	-1.11	0.319	0.496	1000	6199	tags=38%, list=11%, signal=43%
534	GO_ALPHA_AMINO_ACID_METABOLIC_PROCESS	225	-0.26	-1.11	0.081	0.495	1000	10726	tags=40%, list=20%, signal=49%
535	GO_MONOSACCHARIDE_METABOLIC_PROCESS	192	-0.27	-1.11	0.141	0.495	1000	7909	tags=29%, list=15%, signal=33%
536	GO_ENDOSOME_ORGANIZATION	61	-0.31	-1.11	0.243	0.494	1000	9554	tags=36%, list=18%, signal=44%
537	GO_REGULATION_OF_RESPONSE_TO_REACTIVE_OXYGEN_SPECIES	35	-0.35	-1.11	0.261	0.494	1000	7068	tags=37%, list=13%, signal=43%
538	GO_RESPONSE_TO_MONOAMINE	35	-0.36	-1.11	0.270	0.494	1000	7832	tags=37%, list=14%, signal=43%
539	GO_FC_EPSILON_RECEPTOR_SIGNALING_PATHWAY	141	-0.27	-1.10	0.163	0.495	1000	9811	tags=35%, list=18%, signal=43%
540	GO_AXO_DENDRITIC_TRANSPORT	33	-0.35	-1.10	0.260	0.494	1000	8833	tags=36%, list=16%, signal=43%
541	GO_POSITIVE_REGULATION_OF_SODIUM_ION_TRANSMEMBRANE_TRANSPORT	16	-0.43	-1.10	0.333	0.497	1000	7520	tags=44%, list=14%, signal=51%
542	GO_REGULATION_OF_RNA_POLYMERASE_II_TRANSCRIPTIONAL_PREINITIATION_COMPLEX_ASSEMBLY	13	-0.45	-1.10	0.344	0.498	1000	7829	tags=46%, list=14%, signal=54%
543	GO_SODIUM_ION_TRANSMEMBRANE_TRANSPORT	84	-0.29	-1.10	0.160	0.497	1000	4777	tags=24%, list=9%, signal=26%
544	GO_REGULATION_OF_TRANSCRIPTION_INITIATION_FROM_RNA_POLYMERASE_II_PROMOTER	23	-0.37	-1.10	0.313	0.499	1000	11826	tags=48%, list=22%, signal=61%
545	GO_NIK_NF_KAPPAB_SIGNALING	83	-0.29	-1.10	0.215	0.499	1000	11786	tags=49%, list=22%, signal=63%
546	GO_NUCLEOPHAGY	18	-0.40	-1.10	0.302	0.504	1000	8071	tags=28%, list=15%, signal=33%
547	GO_REGULATION_OF_PHOSPHOPROTEIN_PHOSPHATASE_ACTIVITY	60	-0.31	-1.10	0.235	0.504	1000	11329	tags=45%, list=21%, signal=57%
548	GO_RIBOSOMAL_LARGE_SUBUNIT_BIOGENESIS	48	-0.32	-1.10	0.265	0.507	1000	12757	tags=42%, list=23%, signal=54%
549	GO_REGULATION_OF_CARBOHYDRATE_CATABOLIC_PROCESS	41	-0.34	-1.09	0.262	0.512	1000	5289	tags=32%, list=10%, signal=35%
550	GO_NUCLEAR_ENVELOPE_REASSEMBLY	17	-0.40	-1.09	0.308	0.512	1000	9554	tags=41%, list=18%, signal=50%
551	GO_REGULATION_OF_NEUROTRANSMITTER_UPTAKE	15	-0.43	-1.09	0.324	0.514	1000	7841	tags=53%, list=14%, signal=62%
552	GO_FOLIC_ACID_METABOLIC_PROCESS	18	-0.40	-1.09	0.286	0.514	1000	11384	tags=50%, list=21%, signal=63%
553	GO_PEPTIDYL_LYSINE_MODIFICATION	296	-0.25	-1.09	0.154	0.518	1000	11696	tags=34%, list=22%, signal=44%
554	GO_POSITIVE_REGULATION_OF_MRNA_3_END_PROCESSING	16	-0.42	-1.09	0.342	0.520	1000	12303	tags=56%, list=23%, signal=73%
555	GO_IONOTROPIC_GLUTAMATE_RECEPTOR_SIGNALING_PATHWAY	24	-0.38	-1.09	0.296	0.519	1000	3953	tags=25%, list=7%, signal=27%
556	GO_CYTOPLASMIC_TRANSLATION	41	-0.33	-1.09	0.305	0.519	1000	10495	tags=39%, list=19%, signal=48%
557	GO_RIBONUCLEOPROTEIN_COMPLEX_LOCALIZATION	116	-0.28	-1.09	0.180	0.519	1000	10034	tags=31%, list=18%, signal=38%
558	GO_NEGATIVE_REGULATION_OF_RESPONSE_TO_OXIDATIVE_STRESS	34	-0.35	-1.09	0.282	0.520	1000	10691	tags=44%, list=20%, signal=55%
559	GO_NEGATIVE_REGULATION_OF_POTASSIUM_ION_TRANSPORT	32	-0.35	-1.09	0.248	0.520	1000	6330	tags=38%, list=12%, signal=42%
560	GO_AMMONIUM_TRANSPORT	57	-0.31	-1.09	0.275	0.519	1000	6269	tags=32%, list=12%, signal=36%
561	GO_GENETIC_IMPRINTING	20	-0.39	-1.09	0.330	0.520	1000	11162	tags=50%, list=21%, signal=63%
562	GO_PURINE_CONTAINING_COMPOUND_CATABOLIC_PROCESS	49	-0.32	-1.09	0.246	0.519	1000	9350	tags=41%, list=17%, signal=49%
563	GO_METHIONINE_BIOSYNTHETIC_PROCESS	14	-0.44	-1.09	0.326	0.519	1000	11886	tags=50%, list=22%, signal=64%
564	GO_INNATE_IMMUNE_RESPONSE_ACTIVATING_CELL_SURFACE_RECEPTOR_SIGNALING_PATHWAY	105	-0.28	-1.09	0.225	0.519	1000	11786	tags=46%, list=22%, signal=58%
565	GO_POSITIVE_REGULATION_OF_CARDIAC_MUSCLE_CONTRACTION	12	-0.45	-1.08	0.336	0.518	1000	4438	tags=42%, list=8%, signal=45%
566	GO_NEGATIVE_REGULATION_OF_CARDIAC_MUSCLE_CELL_APOPTOTIC_PROCESS	13	-0.44	-1.08	0.320	0.518	1000	10874	tags=69%, list=20%, signal=87%
567	GO_REGULATION_OF_CELLULAR_PROTEIN_CATABOLIC_PROCESS	268	-0.25	-1.08	0.176	0.518	1000	11549	tags=41%, list=21%, signal=51%
568	GO_NEGATIVE_REGULATION_OF_SYSTEMIC_ARTERIAL_BLOOD_PRESSURE	13	-0.44	-1.08	0.333	0.520	1000	3100	tags=31%, list=6%, signal=33%
569	GO_NEGATIVE_REGULATION_OF_AUTOPHAGY	53	-0.31	-1.08	0.272	0.521	1000	9299	tags=42%, list=17%, signal=50%
570	GO_MACROMOLECULE_DEACYLATION	67	-0.31	-1.08	0.243	0.521	1000	12738	tags=42%, list=23%, signal=55%
571	GO_REGULATION_OF_HYDROGEN_PEROXIDE_INDUCED_CELL_DEATH	19	-0.39	-1.08	0.331	0.523	1000	7068	tags=37%, list=13%, signal=42%
572	GO_NUCLEAR_EXPORT	143	-0.27	-1.08	0.221	0.524	1000	10034	tags=33%, list=18%, signal=40%
573	GO_REGULATION_OF_GLUCOSE_METABOLIC_PROCESS	102	-0.28	-1.08	0.237	0.525	1000	7497	tags=36%, list=14%, signal=42%
574	GO_NEGATIVE_REGULATION_OF_ATPASE_ACTIVITY	13	-0.44	-1.08	0.298	0.524	1000	7491	tags=46%, list=14%, signal=54%
575	GO_FATTY_ACYL_COA_METABOLIC_PROCESS	50	-0.32	-1.08	0.289	0.526	1000	4479	tags=24%, list=8%, signal=26%
576	GO_REGULATION_OF_OXIDATIVE_PHOSPHORYLATION	15	-0.43	-1.08	0.344	0.530	1000	5569	tags=47%, list=10%, signal=52%
577	GO_REGULATION_OF_CHOLESTEROL_STORAGE	13	-0.43	-1.07	0.353	0.531	1000	1142	tags=23%, list=2%, signal=24%
578	GO_PROTEIN_O_LINKED_MANNOSYLATION	15	-0.42	-1.07	0.319	0.531	1000	4611	tags=27%, list=8%, signal=29%
579	GO_FATTY_ACID_TRANSPORT	56	-0.30	-1.07	0.296	0.530	1000	7148	tags=39%, list=13%, signal=45%
580	GO_REGULATION_OF_TRANSLATIONAL_FIDELITY	15	-0.42	-1.07	0.339	0.530	1000	11139	tags=47%, list=21%, signal=59%
581	GO_POSITIVE_REGULATION_OF_AUTOPHAGY	75	-0.29	-1.07	0.238	0.536	1000	11186	tags=39%, list=21%, signal=49%
582	GO_SOMATIC_RECOMBINATION_OF_IMMUNOGLOBULIN_GENE_SEGMENTS	21	-0.39	-1.07	0.310	0.537	1000	8578	tags=48%, list=16%, signal=57%
583	GO_RNA_SPLICING_VIA_ENDONUCLEOLYTIC_CLEAVAGE_AND_LIGATION	15	-0.41	-1.07	0.316	0.537	1000	12127	tags=53%, list=22%, signal=69%
584	GO_ATP_HYDROLYSIS_COUPLED_TRANSMEMBRANE_TRANSPORT	36	-0.33	-1.07	0.304	0.539	1000	7685	tags=33%, list=14%, signal=39%
585	GO_CYTOSOLIC_TRANSPORT	209	-0.26	-1.07	0.149	0.539	1000	11939	tags=42%, list=22%, signal=54%
586	GO_REGULATION_OF_DNA_REPAIR	72	-0.29	-1.07	0.288	0.539	1000	13320	tags=54%, list=25%, signal=72%
587	GO_ERROR_PRONE_TRANSLESION_SYNTHESIS	19	-0.38	-1.07	0.338	0.545	1000	12878	tags=42%, list=24%, signal=55%
588	GO_REGULATION_OF_CATECHOLAMINE_METABOLIC_PROCESS	17	-0.40	-1.06	0.338	0.546	1000	5569	tags=35%, list=10%, signal=39%
589	GO_DNA_REPLICATION_DEPENDENT_NUCLEOSOME_ORGANIZATION	32	-0.34	-1.06	0.364	0.545	1000	12086	tags=44%, list=22%, signal=56%
590	GO_NCRNA_PROCESSING	374	-0.24	-1.06	0.154	0.547	1000	12351	tags=35%, list=23%, signal=45%
591	GO_POSITIVE_REGULATION_OF_GLUCONEOGENESIS	12	-0.43	-1.06	0.359	0.548	1000	6559	tags=33%, list=12%, signal=38%
592	GO_REGULATION_OF_CENTRIOLE_REPLICATION	13	-0.43	-1.06	0.344	0.556	1000	14598	tags=62%, list=27%, signal=84%
593	GO_CAMP_MEDIATED_SIGNALING	37	-0.33	-1.06	0.326	0.556	1000	5568	tags=32%, list=10%, signal=36%
594	GO_APOPTOTIC_MITOCHONDRIAL_CHANGES	56	-0.31	-1.06	0.264	0.556	1000	8071	tags=38%, list=15%, signal=44%
595	GO_REGULATION_OF_LIGASE_ACTIVITY	128	-0.26	-1.06	0.252	0.563	1000	10857	tags=42%, list=20%, signal=53%
596	GO_POSITIVE_REGULATION_OF_CELLULAR_PROTEIN_CATABOLIC_PROCESS	189	-0.26	-1.05	0.321	0.563	1000	11080	tags=39%, list=20%, signal=49%
597	GO_POSITIVE_REGULATION_OF_ERAD_PATHWAY	13	-0.43	-1.05	0.368	0.567	1000	11419	tags=46%, list=21%, signal=58%
598	GO_LOCALIZATION_WITHIN_MEMBRANE	119	-0.27	-1.05	0.277	0.567	1000	12578	tags=41%, list=23%, signal=53%
599	GO_POSITIVE_REGULATION_OF_CIRCADIAN_RHYTHM	21	-0.38	-1.05	0.382	0.570	1000	9702	tags=52%, list=18%, signal=64%
600	GO_DNA_TEMPLATED_TRANSCRIPTION_INITIATION	200	-0.25	-1.05	0.208	0.570	1000	12297	tags=40%, list=23%, signal=51%
601	GO_REGULATION_OF_CALCINEURIN_NFAT_SIGNALING_CASCADE	16	-0.41	-1.05	0.361	0.569	1000	1288	tags=19%, list=2%, signal=19%
602	GO_PROTEIN_ACYLATION	148	-0.26	-1.05	0.349	0.569	1000	12989	tags=43%, list=24%, signal=56%
603	GO_REGULATION_OF_NEUROTRANSMITTER_TRANSPORT	61	-0.30	-1.05	0.278	0.570	1000	9832	tags=39%, list=18%, signal=48%
604	GO_COFACTOR_CATABOLIC_PROCESS	19	-0.39	-1.05	0.384	0.571	1000	9752	tags=53%, list=18%, signal=64%
605	GO_NUCLEAR_TRANSCRIBED_MRNA_POLY_A_TAIL_SHORTENING	24	-0.36	-1.05	0.373	0.575	1000	6545	tags=33%, list=12%, signal=38%
606	GO_REGULATION_OF_SYNAPTIC_TRANSMISSION_GABAERGIC	29	-0.35	-1.05	0.375	0.578	1000	2824	tags=21%, list=5%, signal=22%
607	GO_ISOPRENOID_BIOSYNTHETIC_PROCESS	25	-0.36	-1.05	0.351	0.578	1000	6711	tags=40%, list=12%, signal=46%
608	GO_CELLULAR_COPPER_ION_HOMEOSTASIS	13	-0.43	-1.04	0.395	0.584	1000	7923	tags=31%, list=15%, signal=36%
609	GO_NEGATIVE_REGULATION_OF_CYTOPLASMIC_TRANSPORT	114	-0.26	-1.04	0.315	0.584	1000	9726	tags=35%, list=18%, signal=43%
610	GO_MEMBRANE_DOCKING	66	-0.29	-1.04	0.299	0.583	1000	11251	tags=39%, list=21%, signal=50%
611	GO_ORGANELLE_DISASSEMBLY	180	-0.25	-1.04	0.250	0.585	1000	9098	tags=34%, list=17%, signal=41%
612	GO_POSITIVE_REGULATION_OF_STRIATED_MUSCLE_CONTRACTION	15	-0.41	-1.04	0.356	0.590	1000	7777	tags=47%, list=14%, signal=54%
613	GO_MATURATION_OF_SSU_RRNA	41	-0.32	-1.04	0.340	0.596	1000	12351	tags=44%, list=23%, signal=57%
614	GO_REGULATION_OF_MUSCLE_HYPERTROPHY	37	-0.33	-1.04	0.372	0.595	1000	7493	tags=35%, list=14%, signal=41%
615	GO_LAGGING_STRAND_ELONGATION	11	-0.44	-1.04	0.418	0.595	1000	13260	tags=64%, list=24%, signal=84%
616	GO_GLUTAMATE_RECEPTOR_SIGNALING_PATHWAY	41	-0.32	-1.03	0.371	0.595	1000	3953	tags=24%, list=7%, signal=26%
617	GO_POSITIVE_REGULATION_OF_SYNAPSE_MATURATION	10	-0.45	-1.03	0.397	0.596	1000	7614	tags=40%, list=14%, signal=47%
618	GO_RNA_SECONDARY_STRUCTURE_UNWINDING	40	-0.32	-1.03	0.364	0.595	1000	13671	tags=48%, list=25%, signal=63%
619	GO_GOLGI_TO_PLASMA_MEMBRANE_PROTEIN_TRANSPORT	26	-0.34	-1.03	0.355	0.597	1000	7811	tags=35%, list=14%, signal=40%
620	GO_UTP_METABOLIC_PROCESS	10	-0.47	-1.03	0.418	0.598	1000	7421	tags=50%, list=14%, signal=58%
621	GO_GOLGI_LOCALIZATION	11	-0.44	-1.03	0.376	0.600	1000	13139	tags=45%, list=24%, signal=60%
622	GO_STRIATED_MUSCLE_ADAPTATION	23	-0.36	-1.03	0.374	0.603	1000	6181	tags=30%, list=11%, signal=34%
623	GO_GENE_SILENCING	202	-0.25	-1.03	0.362	0.604	1000	13306	tags=42%, list=24%, signal=56%
624	GO_VISUAL_BEHAVIOR	49	-0.30	-1.03	0.357	0.605	1000	8833	tags=31%, list=16%, signal=37%
625	GO_PEPTIDYL_METHIONINE_MODIFICATION	12	-0.44	-1.03	0.392	0.604	1000	11665	tags=75%, list=21%, signal=95%
626	GO_IMPORT_INTO_CELL	37	-0.33	-1.03	0.386	0.604	1000	7923	tags=38%, list=15%, signal=44%
627	GO_REGULATION_OF_DENDRITIC_SPINE_MORPHOGENESIS	30	-0.34	-1.03	0.373	0.611	1000	8064	tags=40%, list=15%, signal=47%
628	GO_GENE_SILENCING_BY_RNA	132	-0.26	-1.02	0.370	0.612	1000	13302	tags=43%, list=24%, signal=57%
629	GO_RIBONUCLEOTIDE_CATABOLIC_PROCESS	28	-0.34	-1.02	0.391	0.614	1000	9116	tags=39%, list=17%, signal=47%
630	GO_ORGANOPHOSPHATE_BIOSYNTHETIC_PROCESS	437	-0.23	-1.02	0.400	0.615	1000	7909	tags=27%, list=15%, signal=32%
631	GO_NEGATIVE_REGULATION_OF_CELLULAR_AMIDE_METABOLIC_PROCESS	124	-0.27	-1.02	0.336	0.618	1000	12061	tags=43%, list=22%, signal=55%
632	GO_NEGATIVE_REGULATION_OF_RESPONSE_TO_EXTRACELLULAR_STIMULUS	36	-0.32	-1.02	0.423	0.626	1000	7858	tags=33%, list=14%, signal=39%
633	GO_AMP_METABOLIC_PROCESS	13	-0.42	-1.02	0.421	0.626	1000	9784	tags=62%, list=18%, signal=75%
634	GO_POSITIVE_REGULATION_OF_LAMELLIPODIUM_ASSEMBLY	16	-0.40	-1.02	0.440	0.626	1000	5728	tags=25%, list=11%, signal=28%
635	GO_TRANSLATIONAL_INITIATION	143	-0.25	-1.01	0.374	0.632	1000	9082	tags=27%, list=17%, signal=32%
636	GO_BICELLULAR_TIGHT_JUNCTION_ASSEMBLY	32	-0.33	-1.01	0.392	0.631	1000	10182	tags=47%, list=19%, signal=58%
637	GO_NEURAL_NUCLEUS_DEVELOPMENT	66	-0.28	-1.01	0.417	0.632	1000	10789	tags=48%, list=20%, signal=60%
638	GO_CDP_DIACYLGLYCEROL_METABOLIC_PROCESS	14	-0.41	-1.01	0.421	0.632	1000	7241	tags=43%, list=13%, signal=49%
639	GO_REGULATION_OF_CAMP_DEPENDENT_PROTEIN_KINASE_ACTIVITY	14	-0.41	-1.01	0.409	0.633	1000	10567	tags=50%, list=19%, signal=62%
640	GO_VIRION_ASSEMBLY	36	-0.32	-1.01	0.403	0.634	1000	12878	tags=50%, list=24%, signal=65%
641	GO_NEGATIVE_REGULATION_OF_TOR_SIGNALING	30	-0.33	-1.01	0.396	0.633	1000	12572	tags=50%, list=23%, signal=65%
642	GO_MEMBRANE_DEPOLARIZATION	59	-0.29	-1.01	0.411	0.632	1000	4063	tags=25%, list=7%, signal=27%
643	GO_RETROGRADE_TRANSPORT_ENDOSOME_TO_PLASMA_MEMBRANE	13	-0.42	-1.01	0.435	0.632	1000	12276	tags=62%, list=23%, signal=79%
644	GO_CELLULAR_MODIFIED_AMINO_ACID_BIOSYNTHETIC_PROCESS	53	-0.30	-1.01	0.391	0.631	1000	10411	tags=45%, list=19%, signal=56%
645	GO_POSTTRANSCRIPTIONAL_GENE_SILENCING	37	-0.31	-1.01	0.438	0.633	1000	12318	tags=43%, list=23%, signal=56%
646	GO_DEVELOPMENTAL_CELL_GROWTH	75	-0.28	-1.01	0.376	0.633	1000	6949	tags=29%, list=13%, signal=34%
647	GO_CARDIAC_CHAMBER_FORMATION	11	-0.43	-1.01	0.418	0.632	1000	7639	tags=45%, list=14%, signal=53%
648	GO_REGULATION_OF_POSTSYNAPTIC_MEMBRANE_POTENTIAL	55	-0.29	-1.01	0.422	0.638	1000	3811	tags=24%, list=7%, signal=25%
649	GO_PROTEIN_FOLDING_IN_ENDOPLASMIC_RETICULUM	8	-0.48	-1.01	0.443	0.641	1000	8204	tags=38%, list=15%, signal=44%
650	GO_RNA_3_END_PROCESSING	96	-0.26	-1.00	0.402	0.646	1000	9785	tags=28%, list=18%, signal=34%
651	GO_NUCLEAR_PORE_ORGANIZATION	14	-0.40	-1.00	0.419	0.646	1000	14084	tags=57%, list=26%, signal=77%
652	GO_VESICLE_LOCALIZATION	219	-0.24	-1.00	0.407	0.646	1000	12446	tags=42%, list=23%, signal=54%
653	GO_G_PROTEIN_COUPLED_GLUTAMATE_RECEPTOR_SIGNALING_PATHWAY	13	-0.41	-1.00	0.417	0.648	1000	1941	tags=31%, list=4%, signal=32%
654	GO_MAGNESIUM_ION_TRANSMEMBRANE_TRANSPORT	16	-0.39	-1.00	0.436	0.651	1000	8689	tags=44%, list=16%, signal=52%
655	GO_FEMALE_MEIOTIC_DIVISION	24	-0.34	-1.00	0.425	0.652	1000	7414	tags=42%, list=14%, signal=48%
656	GO_GMP_METABOLIC_PROCESS	20	-0.37	-1.00	0.435	0.653	1000	13257	tags=60%, list=24%, signal=79%
657	GO_REGULATION_OF_SPINDLE_ASSEMBLY	14	-0.39	-1.00	0.429	0.656	1000	12597	tags=57%, list=23%, signal=74%
658	GO_CELLULAR_RESPONSE_TO_TOXIC_SUBSTANCE	25	-0.34	-1.00	0.423	0.657	1000	9730	tags=44%, list=18%, signal=54%
659	GO_WATER_SOLUBLE_VITAMIN_METABOLIC_PROCESS	87	-0.27	-1.00	0.475	0.657	1000	4256	tags=23%, list=8%, signal=25%
660	GO_CHROMATIN_SILENCING_AT_RDNA	37	-0.31	-1.00	0.396	0.660	1000	12086	tags=41%, list=22%, signal=52%
661	GO_REGULATION_OF_OXIDATIVE_STRESS_INDUCED_CELL_DEATH	45	-0.29	-0.99	0.452	0.660	1000	10567	tags=38%, list=19%, signal=47%
662	GO_DNA_REPAIR	459	-0.22	-0.99	0.500	0.659	1000	11148	tags=34%, list=21%, signal=42%
663	GO_REFLEX	20	-0.37	-0.99	0.456	0.664	1000	3692	tags=30%, list=7%, signal=32%
664	GO_ALPHA_AMINO_ACID_BIOSYNTHETIC_PROCESS	77	-0.27	-0.99	0.476	0.666	1000	9914	tags=36%, list=18%, signal=44%
665	GO_REGULATION_OF_RESPONSE_TO_OXIDATIVE_STRESS	64	-0.28	-0.99	0.494	0.665	1000	7497	tags=30%, list=14%, signal=34%
666	GO_CELLULAR_AMINO_ACID_BIOSYNTHETIC_PROCESS	93	-0.26	-0.99	0.478	0.665	1000	9914	tags=38%, list=18%, signal=46%
667	GO_REGULATION_OF_TELOMERE_MAINTENANCE	66	-0.27	-0.99	0.478	0.665	1000	11458	tags=47%, list=21%, signal=59%
668	GO_MICROVILLUS_ORGANIZATION	20	-0.35	-0.99	0.420	0.664	1000	4220	tags=25%, list=8%, signal=27%
669	GO_NEGATIVE_REGULATION_OF_RESPONSE_TO_REACTIVE_OXYGEN_SPECIES	18	-0.37	-0.99	0.443	0.667	1000	6153	tags=33%, list=11%, signal=38%
670	GO_HISTONE_METHYLATION	78	-0.27	-0.99	0.487	0.667	1000	14604	tags=45%, list=27%, signal=61%
671	GO_POSITIVE_REGULATION_OF_TELOMERE_MAINTENANCE	46	-0.30	-0.99	0.481	0.670	1000	9893	tags=41%, list=18%, signal=50%
672	GO_MRNA_3_END_PROCESSING	71	-0.28	-0.99	0.507	0.670	1000	9785	tags=31%, list=18%, signal=38%
673	GO_REGULATION_OF_LONG_TERM_SYNAPTIC_POTENTIATION	19	-0.37	-0.99	0.458	0.669	1000	7405	tags=42%, list=14%, signal=49%
674	GO_REGULATION_OF_ERAD_PATHWAY	27	-0.33	-0.99	0.455	0.668	1000	11419	tags=37%, list=21%, signal=47%
675	GO_REGULATION_OF_MICROTUBULE_POLYMERIZATION	31	-0.32	-0.99	0.512	0.668	1000	11004	tags=52%, list=20%, signal=65%
676	GO_RESPONSE_TO_METHYLMERCURY	12	-0.41	-0.99	0.470	0.668	1000	5296	tags=33%, list=10%, signal=37%
677	GO_REGULATION_OF_FIBROBLAST_APOPTOTIC_PROCESS	14	-0.39	-0.99	0.456	0.668	1000	1274	tags=14%, list=2%, signal=15%
678	GO_AUDITORY_RECEPTOR_CELL_MORPHOGENESIS	13	-0.40	-0.99	0.451	0.668	1000	10565	tags=46%, list=19%, signal=57%
679	GO_REGULATION_OF_MEMBRANE_PERMEABILITY	69	-0.27	-0.99	0.473	0.667	1000	10255	tags=41%, list=19%, signal=50%
680	GO_REGULATION_OF_PROTEASOMAL_PROTEIN_CATABOLIC_PROCESS	177	-0.24	-0.99	0.500	0.667	1000	10789	tags=36%, list=20%, signal=45%
681	GO_VENTRICULAR_CARDIAC_MUSCLE_CELL_DEVELOPMENT	13	-0.40	-0.98	0.457	0.677	1000	8604	tags=38%, list=16%, signal=46%
682	GO_RESPONSE_TO_LEAD_ION	20	-0.36	-0.98	0.482	0.677	1000	6330	tags=30%, list=12%, signal=34%
683	GO_VENTRICULAR_CARDIAC_MUSCLE_CELL_DIFFERENTIATION	19	-0.37	-0.98	0.468	0.677	1000	6331	tags=32%, list=12%, signal=36%
684	GO_NEUROLOGICAL_SYSTEM_PROCESS_INVOLVED_IN_REGULATION_OF_SYSTEMIC_ARTERIAL_BLOOD_PRESSURE	13	-0.41	-0.98	0.434	0.677	1000	6856	tags=38%, list=13%, signal=44%
685	GO_CARDIAC_CONDUCTION_SYSTEM_DEVELOPMENT	12	-0.40	-0.98	0.421	0.676	1000	3869	tags=25%, list=7%, signal=27%
686	GO_GDP_METABOLIC_PROCESS	13	-0.39	-0.98	0.447	0.679	1000	7806	tags=46%, list=14%, signal=54%
687	GO_PROTEIN_TARGETING_TO_LYSOSOME	15	-0.37	-0.98	0.463	0.679	1000	10561	tags=47%, list=19%, signal=58%
688	GO_REGULATION_OF_CELL_CYCLE_CHECKPOINT	27	-0.33	-0.98	0.471	0.679	1000	10138	tags=48%, list=19%, signal=59%
689	GO_POSTSYNAPTIC_MEMBRANE_ORGANIZATION	25	-0.33	-0.98	0.493	0.681	1000	3824	tags=28%, list=7%, signal=30%
690	GO_NEGATIVE_REGULATION_OF_MUSCLE_HYPERTROPHY	14	-0.39	-0.98	0.461	0.680	1000	7493	tags=43%, list=14%, signal=50%
691	GO_MITOTIC_SISTER_CHROMATID_COHESION	12	-0.40	-0.97	0.477	0.689	1000	12751	tags=50%, list=23%, signal=65%
692	GO_BETA_CATENIN_DESTRUCTION_COMPLEX_DISASSEMBLY	21	-0.35	-0.97	0.489	0.689	1000	10156	tags=29%, list=19%, signal=35%
693	GO_POSITIVE_REGULATION_OF_DENDRITIC_SPINE_MORPHOGENESIS	14	-0.39	-0.97	0.484	0.690	1000	9333	tags=64%, list=17%, signal=78%
694	GO_HORMONE_MEDIATED_SIGNALING_PATHWAY	157	-0.24	-0.97	0.540	0.689	1000	9908	tags=33%, list=18%, signal=40%
695	GO_POSITIVE_REGULATION_OF_CALCIUM_ION_DEPENDENT_EXOCYTOSIS	26	-0.33	-0.97	0.519	0.689	1000	6790	tags=31%, list=13%, signal=35%
696	GO_PYRIMIDINE_RIBONUCLEOSIDE_TRIPHOSPHATE_METABOLIC_PROCESS	14	-0.40	-0.97	0.479	0.693	1000	7421	tags=36%, list=14%, signal=41%
697	GO_CELLULAR_SODIUM_ION_HOMEOSTASIS	18	-0.36	-0.97	0.465	0.693	1000	3466	tags=28%, list=6%, signal=30%
698	GO_N_GLYCAN_PROCESSING	20	-0.34	-0.97	0.478	0.693	1000	6197	tags=30%, list=11%, signal=34%
699	GO_PHOSPHATIDYLGLYCEROL_METABOLIC_PROCESS	31	-0.31	-0.97	0.496	0.693	1000	5620	tags=29%, list=10%, signal=32%
700	GO_RESPONSE_TO_CAFFEINE	18	-0.36	-0.97	0.498	0.693	1000	505	tags=17%, list=1%, signal=17%
701	GO_REGULATION_OF_MRNA_METABOLIC_PROCESS	116	-0.25	-0.97	0.529	0.694	1000	11374	tags=32%, list=21%, signal=40%
702	GO_DNA_DOUBLE_STRAND_BREAK_PROCESSING	20	-0.35	-0.97	0.486	0.698	1000	8578	tags=35%, list=16%, signal=42%
703	GO_POSITIVE_REGULATION_OF_TELOMERE_MAINTENANCE_VIA_TELOMERE_LENGTHENING	33	-0.31	-0.97	0.472	0.698	1000	9893	tags=45%, list=18%, signal=56%
704	GO_TRNA_THREONYLCARBAMOYLADENOSINE_METABOLIC_PROCESS	10	-0.42	-0.97	0.462	0.698	1000	9289	tags=40%, list=17%, signal=48%
705	GO_RECOMBINATIONAL_REPAIR	72	-0.27	-0.97	0.503	0.699	1000	10544	tags=38%, list=19%, signal=46%
706	GO_POSITIVE_REGULATION_OF_TRANSCRIPTION_FROM_RNA_POLYMERASE_I_PROMOTER	14	-0.39	-0.97	0.469	0.699	1000	8577	tags=29%, list=16%, signal=34%
707	GO_ERBB2_SIGNALING_PATHWAY	39	-0.30	-0.96	0.500	0.699	1000	7497	tags=33%, list=14%, signal=39%
708	GO_BRAIN_MORPHOGENESIS	34	-0.31	-0.96	0.511	0.699	1000	8617	tags=38%, list=16%, signal=45%
709	GO_NEGATIVE_REGULATION_OF_TRANSCRIPTION_FACTOR_IMPORT_INTO_NUCLEUS	39	-0.30	-0.96	0.512	0.709	1000	6890	tags=33%, list=13%, signal=38%
710	GO_IMP_METABOLIC_PROCESS	14	-0.38	-0.96	0.506	0.713	1000	9471	tags=50%, list=17%, signal=61%
711	GO_REGULATION_OF_MITOPHAGY	42	-0.30	-0.96	0.537	0.716	1000	10988	tags=40%, list=20%, signal=51%
712	GO_DNA_LIGATION_INVOLVED_IN_DNA_REPAIR	12	-0.40	-0.96	0.490	0.717	1000	4707	tags=33%, list=9%, signal=36%
713	GO_REGULATION_OF_MITOCHONDRIAL_MEMBRANE_PERMEABILITY_INVOLVED_IN_APOPTOTIC_PROCESS	22	-0.34	-0.95	0.552	0.722	1000	3782	tags=27%, list=7%, signal=29%
714	GO_CILIUM_ORGANIZATION	178	-0.23	-0.95	0.581	0.721	1000	11477	tags=34%, list=21%, signal=43%
715	GO_NEGATIVE_REGULATION_OF_EPITHELIAL_TO_MESENCHYMAL_TRANSITION	22	-0.33	-0.95	0.517	0.722	1000	4692	tags=27%, list=9%, signal=30%
716	GO_SUCKLING_BEHAVIOR	13	-0.39	-0.95	0.477	0.721	1000	7639	tags=31%, list=14%, signal=36%
717	GO_MONOAMINE_TRANSPORT	22	-0.33	-0.95	0.532	0.724	1000	6269	tags=27%, list=12%, signal=31%
718	GO_NEGATIVE_REGULATION_OF_NF_KAPPAB_IMPORT_INTO_NUCLEUS	18	-0.36	-0.95	0.509	0.724	1000	6890	tags=39%, list=13%, signal=45%
719	GO_MULTICELLULAR_ORGANISMAL_MOVEMENT	41	-0.30	-0.95	0.519	0.724	1000	7841	tags=37%, list=14%, signal=43%
720	GO_POSITIVE_REGULATION_OF_VACUOLAR_TRANSPORT	14	-0.38	-0.95	0.473	0.726	1000	4687	tags=29%, list=9%, signal=31%
721	GO_NEUROTRANSMITTER_BIOSYNTHETIC_PROCESS	14	-0.37	-0.95	0.502	0.727	1000	6330	tags=36%, list=12%, signal=40%
722	GO_SULFUR_AMINO_ACID_METABOLIC_PROCESS	40	-0.29	-0.95	0.515	0.727	1000	10428	tags=43%, list=19%, signal=53%
723	GO_HISTONE_MRNA_METABOLIC_PROCESS	28	-0.31	-0.95	0.531	0.727	1000	12654	tags=39%, list=23%, signal=51%
724	GO_GLUCOSE_IMPORT	12	-0.40	-0.95	0.518	0.726	1000	6592	tags=42%, list=12%, signal=47%
725	GO_PROTEIN_K63_LINKED_UBIQUITINATION	36	-0.30	-0.95	0.525	0.728	1000	11239	tags=53%, list=21%, signal=67%
726	GO_VITAMIN_BIOSYNTHETIC_PROCESS	15	-0.37	-0.95	0.494	0.731	1000	11136	tags=47%, list=21%, signal=59%
727	GO_PEPTIDYL_LYSINE_METHYLATION	68	-0.26	-0.95	0.604	0.732	1000	9901	tags=26%, list=18%, signal=32%
728	GO_CHAPERONE_MEDIATED_PROTEIN_FOLDING	47	-0.28	-0.95	0.552	0.732	1000	6744	tags=30%, list=12%, signal=34%
729	GO_SARCOPLASMIC_RETICULUM_CALCIUM_ION_TRANSPORT	11	-0.40	-0.94	0.475	0.735	1000	805	tags=27%, list=1%, signal=28%
730	GO_CONTRACTILE_ACTIN_FILAMENT_BUNDLE_ASSEMBLY	14	-0.38	-0.94	0.524	0.737	1000	9824	tags=43%, list=18%, signal=52%
731	GO_POSITIVE_REGULATION_OF_DEPHOSPHORYLATION	45	-0.29	-0.94	0.568	0.739	1000	8228	tags=36%, list=15%, signal=42%
732	GO_NUCLEAR_ENVELOPE_ORGANIZATION	77	-0.25	-0.94	0.610	0.739	1000	12529	tags=39%, list=23%, signal=51%
733	GO_REGULATION_OF_ESTABLISHMENT_OF_PROTEIN_LOCALIZATION_TO_PLASMA_MEMBRANE	47	-0.29	-0.94	0.512	0.740	1000	7645	tags=38%, list=14%, signal=45%
734	GO_DNA_GEOMETRIC_CHANGE	81	-0.26	-0.94	0.607	0.739	1000	10507	tags=37%, list=19%, signal=46%
735	GO_NUCLEAR_TRANSPORT	349	-0.22	-0.94	0.846	0.739	1000	10034	tags=30%, list=18%, signal=36%
736	GO_RESPONSE_TO_MUSCLE_ACTIVITY	20	-0.34	-0.94	0.532	0.738	1000	9769	tags=40%, list=18%, signal=49%
737	GO_NEGATIVE_REGULATION_OF_CELLULAR_CATABOLIC_PROCESS	153	-0.23	-0.94	0.756	0.742	1000	8923	tags=33%, list=16%, signal=39%
738	GO_REGULATION_OF_EARLY_ENDOSOME_TO_LATE_ENDOSOME_TRANSPORT	16	-0.37	-0.94	0.564	0.741	1000	9277	tags=44%, list=17%, signal=53%
739	GO_REGULATION_OF_AMINO_ACID_TRANSPORT	26	-0.33	-0.94	0.549	0.740	1000	5216	tags=31%, list=10%, signal=34%
740	GO_POSITIVE_REGULATION_OF_MICROTUBULE_POLYMERIZATION	18	-0.35	-0.94	0.505	0.740	1000	8281	tags=44%, list=15%, signal=52%
741	GO_NEUROMUSCULAR_JUNCTION_DEVELOPMENT	36	-0.30	-0.94	0.542	0.739	1000	6720	tags=28%, list=12%, signal=32%
742	GO_NUCLEAR_TRANSCRIBED_MRNA_CATABOLIC_PROCESS_DEADENYLATION_DEPENDENT_DECAY	55	-0.27	-0.94	0.582	0.745	1000	8586	tags=27%, list=16%, signal=32%
743	GO_REGULATION_OF_PROTEIN_GLYCOSYLATION	12	-0.39	-0.93	0.537	0.748	1000	12578	tags=58%, list=23%, signal=76%
744	GO_ALDITOL_METABOLIC_PROCESS	20	-0.34	-0.93	0.569	0.749	1000	7909	tags=40%, list=15%, signal=47%
745	GO_RIBOSOME_BIOGENESIS	304	-0.22	-0.93	0.933	0.757	1000	12351	tags=34%, list=23%, signal=43%
746	GO_SEROTONIN_METABOLIC_PROCESS	12	-0.39	-0.93	0.528	0.756	1000	6399	tags=33%, list=12%, signal=38%
747	GO_NUCLEOTIDE_EXCISION_REPAIR_DNA_GAP_FILLING	24	-0.32	-0.93	0.598	0.756	1000	12878	tags=46%, list=24%, signal=60%
748	GO_HISTONE_H3_K4_METHYLATION	27	-0.31	-0.93	0.592	0.755	1000	14556	tags=56%, list=27%, signal=76%
749	GO_REGULATION_OF_ORGANELLE_ASSEMBLY	147	-0.23	-0.93	0.726	0.756	1000	9556	tags=31%, list=18%, signal=37%
750	GO_SERINE_FAMILY_AMINO_ACID_METABOLIC_PROCESS	42	-0.28	-0.93	0.585	0.756	1000	10571	tags=43%, list=19%, signal=53%
751	GO_TRANSCRIPTION_INITIATION_FROM_RNA_POLYMERASE_II_PROMOTER	151	-0.23	-0.93	0.782	0.757	1000	8811	tags=27%, list=16%, signal=32%
752	GO_REGULATION_OF_NFAT_PROTEIN_IMPORT_INTO_NUCLEUS	17	-0.35	-0.93	0.555	0.759	1000	5728	tags=29%, list=11%, signal=33%
753	GO_PROTEIN_DNA_COMPLEX_SUBUNIT_ORGANIZATION	226	-0.22	-0.93	0.857	0.758	1000	10178	tags=31%, list=19%, signal=38%
754	GO_NEGATIVE_REGULATION_OF_INTRACELLULAR_PROTEIN_TRANSPORT	93	-0.24	-0.93	0.637	0.759	1000	9726	tags=30%, list=18%, signal=37%
755	GO_RECEPTOR_CATABOLIC_PROCESS	17	-0.35	-0.93	0.547	0.759	1000	9465	tags=41%, list=17%, signal=50%
756	GO_REGULATION_OF_LIPID_STORAGE	40	-0.29	-0.93	0.612	0.761	1000	5444	tags=25%, list=10%, signal=28%
757	GO_VIRAL_LATENCY	11	-0.40	-0.92	0.559	0.761	1000	12569	tags=64%, list=23%, signal=83%
758	GO_INTERMEDIATE_FILAMENT_BASED_PROCESS	43	-0.29	-0.92	0.629	0.761	1000	5580	tags=26%, list=10%, signal=28%
759	GO_CHROMATIN_SILENCING	93	-0.24	-0.92	0.782	0.771	1000	11132	tags=33%, list=20%, signal=42%
760	GO_CLATHRIN_COAT_ASSEMBLY	10	-0.40	-0.92	0.503	0.772	1000	9080	tags=30%, list=17%, signal=36%
761	GO_RESPONSE_TO_TOPOLOGICALLY_INCORRECT_PROTEIN	161	-0.23	-0.92	0.829	0.772	1000	11018	tags=35%, list=20%, signal=44%
762	GO_NUCLEOSIDE_BISPHOSPHATE_METABOLIC_PROCESS	37	-0.29	-0.92	0.621	0.771	1000	7086	tags=27%, list=13%, signal=31%
763	GO_REGULATION_OF_OXIDATIVE_STRESS_INDUCED_NEURON_DEATH	11	-0.39	-0.92	0.559	0.771	1000	8833	tags=36%, list=16%, signal=43%
764	GO_NEGATIVE_REGULATION_OF_ACTIN_FILAMENT_BUNDLE_ASSEMBLY	19	-0.34	-0.92	0.585	0.770	1000	6487	tags=32%, list=12%, signal=36%
765	GO_BEHAVIORAL_RESPONSE_TO_COCAINE	12	-0.37	-0.92	0.571	0.770	1000	7841	tags=42%, list=14%, signal=49%
766	GO_REGULATION_OF_ESTABLISHMENT_OF_PLANAR_POLARITY	110	-0.23	-0.92	0.708	0.769	1000	11549	tags=43%, list=21%, signal=54%
767	GO_NEGATIVE_REGULATION_OF_STRESS_FIBER_ASSEMBLY	16	-0.35	-0.92	0.622	0.772	1000	6487	tags=31%, list=12%, signal=35%
768	GO_RESPONSE_TO_HISTAMINE	10	-0.40	-0.91	0.522	0.776	1000	8230	tags=60%, list=15%, signal=71%
769	GO_PONS_DEVELOPMENT	11	-0.40	-0.91	0.561	0.775	1000	10493	tags=55%, list=19%, signal=68%
770	GO_NUCLEAR_IMPORT	129	-0.23	-0.91	0.714	0.778	1000	9562	tags=27%, list=18%, signal=33%
771	GO_POSITIVE_REGULATION_OF_TRANSLATIONAL_INITIATION	22	-0.32	-0.91	0.590	0.783	1000	12666	tags=55%, list=23%, signal=71%
772	GO_S_ADENOSYLMETHIONINE_METABOLIC_PROCESS	18	-0.33	-0.91	0.598	0.790	1000	13016	tags=50%, list=24%, signal=66%
773	GO_PROTEIN_LOCALIZATION_TO_LYSOSOME	18	-0.34	-0.91	0.557	0.790	1000	10561	tags=44%, list=19%, signal=55%
774	GO_DNA_CATABOLIC_PROCESS	27	-0.31	-0.91	0.593	0.790	1000	7068	tags=33%, list=13%, signal=38%
775	GO_ANTEROGRADE_AXONAL_TRANSPORT	22	-0.32	-0.91	0.568	0.792	1000	12898	tags=50%, list=24%, signal=66%
776	GO_VESICLE_DOCKING	55	-0.26	-0.91	0.674	0.794	1000	12446	tags=40%, list=23%, signal=52%
777	GO_PHOSPHATIDYLINOSITOL_DEPHOSPHORYLATION	23	-0.31	-0.90	0.607	0.796	1000	12306	tags=43%, list=23%, signal=56%
778	GO_REGULATION_OF_PROTEIN_KINASE_A_SIGNALING	17	-0.34	-0.90	0.594	0.811	1000	1217	tags=18%, list=2%, signal=18%
779	GO_NEGATIVE_REGULATION_OF_MULTICELLULAR_ORGANISM_GROWTH	11	-0.38	-0.90	0.587	0.812	1000	10099	tags=55%, list=19%, signal=67%
780	GO_DNA_DAMAGE_RESPONSE_DETECTION_OF_DNA_DAMAGE	36	-0.28	-0.90	0.694	0.816	1000	8959	tags=28%, list=16%, signal=33%
781	GO_PYRIMIDINE_RIBONUCLEOTIDE_METABOLIC_PROCESS	22	-0.31	-0.90	0.624	0.815	1000	7421	tags=27%, list=14%, signal=32%
782	GO_RIBOSOME_ASSEMBLY	53	-0.26	-0.89	0.740	0.816	1000	12204	tags=40%, list=22%, signal=51%
783	GO_CELLULAR_RESPONSE_TO_IONIZING_RADIATION	50	-0.27	-0.89	0.660	0.816	1000	7901	tags=32%, list=15%, signal=37%
784	GO_PREPULSE_INHIBITION	12	-0.37	-0.89	0.607	0.817	1000	7841	tags=25%, list=14%, signal=29%
785	GO_REGULATION_OF_NEUROTRANSMITTER_SECRETION	48	-0.27	-0.89	0.695	0.822	1000	6385	tags=27%, list=12%, signal=31%
786	GO_SOMATIC_DIVERSIFICATION_OF_IMMUNE_RECEPTORS	41	-0.28	-0.89	0.717	0.825	1000	12510	tags=49%, list=23%, signal=63%
787	GO_REGULATION_OF_GENE_EXPRESSION_EPIGENETIC	221	-0.21	-0.89	0.917	0.825	1000	11162	tags=31%, list=21%, signal=39%
788	GO_NUCLEOBASE_CONTAINING_SMALL_MOLECULE_INTERCONVERSION	20	-0.32	-0.89	0.631	0.826	1000	10206	tags=40%, list=19%, signal=49%
789	GO_NEGATIVE_REGULATION_OF_NUCLEOSIDE_METABOLIC_PROCESS	19	-0.33	-0.89	0.629	0.826	1000	5289	tags=37%, list=10%, signal=41%
790	GO_NUCLEAR_PORE_COMPLEX_ASSEMBLY	10	-0.40	-0.89	0.597	0.829	1000	14084	tags=70%, list=26%, signal=94%
791	GO_NEGATIVE_REGULATION_OF_RHO_PROTEIN_SIGNAL_TRANSDUCTION	14	-0.36	-0.88	0.591	0.832	1000	3291	tags=29%, list=6%, signal=30%
792	GO_INTESTINAL_ABSORPTION	26	-0.30	-0.88	0.684	0.832	1000	5444	tags=31%, list=10%, signal=34%
793	GO_PROTEIN_LOCALIZATION_TO_CYTOSKELETON	30	-0.29	-0.88	0.675	0.840	1000	11418	tags=40%, list=21%, signal=51%
794	GO_CEREBRAL_CORTEX_RADIALLY_ORIENTED_CELL_MIGRATION	28	-0.29	-0.88	0.661	0.839	1000	7405	tags=32%, list=14%, signal=37%
795	GO_HISTONE_H2A_MONOUBIQUITINATION	12	-0.37	-0.88	0.617	0.843	1000	5429	tags=25%, list=10%, signal=28%
796	GO_SOMATIC_DIVERSIFICATION_OF_IMMUNE_RECEPTORS_VIA_SOMATIC_MUTATION	14	-0.35	-0.88	0.639	0.843	1000	11348	tags=50%, list=21%, signal=63%
797	GO_REGULATION_OF_TRANSCRIPTION_FROM_RNA_POLYMERASE_I_PROMOTER	23	-0.30	-0.88	0.678	0.844	1000	10256	tags=35%, list=19%, signal=43%
798	GO_DOPAMINE_TRANSPORT	11	-0.39	-0.88	0.635	0.843	1000	6269	tags=36%, list=12%, signal=41%
799	GO_LAYER_FORMATION_IN_CEREBRAL_CORTEX	14	-0.36	-0.88	0.624	0.845	1000	7405	tags=43%, list=14%, signal=50%
800	GO_CILIUM_MORPHOGENESIS	195	-0.21	-0.87	0.982	0.847	1000	11477	tags=33%, list=21%, signal=41%
801	GO_RETINA_LAYER_FORMATION	22	-0.31	-0.87	0.656	0.849	1000	11189	tags=41%, list=21%, signal=52%
802	GO_CELLULAR_RESPONSE_TO_AMINO_ACID_STARVATION	25	-0.30	-0.87	0.672	0.848	1000	9306	tags=32%, list=17%, signal=39%
803	GO_REGULATION_OF_CYTOKINESIS	63	-0.25	-0.87	0.775	0.847	1000	11463	tags=38%, list=21%, signal=48%
804	GO_RIBOSOMAL_LARGE_SUBUNIT_ASSEMBLY	23	-0.31	-0.87	0.627	0.847	1000	12204	tags=39%, list=22%, signal=50%
805	GO_INSULIN_LIKE_GROWTH_FACTOR_RECEPTOR_SIGNALING_PATHWAY	14	-0.35	-0.87	0.628	0.849	1000	7497	tags=43%, list=14%, signal=50%
806	GO_NONMOTILE_PRIMARY_CILIUM_ASSEMBLY	23	-0.30	-0.87	0.683	0.851	1000	13705	tags=43%, list=25%, signal=58%
807	GO_ADRENERGIC_RECEPTOR_SIGNALING_PATHWAY	22	-0.31	-0.86	0.677	0.865	1000	5031	tags=27%, list=9%, signal=30%
808	GO_NEUTRAL_LIPID_BIOSYNTHETIC_PROCESS	29	-0.29	-0.86	0.750	0.865	1000	10437	tags=45%, list=19%, signal=55%
809	GO_SOMATIC_CELL_DNA_RECOMBINATION	33	-0.28	-0.86	0.712	0.869	1000	8578	tags=36%, list=16%, signal=43%
810	GO_DNA_TEMPLATED_TRANSCRIPTION_TERMINATION	100	-0.22	-0.86	0.931	0.875	1000	14104	tags=38%, list=26%, signal=51%
811	GO_POSITIVE_REGULATION_OF_PROTEIN_DEPOLYMERIZATION	19	-0.32	-0.86	0.664	0.877	1000	4591	tags=26%, list=8%, signal=29%
812	GO_NUCLEIC_ACID_PHOSPHODIESTER_BOND_HYDROLYSIS	237	-0.20	-0.86	0.978	0.878	1000	9587	tags=27%, list=18%, signal=33%
813	GO_PURINE_NUCLEOTIDE_TRANSPORT	11	-0.35	-0.85	0.663	0.887	1000	3692	tags=27%, list=7%, signal=29%
814	GO_PROTEIN_TARGETING_TO_PLASMA_MEMBRANE	23	-0.30	-0.85	0.728	0.888	1000	3701	tags=17%, list=7%, signal=19%
815	GO_NUCLEOSIDE_BISPHOSPHATE_BIOSYNTHETIC_PROCESS	17	-0.33	-0.85	0.680	0.888	1000	6012	tags=24%, list=11%, signal=26%
816	GO_CYCLIC_NUCLEOTIDE_CATABOLIC_PROCESS	17	-0.32	-0.85	0.694	0.889	1000	5568	tags=29%, list=10%, signal=33%
817	GO_MODULATION_BY_SYMBIONT_OF_HOST_CELLULAR_PROCESS	28	-0.28	-0.85	0.776	0.893	1000	6036	tags=29%, list=11%, signal=32%
818	GO_NUCLEOSIDE_PHOSPHATE_CATABOLIC_PROCESS	68	-0.24	-0.85	0.856	0.892	1000	8361	tags=28%, list=15%, signal=33%
819	GO_REGULATION_BY_VIRUS_OF_VIRAL_PROTEIN_LEVELS_IN_HOST_CELL	11	-0.36	-0.85	0.657	0.892	1000	5766	tags=36%, list=11%, signal=41%
820	GO_ETHER_METABOLIC_PROCESS	12	-0.36	-0.84	0.677	0.904	1000	8096	tags=42%, list=15%, signal=49%
821	GO_POSITIVE_REGULATION_OF_SYNAPTIC_TRANSMISSION_GABAERGIC	12	-0.35	-0.84	0.666	0.904	1000	1145	tags=17%, list=2%, signal=17%
822	GO_BETA_CATENIN_TCF_COMPLEX_ASSEMBLY	42	-0.26	-0.84	0.773	0.903	1000	12978	tags=48%, list=24%, signal=63%
823	GO_ER_NUCLEUS_SIGNALING_PATHWAY	33	-0.27	-0.84	0.735	0.904	1000	10543	tags=39%, list=19%, signal=49%
824	GO_REGULATION_OF_ANION_TRANSMEMBRANE_TRANSPORT	30	-0.27	-0.84	0.782	0.903	1000	9375	tags=37%, list=17%, signal=44%
825	GO_MITOCHONDRION_DISTRIBUTION	10	-0.37	-0.84	0.667	0.903	1000	7288	tags=40%, list=13%, signal=46%
826	GO_EXCITATORY_POSTSYNAPTIC_POTENTIAL	27	-0.28	-0.84	0.734	0.902	1000	5216	tags=22%, list=10%, signal=25%
827	GO_FRUCTOSE_METABOLIC_PROCESS	15	-0.33	-0.84	0.672	0.907	1000	8843	tags=40%, list=16%, signal=48%
828	GO_CARDIAC_RIGHT_VENTRICLE_MORPHOGENESIS	16	-0.32	-0.84	0.709	0.907	1000	3693	tags=31%, list=7%, signal=34%
829	GO_AMELOGENESIS	20	-0.30	-0.83	0.727	0.907	1000	5475	tags=25%, list=10%, signal=28%
830	GO_SERINE_FAMILY_AMINO_ACID_BIOSYNTHETIC_PROCESS	16	-0.32	-0.83	0.760	0.906	1000	6671	tags=38%, list=12%, signal=43%
831	GO_POSITIVE_REGULATION_OF_FATTY_ACID_OXIDATION	14	-0.32	-0.83	0.730	0.905	1000	4544	tags=29%, list=8%, signal=31%
832	GO_NEGATIVE_REGULATION_OF_NUCLEOTIDE_CATABOLIC_PROCESS	14	-0.34	-0.83	0.701	0.905	1000	5289	tags=36%, list=10%, signal=40%
833	GO_REGULATION_OF_TELOMERE_MAINTENANCE_VIA_TELOMERE_LENGTHENING	50	-0.25	-0.83	0.789	0.907	1000	13076	tags=54%, list=24%, signal=71%
834	GO_REGULATION_OF_INTRACELLULAR_STEROID_HORMONE_RECEPTOR_SIGNALING_PATHWAY	57	-0.24	-0.83	0.879	0.907	1000	8703	tags=28%, list=16%, signal=33%
835	GO_GLYCEROPHOSPHOLIPID_CATABOLIC_PROCESS	13	-0.34	-0.83	0.732	0.907	1000	4545	tags=23%, list=8%, signal=25%
836	GO_RESPONSE_TO_COBALT_ION	13	-0.33	-0.83	0.686	0.907	1000	9291	tags=46%, list=17%, signal=56%
837	GO_CEREBELLAR_CORTEX_FORMATION	22	-0.30	-0.83	0.736	0.910	1000	3353	tags=23%, list=6%, signal=24%
838	GO_POSITIVE_REGULATION_OF_RNA_SPLICING	24	-0.28	-0.83	0.765	0.911	1000	2529	tags=13%, list=5%, signal=13%
839	GO_NEGATIVE_REGULATION_OF_MITOTIC_NUCLEAR_DIVISION	33	-0.27	-0.83	0.776	0.912	1000	8684	tags=36%, list=16%, signal=43%
840	GO_MICROTUBULE_POLYMERIZATION	27	-0.28	-0.83	0.777	0.912	1000	7908	tags=30%, list=15%, signal=35%
841	GO_NUCLEOBASE_BIOSYNTHETIC_PROCESS	18	-0.31	-0.83	0.742	0.913	1000	13689	tags=61%, list=25%, signal=82%
842	GO_POSITIVE_REGULATION_OF_GENE_EXPRESSION_EPIGENETIC	77	-0.22	-0.82	0.944	0.913	1000	11132	tags=32%, list=20%, signal=41%
843	GO_CELLULAR_PIGMENTATION	44	-0.24	-0.82	0.881	0.918	1000	12815	tags=45%, list=24%, signal=59%
844	GO_RNA_PHOSPHODIESTER_BOND_HYDROLYSIS_EXONUCLEOLYTIC	34	-0.26	-0.82	0.813	0.918	1000	11095	tags=35%, list=20%, signal=44%
845	GO_REGULATION_OF_CELLULAR_RESPONSE_TO_HYPOXIA	10	-0.36	-0.82	0.716	0.918	1000	8833	tags=40%, list=16%, signal=48%
846	GO_POSITIVE_REGULATION_OF_RESPONSE_TO_OXIDATIVE_STRESS	15	-0.32	-0.82	0.731	0.918	1000	7068	tags=40%, list=13%, signal=46%
847	GO_REGULATION_OF_CHROMATIN_BINDING	17	-0.31	-0.82	0.744	0.918	1000	12168	tags=41%, list=22%, signal=53%
848	GO_MEMBRANE_DISASSEMBLY	45	-0.24	-0.82	0.893	0.921	1000	13268	tags=38%, list=24%, signal=50%
849	GO_POSITIVE_REGULATION_OF_OXIDATIVE_STRESS_INDUCED_CELL_DEATH	11	-0.35	-0.82	0.682	0.920	1000	7068	tags=36%, list=13%, signal=42%
850	GO_DNA_DEPENDENT_DNA_REPLICATION	94	-0.22	-0.82	0.911	0.921	1000	13318	tags=39%, list=25%, signal=52%
851	GO_NEGATIVE_REGULATION_OF_MRNA_METABOLIC_PROCESS	34	-0.26	-0.82	0.826	0.921	1000	8828	tags=26%, list=16%, signal=32%
852	GO_REGULATION_OF_ENDOPLASMIC_RETICULUM_STRESS_INDUCED_INTRINSIC_APOPTOTIC_SIGNALING_PATHWAY	29	-0.27	-0.82	0.808	0.920	1000	10567	tags=38%, list=19%, signal=47%
853	GO_DNA_CATABOLIC_PROCESS_ENDONUCLEOLYTIC	19	-0.31	-0.81	0.743	0.924	1000	7068	tags=32%, list=13%, signal=36%
854	GO_POSITIVE_REGULATION_OF_RECEPTOR_RECYCLING	10	-0.36	-0.81	0.710	0.924	1000	3529	tags=20%, list=6%, signal=21%
855	GO_DISTAL_TUBULE_DEVELOPMENT	12	-0.34	-0.81	0.733	0.924	1000	8571	tags=33%, list=16%, signal=40%
856	GO_NEGATIVE_REGULATION_OF_ORGAN_GROWTH	21	-0.29	-0.81	0.802	0.924	1000	5044	tags=24%, list=9%, signal=26%
857	GO_NONRIBOSOMAL_PEPTIDE_BIOSYNTHETIC_PROCESS	17	-0.31	-0.81	0.762	0.925	1000	9946	tags=41%, list=18%, signal=50%
858	GO_REGULATION_OF_MRNA_SPLICING_VIA_SPLICEOSOME	62	-0.23	-0.81	0.923	0.928	1000	11374	tags=27%, list=21%, signal=35%
859	GO_CLEAVAGE_INVOLVED_IN_RRNA_PROCESSING	19	-0.29	-0.81	0.793	0.927	1000	11921	tags=32%, list=22%, signal=40%
860	GO_NUCLEOTIDE_TRANSPORT	25	-0.28	-0.80	0.832	0.932	1000	13141	tags=48%, list=24%, signal=63%
861	GO_SPLICEOSOMAL_COMPLEX_ASSEMBLY	51	-0.23	-0.80	0.895	0.932	1000	14844	tags=43%, list=27%, signal=59%
862	GO_ISOTYPE_SWITCHING	16	-0.31	-0.80	0.738	0.931	1000	8578	tags=38%, list=16%, signal=45%
863	GO_REGULATION_OF_TRANSCRIPTION_FROM_RNA_POLYMERASE_II_PROMOTER_IN_RESPONSE_TO_HYPOXIA	32	-0.26	-0.80	0.824	0.935	1000	9811	tags=38%, list=18%, signal=46%
864	GO_NEGATIVE_REGULATION_OF_ERBB_SIGNALING_PATHWAY	44	-0.24	-0.80	0.916	0.934	1000	11421	tags=39%, list=21%, signal=49%
865	GO_MELANOCYTE_DIFFERENTIATION	19	-0.29	-0.80	0.755	0.933	1000	4552	tags=21%, list=8%, signal=23%
866	GO_LYTIC_VACUOLE_ORGANIZATION	50	-0.24	-0.80	0.903	0.933	1000	9363	tags=24%, list=17%, signal=29%
867	GO_LATERAL_MESODERM_DEVELOPMENT	11	-0.35	-0.80	0.746	0.933	1000	6249	tags=36%, list=12%, signal=41%
868	GO_ACROSOME_REACTION	16	-0.31	-0.80	0.776	0.932	1000	4757	tags=25%, list=9%, signal=27%
869	GO_RRNA_CONTAINING_RIBONUCLEOPROTEIN_COMPLEX_EXPORT_FROM_NUCLEUS	11	-0.34	-0.80	0.774	0.933	1000	11782	tags=64%, list=22%, signal=81%
870	GO_NEGATIVE_REGULATION_OF_RESPONSE_TO_FOOD	12	-0.33	-0.80	0.752	0.935	1000	5104	tags=33%, list=9%, signal=37%
871	GO_DNA_STRAND_ELONGATION	30	-0.26	-0.80	0.863	0.934	1000	13260	tags=43%, list=24%, signal=57%
872	GO_MATURATION_OF_SSU_RRNA_FROM_TRICISTRONIC_RRNA_TRANSCRIPT_SSU_RRNA_5_8S_RRNA_LSU_RRNA_	33	-0.26	-0.80	0.823	0.933	1000	14279	tags=45%, list=26%, signal=62%
873	GO_NEGATIVE_REGULATION_OF_OXIDOREDUCTASE_ACTIVITY	26	-0.27	-0.79	0.817	0.936	1000	7493	tags=31%, list=14%, signal=36%
874	GO_NEGATIVE_REGULATION_OF_GENE_EXPRESSION_EPIGENETIC	110	-0.21	-0.79	0.991	0.947	1000	11132	tags=30%, list=20%, signal=38%
875	GO_AUDITORY_RECEPTOR_CELL_DEVELOPMENT	18	-0.30	-0.79	0.800	0.946	1000	10565	tags=39%, list=19%, signal=48%
876	GO_REGULATION_OF_TRANSLATION_IN_RESPONSE_TO_STRESS	19	-0.28	-0.79	0.797	0.945	1000	11152	tags=37%, list=21%, signal=46%
877	GO_ASYMMETRIC_CELL_DIVISION	13	-0.33	-0.79	0.760	0.946	1000	13788	tags=69%, list=25%, signal=93%
878	GO_EXPLORATION_BEHAVIOR	23	-0.28	-0.78	0.845	0.946	1000	6111	tags=26%, list=11%, signal=29%
879	GO_REGULATION_OF_RNA_SPLICING	95	-0.20	-0.78	0.992	0.946	1000	11374	tags=25%, list=21%, signal=32%
880	GO_ENDOPLASMIC_RETICULUM_CALCIUM_ION_HOMEOSTASIS	20	-0.28	-0.78	0.823	0.946	1000	9733	tags=30%, list=18%, signal=37%
881	GO_PURINE_NUCLEOBASE_BIOSYNTHETIC_PROCESS	12	-0.32	-0.78	0.772	0.946	1000	13034	tags=67%, list=24%, signal=88%
882	GO_TELOMERE_MAINTENANCE_VIA_TELOMERASE	17	-0.30	-0.78	0.786	0.945	1000	13056	tags=59%, list=24%, signal=77%
883	GO_CELLULAR_COMPONENT_DISASSEMBLY_INVOLVED_IN_EXECUTION_PHASE_OF_APOPTOSIS	42	-0.24	-0.78	0.893	0.945	1000	12360	tags=43%, list=23%, signal=55%
884	GO_PHOSPHATIDYLETHANOLAMINE_METABOLIC_PROCESS	17	-0.29	-0.78	0.820	0.945	1000	14835	tags=53%, list=27%, signal=73%
885	GO_NEGATIVE_REGULATION_OF_PROTEIN_ACETYLATION	21	-0.28	-0.78	0.815	0.944	1000	13359	tags=52%, list=25%, signal=69%
886	GO_POSITIVE_REGULATION_OF_ENDOTHELIAL_CELL_CHEMOTAXIS	11	-0.34	-0.78	0.821	0.944	1000	2714	tags=27%, list=5%, signal=29%
887	GO_RNA_SURVEILLANCE	13	-0.32	-0.78	0.770	0.943	1000	9888	tags=23%, list=18%, signal=28%
888	GO_PROTEIN_LOCALIZATION_TO_SYNAPSE	15	-0.31	-0.78	0.760	0.945	1000	10712	tags=47%, list=20%, signal=58%
889	GO_HISTONE_H4_K16_ACETYLATION	12	-0.33	-0.78	0.769	0.945	1000	14540	tags=42%, list=27%, signal=57%
890	GO_BINDING_OF_SPERM_TO_ZONA_PELLUCIDA	33	-0.25	-0.78	0.876	0.945	1000	6744	tags=27%, list=12%, signal=31%
891	GO_DNA_DEALKYLATION	20	-0.29	-0.78	0.824	0.946	1000	7691	tags=30%, list=14%, signal=35%
892	GO_RRNA_CATABOLIC_PROCESS	17	-0.29	-0.77	0.796	0.949	1000	10473	tags=24%, list=19%, signal=29%
893	GO_PRIMARY_AMINO_COMPOUND_METABOLIC_PROCESS	15	-0.31	-0.77	0.826	0.948	1000	6399	tags=27%, list=12%, signal=30%
894	GO_APOPTOTIC_DNA_FRAGMENTATION	15	-0.30	-0.77	0.791	0.948	1000	7068	tags=33%, list=13%, signal=38%
895	GO_IMP_BIOSYNTHETIC_PROCESS	11	-0.33	-0.77	0.802	0.953	1000	13034	tags=64%, list=24%, signal=84%
896	GO_LENS_MORPHOGENESIS_IN_CAMERA_TYPE_EYE	19	-0.28	-0.77	0.818	0.953	1000	8287	tags=32%, list=15%, signal=37%
897	GO_LENS_FIBER_CELL_DEVELOPMENT	12	-0.32	-0.77	0.800	0.954	1000	738	tags=17%, list=1%, signal=17%
898	GO_POSITIVE_REGULATION_OF_INTRACELLULAR_STEROID_HORMONE_RECEPTOR_SIGNALING_PATHWAY	11	-0.34	-0.77	0.775	0.953	1000	8186	tags=36%, list=15%, signal=43%
899	GO_POSITIVE_REGULATION_OF_MRNA_PROCESSING	31	-0.25	-0.77	0.899	0.953	1000	12303	tags=42%, list=23%, signal=54%
900	GO_POSITIVE_REGULATION_OF_TRANSCRIPTION_INITIATION_FROM_RNA_POLYMERASE_II_PROMOTER	17	-0.30	-0.76	0.830	0.953	1000	15983	tags=76%, list=29%, signal=108%
901	GO_INTERMEDIATE_FILAMENT_ORGANIZATION	20	-0.28	-0.76	0.846	0.952	1000	8231	tags=35%, list=15%, signal=41%
902	GO_PROSTATE_GLAND_GROWTH	11	-0.33	-0.76	0.826	0.951	1000	6153	tags=27%, list=11%, signal=31%
903	GO_NEGATIVE_REGULATION_OF_COFACTOR_METABOLIC_PROCESS	11	-0.33	-0.76	0.809	0.951	1000	5289	tags=36%, list=10%, signal=40%
904	GO_OLIGOSACCHARIDE_BIOSYNTHETIC_PROCESS	13	-0.32	-0.76	0.815	0.955	1000	9924	tags=46%, list=18%, signal=56%
905	GO_NEGATIVE_REGULATION_OF_INTRACELLULAR_ESTROGEN_RECEPTOR_SIGNALING_PATHWAY	12	-0.32	-0.76	0.841	0.956	1000	5629	tags=33%, list=10%, signal=37%
906	GO_PROTEIN_LOCALIZATION_TO_CILIUM	25	-0.26	-0.76	0.905	0.957	1000	11466	tags=36%, list=21%, signal=46%
907	GO_ZINC_II_ION_TRANSPORT	26	-0.26	-0.76	0.901	0.956	1000	2117	tags=12%, list=4%, signal=12%
908	GO_RETROGRADE_PROTEIN_TRANSPORT_ER_TO_CYTOSOL	15	-0.29	-0.75	0.834	0.958	1000	13112	tags=47%, list=24%, signal=61%
909	GO_TELENCEPHALON_GLIAL_CELL_MIGRATION	19	-0.27	-0.75	0.892	0.965	1000	7405	tags=37%, list=14%, signal=43%
910	GO_HISTONE_H3_K9_MODIFICATION	14	-0.30	-0.75	0.823	0.964	1000	4643	tags=14%, list=9%, signal=16%
911	GO_CELL_SEPARATION_AFTER_CYTOKINESIS	17	-0.28	-0.75	0.847	0.964	1000	12597	tags=47%, list=23%, signal=61%
912	GO_REGULATION_OF_ALTERNATIVE_MRNA_SPLICING_VIA_SPLICEOSOME	35	-0.24	-0.75	0.945	0.964	1000	7535	tags=17%, list=14%, signal=20%
913	GO_NEGATIVE_REGULATION_OF_JUN_KINASE_ACTIVITY	14	-0.29	-0.75	0.862	0.964	1000	4720	tags=21%, list=9%, signal=23%
914	GO_HOMOCYSTEINE_METABOLIC_PROCESS	11	-0.32	-0.74	0.832	0.965	1000	10428	tags=45%, list=19%, signal=56%
915	GO_NEGATIVE_REGULATION_OF_RELEASE_OF_CYTOCHROME_C_FROM_MITOCHONDRIA	17	-0.28	-0.74	0.858	0.965	1000	3955	tags=24%, list=7%, signal=25%
916	GO_NEGATIVE_REGULATION_OF_NECROTIC_CELL_DEATH	10	-0.32	-0.74	0.838	0.969	1000	11804	tags=50%, list=22%, signal=64%
917	GO_REGULATION_OF_CHOLESTEROL_METABOLIC_PROCESS	22	-0.27	-0.73	0.924	0.971	1000	10404	tags=45%, list=19%, signal=56%
918	GO_NEGATIVE_REGULATION_OF_SODIUM_ION_TRANSPORT	11	-0.32	-0.73	0.838	0.971	1000	9972	tags=55%, list=18%, signal=67%
919	GO_PEPTIDYL_ASPARAGINE_MODIFICATION	39	-0.23	-0.73	0.956	0.972	1000	7540	tags=23%, list=14%, signal=27%
920	GO_HISTONE_H3_ACETYLATION	43	-0.22	-0.73	0.959	0.972	1000	8626	tags=26%, list=16%, signal=30%
921	GO_REGULATION_OF_DNA_DAMAGE_CHECKPOINT	12	-0.31	-0.73	0.842	0.972	1000	9607	tags=42%, list=18%, signal=51%
922	GO_RESPONSE_TO_LOW_DENSITY_LIPOPROTEIN_PARTICLE	14	-0.29	-0.73	0.874	0.971	1000	8620	tags=36%, list=16%, signal=42%
923	GO_REGULATION_OF_INTRACELLULAR_ESTROGEN_RECEPTOR_SIGNALING_PATHWAY	26	-0.25	-0.73	0.917	0.971	1000	8703	tags=31%, list=16%, signal=37%
924	GO_RRNA_TRANSCRIPTION	17	-0.27	-0.73	0.903	0.970	1000	13068	tags=47%, list=24%, signal=62%
925	GO_RNA_DEPENDENT_DNA_BIOSYNTHETIC_PROCESS	21	-0.26	-0.73	0.919	0.969	1000	13056	tags=52%, list=24%, signal=69%
926	GO_REGULATION_OF_RESPONSE_TO_FOOD	19	-0.27	-0.73	0.881	0.968	1000	5728	tags=26%, list=11%, signal=29%
927	GO_REGULATION_OF_DNA_METHYLATION	17	-0.28	-0.73	0.885	0.968	1000	13008	tags=41%, list=24%, signal=54%
928	GO_REGULATION_OF_GOLGI_ORGANIZATION	12	-0.31	-0.73	0.850	0.967	1000	12418	tags=50%, list=23%, signal=65%
929	GO_MITOCHONDRIAL_CALCIUM_ION_HOMEOSTASIS	12	-0.30	-0.73	0.833	0.966	1000	6693	tags=33%, list=12%, signal=38%
930	GO_GLYCINE_METABOLIC_PROCESS	18	-0.28	-0.73	0.926	0.968	1000	10200	tags=39%, list=19%, signal=48%
931	GO_SCF_DEPENDENT_PROTEASOMAL_UBIQUITIN_DEPENDENT_PROTEIN_CATABOLIC_PROCESS	23	-0.25	-0.72	0.924	0.969	1000	6376	tags=22%, list=12%, signal=25%
932	GO_EARLY_ENDOSOME_TO_GOLGI_TRANSPORT	12	-0.31	-0.72	0.868	0.970	1000	14079	tags=50%, list=26%, signal=67%
933	GO_MEMBRANE_PROTEIN_ECTODOMAIN_PROTEOLYSIS	21	-0.26	-0.72	0.893	0.973	1000	6721	tags=24%, list=12%, signal=27%
934	GO_PURINE_NUCLEOBASE_METABOLIC_PROCESS	20	-0.26	-0.72	0.907	0.972	1000	9730	tags=40%, list=18%, signal=49%
935	GO_LOW_DENSITY_LIPOPROTEIN_PARTICLE_CLEARANCE	11	-0.30	-0.72	0.858	0.972	1000	5444	tags=18%, list=10%, signal=20%
936	GO_ENDOCYTIC_RECYCLING	24	-0.25	-0.71	0.932	0.972	1000	9832	tags=38%, list=18%, signal=46%
937	GO_PROTEIN_LOCALIZATION_TO_CENTROSOME	17	-0.27	-0.71	0.897	0.972	1000	11418	tags=35%, list=21%, signal=45%
938	GO_NEGATIVE_REGULATION_OF_ORGANIC_ACID_TRANSPORT	18	-0.27	-0.71	0.926	0.974	1000	2824	tags=17%, list=5%, signal=18%
939	GO_ENAMEL_MINERALIZATION	11	-0.31	-0.71	0.859	0.975	1000	5475	tags=27%, list=10%, signal=30%
940	GO_NEGATIVE_REGULATION_OF_ERAD_PATHWAY	12	-0.30	-0.71	0.868	0.974	1000	9536	tags=25%, list=18%, signal=30%
941	GO_REGULATION_OF_N_METHYL_D_ASPARTATE_SELECTIVE_GLUTAMATE_RECEPTOR_ACTIVITY	15	-0.28	-0.70	0.879	0.976	1000	7405	tags=27%, list=14%, signal=31%
942	GO_GLUTAMINE_FAMILY_AMINO_ACID_BIOSYNTHETIC_PROCESS	20	-0.25	-0.70	0.914	0.976	1000	2182	tags=15%, list=4%, signal=16%
943	GO_HISTONE_MRNA_CATABOLIC_PROCESS	14	-0.29	-0.70	0.885	0.975	1000	9032	tags=21%, list=17%, signal=26%
944	GO_SCHWANN_CELL_DEVELOPMENT	25	-0.24	-0.70	0.974	0.977	1000	7497	tags=28%, list=14%, signal=32%
945	GO_REGULATION_OF_HISTONE_METHYLATION	52	-0.20	-0.69	0.990	0.983	1000	13306	tags=44%, list=24%, signal=59%
946	GO_REGULATION_OF_HYDROGEN_PEROXIDE_METABOLIC_PROCESS	15	-0.27	-0.69	0.914	0.983	1000	12081	tags=47%, list=22%, signal=60%
947	GO_REGULATION_OF_VIRAL_INDUCED_CYTOPLASMIC_PATTERN_RECOGNITION_RECEPTOR_SIGNALING_PATHWAY	15	-0.28	-0.69	0.934	0.983	1000	10647	tags=53%, list=20%, signal=66%
948	GO_SPLICEOSOMAL_TRI_SNRNP_COMPLEX_ASSEMBLY	11	-0.29	-0.68	0.883	0.985	1000	13809	tags=55%, list=25%, signal=73%
949	GO_RIBOSOMAL_SMALL_SUBUNIT_BIOGENESIS	57	-0.20	-0.68	1000	0.984	1000	12351	tags=37%, list=23%, signal=48%
950	GO__DE_NOVO_POSTTRANSLATIONAL_PROTEIN_FOLDING	14	-0.28	-0.68	0.887	0.984	1000	9810	tags=43%, list=18%, signal=52%
951	GO_REGULATION_OF_MICROTUBULE_BASED_MOVEMENT	18	-0.25	-0.68	0.926	0.985	1000	6040	tags=28%, list=11%, signal=31%
952	GO_ALTERNATIVE_MRNA_SPLICING_VIA_SPLICEOSOME	11	-0.29	-0.68	0.886	0.984	1000	7354	tags=18%, list=14%, signal=21%
953	GO_HIPPO_SIGNALING	27	-0.23	-0.68	0.959	0.984	1000	12764	tags=37%, list=23%, signal=48%
954	GO_REGULATION_OF_ESTABLISHMENT_OF_PLANAR_POLARITY_INVOLVED_IN_NEURAL_TUBE_CLOSURE	14	-0.27	-0.67	0.916	0.985	1000	1741	tags=14%, list=3%, signal=15%
955	GO_NEGATIVE_REGULATION_OF_ENDOPLASMIC_RETICULUM_UNFOLDED_PROTEIN_RESPONSE	10	-0.28	-0.67	0.892	0.986	1000	10950	tags=40%, list=20%, signal=50%
956	GO_NEGATIVE_REGULATION_OF_HISTONE_MODIFICATION	36	-0.21	-0.67	0.982	0.987	1000	15507	tags=56%, list=29%, signal=78%
957	GO_C_TERMINAL_PROTEIN_AMINO_ACID_MODIFICATION	14	-0.26	-0.66	0.917	0.986	1000	13359	tags=50%, list=25%, signal=66%
958	GO_TERMINATION_OF_RNA_POLYMERASE_II_TRANSCRIPTION	61	-0.19	-0.66	0.995	0.987	1000	12654	tags=31%, list=23%, signal=41%
959	GO_BASIC_AMINO_ACID_TRANSPORT	12	-0.27	-0.66	0.920	0.988	1000	8289	tags=33%, list=15%, signal=39%
960	GO_PEPTIDYL_LYSINE_TRIMETHYLATION	22	-0.23	-0.65	0.957	0.988	1000	14556	tags=41%, list=27%, signal=56%
961	GO_NUCLEAR_TRANSCRIBED_MRNA_CATABOLIC_PROCESS_EXONUCLEOLYTIC	30	-0.21	-0.65	0.988	0.988	1000	12768	tags=27%, list=24%, signal=35%
962	GO_SYNAPTIC_VESICLE_CYTOSKELETAL_TRANSPORT	12	-0.28	-0.65	0.933	0.987	1000	12815	tags=50%, list=24%, signal=65%
963	GO_CELLULAR_RESPONSE_TO_DSRNA	34	-0.21	-0.65	0.983	0.986	1000	11118	tags=35%, list=20%, signal=44%
964	GO_NEGATIVE_REGULATION_OF_CHROMATIN_MODIFICATION	45	-0.20	-0.65	0.991	0.986	1000	13359	tags=40%, list=25%, signal=53%
965	GO_MRNA_CLEAVAGE	17	-0.25	-0.65	0.961	0.986	1000	12303	tags=53%, list=23%, signal=68%
966	GO_MITOTIC_CHROMOSOME_CONDENSATION	14	-0.26	-0.65	0.956	0.985	1000	2584	tags=14%, list=5%, signal=15%
967	GO_S_ADENOSYLHOMOCYSTEINE_METABOLIC_PROCESS	13	-0.26	-0.65	0.938	0.984	1000	11886	tags=38%, list=22%, signal=49%
968	GO_GLUCOSE_6_PHOSPHATE_METABOLIC_PROCESS	21	-0.22	-0.65	0.966	0.985	1000	7909	tags=24%, list=15%, signal=28%
969	GO_REGULATION_OF_NUCLEAR_TRANSCRIBED_MRNA_CATABOLIC_PROCESS_DEADENYLATION_DEPENDENT_DECAY	14	-0.26	-0.64	0.977	0.985	1000	11164	tags=43%, list=21%, signal=54%
970	GO_REGULATION_OF_SKELETAL_MUSCLE_CELL_DIFFERENTIATION	15	-0.24	-0.62	0.966	0.991	1000	7240	tags=27%, list=13%, signal=31%
971	GO_REGULATION_OF_CILIUM_MOVEMENT	11	-0.27	-0.62	0.946	0.991	1000	5104	tags=27%, list=9%, signal=30%
972	GO_REGULATION_OF_HISTONE_H3_K9_METHYLATION	17	-0.24	-0.62	0.981	0.991	1000	12168	tags=41%, list=22%, signal=53%
973	GO_NEGATIVE_REGULATION_OF_MEGAKARYOCYTE_DIFFERENTIATION	18	-0.23	-0.62	0.980	0.991	1000	1563	tags=11%, list=3%, signal=11%
974	GO_MEMBRANE_PROTEIN_INTRACELLULAR_DOMAIN_PROTEOLYSIS	16	-0.24	-0.62	0.971	0.990	1000	9477	tags=31%, list=17%, signal=38%
975	GO_RESPONSE_TO_FUNGICIDE	11	-0.25	-0.58	0.967	0.997	1000	1564	tags=9%, list=3%, signal=9%
976	GO_REGULATION_OF_NUCLEAR_TRANSCRIBED_MRNA_POLY_A_TAIL_SHORTENING	10	-0.25	-0.57	0.976	0.998	1000	11164	tags=40%, list=21%, signal=50%
977	GO_RRNA_3_END_PROCESSING	13	-0.22	-0.56	0.985	0.999	1000	42184	tags=100%, list=78%, signal=447%
978	GO_NEGATIVE_REGULATION_OF_TRANSCRIPTION_ELONGATION_FROM_RNA_POLYMERASE_II_PROMOTER	8	-0.27	-0.55	0.967	0.999	1000	13988	tags=63%, list=26%, signal=84%
979	GO_SPHINGOMYELIN_METABOLIC_PROCESS	13	-0.22	-0.55	0.988	0.998	1000	7345	tags=23%, list=14%, signal=27%
980	GO_NEGATIVE_REGULATION_OF_HISTONE_METHYLATION	16	-0.21	-0.54	0.990	0.998	1000	42756	tags=100%, list=79%, signal=470%
981	GO_PROTEIN_EXIT_FROM_ENDOPLASMIC_RETICULUM	19	-0.20	-0.53	1000	0.998	1000	11574	tags=32%, list=21%, signal=40%
982	GO_HISTONE_H3_K4_TRIMETHYLATION	12	-0.21	-0.50	0.997	0.999	1000	14556	tags=50%, list=27%, signal=68%

## Sheet: Enriched (CA)
	GO functional group (Biological function)	SIZE	ES	NES	NOM p-val	FDR q-val	FWER p-val	RANK AT MAX	LEADING EDGE
1	GO_REGULATION_OF_B_CELL_ACTIVATION	121	0.60	2.02	0.000	0.007	0.006	11049	tags=51%, list=20%, signal=64%
4	GO_REGULATION_OF_INTERLEUKIN_8_PRODUCTION	59	0.63	1.94	0.000	0.022	0.076	8776	tags=44%, list=16%, signal=53%
6	GO_POSITIVE_REGULATION_OF_B_CELL_ACTIVATION	86	0.59	1.92	0.000	0.024	0.122	11049	tags=50%, list=20%, signal=63%
3	GO_INFLAMMATORY_RESPONSE	445	0.51	1.94	0.000	0.026	0.069	9827	tags=43%, list=18%, signal=52%
5	GO_ALPHA_BETA_T_CELL_ACTIVATION	54	0.63	1.92	0.000	0.028	0.121	11202	tags=54%, list=21%, signal=68%
8	GO_ENDOTHELIAL_CELL_MIGRATION	56	0.63	1.90	0.000	0.028	0.182	9298	tags=48%, list=17%, signal=58%
9	GO_LYMPHOCYTE_DIFFERENTIATION	209	0.52	1.89	0.000	0.029	0.205	11829	tags=46%, list=22%, signal=59%
7	GO_GAS_TRANSPORT	19	0.78	1.90	0.000	0.031	0.179	7191	tags=63%, list=13%, signal=73%
10	GO_LEUKOCYTE_CELL_CELL_ADHESION	254	0.51	1.88	0.000	0.031	0.245	10229	tags=43%, list=19%, signal=52%
2	GO_OXYGEN_TRANSPORT	15	0.84	1.95	0.000	0.032	0.056	4271	tags=60%, list=8%, signal=65%
11	GO_POSITIVE_REGULATION_OF_INTERLEUKIN_8_PRODUCTION	45	0.65	1.87	0.000	0.032	0.282	7477	tags=42%, list=14%, signal=49%
19	GO_HUMORAL_IMMUNE_RESPONSE	183	0.51	1.84	0.000	0.033	0.430	10649	tags=46%, list=20%, signal=57%
20	GO_REGULATION_OF_B_CELL_PROLIFERATION	55	0.62	1.84	0.000	0.033	0.439	14592	tags=58%, list=27%, signal=79%
21	GO_LEUKOCYTE_ACTIVATION	409	0.48	1.83	0.000	0.033	0.459	10678	tags=42%, list=20%, signal=52%
22	GO_RESPONSE_TO_TYPE_I_INTERFERON	68	0.59	1.83	0.000	0.033	0.475	16220	tags=68%, list=30%, signal=96%
23	GO_T_CELL_DIFFERENTIATION	123	0.54	1.83	0.000	0.033	0.491	10229	tags=44%, list=19%, signal=54%
12	GO_REGULATION_OF_PATHWAY_RESTRICTED_SMAD_PROTEIN_PHOSPHORYLATION	58	0.61	1.86	0.000	0.034	0.312	8562	tags=40%, list=16%, signal=47%
18	GO_REGULATION_OF_LEUKOCYTE_MIGRATION	145	0.52	1.84	0.000	0.035	0.430	10654	tags=48%, list=20%, signal=59%
16	GO_POSITIVE_REGULATION_OF_PATHWAY_RESTRICTED_SMAD_PROTEIN_PHOSPHORYLATION	47	0.63	1.84	0.000	0.036	0.409	8168	tags=38%, list=15%, signal=45%
17	GO_LEUKOCYTE_DIFFERENTIATION	290	0.49	1.84	0.000	0.036	0.422	12629	tags=45%, list=23%, signal=58%
15	GO_REGULATION_OF_CYTOKINE_SECRETION	143	0.54	1.84	0.000	0.037	0.399	9043	tags=47%, list=17%, signal=56%
27	GO_NEGATIVE_REGULATION_OF_CYTOKINE_PRODUCTION	201	0.50	1.81	0.000	0.037	0.588	13706	tags=53%, list=25%, signal=70%
28	GO_T_CELL_ACTIVATION_INVOLVED_IN_IMMUNE_RESPONSE	60	0.59	1.81	0.000	0.037	0.599	15127	tags=57%, list=28%, signal=78%
24	GO_PROTEIN_ACTIVATION_CASCADE	96	0.55	1.82	0.000	0.038	0.553	10140	tags=51%, list=19%, signal=63%
26	GO_CELL_CHEMOTAXIS	162	0.52	1.81	0.000	0.038	0.588	10738	tags=48%, list=20%, signal=60%
29	GO_ALPHA_BETA_T_CELL_DIFFERENTIATION	45	0.62	1.81	0.002	0.038	0.638	11202	tags=49%, list=21%, signal=62%
14	GO_REGULATION_OF_INTERLEUKIN_8_SECRETION	18	0.77	1.84	0.000	0.039	0.397	8776	tags=67%, list=16%, signal=79%
25	GO_CELLULAR_RESPONSE_TO_VIRUS	22	0.71	1.82	0.000	0.039	0.581	9709	tags=59%, list=18%, signal=72%
13	GO_REGULATION_OF_LYMPHOCYTE_DIFFERENTIATION	130	0.53	1.85	0.000	0.040	0.387	11043	tags=46%, list=20%, signal=58%
32	GO_EXTRACELLULAR_STRUCTURE_ORGANIZATION	298	0.49	1.80	0.000	0.040	0.687	11266	tags=43%, list=21%, signal=54%
31	GO_DEFENSE_RESPONSE_TO_BACTERIUM	235	0.49	1.80	0.000	0.041	0.682	11256	tags=40%, list=21%, signal=50%
30	GO_POSITIVE_REGULATION_OF_B_CELL_PROLIFERATION	37	0.64	1.80	0.000	0.042	0.679	14498	tags=59%, list=27%, signal=81%
35	GO_POSITIVE_REGULATION_OF_ANTIGEN_RECEPTOR_MEDIATED_SIGNALING_PATHWAY	14	0.79	1.79	0.000	0.043	0.743	8464	tags=79%, list=16%, signal=93%
34	GO_ADAPTIVE_IMMUNE_RESPONSE	283	0.48	1.79	0.000	0.044	0.743	10649	tags=44%, list=20%, signal=54%
33	GO_NEGATIVE_REGULATION_OF_INTERLEUKIN_6_PRODUCTION	33	0.65	1.79	0.000	0.045	0.743	9028	tags=58%, list=17%, signal=69%
37	GO_POSITIVE_REGULATION_OF_LEUKOCYTE_MIGRATION	109	0.53	1.78	0.000	0.049	0.811	10169	tags=48%, list=19%, signal=59%
39	GO_T_CELL_SELECTION	36	0.64	1.78	0.002	0.049	0.826	11520	tags=64%, list=21%, signal=81%
36	GO_REGULATION_OF_LEUKOCYTE_CHEMOTAXIS	94	0.54	1.78	0.000	0.050	0.804	10551	tags=50%, list=19%, signal=62%
38	GO_COLLAGEN_FIBRIL_ORGANIZATION	38	0.63	1.78	0.000	0.050	0.822	7950	tags=47%, list=15%, signal=55%
40	GO_POSITIVE_REGULATION_OF_LEUKOCYTE_DIFFERENTIATION	127	0.52	1.77	0.000	0.051	0.840	11043	tags=45%, list=20%, signal=56%
41	GO_NEGATIVE_REGULATION_OF_MUSCLE_TISSUE_DEVELOPMENT	35	0.64	1.77	0.000	0.054	0.872	11870	tags=54%, list=22%, signal=69%
42	GO_NEGATIVE_REGULATION_OF_ENDOTHELIAL_CELL_APOPTOTIC_PROCESS	27	0.67	1.77	0.002	0.055	0.876	15336	tags=74%, list=28%, signal=103%
43	GO_LYMPHOCYTE_ACTIVATION	339	0.47	1.76	0.000	0.055	0.888	10229	tags=39%, list=19%, signal=48%
44	GO_POSITIVE_REGULATION_OF_LYMPHOCYTE_DIFFERENTIATION	79	0.55	1.76	0.000	0.056	0.897	11043	tags=51%, list=20%, signal=63%
45	GO_INTERFERON_GAMMA_MEDIATED_SIGNALING_PATHWAY	68	0.56	1.76	0.000	0.056	0.901	16655	tags=75%, list=31%, signal=108%
52	GO_REGULATION_OF_ACTIN_CYTOSKELETON_REORGANIZATION	31	0.64	1.75	0.002	0.058	0.933	10639	tags=52%, list=20%, signal=64%
53	GO_REGULATION_OF_T_CELL_DIFFERENTIATION	105	0.52	1.75	0.000	0.058	0.934	10070	tags=43%, list=19%, signal=53%
50	GO_NEGATIVE_REGULATION_OF_IMMUNE_RESPONSE	117	0.52	1.75	0.000	0.059	0.932	13184	tags=52%, list=24%, signal=69%
51	GO_POSITIVE_REGULATION_OF_LEUKOCYTE_CHEMOTAXIS	81	0.54	1.75	0.000	0.059	0.932	10551	tags=49%, list=19%, signal=61%
54	GO_REGULATION_OF_LEUKOCYTE_DIFFERENTIATION	225	0.48	1.74	0.000	0.059	0.941	10070	tags=38%, list=19%, signal=46%
46	GO_NEGATIVE_REGULATION_OF_DEFENSE_RESPONSE	139	0.51	1.75	0.000	0.060	0.919	13184	tags=48%, list=24%, signal=63%
49	GO_LEUKOCYTE_MIGRATION	258	0.48	1.75	0.000	0.060	0.931	10747	tags=42%, list=20%, signal=52%
56	GO_FIBRINOLYSIS	21	0.70	1.74	0.000	0.060	0.951	9293	tags=62%, list=17%, signal=75%
57	GO_MYELOID_LEUKOCYTE_ACTIVATION	96	0.53	1.74	0.000	0.060	0.957	12757	tags=53%, list=23%, signal=69%
47	GO_ACTIVATION_OF_PHOSPHOLIPASE_C_ACTIVITY	27	0.65	1.75	0.000	0.061	0.923	10254	tags=56%, list=19%, signal=68%
48	GO_ANGIOGENESIS	292	0.47	1.75	0.000	0.061	0.929	10748	tags=41%, list=20%, signal=51%
55	GO_SKELETAL_SYSTEM_DEVELOPMENT	453	0.45	1.74	0.000	0.061	0.951	15388	tags=51%, list=28%, signal=70%
58	GO_CYTOLYSIS	23	0.69	1.74	0.002	0.061	0.962	10140	tags=61%, list=19%, signal=75%
60	GO_MACROPHAGE_ACTIVATION	31	0.64	1.73	0.000	0.061	0.967	11202	tags=58%, list=21%, signal=73%
61	GO_POSITIVE_REGULATION_OF_HEMOPOIESIS	158	0.49	1.73	0.000	0.061	0.972	9938	tags=39%, list=18%, signal=48%
62	GO_NEGATIVE_REGULATION_OF_INFLAMMATORY_RESPONSE	96	0.53	1.73	0.001	0.061	0.972	12918	tags=49%, list=24%, signal=64%
63	GO_NEGATIVE_REGULATION_OF_RESPONSE_TO_WOUNDING	152	0.50	1.73	0.000	0.061	0.973	10253	tags=42%, list=19%, signal=52%
59	GO_TISSUE_MIGRATION	82	0.54	1.73	0.000	0.062	0.967	9298	tags=38%, list=17%, signal=46%
65	GO_REGULATION_OF_CELL_CELL_ADHESION_MEDIATED_BY_CADHERIN	9	0.87	1.72	0.000	0.066	0.981	617	tags=33%, list=1%, signal=34%
64	GO_ACUTE_INFLAMMATORY_RESPONSE	72	0.54	1.72	0.000	0.067	0.981	12816	tags=54%, list=24%, signal=71%
66	GO_CYTOKINE_SECRETION	38	0.61	1.72	0.000	0.069	0.985	7466	tags=47%, list=14%, signal=55%
74	GO_POSITIVE_REGULATION_OF_LYMPHOCYTE_APOPTOTIC_PROCESS	20	0.68	1.71	0.005	0.070	0.993	6804	tags=50%, list=13%, signal=57%
75	GO_CYTOKINE_MEDIATED_SIGNALING_PATHWAY	445	0.44	1.71	0.000	0.070	0.993	10641	tags=39%, list=20%, signal=48%
73	GO_POSITIVE_REGULATION_OF_INSULIN_LIKE_GROWTH_FACTOR_RECEPTOR_SIGNALING_PATHWAY	12	0.78	1.71	0.002	0.071	0.993	8182	tags=67%, list=15%, signal=78%
72	GO_REGULATION_OF_LEUKOCYTE_PROLIFERATION	202	0.48	1.71	0.000	0.072	0.993	14592	tags=58%, list=27%, signal=79%
67	GO_REGULATION_OF_INTERLEUKIN_6_PRODUCTION	101	0.52	1.71	0.000	0.073	0.988	9920	tags=46%, list=18%, signal=56%
68	GO_NEGATIVE_REGULATION_OF_EXTRINSIC_APOPTOTIC_SIGNALING_PATHWAY_VIA_DEATH_DOMAIN_RECEPTORS	34	0.62	1.71	0.002	0.073	0.990	9831	tags=44%, list=18%, signal=54%
69	GO_REGULATION_OF_INTERLEUKIN_4_PRODUCTION	29	0.64	1.71	0.005	0.073	0.990	12916	tags=72%, list=24%, signal=95%
70	GO_DENDRITIC_CELL_DIFFERENTIATION	32	0.63	1.71	0.005	0.073	0.992	13666	tags=59%, list=25%, signal=79%
71	GO_NEGATIVE_REGULATION_OF_B_CELL_ACTIVATION	30	0.64	1.71	0.000	0.073	0.992	9962	tags=57%, list=18%, signal=69%
76	GO_POSITIVE_REGULATION_OF_CELL_CELL_ADHESION	234	0.47	1.70	0.000	0.074	0.997	10205	tags=43%, list=19%, signal=53%
78	GO_POSITIVE_REGULATION_OF_CELL_ACTIVATION	302	0.46	1.70	0.000	0.074	0.998	11053	tags=44%, list=20%, signal=55%
77	GO_BLOOD_COAGULATION_FIBRIN_CLOT_FORMATION	24	0.66	1.70	0.003	0.075	0.997	9685	tags=63%, list=18%, signal=76%
79	GO_CARTILAGE_DEVELOPMENT	147	0.49	1.70	0.000	0.075	0.998	14545	tags=50%, list=27%, signal=68%
80	GO_SYNAPTONEMAL_COMPLEX_ORGANIZATION	21	0.69	1.70	0.003	0.076	0.999	7906	tags=52%, list=15%, signal=61%
81	GO_NEGATIVE_REGULATION_OF_CYTOKINE_SECRETION	42	0.59	1.70	0.003	0.076	0.999	9827	tags=52%, list=18%, signal=64%
85	GO_HEMOSTASIS	308	0.46	1.70	0.000	0.076	0.999	10747	tags=39%, list=20%, signal=48%
86	GO_POSITIVE_REGULATION_OF_LEUKOCYTE_PROLIFERATION	134	0.50	1.69	0.000	0.076	0.999	14567	tags=60%, list=27%, signal=82%
82	GO_REGULATION_OF_CHEMOTAXIS	178	0.48	1.70	0.000	0.077	0.999	10551	tags=42%, list=19%, signal=52%
83	GO_REGULATION_OF_INTERLEUKIN_1_PRODUCTION	57	0.56	1.70	0.000	0.077	0.999	12858	tags=60%, list=24%, signal=78%
84	GO_IMMUNE_EFFECTOR_PROCESS	477	0.44	1.70	0.000	0.077	0.999	15518	tags=53%, list=29%, signal=73%
88	GO_POSITIVE_REGULATION_OF_LIPASE_ACTIVITY	66	0.54	1.69	0.002	0.077	1000	10254	tags=47%, list=19%, signal=58%
87	GO_REGULATION_OF_INFLAMMATORY_RESPONSE	289	0.46	1.69	0.000	0.078	1000	13168	tags=47%, list=24%, signal=61%
89	GO_REGULATION_OF_CELL_ACTIVATION	471	0.44	1.69	0.000	0.079	1000	11257	tags=42%, list=21%, signal=53%
109	GO_REGULATION_OF_ALPHA_BETA_T_CELL_ACTIVATION	68	0.53	1.67	0.002	0.079	1000	13184	tags=60%, list=24%, signal=80%
110	GO_REGULATION_OF_VIRAL_ENTRY_INTO_HOST_CELL	28	0.63	1.67	0.007	0.079	1000	15626	tags=79%, list=29%, signal=110%
117	GO_REGULATION_OF_INTERLEUKIN_1_BETA_PRODUCTION	47	0.57	1.67	0.000	0.079	1000	8990	tags=51%, list=17%, signal=61%
91	GO_REGULATION_OF_PRODUCTION_OF_MOLECULAR_MEDIATOR_OF_IMMUNE_RESPONSE	101	0.51	1.69	0.000	0.080	1000	10654	tags=43%, list=20%, signal=53%
92	GO_REGULATION_OF_B_CELL_MEDIATED_IMMUNITY	41	0.58	1.69	0.002	0.080	1000	10747	tags=41%, list=20%, signal=52%
93	GO_T_CELL_DIFFERENTIATION_INVOLVED_IN_IMMUNE_RESPONSE	29	0.62	1.68	0.003	0.080	1000	15756	tags=66%, list=29%, signal=92%
94	GO_ANTIMICROBIAL_HUMORAL_RESPONSE	52	0.57	1.68	0.002	0.080	1000	11187	tags=54%, list=21%, signal=68%
95	GO_NEGATIVE_REGULATION_OF_IMMUNE_SYSTEM_PROCESS	360	0.44	1.68	0.000	0.080	1000	10284	tags=38%, list=19%, signal=46%
105	GO_MYELOID_CELL_DIFFERENTIATION	184	0.47	1.68	0.000	0.080	1000	16659	tags=55%, list=31%, signal=79%
106	GO_REGULATION_OF_VASCULATURE_DEVELOPMENT	231	0.46	1.68	0.000	0.080	1000	14545	tags=52%, list=27%, signal=70%
107	GO_HEAD_MORPHOGENESIS	36	0.60	1.67	0.003	0.080	1000	10244	tags=44%, list=19%, signal=55%
108	GO_REGULATION_OF_ENDOTHELIAL_CELL_PROLIFERATION	97	0.50	1.67	0.000	0.080	1000	8195	tags=38%, list=15%, signal=45%
111	GO_NEGATIVE_REGULATION_OF_EPITHELIAL_CELL_APOPTOTIC_PROCESS	35	0.60	1.67	0.005	0.080	1000	6985	tags=43%, list=13%, signal=49%
112	GO_REGULATION_OF_ADAPTIVE_IMMUNE_RESPONSE	123	0.49	1.67	0.000	0.080	1000	13184	tags=49%, list=24%, signal=64%
113	GO_PLATELET_ACTIVATION	140	0.48	1.67	0.000	0.080	1000	14588	tags=55%, list=27%, signal=75%
114	GO_POSITIVE_REGULATION_OF_PRODUCTION_OF_MOLECULAR_MEDIATOR_OF_IMMUNE_RESPONSE	64	0.54	1.67	0.000	0.080	1000	10654	tags=47%, list=20%, signal=58%
115	GO_LEUKOCYTE_CHEMOTAXIS	117	0.49	1.67	0.001	0.080	1000	13567	tags=57%, list=25%, signal=76%
116	GO_POSITIVE_REGULATION_OF_ENDOTHELIAL_CELL_PROLIFERATION	68	0.54	1.67	0.000	0.080	1000	8195	tags=40%, list=15%, signal=47%
118	GO_POSITIVE_REGULATION_OF_CYTOKINE_SECRETION	95	0.51	1.67	0.003	0.080	1000	9043	tags=45%, list=17%, signal=54%
119	GO_RESPONSE_TO_PROTOZOAN	20	0.67	1.67	0.003	0.080	1000	11520	tags=60%, list=21%, signal=76%
90	GO_REGULATION_OF_HEMOPOIESIS	306	0.45	1.69	0.000	0.081	1000	10070	tags=35%, list=19%, signal=42%
98	GO_POSITIVE_REGULATION_OF_INTERLEUKIN_8_SECRETION	13	0.76	1.68	0.002	0.081	1000	8776	tags=69%, list=16%, signal=83%
103	GO_POSITIVE_REGULATION_OF_CYTOKINE_PRODUCTION	363	0.45	1.68	0.000	0.081	1000	10654	tags=39%, list=20%, signal=49%
104	GO_NEGATIVE_REGULATION_OF_IMMUNE_EFFECTOR_PROCESS	101	0.51	1.68	0.000	0.081	1000	13184	tags=50%, list=24%, signal=67%
122	GO_REGULATION_OF_RESPONSE_TO_WOUNDING	406	0.44	1.66	0.000	0.081	1000	10284	tags=37%, list=19%, signal=46%
123	GO_AMEBOIDAL_TYPE_CELL_MIGRATION	152	0.48	1.66	0.000	0.081	1000	9298	tags=32%, list=17%, signal=39%
96	GO_REGULATION_OF_SENSORY_PERCEPTION	36	0.60	1.68	0.002	0.082	1000	9927	tags=47%, list=18%, signal=58%
97	GO_DETECTION_OF_OTHER_ORGANISM	17	0.72	1.68	0.010	0.082	1000	12745	tags=82%, list=23%, signal=108%
100	GO_NEGATIVE_REGULATION_OF_CYTOKINE_BIOSYNTHETIC_PROCESS	28	0.63	1.68	0.007	0.082	1000	13567	tags=64%, list=25%, signal=86%
101	GO_POSITIVE_REGULATION_OF_CHEMOTAXIS	120	0.49	1.68	0.000	0.082	1000	10169	tags=43%, list=19%, signal=52%
102	GO_PATTERNING_OF_BLOOD_VESSELS	32	0.62	1.68	0.002	0.082	1000	7775	tags=44%, list=14%, signal=51%
120	GO_DETECTION_OF_BIOTIC_STIMULUS	25	0.64	1.66	0.006	0.082	1000	12745	tags=76%, list=23%, signal=99%
121	GO_REGULATION_OF_IMMUNOGLOBULIN_PRODUCTION	47	0.57	1.66	0.003	0.082	1000	14592	tags=57%, list=27%, signal=78%
124	GO_REGULATION_OF_LIPASE_ACTIVITY	83	0.51	1.66	0.003	0.082	1000	10254	tags=47%, list=19%, signal=58%
125	GO_SKELETAL_SYSTEM_MORPHOGENESIS	200	0.46	1.66	0.000	0.082	1000	15810	tags=52%, list=29%, signal=74%
99	GO_REGULATION_OF_CHRONIC_INFLAMMATORY_RESPONSE	11	0.78	1.68	0.007	0.083	1000	9028	tags=73%, list=17%, signal=87%
126	GO_ENDOTHELIAL_CELL_DIFFERENTIATION	71	0.52	1.66	0.003	0.083	1000	8655	tags=41%, list=16%, signal=49%
127	GO_REGULATION_OF_CELL_KILLING	62	0.54	1.66	0.002	0.083	1000	13437	tags=65%, list=25%, signal=86%
128	GO_DEFENSE_RESPONSE_TO_GRAM_POSITIVE_BACTERIUM	71	0.52	1.66	0.000	0.085	1000	12625	tags=52%, list=23%, signal=68%
129	GO_ADRENAL_GLAND_DEVELOPMENT	23	0.66	1.65	0.010	0.086	1000	5051	tags=39%, list=9%, signal=43%
130	GO_ENDOTHELIUM_DEVELOPMENT	88	0.50	1.65	0.002	0.086	1000	8655	tags=38%, list=16%, signal=45%
131	GO_REGULATION_OF_ENDOTHELIAL_CELL_APOPTOTIC_PROCESS	40	0.58	1.65	0.003	0.086	1000	7136	tags=43%, list=13%, signal=49%
133	GO_COMPLEMENT_ACTIVATION	74	0.52	1.65	0.001	0.088	1000	6987	tags=42%, list=13%, signal=48%
134	GO_HIGH_DENSITY_LIPOPROTEIN_PARTICLE_REMODELING	15	0.73	1.65	0.007	0.088	1000	7204	tags=53%, list=13%, signal=61%
139	GO_REGULATION_OF_ENDOCRINE_PROCESS	48	0.55	1.65	0.005	0.088	1000	5420	tags=29%, list=10%, signal=32%
141	GO_CELL_FATE_SPECIFICATION	70	0.53	1.65	0.000	0.088	1000	14424	tags=54%, list=27%, signal=74%
149	GO_BLOOD_VESSEL_MORPHOGENESIS	363	0.43	1.64	0.000	0.088	1000	11054	tags=39%, list=20%, signal=48%
150	GO_BODY_MORPHOGENESIS	44	0.57	1.64	0.005	0.088	1000	10244	tags=39%, list=19%, signal=48%
151	GO_WOUND_HEALING	462	0.43	1.64	0.000	0.088	1000	14588	tags=47%, list=27%, signal=64%
132	GO_CELLULAR_RESPONSE_TO_VASCULAR_ENDOTHELIAL_GROWTH_FACTOR_STIMULUS	30	0.61	1.65	0.005	0.089	1000	13696	tags=57%, list=25%, signal=76%
135	GO_REGULATION_OF_LEUKOCYTE_APOPTOTIC_PROCESS	78	0.51	1.65	0.003	0.089	1000	13184	tags=50%, list=24%, signal=66%
136	GO_BLOOD_COAGULATION_INTRINSIC_PATHWAY	17	0.68	1.65	0.015	0.089	1000	9023	tags=65%, list=17%, signal=78%
137	GO_HEART_VALVE_DEVELOPMENT	33	0.60	1.65	0.006	0.089	1000	12742	tags=58%, list=23%, signal=75%
138	GO_CD4_POSITIVE_ALPHA_BETA_T_CELL_ACTIVATION	34	0.60	1.65	0.003	0.089	1000	15044	tags=59%, list=28%, signal=81%
140	GO_OSSIFICATION	249	0.45	1.65	0.000	0.089	1000	11206	tags=40%, list=21%, signal=50%
146	GO_REGULATION_OF_LEUKOCYTE_MEDIATED_IMMUNITY	155	0.47	1.64	0.000	0.089	1000	13184	tags=48%, list=24%, signal=64%
148	GO_REGULATION_OF_CYTOKINE_PRODUCTION_INVOLVED_IN_IMMUNE_RESPONSE	57	0.54	1.64	0.010	0.089	1000	10450	tags=47%, list=19%, signal=59%
144	GO_BONE_GROWTH	20	0.67	1.64	0.012	0.090	1000	13741	tags=65%, list=25%, signal=87%
145	GO_CELL_ACTIVATION_INVOLVED_IN_IMMUNE_RESPONSE	139	0.47	1.64	0.000	0.090	1000	11783	tags=44%, list=22%, signal=56%
147	GO_SEGMENTATION	89	0.51	1.64	0.000	0.090	1000	10433	tags=38%, list=19%, signal=47%
152	GO_BLOOD_VESSEL_ENDOTHELIAL_CELL_MIGRATION	24	0.63	1.64	0.006	0.090	1000	8654	tags=50%, list=16%, signal=59%
153	GO_POSITIVE_REGULATION_OF_RESPONSE_TO_EXTERNAL_STIMULUS	296	0.44	1.64	0.000	0.090	1000	9957	tags=36%, list=18%, signal=44%
142	GO_DEFENSE_RESPONSE_TO_VIRUS	160	0.47	1.64	0.000	0.091	1000	15518	tags=51%, list=29%, signal=71%
143	GO_REGULATION_OF_CARTILAGE_DEVELOPMENT	62	0.53	1.64	0.006	0.091	1000	15373	tags=61%, list=28%, signal=85%
154	GO_RESPONSE_TO_TRANSFORMING_GROWTH_FACTOR_BETA	144	0.47	1.64	0.000	0.091	1000	8168	tags=31%, list=15%, signal=36%
155	GO_REGULATION_OF_GASTRULATION	34	0.59	1.63	0.003	0.094	1000	3773	tags=29%, list=7%, signal=32%
156	GO_POSITIVE_REGULATION_OF_IMMUNOGLOBULIN_PRODUCTION	31	0.60	1.63	0.007	0.094	1000	14498	tags=61%, list=27%, signal=84%
157	GO_POSITIVE_REGULATION_OF_CELL_ADHESION	365	0.43	1.63	0.000	0.094	1000	10205	tags=38%, list=19%, signal=47%
165	GO_ENDOCHONDRAL_BONE_MORPHOGENESIS	45	0.55	1.63	0.008	0.094	1000	10696	tags=42%, list=20%, signal=53%
166	GO_GRANULOCYTE_DIFFERENTIATION	15	0.70	1.63	0.009	0.094	1000	7525	tags=53%, list=14%, signal=62%
167	GO_SINGLE_ORGANISM_CELL_ADHESION	454	0.42	1.63	0.000	0.094	1000	10229	tags=37%, list=19%, signal=45%
172	GO_POSITIVE_REGULATION_OF_REACTIVE_OXYGEN_SPECIES_METABOLIC_PROCESS	85	0.50	1.62	0.001	0.094	1000	10129	tags=38%, list=19%, signal=46%
173	GO_NEGATIVE_REGULATION_OF_LEUKOCYTE_APOPTOTIC_PROCESS	42	0.56	1.62	0.000	0.094	1000	13184	tags=57%, list=24%, signal=75%
158	GO_RESPONSE_TO_INTERFERON_GAMMA	142	0.47	1.63	0.000	0.095	1000	10205	tags=45%, list=19%, signal=55%
159	GO_CARTILAGE_DEVELOPMENT_INVOLVED_IN_ENDOCHONDRAL_BONE_MORPHOGENESIS	19	0.67	1.63	0.012	0.095	1000	10696	tags=53%, list=20%, signal=66%
161	GO_PROTEIN_KINASE_C_SIGNALING	16	0.69	1.63	0.013	0.095	1000	9243	tags=56%, list=17%, signal=68%
162	GO_POSITIVE_REGULATION_OF_BEHAVIOR	26	0.63	1.63	0.010	0.095	1000	2796	tags=31%, list=5%, signal=32%
163	GO_LYMPHOCYTE_ACTIVATION_INVOLVED_IN_IMMUNE_RESPONSE	98	0.49	1.63	0.000	0.095	1000	15486	tags=54%, list=29%, signal=76%
164	GO_REGULATION_OF_CELL_CELL_ADHESION	366	0.43	1.63	0.000	0.095	1000	10205	tags=38%, list=19%, signal=47%
168	GO_MYELOID_LEUKOCYTE_DIFFERENTIATION	94	0.50	1.62	0.000	0.095	1000	16659	tags=59%, list=31%, signal=84%
169	GO_SMAD_PROTEIN_SIGNAL_TRANSDUCTION	55	0.54	1.62	0.006	0.095	1000	11138	tags=45%, list=21%, signal=57%
170	GO_STEM_CELL_DIFFERENTIATION	189	0.45	1.62	0.000	0.095	1000	10413	tags=36%, list=19%, signal=44%
171	GO_TAXIS	455	0.42	1.62	0.000	0.095	1000	11256	tags=40%, list=21%, signal=49%
174	GO_NEGATIVE_REGULATION_OF_LEUKOCYTE_DIFFERENTIATION	80	0.51	1.62	0.000	0.095	1000	9827	tags=38%, list=18%, signal=46%
175	GO_MYELOID_LEUKOCYTE_MIGRATION	99	0.49	1.62	0.000	0.095	1000	10568	tags=48%, list=19%, signal=60%
160	GO_CONNECTIVE_TISSUE_DEVELOPMENT	193	0.46	1.63	0.000	0.096	1000	15066	tags=50%, list=28%, signal=69%
176	GO_GRANULOCYTE_ACTIVATION	20	0.65	1.62	0.010	0.096	1000	8990	tags=55%, list=17%, signal=66%
177	GO_NEGATIVE_REGULATION_OF_HEMOPOIESIS	126	0.47	1.62	0.000	0.097	1000	9827	tags=36%, list=18%, signal=44%
178	GO_B_CELL_DIFFERENTIATION	89	0.50	1.62	0.000	0.098	1000	11829	tags=42%, list=22%, signal=53%
179	GO_CELL_FATE_COMMITMENT	226	0.44	1.62	0.000	0.098	1000	14484	tags=46%, list=27%, signal=62%
180	GO_NEGATIVE_REGULATION_OF_COAGULATION	48	0.55	1.61	0.000	0.100	1000	8133	tags=48%, list=15%, signal=56%
181	GO_ADENOHYPOPHYSIS_DEVELOPMENT	14	0.72	1.61	0.015	0.100	1000	13159	tags=79%, list=24%, signal=104%
182	GO_DEFENSE_RESPONSE_TO_OTHER_ORGANISM	495	0.42	1.61	0.000	0.100	1000	11256	tags=35%, list=21%, signal=44%
183	GO_VASCULATURE_DEVELOPMENT	466	0.42	1.61	0.000	0.100	1000	10748	tags=36%, list=20%, signal=44%
184	GO_REGULATION_OF_B_CELL_DIFFERENTIATION	22	0.64	1.61	0.010	0.100	1000	11043	tags=59%, list=20%, signal=74%
185	GO_REGULATION_OF_INTERLEUKIN_1_SECRETION	32	0.59	1.61	0.008	0.100	1000	12858	tags=66%, list=24%, signal=86%
187	GO_NEGATIVE_REGULATION_OF_CARTILAGE_DEVELOPMENT	25	0.63	1.61	0.008	0.100	1000	15971	tags=76%, list=29%, signal=108%
186	GO_NEGATIVE_REGULATION_OF_WOUND_HEALING	58	0.53	1.61	0.003	0.101	1000	8133	tags=43%, list=15%, signal=51%
188	GO_POSITIVE_REGULATION_OF_INFLAMMATORY_RESPONSE	113	0.48	1.61	0.000	0.101	1000	9827	tags=40%, list=18%, signal=49%
189	GO_EPITHELIAL_TO_MESENCHYMAL_TRANSITION	56	0.53	1.61	0.003	0.102	1000	12850	tags=50%, list=24%, signal=65%
190	GO_RESPONSE_TO_VITAMIN	97	0.49	1.61	0.001	0.104	1000	15169	tags=57%, list=28%, signal=79%
191	GO_CELLULAR_DEFENSE_RESPONSE	58	0.52	1.61	0.005	0.105	1000	12815	tags=53%, list=24%, signal=70%
194	GO_REGULATION_OF_ALPHA_BETA_T_CELL_DIFFERENTIATION	46	0.55	1.60	0.009	0.105	1000	11043	tags=52%, list=20%, signal=65%
201	GO_BONE_DEVELOPMENT	155	0.46	1.60	0.000	0.105	1000	15813	tags=55%, list=29%, signal=77%
202	GO_REGULATION_OF_CYSTEINE_TYPE_ENDOPEPTIDASE_ACTIVITY_INVOLVED_IN_APOPTOTIC_SIGNALING_PATHWAY	22	0.63	1.60	0.007	0.105	1000	11300	tags=59%, list=21%, signal=75%
203	GO_RESPONSE_TO_MOLECULE_OF_BACTERIAL_ORIGIN	314	0.42	1.60	0.000	0.105	1000	10657	tags=40%, list=20%, signal=50%
192	GO_NEGATIVE_REGULATION_OF_LOCOMOTION	256	0.44	1.60	0.000	0.106	1000	10654	tags=38%, list=20%, signal=47%
193	GO_REGULATION_OF_BMP_SIGNALING_PATHWAY	77	0.50	1.60	0.002	0.106	1000	15336	tags=52%, list=28%, signal=72%
195	GO_REGULATION_OF_PHOSPHOLIPASE_C_ACTIVITY	39	0.56	1.60	0.008	0.106	1000	10254	tags=44%, list=19%, signal=54%
198	GO_CHEMOKINE_MEDIATED_SIGNALING_PATHWAY	69	0.52	1.60	0.002	0.106	1000	9666	tags=49%, list=18%, signal=60%
199	GO_EMBRYONIC_SKELETAL_SYSTEM_DEVELOPMENT	122	0.47	1.60	0.000	0.106	1000	10247	tags=38%, list=19%, signal=46%
200	GO_POSITIVE_REGULATION_OF_T_CELL_PROLIFERATION	94	0.49	1.60	0.001	0.106	1000	13489	tags=61%, list=25%, signal=81%
196	GO_REGULATION_OF_CHEMOKINE_PRODUCTION	65	0.52	1.60	0.003	0.107	1000	8811	tags=45%, list=16%, signal=53%
197	GO_RESPONSE_TO_VIRUS	241	0.44	1.60	0.000	0.107	1000	16105	tags=52%, list=30%, signal=73%
204	GO_NEGATIVE_REGULATION_OF_LYMPHOCYTE_DIFFERENTIATION	39	0.57	1.60	0.005	0.108	1000	9827	tags=44%, list=18%, signal=53%
205	GO_POSITIVE_REGULATION_OF_INTERLEUKIN_4_PRODUCTION	22	0.64	1.60	0.013	0.108	1000	15756	tags=82%, list=29%, signal=115%
206	GO_REVERSE_CHOLESTEROL_TRANSPORT	17	0.66	1.59	0.018	0.109	1000	7204	tags=47%, list=13%, signal=54%
207	GO_B_CELL_RECEPTOR_SIGNALING_PATHWAY	54	0.54	1.59	0.006	0.109	1000	11043	tags=50%, list=20%, signal=63%
208	GO_REGULATION_OF_LIPOPROTEIN_PARTICLE_CLEARANCE	14	0.70	1.59	0.012	0.111	1000	7952	tags=43%, list=15%, signal=50%
209	GO_REGULATION_OF_EPITHELIAL_CELL_DIFFERENTIATION	119	0.47	1.59	0.001	0.112	1000	15490	tags=54%, list=29%, signal=75%
210	GO_MESENCHYMAL_CELL_DIFFERENTIATION	133	0.46	1.59	0.001	0.114	1000	10733	tags=39%, list=20%, signal=49%
213	GO_POSITIVE_REGULATION_OF_LEUKOCYTE_APOPTOTIC_PROCESS	28	0.60	1.59	0.013	0.114	1000	8552	tags=43%, list=16%, signal=51%
215	GO_NEPHRON_TUBULE_FORMATION	18	0.67	1.59	0.016	0.114	1000	6596	tags=50%, list=12%, signal=57%
211	GO_REGULATION_OF_ENDOTHELIAL_CELL_DIFFERENTIATION	27	0.61	1.59	0.018	0.115	1000	8185	tags=48%, list=15%, signal=57%
212	GO_REGULATION_OF_MESONEPHROS_DEVELOPMENT	26	0.60	1.59	0.020	0.115	1000	10733	tags=50%, list=20%, signal=62%
214	GO_POSITIVE_REGULATION_OF_PHOSPHATIDYLINOSITOL_3_KINASE_SIGNALING	61	0.52	1.59	0.005	0.115	1000	14428	tags=51%, list=27%, signal=69%
216	GO_POSITIVE_T_CELL_SELECTION	21	0.63	1.59	0.010	0.115	1000	9907	tags=57%, list=18%, signal=70%
217	GO_REGULATION_OF_EPITHELIAL_CELL_APOPTOTIC_PROCESS	57	0.53	1.58	0.002	0.115	1000	7136	tags=40%, list=13%, signal=46%
218	GO_POSITIVE_REGULATION_OF_NF_KAPPAB_TRANSCRIPTION_FACTOR_ACTIVITY	131	0.46	1.58	0.000	0.115	1000	17245	tags=60%, list=32%, signal=88%
219	GO_PLATELET_DEGRANULATION	105	0.48	1.58	0.001	0.115	1000	9023	tags=38%, list=17%, signal=46%
220	GO_REGULATION_OF_INTERLEUKIN_6_BIOSYNTHETIC_PROCESS	16	0.68	1.58	0.025	0.117	1000	9823	tags=56%, list=18%, signal=69%
221	GO_POSITIVE_REGULATION_OF_ENDOTHELIAL_CELL_DIFFERENTIATION	15	0.68	1.58	0.012	0.117	1000	14484	tags=87%, list=27%, signal=118%
223	GO_EMBRYONIC_DIGESTIVE_TRACT_DEVELOPMENT	33	0.57	1.58	0.010	0.117	1000	7133	tags=42%, list=13%, signal=49%
222	GO_ODONTOGENESIS	105	0.48	1.58	0.001	0.118	1000	10228	tags=39%, list=19%, signal=48%
224	GO_REGULATION_OF_COAGULATION	86	0.49	1.58	0.000	0.119	1000	8133	tags=38%, list=15%, signal=45%
225	GO_POSITIVE_REGULATION_OF_ACTIN_CYTOSKELETON_REORGANIZATION	16	0.68	1.58	0.017	0.120	1000	10639	tags=63%, list=20%, signal=78%
226	GO_SODIUM_INDEPENDENT_ORGANIC_ANION_TRANSPORT	23	0.61	1.58	0.015	0.120	1000	9516	tags=52%, list=18%, signal=63%
227	GO_AUTONOMIC_NERVOUS_SYSTEM_DEVELOPMENT	42	0.55	1.58	0.003	0.120	1000	5074	tags=33%, list=9%, signal=37%
228	GO_REGULATION_OF_LYMPHOCYTE_MEDIATED_IMMUNITY	113	0.47	1.58	0.002	0.120	1000	13437	tags=49%, list=25%, signal=65%
229	GO_REGULATION_OF_T_CELL_PROLIFERATION	144	0.46	1.58	0.000	0.121	1000	14773	tags=59%, list=27%, signal=81%
231	GO_VITAMIN_TRANSPORT	31	0.59	1.58	0.021	0.121	1000	7672	tags=39%, list=14%, signal=45%
234	GO_PROXIMAL_DISTAL_PATTERN_FORMATION	32	0.57	1.57	0.013	0.121	1000	6596	tags=34%, list=12%, signal=39%
235	GO_REGULATION_OF_T_HELPER_1_TYPE_IMMUNE_RESPONSE	22	0.62	1.57	0.010	0.121	1000	13168	tags=73%, list=24%, signal=96%
230	GO_LYMPHOCYTE_MIGRATION	49	0.54	1.58	0.010	0.122	1000	5853	tags=41%, list=11%, signal=46%
232	GO_NATURAL_KILLER_CELL_ACTIVATION	53	0.53	1.57	0.006	0.122	1000	10641	tags=45%, list=20%, signal=56%
233	GO_MICROGLIAL_CELL_ACTIVATION	12	0.72	1.57	0.012	0.122	1000	10656	tags=67%, list=20%, signal=83%
236	GO_REGULATION_OF_PROTEIN_SECRETION	379	0.41	1.57	0.000	0.122	1000	10082	tags=37%, list=19%, signal=45%
237	GO_POSITIVE_REGULATION_OF_PROTEIN_SECRETION	206	0.44	1.57	0.000	0.122	1000	10696	tags=43%, list=20%, signal=53%
238	GO_MESENCHYME_DEVELOPMENT	189	0.44	1.57	0.000	0.125	1000	11063	tags=38%, list=20%, signal=47%
239	GO_SEGMENT_SPECIFICATION	17	0.66	1.57	0.017	0.125	1000	8395	tags=53%, list=15%, signal=63%
241	GO_GRANULOCYTE_MIGRATION	75	0.49	1.57	0.005	0.125	1000	10459	tags=51%, list=19%, signal=63%
242	GO_THYMIC_T_CELL_SELECTION	19	0.65	1.57	0.017	0.125	1000	11520	tags=74%, list=21%, signal=93%
240	GO_NEGATIVE_REGULATION_OF_LEUKOCYTE_MEDIATED_IMMUNITY	47	0.54	1.57	0.011	0.126	1000	16379	tags=70%, list=30%, signal=100%
243	GO_RESPONSE_TO_RETINOIC_ACID	102	0.47	1.57	0.003	0.127	1000	4658	tags=24%, list=9%, signal=26%
244	GO_NEGATIVE_REGULATION_OF_NF_KAPPAB_TRANSCRIPTION_FACTOR_ACTIVITY	65	0.50	1.56	0.002	0.128	1000	14408	tags=54%, list=27%, signal=73%
245	GO_REGULATION_OF_INSULIN_LIKE_GROWTH_FACTOR_RECEPTOR_SIGNALING_PATHWAY	22	0.61	1.56	0.023	0.128	1000	8182	tags=55%, list=15%, signal=64%
246	GO_REGULATION_OF_LIPOPROTEIN_LIPASE_ACTIVITY	15	0.68	1.56	0.034	0.129	1000	8551	tags=67%, list=16%, signal=79%
247	GO_REGULATION_OF_INTERLEUKIN_17_PRODUCTION	22	0.62	1.56	0.015	0.129	1000	13168	tags=64%, list=24%, signal=84%
248	GO_POSITIVE_REGULATION_OF_STAT_CASCADE	72	0.50	1.56	0.001	0.129	1000	14780	tags=57%, list=27%, signal=78%
249	GO_REGULATION_OF_CYTOKINE_SECRETION_INVOLVED_IN_IMMUNE_RESPONSE	11	0.74	1.56	0.015	0.129	1000	6804	tags=55%, list=13%, signal=62%
250	GO_POSITIVE_REGULATION_OF_EPITHELIAL_CELL_DIFFERENTIATION	55	0.51	1.56	0.009	0.129	1000	15490	tags=62%, list=29%, signal=86%
252	GO_ARACHIDONIC_ACID_METABOLIC_PROCESS	50	0.53	1.56	0.011	0.130	1000	9537	tags=46%, list=18%, signal=56%
253	GO_POSITIVE_REGULATION_OF_LOCOMOTION	411	0.41	1.56	0.000	0.130	1000	10656	tags=36%, list=20%, signal=44%
255	GO_POSITIVE_REGULATION_OF_MESONEPHROS_DEVELOPMENT	22	0.62	1.56	0.014	0.130	1000	6596	tags=41%, list=12%, signal=47%
256	GO_NEURON_FATE_SPECIFICATION	31	0.58	1.56	0.013	0.130	1000	6376	tags=35%, list=12%, signal=40%
251	GO_POSITIVE_REGULATION_OF_INTERLEUKIN_17_PRODUCTION	13	0.69	1.56	0.021	0.131	1000	13168	tags=62%, list=24%, signal=81%
254	GO_REGULATION_OF_BODY_FLUID_LEVELS	500	0.40	1.56	0.000	0.131	1000	10747	tags=36%, list=20%, signal=44%
257	GO_RESPONSE_TO_VITAMIN_D	33	0.57	1.56	0.016	0.131	1000	11039	tags=45%, list=20%, signal=57%
266	GO_POSITIVE_REGULATION_OF_NF_KAPPAB_IMPORT_INTO_NUCLEUS	27	0.59	1.55	0.018	0.131	1000	14027	tags=63%, list=26%, signal=85%
267	GO_MULTI_MULTICELLULAR_ORGANISM_PROCESS	212	0.43	1.55	0.000	0.131	1000	10244	tags=38%, list=19%, signal=47%
258	GO_RESPONSE_TO_PROSTAGLANDIN	34	0.57	1.56	0.011	0.132	1000	9977	tags=56%, list=18%, signal=68%
262	GO_NEGATIVE_REGULATION_OF_ENDOTHELIAL_CELL_MIGRATION	38	0.55	1.55	0.011	0.132	1000	6323	tags=34%, list=12%, signal=39%
263	GO_NEGATIVE_REGULATION_OF_LYMPHOCYTE_MEDIATED_IMMUNITY	36	0.56	1.55	0.011	0.132	1000	13184	tags=61%, list=24%, signal=81%
264	GO_POSITIVE_REGULATION_OF_INTERLEUKIN_12_PRODUCTION	33	0.57	1.55	0.015	0.132	1000	14498	tags=67%, list=27%, signal=91%
265	GO_POSITIVE_REGULATION_OF_TRANSMEMBRANE_RECEPTOR_PROTEIN_SERINE_THREONINE_KINASE_SIGNALING_PATHWAY	99	0.46	1.55	0.001	0.132	1000	8566	tags=33%, list=16%, signal=40%
268	GO_REGULATION_OF_CYTOKINE_BIOSYNTHETIC_PROCESS	94	0.47	1.55	0.004	0.132	1000	13184	tags=50%, list=24%, signal=66%
260	GO_REGULATION_OF_FEMALE_GONAD_DEVELOPMENT	12	0.71	1.55	0.025	0.133	1000	6971	tags=50%, list=13%, signal=57%
261	GO_POSITIVE_REGULATION_OF_REACTIVE_OXYGEN_SPECIES_BIOSYNTHETIC_PROCESS	47	0.53	1.55	0.003	0.133	1000	10129	tags=40%, list=19%, signal=50%
259	GO_NEGATIVE_REGULATION_OF_BIOMINERAL_TISSUE_DEVELOPMENT	19	0.64	1.55	0.023	0.134	1000	12858	tags=74%, list=24%, signal=97%
269	GO_REGULATION_OF_MONOCYTE_DIFFERENTIATION	13	0.70	1.55	0.025	0.136	1000	11711	tags=69%, list=22%, signal=88%
270	GO_REGULATION_OF_CELL_FATE_SPECIFICATION	13	0.69	1.55	0.025	0.138	1000	3653	tags=38%, list=7%, signal=41%
274	GO_REGULATION_OF_NITRIC_OXIDE_BIOSYNTHETIC_PROCESS	52	0.52	1.55	0.008	0.138	1000	10129	tags=42%, list=19%, signal=52%
271	GO_CARDIAC_EPITHELIAL_TO_MESENCHYMAL_TRANSITION	24	0.61	1.55	0.025	0.139	1000	12742	tags=63%, list=23%, signal=82%
272	GO_PEPTIDYL_TYROSINE_AUTOPHOSPHORYLATION	39	0.55	1.55	0.019	0.139	1000	15510	tags=67%, list=29%, signal=93%
273	GO_POSITIVE_REGULATION_OF_EPITHELIAL_CELL_PROLIFERATION	152	0.44	1.55	0.000	0.139	1000	8752	tags=33%, list=16%, signal=39%
275	GO_NEGATIVE_REGULATION_OF_CARDIAC_MUSCLE_TISSUE_DEVELOPMENT	17	0.66	1.55	0.015	0.139	1000	11870	tags=59%, list=22%, signal=75%
276	GO_NEGATIVE_REGULATION_OF_CELL_ACTIVATION	154	0.44	1.54	0.000	0.139	1000	11520	tags=44%, list=21%, signal=56%
277	GO_CELL_SUBSTRATE_ADHESION	162	0.44	1.54	0.003	0.139	1000	10228	tags=38%, list=19%, signal=47%
278	GO_MULTICELLULAR_ORGANISMAL_MACROMOLECULE_METABOLIC_PROCESS	75	0.48	1.54	0.004	0.139	1000	14508	tags=55%, list=27%, signal=74%
279	GO_NEGATIVE_REGULATION_OF_CHEMOKINE_PRODUCTION	16	0.66	1.54	0.019	0.139	1000	7812	tags=56%, list=14%, signal=66%
280	GO_ADAPTIVE_IMMUNE_RESPONSE_BASED_ON_SOMATIC_RECOMBINATION_OF_IMMUNE_RECEPTORS_BUILT_FROM_IMMUNOGLOBULIN_SUPERFAMILY_DOMAINS	151	0.44	1.54	0.000	0.139	1000	10649	tags=42%, list=20%, signal=52%
281	GO_EPITHELIAL_CELL_DIFFERENTIATION_INVOLVED_IN_KIDNEY_DEVELOPMENT	23	0.61	1.54	0.023	0.139	1000	14484	tags=61%, list=27%, signal=83%
282	GO_POSITIVE_REGULATION_OF_IMMUNE_EFFECTOR_PROCESS	155	0.44	1.54	0.000	0.139	1000	10205	tags=39%, list=19%, signal=48%
283	GO_INDUCTION_OF_POSITIVE_CHEMOTAXIS	13	0.68	1.54	0.019	0.139	1000	5810	tags=38%, list=11%, signal=43%
284	GO_REGULATION_OF_INTERLEUKIN_10_PRODUCTION	44	0.52	1.54	0.007	0.139	1000	13184	tags=59%, list=24%, signal=78%
285	GO_B_CELL_ACTIVATION	131	0.45	1.54	0.000	0.140	1000	11049	tags=38%, list=20%, signal=48%
286	GO_POSITIVE_REGULATION_OF_TYPE_2_IMMUNE_RESPONSE	14	0.68	1.54	0.005	0.140	1000	13040	tags=79%, list=24%, signal=103%
287	GO_TISSUE_REMODELING	87	0.48	1.54	0.006	0.140	1000	16124	tags=54%, list=30%, signal=77%
288	GO_NEGATIVE_REGULATION_OF_CELL_KILLING	18	0.64	1.54	0.022	0.143	1000	13184	tags=72%, list=24%, signal=95%
289	GO_NEGATIVE_REGULATION_OF_VIRAL_PROCESS	88	0.48	1.54	0.004	0.144	1000	16718	tags=60%, list=31%, signal=87%
295	GO_RECEPTOR_MEDIATED_ENDOCYTOSIS	225	0.42	1.53	0.000	0.144	1000	11147	tags=35%, list=21%, signal=43%
296	GO_VASCULAR_ENDOTHELIAL_GROWTH_FACTOR_SIGNALING_PATHWAY	14	0.67	1.53	0.027	0.144	1000	13696	tags=57%, list=25%, signal=76%
297	GO_REGULATION_OF_CHEMOKINE_BIOSYNTHETIC_PROCESS	12	0.70	1.53	0.021	0.144	1000	7109	tags=58%, list=13%, signal=67%
298	GO_POSITIVE_REGULATION_OF_VASCULATURE_DEVELOPMENT	132	0.45	1.53	0.003	0.144	1000	14545	tags=53%, list=27%, signal=72%
299	GO_TISSUE_HOMEOSTASIS	170	0.43	1.53	0.001	0.144	1000	12824	tags=42%, list=24%, signal=55%
300	GO_POSITIVE_REGULATION_OF_RHO_PROTEIN_SIGNAL_TRANSDUCTION	14	0.68	1.53	0.027	0.144	1000	3902	tags=50%, list=7%, signal=54%
301	GO_REGULATION_OF_MULTICELLULAR_ORGANISMAL_METABOLIC_PROCESS	36	0.54	1.53	0.014	0.144	1000	10082	tags=47%, list=19%, signal=58%
302	GO_LEUKOCYTE_MEDIATED_IMMUNITY	185	0.43	1.53	0.000	0.144	1000	10747	tags=42%, list=20%, signal=52%
290	GO_REGULATION_OF_CYTOKINE_PRODUCTION_INVOLVED_IN_INFLAMMATORY_RESPONSE	18	0.64	1.54	0.031	0.145	1000	7812	tags=39%, list=14%, signal=45%
291	GO_NEUTROPHIL_MEDIATED_IMMUNITY	21	0.62	1.54	0.028	0.145	1000	7904	tags=48%, list=15%, signal=56%
292	GO_CELLULAR_RESPONSE_TO_INTERFERON_GAMMA	120	0.45	1.53	0.001	0.145	1000	16657	tags=66%, list=31%, signal=95%
293	GO_REGULATION_OF_GRANULOCYTE_CHEMOTAXIS	38	0.53	1.53	0.013	0.145	1000	9455	tags=50%, list=17%, signal=60%
294	GO_POSITIVE_REGULATION_OF_ADAPTIVE_IMMUNE_RESPONSE	73	0.48	1.53	0.012	0.145	1000	10205	tags=41%, list=19%, signal=51%
303	GO_RETINOL_METABOLIC_PROCESS	29	0.57	1.53	0.012	0.145	1000	9304	tags=41%, list=17%, signal=50%
304	GO_REGULATION_OF_ISOTYPE_SWITCHING	24	0.59	1.53	0.022	0.146	1000	14498	tags=50%, list=27%, signal=68%
305	GO_MATURE_B_CELL_DIFFERENTIATION_INVOLVED_IN_IMMUNE_RESPONSE	13	0.69	1.53	0.031	0.146	1000	15486	tags=92%, list=29%, signal=129%
306	GO_FATTY_ACID_DERIVATIVE_METABOLIC_PROCESS	94	0.46	1.53	0.009	0.146	1000	9537	tags=40%, list=18%, signal=49%
307	GO_NEGATIVE_REGULATION_OF_VIRAL_ENTRY_INTO_HOST_CELL	19	0.62	1.53	0.030	0.147	1000	9832	tags=58%, list=18%, signal=71%
308	GO_NEGATIVE_REGULATION_OF_INNATE_IMMUNE_RESPONSE	37	0.54	1.53	0.023	0.147	1000	16766	tags=76%, list=31%, signal=109%
309	GO_GROWTH_PLATE_CARTILAGE_DEVELOPMENT	12	0.72	1.53	0.019	0.147	1000	10696	tags=50%, list=20%, signal=62%
310	GO_REGULATION_OF_HETEROTYPIC_CELL_CELL_ADHESION	18	0.64	1.53	0.035	0.147	1000	3731	tags=33%, list=7%, signal=36%
311	GO_CELLULAR_RESPONSE_TO_RETINOIC_ACID	61	0.50	1.53	0.012	0.147	1000	11069	tags=36%, list=20%, signal=45%
312	GO_INNATE_IMMUNE_RESPONSE_IN_MUCOSA	23	0.61	1.53	0.016	0.147	1000	13706	tags=61%, list=25%, signal=81%
313	GO_AMINOGLYCAN_CATABOLIC_PROCESS	67	0.48	1.53	0.000	0.147	1000	5835	tags=31%, list=11%, signal=35%
318	GO_NEGATIVE_REGULATION_OF_T_CELL_DIFFERENTIATION	31	0.56	1.52	0.026	0.148	1000	9827	tags=42%, list=18%, signal=51%
314	GO_POSITIVE_REGULATION_OF_ERK1_AND_ERK2_CASCADE	164	0.44	1.52	0.000	0.149	1000	10656	tags=38%, list=20%, signal=48%
315	GO_NEGATIVE_REGULATION_OF_CD4_POSITIVE_ALPHA_BETA_T_CELL_ACTIVATION	15	0.67	1.52	0.034	0.149	1000	9827	tags=60%, list=18%, signal=73%
316	GO_REGULATION_OF_CD4_POSITIVE_ALPHA_BETA_T_CELL_ACTIVATION	38	0.55	1.52	0.013	0.149	1000	9938	tags=55%, list=18%, signal=68%
317	GO_REGULATION_OF_SUPEROXIDE_ANION_GENERATION	12	0.70	1.52	0.019	0.149	1000	11214	tags=67%, list=21%, signal=84%
319	GO_PATHWAY_RESTRICTED_SMAD_PROTEIN_PHOSPHORYLATION	13	0.69	1.52	0.025	0.149	1000	2865	tags=38%, list=5%, signal=41%
320	GO_LOOP_OF_HENLE_DEVELOPMENT	11	0.71	1.52	0.044	0.151	1000	3554	tags=45%, list=7%, signal=49%
321	GO_ATRIOVENTRICULAR_VALVE_MORPHOGENESIS	16	0.65	1.52	0.026	0.151	1000	11825	tags=63%, list=22%, signal=80%
322	GO_NEGATIVE_REGULATION_OF_RESPONSE_TO_CYTOKINE_STIMULUS	42	0.53	1.52	0.011	0.151	1000	13317	tags=50%, list=25%, signal=66%
323	GO_REGULATION_OF_POSITIVE_CHEMOTAXIS	24	0.60	1.52	0.010	0.152	1000	9920	tags=42%, list=18%, signal=51%
324	GO_POSITIVE_REGULATION_OF_T_CELL_APOPTOTIC_PROCESS	15	0.66	1.52	0.044	0.152	1000	12915	tags=67%, list=24%, signal=87%
325	GO_BONE_MORPHOGENESIS	79	0.48	1.52	0.008	0.152	1000	15791	tags=54%, list=29%, signal=77%
326	GO_ORGAN_REGENERATION	81	0.47	1.52	0.006	0.152	1000	12858	tags=46%, list=24%, signal=60%
327	GO_POSITIVE_REGULATION_OF_LEUKOCYTE_MEDIATED_IMMUNITY	84	0.47	1.52	0.005	0.152	1000	10205	tags=43%, list=19%, signal=53%
328	GO_CARDIAC_CELL_FATE_COMMITMENT	10	0.74	1.52	0.022	0.152	1000	2980	tags=40%, list=5%, signal=42%
329	GO_POSITIVE_REGULATION_OF_RESPONSE_TO_WOUNDING	161	0.43	1.52	0.001	0.152	1000	9827	tags=37%, list=18%, signal=45%
330	GO_RESPONSE_TO_MERCURY_ION	14	0.66	1.52	0.030	0.153	1000	5833	tags=43%, list=11%, signal=48%
331	GO_REGULATION_OF_SEQUENCE_SPECIFIC_DNA_BINDING_TRANSCRIPTION_FACTOR_ACTIVITY	359	0.40	1.52	0.000	0.154	1000	14709	tags=43%, list=27%, signal=59%
332	GO_NEGATIVE_REGULATION_OF_NATURAL_KILLER_CELL_MEDIATED_IMMUNITY	12	0.69	1.52	0.037	0.154	1000	13184	tags=75%, list=24%, signal=99%
333	GO_NEPHRON_DEVELOPMENT	113	0.45	1.51	0.004	0.156	1000	15360	tags=53%, list=28%, signal=74%
334	GO_REGULATION_OF_ODONTOGENESIS	24	0.58	1.51	0.029	0.156	1000	11051	tags=67%, list=20%, signal=84%
335	GO_COMPLEMENT_ACTIVATION_ALTERNATIVE_PATHWAY	13	0.69	1.51	0.030	0.156	1000	13852	tags=77%, list=26%, signal=103%
336	GO_REGULATION_OF_LYMPHOCYTE_APOPTOTIC_PROCESS	54	0.50	1.51	0.010	0.157	1000	13111	tags=48%, list=24%, signal=63%
337	GO_REGULATION_OF_CELL_ADHESION_MEDIATED_BY_INTEGRIN	39	0.53	1.51	0.019	0.157	1000	11043	tags=44%, list=20%, signal=55%
338	GO_REGULATION_OF_NEUROLOGICAL_SYSTEM_PROCESS	65	0.49	1.51	0.005	0.157	1000	9927	tags=40%, list=18%, signal=49%
339	GO_DISRUPTION_OF_CELLS_OF_OTHER_ORGANISM	26	0.59	1.51	0.022	0.157	1000	12815	tags=73%, list=24%, signal=96%
340	GO_NEGATIVE_REGULATION_OF_INTERLEUKIN_1_PRODUCTION	18	0.63	1.51	0.020	0.158	1000	7812	tags=56%, list=14%, signal=65%
341	GO_NEGATIVE_REGULATION_OF_SEQUENCE_SPECIFIC_DNA_BINDING_TRANSCRIPTION_FACTOR_ACTIVITY	133	0.44	1.51	0.001	0.159	1000	14424	tags=46%, list=27%, signal=62%
343	GO_EXTRACELLULAR_MATRIX_DISASSEMBLY	72	0.48	1.51	0.009	0.160	1000	14984	tags=53%, list=28%, signal=73%
345	GO_DEVELOPMENTAL_MATURATION	189	0.42	1.51	0.000	0.160	1000	13487	tags=43%, list=25%, signal=58%
346	GO_NEGATIVE_REGULATION_OF_ADAPTIVE_IMMUNE_RESPONSE	37	0.55	1.51	0.019	0.160	1000	13184	tags=57%, list=24%, signal=75%
347	GO_MESENCHYMAL_TO_EPITHELIAL_TRANSITION	15	0.65	1.51	0.033	0.160	1000	10733	tags=67%, list=20%, signal=83%
348	GO_LEUKOCYTE_MIGRATION_INVOLVED_IN_INFLAMMATORY_RESPONSE	11	0.71	1.51	0.038	0.160	1000	8421	tags=73%, list=16%, signal=86%
349	GO_PHOSPHOLIPID_EFFLUX	14	0.68	1.51	0.031	0.160	1000	6549	tags=43%, list=12%, signal=49%
350	GO_POSITIVE_REGULATION_OF_ALPHA_BETA_T_CELL_ACTIVATION	51	0.50	1.51	0.017	0.160	1000	13168	tags=61%, list=24%, signal=80%
351	GO_POSITIVE_REGULATION_OF_INTERLEUKIN_6_SECRETION	16	0.66	1.50	0.034	0.160	1000	7116	tags=44%, list=13%, signal=50%
352	GO_POSITIVE_REGULATION_OF_CYSTEINE_TYPE_ENDOPEPTIDASE_ACTIVITY_INVOLVED_IN_APOPTOTIC_SIGNALING_PATHWAY	17	0.64	1.50	0.042	0.160	1000	9831	tags=59%, list=18%, signal=72%
342	GO_REGULATION_OF_ERK1_AND_ERK2_CASCADE	230	0.41	1.51	0.001	0.161	1000	14567	tags=49%, list=27%, signal=66%
344	GO_TRANSMEMBRANE_RECEPTOR_PROTEIN_SERINE_THREONINE_KINASE_SIGNALING_PATHWAY	188	0.42	1.51	0.000	0.161	1000	9146	tags=31%, list=17%, signal=37%
353	GO_REGULATION_OF_ACUTE_INFLAMMATORY_RESPONSE	72	0.47	1.50	0.006	0.161	1000	12815	tags=57%, list=24%, signal=74%
354	GO_CHONDROCYTE_DIFFERENTIATION	60	0.49	1.50	0.012	0.161	1000	10065	tags=40%, list=19%, signal=49%
355	GO_NEGATIVE_REGULATION_OF_FAT_CELL_DIFFERENTIATION	40	0.52	1.50	0.011	0.161	1000	11729	tags=50%, list=22%, signal=64%
356	GO_NEURON_FATE_COMMITMENT	67	0.48	1.50	0.011	0.161	1000	6376	tags=30%, list=12%, signal=34%
357	GO_CELL_DIFFERENTIATION_INVOLVED_IN_KIDNEY_DEVELOPMENT	34	0.54	1.50	0.019	0.161	1000	14484	tags=59%, list=27%, signal=80%
364	GO_AROMATIC_AMINO_ACID_FAMILY_CATABOLIC_PROCESS	20	0.61	1.50	0.034	0.162	1000	5081	tags=40%, list=9%, signal=44%
366	GO_ODONTOGENESIS_OF_DENTIN_CONTAINING_TOOTH	75	0.47	1.50	0.014	0.162	1000	10180	tags=36%, list=19%, signal=44%
358	GO_NEGATIVE_REGULATION_OF_LEUKOCYTE_MIGRATION	29	0.55	1.50	0.022	0.163	1000	7133	tags=41%, list=13%, signal=48%
359	GO_CELL_KILLING	56	0.50	1.50	0.014	0.163	1000	13146	tags=57%, list=24%, signal=75%
360	GO_SEMAPHORIN_PLEXIN_SIGNALING_PATHWAY_INVOLVED_IN_NEURON_PROJECTION_GUIDANCE	13	0.67	1.50	0.041	0.163	1000	8215	tags=46%, list=15%, signal=54%
361	GO_REGULATION_OF_PEPTIDASE_ACTIVITY	386	0.40	1.50	0.000	0.163	1000	8386	tags=31%, list=15%, signal=36%
362	GO_GLIAL_CELL_FATE_COMMITMENT	13	0.67	1.50	0.040	0.163	1000	4373	tags=46%, list=8%, signal=50%
363	GO_RETINA_HOMEOSTASIS	71	0.48	1.50	0.012	0.163	1000	13871	tags=45%, list=26%, signal=60%
365	GO_REGULATION_OF_ALCOHOL_BIOSYNTHETIC_PROCESS	44	0.52	1.50	0.030	0.163	1000	10179	tags=45%, list=19%, signal=56%
367	GO_POSITIVE_REGULATION_OF_ALPHA_BETA_T_CELL_DIFFERENTIATION	37	0.53	1.50	0.019	0.165	1000	11043	tags=54%, list=20%, signal=68%
368	GO_BONE_MATURATION	14	0.66	1.50	0.043	0.165	1000	13415	tags=71%, list=25%, signal=95%
370	GO_HOMEOSTASIS_OF_NUMBER_OF_CELLS	171	0.43	1.50	0.006	0.166	1000	9926	tags=36%, list=18%, signal=44%
371	GO_REGULATION_OF_BLOOD_PRESSURE	167	0.42	1.49	0.003	0.166	1000	10730	tags=43%, list=20%, signal=53%
372	GO_NEGATIVE_REGULATION_OF_GROWTH	232	0.41	1.49	0.000	0.166	1000	8182	tags=28%, list=15%, signal=33%
373	GO_ORGAN_MATURATION	18	0.64	1.49	0.040	0.166	1000	13415	tags=67%, list=25%, signal=89%
374	GO_SOMITOGENESIS	62	0.48	1.49	0.010	0.166	1000	7842	tags=31%, list=14%, signal=36%
369	GO_EPOXYGENASE_P450_PATHWAY	18	0.62	1.50	0.040	0.167	1000	10599	tags=67%, list=20%, signal=83%
375	GO_RENAL_SYSTEM_PROCESS_INVOLVED_IN_REGULATION_OF_SYSTEMIC_ARTERIAL_BLOOD_PRESSURE	23	0.59	1.49	0.022	0.167	1000	13483	tags=61%, list=25%, signal=81%
376	GO_METANEPHRIC_NEPHRON_DEVELOPMENT	32	0.55	1.49	0.036	0.168	1000	14484	tags=59%, list=27%, signal=81%
377	GO_NEGATIVE_REGULATION_OF_MULTI_ORGANISM_PROCESS	148	0.43	1.49	0.005	0.168	1000	10075	tags=36%, list=19%, signal=45%
378	GO_TRANSFORMING_GROWTH_FACTOR_BETA_RECEPTOR_SIGNALING_PATHWAY	95	0.45	1.49	0.003	0.168	1000	10082	tags=34%, list=19%, signal=41%
379	GO_NEGATIVE_REGULATION_OF_SECRETION	194	0.42	1.49	0.003	0.170	1000	10654	tags=37%, list=20%, signal=46%
380	GO_DENDRITIC_CELL_CHEMOTAXIS	16	0.64	1.49	0.030	0.170	1000	5780	tags=44%, list=11%, signal=49%
381	GO_ANATOMICAL_STRUCTURE_MATURATION	39	0.53	1.49	0.016	0.170	1000	13487	tags=51%, list=25%, signal=68%
382	GO_NEGATIVE_REGULATION_OF_BMP_SIGNALING_PATHWAY	42	0.52	1.49	0.012	0.171	1000	14222	tags=48%, list=26%, signal=64%
383	GO_EXCRETION	44	0.51	1.49	0.021	0.172	1000	16104	tags=61%, list=30%, signal=87%
384	GO_SPERM_MOTILITY	43	0.51	1.49	0.022	0.172	1000	8628	tags=40%, list=16%, signal=47%
385	GO_POSITIVE_REGULATION_OF_TRIGLYCERIDE_LIPASE_ACTIVITY	11	0.70	1.49	0.050	0.172	1000	8133	tags=64%, list=15%, signal=75%
386	GO_PATTERN_SPECIFICATION_PROCESS	413	0.39	1.49	0.000	0.173	1000	10229	tags=31%, list=19%, signal=37%
387	GO_POSITIVE_REGULATION_OF_PROTEIN_MATURATION	18	0.62	1.49	0.033	0.173	1000	6345	tags=44%, list=12%, signal=50%
388	GO_REGULATION_OF_PHOSPHATIDYLINOSITOL_3_KINASE_ACTIVITY	40	0.52	1.49	0.025	0.173	1000	10459	tags=40%, list=19%, signal=50%
389	GO_CELLULAR_RESPONSE_TO_VITAMIN	25	0.57	1.48	0.035	0.176	1000	13889	tags=60%, list=26%, signal=81%
390	GO_REGULATION_OF_DENDRITIC_CELL_DIFFERENTIATION	12	0.69	1.48	0.045	0.176	1000	8749	tags=50%, list=16%, signal=60%
391	GO_OSTEOBLAST_DIFFERENTIATION	125	0.43	1.48	0.004	0.177	1000	11206	tags=40%, list=21%, signal=50%
392	GO_REGULATION_OF_BEHAVIOR	65	0.48	1.48	0.016	0.177	1000	9016	tags=34%, list=17%, signal=41%
395	GO_NEGATIVE_REGULATION_OF_RESPONSE_TO_EXTERNAL_STIMULUS	267	0.40	1.48	0.000	0.179	1000	12918	tags=40%, list=24%, signal=52%
396	GO_REGULATION_OF_MESODERM_DEVELOPMENT	15	0.64	1.48	0.039	0.179	1000	2430	tags=27%, list=4%, signal=28%
397	GO_NEURAL_TUBE_PATTERNING	33	0.54	1.48	0.025	0.179	1000	14716	tags=52%, list=27%, signal=71%
398	GO_EPITHELIAL_TO_MESENCHYMAL_TRANSITION_INVOLVED_IN_ENDOCARDIAL_CUSHION_FORMATION	11	0.69	1.48	0.043	0.179	1000	11825	tags=64%, list=22%, signal=81%
399	GO_NEGATIVE_REGULATION_OF_BLOOD_VESSEL_ENDOTHELIAL_CELL_MIGRATION	23	0.58	1.48	0.054	0.179	1000	6323	tags=39%, list=12%, signal=44%
393	GO_SULFATION	16	0.63	1.48	0.039	0.180	1000	14695	tags=69%, list=27%, signal=94%
394	GO_NEGATIVE_REGULATION_OF_GLYCOPROTEIN_METABOLIC_PROCESS	15	0.65	1.48	0.039	0.180	1000	8149	tags=47%, list=15%, signal=55%
400	GO_DETECTION_OF_MECHANICAL_STIMULUS_INVOLVED_IN_SENSORY_PERCEPTION	23	0.57	1.48	0.036	0.180	1000	9224	tags=48%, list=17%, signal=58%
401	GO_REGULATION_OF_ENDOTHELIAL_CELL_MIGRATION	113	0.44	1.48	0.010	0.183	1000	14503	tags=49%, list=27%, signal=66%
407	GO_RESPONSE_TO_LAMINAR_FLUID_SHEAR_STRESS	14	0.65	1.47	0.051	0.183	1000	2865	tags=36%, list=5%, signal=38%
408	GO_POSITIVE_REGULATION_OF_PHOSPHOLIPASE_ACTIVITY	53	0.49	1.47	0.018	0.183	1000	10254	tags=42%, list=19%, signal=51%
402	GO_EMBRYONIC_SKELETAL_SYSTEM_MORPHOGENESIS	93	0.45	1.47	0.010	0.184	1000	15288	tags=53%, list=28%, signal=73%
403	GO_REGULATION_OF_GONADOTROPIN_SECRETION	13	0.67	1.47	0.048	0.184	1000	8780	tags=38%, list=16%, signal=46%
404	GO_NEGATIVE_REGULATION_OF_PROTEIN_SECRETION	104	0.44	1.47	0.004	0.184	1000	10654	tags=39%, list=20%, signal=49%
405	GO_REGULATION_OF_PROTEIN_KINASE_B_SIGNALING	120	0.44	1.47	0.006	0.184	1000	9685	tags=34%, list=18%, signal=41%
406	GO_NEGATIVE_REGULATION_OF_PEPTIDASE_ACTIVITY	240	0.40	1.47	0.003	0.184	1000	8322	tags=30%, list=15%, signal=36%
409	GO_POSITIVE_REGULATION_OF_INTERLEUKIN_6_PRODUCTION	67	0.47	1.47	0.010	0.184	1000	9920	tags=42%, list=18%, signal=51%
410	GO_INTEGRIN_MEDIATED_SIGNALING_PATHWAY	81	0.46	1.47	0.009	0.184	1000	14309	tags=54%, list=26%, signal=74%
411	GO_REGULATION_OF_EPITHELIAL_CELL_PROLIFERATION	281	0.40	1.47	0.003	0.186	1000	10733	tags=33%, list=20%, signal=41%
412	GO_AXONEMAL_DYNEIN_COMPLEX_ASSEMBLY	19	0.60	1.47	0.048	0.186	1000	9887	tags=53%, list=18%, signal=64%
413	GO_REGULATION_OF_CHONDROCYTE_DIFFERENTIATION	45	0.51	1.47	0.030	0.186	1000	16247	tags=67%, list=30%, signal=95%
415	GO_ZYMOGEN_ACTIVATION	112	0.44	1.47	0.006	0.186	1000	11852	tags=45%, list=22%, signal=57%
416	GO_REGULATION_OF_REGULATORY_T_CELL_DIFFERENTIATION	13	0.67	1.47	0.045	0.186	1000	9827	tags=54%, list=18%, signal=66%
417	GO_NEGATIVE_REGULATION_OF_CHONDROCYTE_DIFFERENTIATION	19	0.61	1.47	0.043	0.186	1000	15971	tags=74%, list=29%, signal=104%
419	GO_FACE_DEVELOPMENT	50	0.49	1.47	0.023	0.186	1000	10244	tags=38%, list=19%, signal=47%
420	GO_REGULATION_OF_HOMOTYPIC_CELL_CELL_ADHESION	295	0.39	1.47	0.000	0.186	1000	10205	tags=38%, list=19%, signal=46%
421	GO_POSITIVE_REGULATION_OF_CYTOKINE_PRODUCTION_INVOLVED_IN_IMMUNE_RESPONSE	30	0.55	1.47	0.035	0.186	1000	10205	tags=50%, list=19%, signal=62%
422	GO_CELL_MATURATION	129	0.43	1.47	0.008	0.186	1000	9977	tags=38%, list=18%, signal=46%
423	GO_POSITIVE_REGULATION_OF_KIDNEY_DEVELOPMENT	40	0.51	1.47	0.028	0.186	1000	10733	tags=43%, list=20%, signal=53%
424	GO_POSITIVE_REGULATION_OF_STEROID_METABOLIC_PROCESS	23	0.57	1.47	0.045	0.186	1000	6549	tags=39%, list=12%, signal=44%
425	GO_REGIONALIZATION	309	0.39	1.47	0.001	0.186	1000	10229	tags=31%, list=19%, signal=38%
426	GO_RESPONSE_TO_CORTICOSTEROID	173	0.41	1.47	0.004	0.186	1000	9083	tags=31%, list=17%, signal=37%
427	GO_NEGATIVE_REGULATION_OF_CYTOKINE_PRODUCTION_INVOLVED_IN_IMMUNE_RESPONSE	22	0.59	1.47	0.029	0.186	1000	13184	tags=64%, list=24%, signal=84%
428	GO_REGENERATION	157	0.42	1.47	0.003	0.186	1000	15486	tags=53%, list=29%, signal=74%
414	GO_REGULATION_OF_T_HELPER_CELL_DIFFERENTIATION	26	0.57	1.47	0.037	0.187	1000	9938	tags=54%, list=18%, signal=66%
418	GO_CELL_MATRIX_ADHESION	117	0.44	1.47	0.007	0.187	1000	9983	tags=38%, list=18%, signal=47%
429	GO_RENAL_SYSTEM_PROCESS	102	0.44	1.46	0.007	0.188	1000	9082	tags=38%, list=17%, signal=46%
430	GO_REGULATION_OF_HEMATOPOIETIC_PROGENITOR_CELL_DIFFERENTIATION	40	0.51	1.46	0.014	0.188	1000	5073	tags=23%, list=9%, signal=25%
431	GO_REGULATION_OF_TYPE_2_IMMUNE_RESPONSE	25	0.57	1.46	0.050	0.188	1000	13830	tags=64%, list=25%, signal=86%
432	GO_CELLULAR_HORMONE_METABOLIC_PROCESS	101	0.44	1.46	0.003	0.189	1000	9304	tags=36%, list=17%, signal=43%
433	GO_SUPEROXIDE_ANION_GENERATION	13	0.65	1.46	0.045	0.189	1000	8202	tags=54%, list=15%, signal=63%
434	GO_METANEPHRIC_NEPHRON_MORPHOGENESIS	21	0.59	1.46	0.053	0.189	1000	14484	tags=62%, list=27%, signal=84%
435	GO_REGULATION_OF_REACTIVE_OXYGEN_SPECIES_BIOSYNTHETIC_PROCESS	64	0.47	1.46	0.016	0.189	1000	10129	tags=39%, list=19%, signal=48%
436	GO_DRUG_METABOLIC_PROCESS	35	0.53	1.46	0.034	0.189	1000	11732	tags=49%, list=22%, signal=62%
437	GO_CILIUM_OR_FLAGELLUM_DEPENDENT_CELL_MOTILITY	13	0.65	1.46	0.059	0.190	1000	9887	tags=54%, list=18%, signal=66%
438	GO_LEUKOCYTE_HOMEOSTASIS	60	0.47	1.46	0.019	0.190	1000	10561	tags=47%, list=19%, signal=58%
439	GO_ACTIVATION_OF_IMMUNE_RESPONSE	418	0.38	1.46	0.000	0.191	1000	10747	tags=35%, list=20%, signal=43%
441	GO_NEGATIVE_REGULATION_OF_VASCULATURE_DEVELOPMENT	79	0.45	1.46	0.012	0.191	1000	8655	tags=34%, list=16%, signal=41%
442	GO_REGULATION_OF_MYELOID_LEUKOCYTE_DIFFERENTIATION	103	0.44	1.46	0.009	0.191	1000	14780	tags=46%, list=27%, signal=63%
443	GO_PARASYMPATHETIC_NERVOUS_SYSTEM_DEVELOPMENT	17	0.62	1.46	0.041	0.191	1000	3770	tags=29%, list=7%, signal=32%
447	GO_REGULATION_OF_INTERLEUKIN_12_PRODUCTION	51	0.49	1.46	0.027	0.191	1000	14498	tags=63%, list=27%, signal=86%
448	GO_NEGATIVE_REGULATION_OF_BLOOD_PRESSURE	43	0.50	1.46	0.025	0.191	1000	10604	tags=47%, list=20%, signal=58%
449	GO_EXTRACELLULAR_FIBRIL_ORGANIZATION	13	0.65	1.46	0.055	0.191	1000	10069	tags=62%, list=19%, signal=76%
450	GO_DECIDUALIZATION	20	0.58	1.46	0.045	0.191	1000	14283	tags=60%, list=26%, signal=81%
451	GO_STEROID_METABOLIC_PROCESS	233	0.40	1.46	0.004	0.191	1000	9903	tags=32%, list=18%, signal=39%
452	GO_LEUKOCYTE_PROLIFERATION	87	0.45	1.46	0.011	0.191	1000	10641	tags=39%, list=20%, signal=49%
453	GO_KIDNEY_EPITHELIUM_DEVELOPMENT	123	0.43	1.46	0.003	0.191	1000	14096	tags=46%, list=26%, signal=62%
440	GO_REGULATION_OF_EMBRYONIC_DEVELOPMENT	112	0.43	1.46	0.006	0.192	1000	10229	tags=33%, list=19%, signal=41%
444	GO_REGULATION_OF_OSSIFICATION	175	0.41	1.46	0.004	0.192	1000	14848	tags=47%, list=27%, signal=64%
445	GO_NEGATIVE_REGULATION_OF_HYDROLASE_ACTIVITY	387	0.39	1.46	0.000	0.192	1000	9293	tags=30%, list=17%, signal=36%
446	GO_ENDOCARDIAL_CUSHION_DEVELOPMENT	32	0.53	1.46	0.043	0.192	1000	15780	tags=63%, list=29%, signal=88%
454	GO_STEROID_CATABOLIC_PROCESS	24	0.57	1.45	0.038	0.194	1000	9903	tags=46%, list=18%, signal=56%
455	GO_POSITIVE_REGULATION_OF_TISSUE_REMODELING	25	0.58	1.45	0.037	0.194	1000	7186	tags=36%, list=13%, signal=41%
456	GO_POSITIVE_REGULATION_OF_BMP_SIGNALING_PATHWAY	32	0.53	1.45	0.031	0.195	1000	8566	tags=44%, list=16%, signal=52%
457	GO_REGULATION_OF_FIBRINOLYSIS	14	0.65	1.45	0.056	0.197	1000	8133	tags=64%, list=15%, signal=76%
458	GO_NEGATIVE_REGULATION_OF_CD4_POSITIVE_ALPHA_BETA_T_CELL_DIFFERENTIATION	12	0.68	1.45	0.032	0.197	1000	9827	tags=58%, list=18%, signal=71%
460	GO_REGULATION_OF_LEUKOCYTE_MEDIATED_CYTOTOXICITY	52	0.48	1.45	0.022	0.200	1000	13437	tags=60%, list=25%, signal=79%
461	GO_INDOLALKYLAMINE_METABOLIC_PROCESS	17	0.61	1.45	0.051	0.200	1000	5081	tags=35%, list=9%, signal=39%
462	GO_NEGATIVE_REGULATION_OF_SKELETAL_MUSCLE_TISSUE_DEVELOPMENT	12	0.67	1.45	0.052	0.200	1000	9448	tags=42%, list=17%, signal=50%
459	GO_NEGATIVE_REGULATION_OF_CELL_GROWTH	166	0.41	1.45	0.004	0.201	1000	9982	tags=30%, list=18%, signal=37%
463	GO_REGULATION_OF_WOUND_HEALING	124	0.42	1.45	0.004	0.202	1000	9685	tags=35%, list=18%, signal=43%
464	GO_POSITIVE_REGULATION_OF_STEM_CELL_DIFFERENTIATION	49	0.49	1.45	0.019	0.202	1000	11825	tags=47%, list=22%, signal=60%
465	GO_POSITIVE_REGULATION_OF_CATENIN_IMPORT_INTO_NUCLEUS	12	0.66	1.45	0.043	0.202	1000	1987	tags=33%, list=4%, signal=35%
466	GO_LIPOPOLYSACCHARIDE_MEDIATED_SIGNALING_PATHWAY	31	0.53	1.45	0.050	0.202	1000	9083	tags=45%, list=17%, signal=54%
467	GO_ORGAN_OR_TISSUE_SPECIFIC_IMMUNE_RESPONSE	31	0.53	1.45	0.044	0.202	1000	12260	tags=58%, list=23%, signal=75%
468	GO_SYNAPSIS	35	0.51	1.45	0.031	0.202	1000	9964	tags=43%, list=18%, signal=52%
469	GO_BIOMINERAL_TISSUE_DEVELOPMENT	75	0.45	1.45	0.018	0.202	1000	9903	tags=36%, list=18%, signal=44%
470	GO_LYMPHOCYTE_HOMEOSTASIS	50	0.48	1.45	0.025	0.202	1000	10561	tags=44%, list=19%, signal=55%
472	GO_NEGATIVE_REGULATION_OF_OSSIFICATION	68	0.46	1.44	0.019	0.203	1000	12271	tags=46%, list=23%, signal=59%
476	GO_POSITIVE_REGULATION_OF_MAPK_CASCADE	456	0.37	1.44	0.000	0.203	1000	9957	tags=31%, list=18%, signal=38%
477	GO_POSITIVE_REGULATION_OF_EPITHELIAL_TO_MESENCHYMAL_TRANSITION	33	0.53	1.44	0.034	0.203	1000	10082	tags=45%, list=19%, signal=56%
478	GO_PEPTIDYL_TYROSINE_MODIFICATION	186	0.40	1.44	0.001	0.203	1000	15510	tags=49%, list=29%, signal=69%
479	GO_CILIUM_MOVEMENT	35	0.53	1.44	0.042	0.203	1000	13175	tags=51%, list=24%, signal=68%
482	GO_PHAGOCYTOSIS_RECOGNITION	34	0.52	1.44	0.023	0.203	1000	10649	tags=47%, list=20%, signal=58%
471	GO_GLOMERULUS_DEVELOPMENT	47	0.49	1.44	0.040	0.204	1000	15360	tags=53%, list=28%, signal=74%
474	GO_REGULATION_OF_TISSUE_REMODELING	60	0.47	1.44	0.024	0.204	1000	8149	tags=40%, list=15%, signal=47%
475	GO_DETOXIFICATION	72	0.46	1.44	0.023	0.204	1000	8312	tags=25%, list=15%, signal=29%
480	GO_ACUTE_PHASE_RESPONSE	42	0.51	1.44	0.029	0.204	1000	12456	tags=52%, list=23%, signal=68%
481	GO_POSITIVE_REGULATION_OF_ANTIGEN_PROCESSING_AND_PRESENTATION	16	0.62	1.44	0.053	0.204	1000	9455	tags=63%, list=17%, signal=76%
483	GO_NEGATIVE_REGULATION_OF_EPITHELIAL_CELL_MIGRATION	52	0.48	1.44	0.022	0.204	1000	6323	tags=27%, list=12%, signal=30%
485	GO_ENDOTHELIAL_CELL_PROLIFERATION	24	0.57	1.44	0.058	0.204	1000	8562	tags=46%, list=16%, signal=54%
486	GO_REGULATION_OF_NIK_NF_KAPPAB_SIGNALING	42	0.51	1.44	0.044	0.204	1000	13031	tags=50%, list=24%, signal=66%
487	GO_BONE_REMODELING	35	0.53	1.44	0.034	0.204	1000	16124	tags=54%, list=30%, signal=77%
488	GO_MYELOID_LEUKOCYTE_MEDIATED_IMMUNITY	42	0.50	1.44	0.024	0.204	1000	11783	tags=50%, list=22%, signal=64%
494	GO_POSITIVE_REGULATION_OF_CELL_CYCLE_ARREST	83	0.45	1.44	0.010	0.204	1000	17043	tags=55%, list=31%, signal=81%
473	GO_AXONEME_ASSEMBLY	37	0.51	1.44	0.031	0.205	1000	9887	tags=43%, list=18%, signal=53%
484	GO_REGULATION_OF_INTERLEUKIN_13_PRODUCTION	17	0.60	1.44	0.050	0.205	1000	10654	tags=59%, list=20%, signal=73%
489	GO_CYTOKINE_PRODUCTION	118	0.42	1.44	0.009	0.205	1000	16064	tags=58%, list=30%, signal=82%
490	GO_NEPHRON_EPITHELIUM_DEVELOPMENT	91	0.44	1.44	0.019	0.205	1000	14024	tags=49%, list=26%, signal=67%
491	GO_CELLULAR_EXTRAVASATION	24	0.57	1.44	0.050	0.205	1000	7200	tags=42%, list=13%, signal=48%
492	GO_POSITIVE_REGULATION_OF_CELL_ADHESION_MEDIATED_BY_INTEGRIN	17	0.62	1.44	0.051	0.205	1000	5106	tags=41%, list=9%, signal=45%
493	GO_REGULATION_OF_PHOSPHATIDYLINOSITOL_3_KINASE_SIGNALING	137	0.42	1.44	0.007	0.205	1000	9919	tags=34%, list=18%, signal=41%
495	GO_LYMPHOCYTE_MEDIATED_IMMUNITY	144	0.41	1.44	0.008	0.206	1000	11256	tags=42%, list=21%, signal=53%
496	GO_NEGATIVE_REGULATION_OF_MYELOID_CELL_DIFFERENTIATION	83	0.44	1.44	0.013	0.206	1000	9545	tags=34%, list=18%, signal=41%
497	GO_NEGATIVE_REGULATION_OF_PRODUCTION_OF_MOLECULAR_MEDIATOR_OF_IMMUNE_RESPONSE	29	0.53	1.44	0.040	0.206	1000	13184	tags=55%, list=24%, signal=73%
498	GO_CELLULAR_RESPONSE_TO_ACID_CHEMICAL	167	0.41	1.44	0.000	0.206	1000	10244	tags=33%, list=19%, signal=40%
499	GO_LYMPHOCYTE_COSTIMULATION	72	0.46	1.43	0.023	0.209	1000	11520	tags=46%, list=21%, signal=58%
500	GO_REGULATION_OF_FAT_CELL_DIFFERENTIATION	102	0.43	1.43	0.007	0.209	1000	11729	tags=39%, list=22%, signal=50%
501	GO_REGULATION_OF_PODOSOME_ASSEMBLY	14	0.63	1.43	0.051	0.209	1000	12794	tags=71%, list=24%, signal=93%
502	GO_DENDRITIC_CELL_MIGRATION	21	0.60	1.43	0.048	0.209	1000	5780	tags=38%, list=11%, signal=43%
503	GO_NEGATIVE_REGULATION_OF_TOLL_LIKE_RECEPTOR_SIGNALING_PATHWAY	26	0.54	1.43	0.043	0.210	1000	17238	tags=69%, list=32%, signal=101%
504	GO_NEGATIVE_REGULATION_OF_VIRAL_GENOME_REPLICATION	48	0.49	1.43	0.027	0.210	1000	9430	tags=40%, list=17%, signal=48%
505	GO_RESPONSE_TO_GROWTH_FACTOR	471	0.37	1.43	0.001	0.211	1000	10276	tags=29%, list=19%, signal=35%
506	GO_ANTIGEN_PROCESSING_AND_PRESENTATION_OF_ENDOGENOUS_ANTIGEN	17	0.60	1.43	0.059	0.211	1000	11525	tags=65%, list=21%, signal=82%
507	GO_ENDOCARDIAL_CUSHION_MORPHOGENESIS	22	0.57	1.43	0.053	0.211	1000	12742	tags=59%, list=23%, signal=77%
508	GO_POSITIVE_REGULATION_OF_MYOTUBE_DIFFERENTIATION	29	0.54	1.43	0.039	0.213	1000	9008	tags=38%, list=17%, signal=45%
509	GO_LYMPH_VESSEL_DEVELOPMENT	20	0.58	1.43	0.056	0.213	1000	6789	tags=40%, list=12%, signal=46%
510	GO_DISRUPTION_OF_CELLS_OF_OTHER_ORGANISM_INVOLVED_IN_SYMBIOTIC_INTERACTION	12	0.65	1.43	0.054	0.213	1000	6552	tags=50%, list=12%, signal=57%
511	GO_RESPONSE_TO_NICOTINE	51	0.48	1.43	0.036	0.213	1000	9457	tags=43%, list=17%, signal=52%
512	GO_NEGATIVE_REGULATION_OF_VIRAL_TRANSCRIPTION	24	0.56	1.43	0.048	0.213	1000	18243	tags=79%, list=34%, signal=119%
513	GO_MAMMARY_GLAND_DEVELOPMENT	116	0.43	1.43	0.010	0.213	1000	15905	tags=49%, list=29%, signal=69%
514	GO_MALE_SEX_DIFFERENTIATION	146	0.41	1.43	0.006	0.213	1000	9545	tags=32%, list=18%, signal=38%
515	GO_CRANIAL_NERVE_DEVELOPMENT	43	0.49	1.43	0.035	0.213	1000	11051	tags=40%, list=20%, signal=50%
517	GO_HUMORAL_IMMUNE_RESPONSE_MEDIATED_BY_CIRCULATING_IMMUNOGLOBULIN	66	0.45	1.43	0.029	0.213	1000	10649	tags=45%, list=20%, signal=56%
516	GO_MULTICELLULAR_ORGANISM_METABOLIC_PROCESS	89	0.43	1.43	0.013	0.214	1000	11734	tags=45%, list=22%, signal=57%
520	GO_NEGATIVE_REGULATION_OF_ALPHA_BETA_T_CELL_ACTIVATION	23	0.56	1.42	0.048	0.216	1000	9827	tags=48%, list=18%, signal=58%
521	GO_METANEPHROS_DEVELOPMENT	81	0.44	1.42	0.025	0.216	1000	10065	tags=36%, list=19%, signal=44%
523	GO_ORGAN_INDUCTION	16	0.60	1.42	0.062	0.216	1000	8924	tags=44%, list=16%, signal=52%
524	GO_NEGATIVE_REGULATION_OF_GLUCONEOGENESIS	12	0.66	1.42	0.074	0.216	1000	8197	tags=58%, list=15%, signal=69%
526	GO_DEVELOPMENTAL_INDUCTION	27	0.54	1.42	0.037	0.216	1000	8924	tags=37%, list=16%, signal=44%
518	GO_NEGATIVE_REGULATION_OF_CELL_ADHESION	216	0.40	1.43	0.005	0.217	1000	9154	tags=31%, list=17%, signal=38%
519	GO_RENAL_SYSTEM_PROCESS_INVOLVED_IN_REGULATION_OF_BLOOD_VOLUME	17	0.61	1.42	0.060	0.217	1000	13483	tags=71%, list=25%, signal=94%
522	GO_POSITIVE_REGULATION_OF_INTERLEUKIN_1_SECRETION	24	0.56	1.42	0.051	0.217	1000	8990	tags=54%, list=17%, signal=65%
525	GO_T_HELPER_1_TYPE_IMMUNE_RESPONSE	19	0.58	1.42	0.056	0.217	1000	15044	tags=74%, list=28%, signal=102%
527	GO_REGULATION_OF_STAT_CASCADE	143	0.41	1.42	0.001	0.219	1000	11862	tags=40%, list=22%, signal=51%
528	GO_STEROL_CATABOLIC_PROCESS	11	0.68	1.42	0.066	0.220	1000	6496	tags=36%, list=12%, signal=41%
529	GO_POSITIVE_REGULATION_OF_MYELOID_LEUKOCYTE_MEDIATED_IMMUNITY	18	0.60	1.42	0.074	0.220	1000	12757	tags=67%, list=23%, signal=87%
530	GO_RESPONSE_TO_ZINC_ION	55	0.47	1.42	0.030	0.220	1000	7930	tags=36%, list=15%, signal=43%
534	GO_UROGENITAL_SYSTEM_DEVELOPMENT	296	0.38	1.42	0.000	0.220	1000	14117	tags=42%, list=26%, signal=56%
535	GO_EMBRYONIC_HEMOPOIESIS	19	0.58	1.42	0.069	0.220	1000	6720	tags=32%, list=12%, signal=36%
536	GO_NEGATIVE_REGULATION_OF_CELL_CELL_ADHESION	133	0.41	1.42	0.009	0.220	1000	9028	tags=33%, list=17%, signal=40%
537	GO_REGULATION_OF_BIOMINERAL_TISSUE_DEVELOPMENT	73	0.45	1.42	0.011	0.220	1000	12858	tags=49%, list=24%, signal=65%
538	GO_REGULATION_OF_NEUTROPHIL_CHEMOTAXIS	26	0.54	1.42	0.058	0.220	1000	10551	tags=50%, list=19%, signal=62%
539	GO_SPROUTING_ANGIOGENESIS	45	0.49	1.42	0.036	0.220	1000	8654	tags=42%, list=16%, signal=50%
540	GO_PYRIMIDINE_NUCLEOSIDE_CATABOLIC_PROCESS	20	0.58	1.42	0.048	0.220	1000	9531	tags=55%, list=18%, signal=67%
531	GO_RESPONSE_TO_MURAMYL_DIPEPTIDE	15	0.61	1.42	0.066	0.221	1000	12370	tags=53%, list=23%, signal=69%
532	GO_NEGATIVE_REGULATION_OF_HEMATOPOIETIC_PROGENITOR_CELL_DIFFERENTIATION	24	0.55	1.42	0.057	0.221	1000	3770	tags=29%, list=7%, signal=31%
533	GO_NEGATIVE_REGULATION_OF_LIPID_CATABOLIC_PROCESS	21	0.56	1.42	0.057	0.221	1000	12514	tags=48%, list=23%, signal=62%
541	GO_MYELOID_DENDRITIC_CELL_DIFFERENTIATION	19	0.59	1.42	0.057	0.221	1000	13666	tags=47%, list=25%, signal=63%
542	GO_TYROSINE_PHOSPHORYLATION_OF_STAT_PROTEIN	10	0.67	1.42	0.072	0.221	1000	6152	tags=50%, list=11%, signal=56%
543	GO_REGULATION_OF_PEPTIDYL_SERINE_PHOSPHORYLATION_OF_STAT_PROTEIN	21	0.57	1.42	0.064	0.221	1000	11762	tags=48%, list=22%, signal=61%
544	GO_RESPONSE_TO_FATTY_ACID	83	0.44	1.42	0.028	0.222	1000	10129	tags=41%, list=19%, signal=50%
545	GO_T_CELL_HOMEOSTASIS	34	0.51	1.42	0.052	0.222	1000	10561	tags=44%, list=19%, signal=55%
546	GO_NEGATIVE_REGULATION_OF_TYPE_I_INTERFERON_PRODUCTION	39	0.49	1.42	0.038	0.222	1000	16066	tags=67%, list=30%, signal=95%
547	GO_REGULATION_OF_NF_KAPPAB_IMPORT_INTO_NUCLEUS	48	0.48	1.42	0.044	0.222	1000	7301	tags=33%, list=13%, signal=38%
551	GO_RNA_DESTABILIZATION	15	0.60	1.41	0.072	0.222	1000	8147	tags=40%, list=15%, signal=47%
548	GO_EPITHELIAL_CELL_MORPHOGENESIS	42	0.49	1.41	0.055	0.223	1000	10733	tags=50%, list=20%, signal=62%
549	GO_NEGATIVE_REGULATION_OF_INTERLEUKIN_8_PRODUCTION	14	0.64	1.41	0.065	0.223	1000	8563	tags=50%, list=16%, signal=59%
550	GO_MULTICELLULAR_ORGANISMAL_HOMEOSTASIS	271	0.38	1.41	0.004	0.223	1000	10604	tags=35%, list=20%, signal=43%
552	GO_SENSORY_PERCEPTION_OF_TASTE	61	0.46	1.41	0.027	0.225	1000	11069	tags=41%, list=20%, signal=51%
569	GO_MODIFICATION_OF_MORPHOLOGY_OR_PHYSIOLOGY_OF_OTHER_ORGANISM	100	0.43	1.41	0.016	0.226	1000	13752	tags=44%, list=25%, signal=59%
570	GO_REPLACEMENT_OSSIFICATION	26	0.53	1.41	0.058	0.226	1000	15791	tags=62%, list=29%, signal=87%
571	GO_REGULATION_OF_MACROPHAGE_ACTIVATION	26	0.54	1.41	0.054	0.226	1000	11230	tags=62%, list=21%, signal=78%
553	GO_ANTERIOR_POSTERIOR_PATTERN_SPECIFICATION	193	0.39	1.41	0.003	0.227	1000	10433	tags=31%, list=19%, signal=38%
554	GO_EXTRACELLULAR_MATRIX_ASSEMBLY	16	0.60	1.41	0.061	0.227	1000	6403	tags=44%, list=12%, signal=50%
555	GO_REGULATION_OF_INTERFERON_GAMMA_PRODUCTION	93	0.43	1.41	0.022	0.227	1000	15498	tags=63%, list=29%, signal=89%
556	GO_HYALURONAN_CATABOLIC_PROCESS	14	0.63	1.41	0.098	0.227	1000	1859	tags=29%, list=3%, signal=30%
557	GO_ENDOCRINE_PROCESS	44	0.48	1.41	0.034	0.227	1000	8844	tags=45%, list=16%, signal=54%
564	GO_FATTY_ACID_DERIVATIVE_BIOSYNTHETIC_PROCESS	44	0.48	1.41	0.050	0.227	1000	15433	tags=61%, list=28%, signal=86%
565	GO_NEGATIVE_REGULATION_OF_LIPASE_ACTIVITY	15	0.61	1.41	0.075	0.227	1000	8552	tags=53%, list=16%, signal=63%
566	GO_ONE_CARBON_COMPOUND_TRANSPORT	13	0.63	1.41	0.083	0.227	1000	12507	tags=77%, list=23%, signal=100%
567	GO_TISSUE_REGENERATION	50	0.48	1.41	0.040	0.227	1000	15486	tags=62%, list=29%, signal=87%
568	GO_METANEPHRIC_EPITHELIUM_DEVELOPMENT	20	0.57	1.41	0.079	0.227	1000	6181	tags=40%, list=11%, signal=45%
572	GO_RESPONSE_TO_NUTRIENT	188	0.39	1.41	0.007	0.227	1000	10141	tags=32%, list=19%, signal=39%
573	GO_NEGATIVE_REGULATION_OF_B_CELL_PROLIFERATION	15	0.61	1.41	0.066	0.227	1000	15404	tags=67%, list=28%, signal=93%
574	GO_REGULATION_OF_PHOSPHOLIPASE_ACTIVITY	64	0.45	1.41	0.028	0.227	1000	10254	tags=41%, list=19%, signal=50%
579	GO_POSITIVE_REGULATION_OF_GUANYLATE_CYCLASE_ACTIVITY	11	0.65	1.40	0.088	0.227	1000	11501	tags=73%, list=21%, signal=92%
558	GO_MESODERM_DEVELOPMENT	117	0.42	1.41	0.016	0.228	1000	11798	tags=35%, list=22%, signal=45%
559	GO_MATURE_B_CELL_DIFFERENTIATION	17	0.59	1.41	0.078	0.228	1000	15486	tags=82%, list=29%, signal=115%
560	GO_REGULATION_OF_STEM_CELL_DIFFERENTIATION	111	0.42	1.41	0.013	0.228	1000	11870	tags=34%, list=22%, signal=44%
561	GO_HEMOGLOBIN_METABOLIC_PROCESS	11	0.67	1.41	0.076	0.228	1000	9246	tags=55%, list=17%, signal=66%
562	GO_RESPONSE_TO_ACID_CHEMICAL	310	0.38	1.41	0.001	0.228	1000	10244	tags=33%, list=19%, signal=40%
563	GO_CELL_SURFACE_RECEPTOR_SIGNALING_PATHWAY_INVOLVED_IN_HEART_DEVELOPMENT	16	0.61	1.41	0.061	0.228	1000	4339	tags=31%, list=8%, signal=34%
575	GO_NEGATIVE_REGULATION_OF_INTERLEUKIN_1_BETA_PRODUCTION	14	0.62	1.41	0.076	0.228	1000	7812	tags=57%, list=14%, signal=67%
576	GO_BRANCHING_MORPHOGENESIS_OF_AN_EPITHELIAL_TUBE	131	0.41	1.41	0.006	0.228	1000	9304	tags=31%, list=17%, signal=38%
577	GO_PROTEIN_SECRETION	112	0.42	1.40	0.017	0.228	1000	14883	tags=47%, list=27%, signal=65%
578	GO_POSITIVE_REGULATION_OF_LYMPHOCYTE_MEDIATED_IMMUNITY	68	0.45	1.40	0.032	0.228	1000	10205	tags=40%, list=19%, signal=49%
580	GO_ENDOCARDIUM_DEVELOPMENT	11	0.66	1.40	0.090	0.228	1000	959	tags=27%, list=2%, signal=28%
581	GO_REGULATION_OF_MYELOID_CELL_DIFFERENTIATION	177	0.40	1.40	0.012	0.228	1000	9212	tags=28%, list=17%, signal=34%
582	GO_NATURAL_KILLER_CELL_ACTIVATION_INVOLVED_IN_IMMUNE_RESPONSE	25	0.55	1.40	0.054	0.228	1000	11762	tags=44%, list=22%, signal=56%
583	GO_EMBRYONIC_ORGAN_DEVELOPMENT	405	0.37	1.40	0.000	0.230	1000	15288	tags=43%, list=28%, signal=60%
584	GO_REGULATION_OF_PEPTIDYL_TYROSINE_PHOSPHORYLATION	209	0.39	1.40	0.005	0.230	1000	9709	tags=31%, list=18%, signal=37%
585	GO_REGULATION_OF_CELL_CYCLE_ARREST	104	0.42	1.40	0.009	0.231	1000	16109	tags=48%, list=30%, signal=68%
587	GO_ATRIOVENTRICULAR_VALVE_DEVELOPMENT	19	0.59	1.40	0.060	0.231	1000	12356	tags=63%, list=23%, signal=82%
586	GO_REGULATION_OF_ASTROCYTE_DIFFERENTIATION	27	0.54	1.40	0.066	0.232	1000	10247	tags=44%, list=19%, signal=55%
588	GO_REGULATION_OF_ANTIGEN_RECEPTOR_MEDIATED_SIGNALING_PATHWAY	38	0.50	1.40	0.052	0.232	1000	8464	tags=42%, list=16%, signal=50%
589	GO_REGULATION_OF_IMMUNOGLOBULIN_SECRETION	17	0.59	1.40	0.071	0.232	1000	11524	tags=59%, list=21%, signal=75%
590	GO_REGULATED_EXOCYTOSIS	219	0.38	1.40	0.004	0.232	1000	13303	tags=43%, list=24%, signal=57%
591	GO_SEX_DIFFERENTIATION	263	0.38	1.40	0.003	0.232	1000	9545	tags=29%, list=18%, signal=35%
592	GO_ENDOCYTOSIS	500	0.36	1.40	0.000	0.232	1000	14252	tags=40%, list=26%, signal=53%
593	GO_POSITIVE_REGULATION_OF_PEPTIDYL_TYROSINE_PHOSPHORYLATION	159	0.40	1.40	0.007	0.233	1000	9709	tags=33%, list=18%, signal=40%
596	GO_POSITIVE_REGULATION_OF_TUMOR_NECROSIS_FACTOR_SUPERFAMILY_CYTOKINE_PRODUCTION	57	0.46	1.40	0.026	0.233	1000	9823	tags=46%, list=18%, signal=56%
594	GO_EPITHELIAL_CELL_PROLIFERATION	89	0.42	1.40	0.017	0.234	1000	8796	tags=33%, list=16%, signal=39%
595	GO_REGULATION_OF_MYOBLAST_FUSION	19	0.57	1.40	0.077	0.234	1000	9008	tags=42%, list=17%, signal=50%
597	GO_REGULATION_OF_TRANSMEMBRANE_RECEPTOR_PROTEIN_SERINE_THREONINE_KINASE_SIGNALING_PATHWAY	204	0.39	1.40	0.005	0.235	1000	8752	tags=26%, list=16%, signal=31%
598	GO_POSITIVE_REGULATION_OF_PROTEIN_KINASE_B_SIGNALING	81	0.43	1.40	0.021	0.235	1000	8182	tags=32%, list=15%, signal=38%
599	GO_REGULATION_OF_TYROSINE_PHOSPHORYLATION_OF_STAT1_PROTEIN	16	0.60	1.40	0.089	0.237	1000	8736	tags=44%, list=16%, signal=52%
600	GO_LYMPH_NODE_DEVELOPMENT	17	0.59	1.39	0.077	0.237	1000	9750	tags=59%, list=18%, signal=72%
601	GO_DEFENSE_RESPONSE_TO_GRAM_NEGATIVE_BACTERIUM	43	0.49	1.39	0.058	0.237	1000	14132	tags=53%, list=26%, signal=72%
602	GO_MESENCHYME_MORPHOGENESIS	38	0.50	1.39	0.047	0.237	1000	10203	tags=39%, list=19%, signal=49%
603	GO_POSITIVE_REGULATION_OF_CYTOKINE_BIOSYNTHETIC_PROCESS	58	0.46	1.39	0.038	0.238	1000	12916	tags=52%, list=24%, signal=68%
605	GO_TERPENOID_METABOLIC_PROCESS	103	0.42	1.39	0.022	0.238	1000	9722	tags=34%, list=18%, signal=41%
606	GO_APPENDAGE_DEVELOPMENT	168	0.39	1.39	0.008	0.238	1000	15171	tags=48%, list=28%, signal=66%
608	GO_POSITIVE_REGULATION_OF_SEQUENCE_SPECIFIC_DNA_BINDING_TRANSCRIPTION_FACTOR_ACTIVITY	226	0.39	1.39	0.005	0.238	1000	16220	tags=47%, list=30%, signal=67%
610	GO_MAINTENANCE_OF_GASTROINTESTINAL_EPITHELIUM	15	0.60	1.39	0.101	0.238	1000	9727	tags=47%, list=18%, signal=57%
611	GO_POSITIVE_REGULATION_OF_PEPTIDE_SECRETION	89	0.43	1.39	0.039	0.238	1000	10604	tags=42%, list=20%, signal=52%
612	GO_POSITIVE_REGULATION_OF_VASOCONSTRICTION	35	0.50	1.39	0.053	0.238	1000	10450	tags=54%, list=19%, signal=67%
613	GO_REGULATION_OF_NOTCH_SIGNALING_PATHWAY	65	0.45	1.39	0.028	0.238	1000	8741	tags=34%, list=16%, signal=40%
614	GO_PROTEIN_TRIMERIZATION	39	0.49	1.39	0.053	0.238	1000	9832	tags=44%, list=18%, signal=53%
615	GO_EMBRYO_IMPLANTATION	39	0.49	1.39	0.045	0.238	1000	14025	tags=49%, list=26%, signal=66%
[truncated: 2,289 more rows]

## Sheet: Depleted (CA)
GO functional group (Biological function)	SIZE	ES	NES	NOM p-val	FDR q-val	FWER p-val	RANK AT MAX	LEADING EDGE
[truncated: 1,317 more rows]

[truncated: 2 more sheets: Depleted (AppAge), Enriched (AppAge)]
