# Supplementary material for: Chronological and biological aging of the human left ventricular myocardium: Analysis of microRNAs contribution
Source: Aging Cell. 2021 Jun 6;20(7):e13383. doi: 10.1111/acel.13383 (PMC8282276; doi:10.1111/acel.13383)
Supplement: Supplementary file 18 — Table S12 [file ACEL-20-e13383-s003.xlsx]

## Sheet: Depleted
Top 20 depleted functions in CA	Mitochondrial respiration and metabolism	Mitochondrial ATP synthesis coupled proton transport	GO:0042776
		Acetyl CoA biosynthetic process	GO:0006085
		Glyoxylate metabolic process	GO:0046487
		Generation of precursor metabolites and energy	GO:0006091
		Cellular respiration	GO:0045333
		Aerobic respiration	GO:0009060
		Oxidative phosphorylation	GO:0006119
		Mitochondrial respiratory chain complex assembly	GO:0033108
		Mitochondrial respiratory chain complex I biogenesis	GO:0097031
		Electron transport chain	GO:0022900
		Tricarboxylic acid metabolic process	GO:0072350
		Energy derivation by oxidation of organic compounds	GO:0015980
		Mitochondrial transmembrane transport	GO:1990542
	Protein metabolism and translation	Branched chain amino acid metabolic process	GO:0009081
		Cellular protein complex disassembly	GO:0043624
		Translational elongation	GO:0006414
		Translational termination	GO:0006415
		tRNA metabolic process	GO:0006399
		Amino acid activation	GO:0043038
		Mitochondrial translation	GO:0032543
Top 20 depleted functions in CDKN2A	Mitochondrial respiration and Metabolism	Cellular respiration	GO:0045333
		Aerobic respiration	GO:0009060
		Oxidative phosphorylation	GO:0006119
		Mitochondrial respiratory chain complex assembly	GO:0033108
		Mitochondrial respiratory chain complex I biogenesis	GO:0097031
		Electron transport chain	GO:0022900
		Tricarboxylic acid metabolic process	GO:0072350
		Energy derivation by oxidation of organic compounds	GO:0015980
		Mitochondrial transmembrane transport	GO:1990542
	Protein metabolism and translation	Translational elongation	GO:0006414
		Translational termination	GO:0006415
		Amino acid activation	GO:0043038
		Mitochondrial translation	GO:0032543
	Heart related processes	Regulation of actin filament based movement	GO:1903115
		Myofibril assembly	GO:0030239
		Heart process	GO:0003015
		Cardiac cell development	GO:0055006
		Cardiac muscle cell action potential	GO:0086001
		Cell communication involved in cardiac conduction	GO:0086065
		Regulation of cardiac muscle cell action potential	GO:0098901
Top 20 depleted functions in Apparent Age	Protein metabolism and translation	Translational elongation	GO:0006414
		Translational termination	GO:0006415
		Mitochondrial translational termination	GO:0070126
		Mitochondrial translation	GO:0032543
	Mitochondrial respiration and metabolism	Tricarboxylic acid cycle	GO:0006099
		Energy derivation by oxidation of organic compounds	GO:0015980
		Aerobic respiration	GO:0009060
		Cellular respiration	GO:0045333
		Mitochondrial respiratory chain complex assembly	GO:0033108
		Mitochondrial gene expression	GO:0140053
	Heart related processes	Cardiac muscle cell contraction	GO:0086003
		Cardiac muscle cell action potential	GO:0086001
		Cardiac muscle contraction	GO:0086003
		Striated muscle contraction	GO:0006941
		Cell communication involved in cardiac conduction	GO:0086065
		Regulation of action potential	GO:0098900
		Cardiac muscle cell action potential involved in contraction	GO:0086002
		Ventricular cardiac muscle cell action potential	GO:0086005
	Cytoskeleton	Myofibril assembly	GO:0030239
		Actin mediated cell contraction	GO:0070252

## Sheet: Enriched
Top 20 enriched functions in CA	Immunity, inflammation and chemotaxis	T cell differentiation	GO:0030217
		Positive regulation of interleukin 8 production	GO:0032757
		Leukocyte cell cell adhesion	GO:0007159
		Regulation of B cell activation	GO:0050871
		Positive regulation of B cell activation	GO:0050871
		Alpha beta T cell activation	GO:0046631
		Regulation of B cell proliferation	GO:0030888
		Humoral immune response	GO:0006959
		Leukocyte differentiation	GO:0002521
		Leukocyte activation	GO:0045321
		Lymphocyte differentiation	GO:0030098
		Inflammatory response	GO:0006954
		Response to type I interferon	GO:0034340
		Regulation of leukocyte migration	GO:0002685
		Regulation of interleukin 8 production	GO:0032677
	Angiogenesis	Endothelial cell migration	GO:0043542
	SMAD protein related processes	Regulation of pathway restricted SMAD protein phosphorylation	GO:0060393
		Positive regulation of pathway restricted SMAD protein phosphorylation	GO:0010862
	Gas/oxygen transport	Oxygen transport	GO:0015671
		Gas transport	GO:0015669
Top 20 enriched functions in CDKN2A	Immunity, inflammation and chemotaxis	Positive regulation of leukocyte migration	GO:0002687
		Positive regulation of leukocyte chemotaxis	GO:0002690
		Lymphocyte migration	GO:0072676
		Regulation of leukocyte chemotaxis	GO:0002688
		Positive regulation of chemotaxis	GO:0050927
		Response to interferon gamma	GO:0034341
		Cell chemotaxis	GO:0060326
		Myeloid leukocyte differentiation	GO:0002573
		Chemokine mediated signaling pathway	GO:0070098
		Regulation of chemotaxis	GO:0050920
		Regulation of granulocyte chemotaxis	GO:0071622
		Negative regulation of cytokine production	GO:0001818
		Defense response to gram negative bacterium	GO:0050829
		Inflammatory response	GO:0006954
		Response to type I interferon	GO:0034340
		Regulation of leukocyte migration	GO:0002685
		Regulation of interleukin 8 production	GO:0032677
	Extracellular matix organization	Collagen fibril organization	GO:0030199
		Extracellular structure organization	GO:0043062
	Angiogenesis	Angiogenesis	GO:0001525
Top 20 enriched functions in Apparent Age	Immunity, inflammation and chemotaxis	Antimicrobial humoral response	GO:0019730
		Antimicrobial humoral immune response mediated by antimicrobial peptide	GO:0061844
		Defense response to gram positive bacterium	GO:0050830
		Killing of cells of other organism	GO:0051873
		Response to chemokine	GO:1990868
		Lymphocyte migration	GO:0072676
		Defense response to gram negative bacterium	GO:0050829
		Leukocyte migration involved in inflammatory response	GO:0002523
		Innate immune response in mucosa	GO:0002227
	Bone and cartilage related processes	Cartilage development involved in endochondral bone morphogenesis	GO:0060351
		Chondrocyte development involved in endochondral bone morphogenesis	GO:0003433
		Growth plate cartilage morphogenesis	GO:0003422
		Endochondral bone morphogenesis	GO:0060350
		Cartilage morphogenesis	GO:0060536
		Bone growth	GO:0098868
		Growth plate cartilage chondrocyte differentiation	GO:0003418
	Lipoprotein remodeling	High density lipoprotein particle remodeling	GO:0034375
	Gas/oxygen transport	Oxygen transport	GO:0015671
		Gas transport	GO:0015669
	Extracellular matrix organization	Collagen fibril organization	GO:0030199
