# Supplementary material for: Chronological and biological aging of the human left ventricular myocardium: Analysis of microRNAs contribution
Source: Aging Cell. 2021 Jun 6;20(7):e13383. doi: 10.1111/acel.13383 (PMC8282276; doi:10.1111/acel.13383)
Supplement: Supplementary file 19 — Table S13 [file ACEL-20-e13383-s004.xlsx]

## Sheet: Downregulated BIO-AGEmiRNA
HSA-MIR-490			MIR17HG			MIR22HG			MIR3936			MIR600HG			MIR635
GO group	MIRROR TARGET		GO group	MIRROR TARGET		GO group	MIRROR TARGET		GO group	MIRROR TARGET		GO group	MIRROR TARGET		GO group	MIRROR TARGET
ACTIN CYTOSKELETON ORGANIZATION	CSF3					ACTIN CYTOSKELETON ORGANIZATION	ACTG1		ACTIN CYTOSKELETON ORGANIZATION	ID1		ACTIN CYTOSKELETON ORGANIZATION	ABL1		ACTIN CYTOSKELETON ORGANIZATION	AMOT
ACTIN MEDIATED CELL CONTRACTION	STC1					ACTIN CYTOSKELETON ORGANIZATION	ACTN4		ACTIN CYTOSKELETON ORGANIZATION	NEDD9		ACTIN CYTOSKELETON ORGANIZATION	ACTN4		ACTIN CYTOSKELETON ORGANIZATION	ANTXR1
CALCIUM ION IMPORT	STC1					ACTIN CYTOSKELETON ORGANIZATION	ADD2		ACTIN CYTOSKELETON ORGANIZATION	SHROOM1		ACTIN CYTOSKELETON ORGANIZATION	ANXA1		ACTIN CYTOSKELETON ORGANIZATION	DIAPH3
CALCIUM ION TRANSPORT	STC1					ACTIN CYTOSKELETON ORGANIZATION	ARFIP2		ACTIN CYTOSKELETON ORGANIZATION	TNF		ACTIN CYTOSKELETON ORGANIZATION	ARHGAP18		ACTIN CYTOSKELETON ORGANIZATION	EPHA3
CARDIAC MUSCLE CELL CONTRACTION	STC1					ACTIN CYTOSKELETON ORGANIZATION	ARHGAP25		ACTIN CYTOSKELETON ORGANIZATION	TNNT3		ACTIN CYTOSKELETON ORGANIZATION	ARPC5		ACTIN CYTOSKELETON ORGANIZATION	FRMD6
CELL JUNCTION ORGANIZATION	GREM1					ACTIN CYTOSKELETON ORGANIZATION	ARHGAP6		ACTIN CYTOSKELETON ORGANIZATION	VILL		ACTIN CYTOSKELETON ORGANIZATION	CDK10		ACTIN CYTOSKELETON ORGANIZATION	PLEKHH2
HEART PROCESS	STC1					ACTIN CYTOSKELETON ORGANIZATION	ARHGEF10		ACTIN MEDIATED CELL CONTRACTION	KCNA5		ACTIN CYTOSKELETON ORGANIZATION	COBLL1		ACTIN CYTOSKELETON ORGANIZATION	TENM1
NEGATIVE REGULATION OF CALCIUM ION TRANSPORT	STC1					ACTIN CYTOSKELETON ORGANIZATION	ARHGEF18		ACTIN MEDIATED CELL CONTRACTION	TNNT3		ACTIN CYTOSKELETON ORGANIZATION	CXCL12		ACTIN MEDIATED CELL CONTRACTION	FRMD6
POSITIVE REGULATION OF ACTIN CYTOSKELETON REORGANIZATION	CSF3					ACTIN CYTOSKELETON ORGANIZATION	ARHGEF19		CALCIUM ION TRANSMEMBRANE TRANSPORT	ATP2A3		ACTIN CYTOSKELETON ORGANIZATION	DBN1		CALCIUM ION TRANSMEMBRANE TRANSPORT	FKBP1B
POSITIVE REGULATION OF CALCIUM ION IMPORT	STC1					ACTIN CYTOSKELETON ORGANIZATION	ARHGEF2		CALCIUM ION TRANSMEMBRANE TRANSPORT	CACNA1F		ACTIN CYTOSKELETON ORGANIZATION	DPYSL3		CALCIUM ION TRANSMEMBRANE TRANSPORT	KIAA1199
POSITIVE REGULATION OF CALCIUM ION TRANSPORT	STC1					ACTIN CYTOSKELETON ORGANIZATION	ARHGEF5		CALCIUM ION TRANSMEMBRANE TRANSPORT	GJC2		ACTIN CYTOSKELETON ORGANIZATION	EPB41L2		CALCIUM ION TRANSMEMBRANE TRANSPORT	TRPA1
REGULATION OF ACTIN CYTOSKELETON REORGANIZATION	CSF3					ACTIN CYTOSKELETON ORGANIZATION	ARPC5		CALCIUM ION TRANSMEMBRANE TRANSPORT	MCOLN3		ACTIN CYTOSKELETON ORGANIZATION	EPB41L3		CALCIUM ION TRANSPORT	FKBP1B
REGULATION OF CALCIUM ION IMPORT	STC1					ACTIN CYTOSKELETON ORGANIZATION	ARRB1		CALCIUM ION TRANSMEMBRANE TRANSPORT	REM1		ACTIN CYTOSKELETON ORGANIZATION	EPHA1		CALCIUM ION TRANSPORT	KIAA1199
REGULATION OF CALCIUM ION TRANSPORT	STC1					ACTIN CYTOSKELETON ORGANIZATION	BAIAP2L2		CALCIUM ION TRANSPORT	ATP2A3		ACTIN CYTOSKELETON ORGANIZATION	F11R		CALCIUM ION TRANSPORT	PTGS2
REGULATION OF CARDIAC MUSCLE CELL CONTRACTION	STC1					ACTIN CYTOSKELETON ORGANIZATION	BST1		CALCIUM ION TRANSPORT	CACNA1F		ACTIN CYTOSKELETON ORGANIZATION	F2RL1		CALCIUM ION TRANSPORT	TRPA1
REGULATION OF CARDIAC MUSCLE CONTRACTION	STC1					ACTIN CYTOSKELETON ORGANIZATION	CAP1		CALCIUM ION TRANSPORT	CDH23		ACTIN CYTOSKELETON ORGANIZATION	FCHSD1		CARDIAC CONDUCTION	FKBP1B
REGULATION OF CYTOSOLIC CALCIUM ION CONCENTRATION	PTGIR					ACTIN CYTOSKELETON ORGANIZATION	CAPZA1		CALCIUM ION TRANSPORT	GJC2		ACTIN CYTOSKELETON ORGANIZATION	FGD5		CELL COMMUNICATION BY ELECTRICAL COUPLING	FKBP1B
REGULATION OF HEART CONTRACTION	STC1					ACTIN CYTOSKELETON ORGANIZATION	CIT		CALCIUM ION TRANSPORT	MCOLN3		ACTIN CYTOSKELETON ORGANIZATION	FMNL1		CELL COMMUNICATION INVOLVED IN CARDIAC CONDUCTION	FKBP1B
						ACTIN CYTOSKELETON ORGANIZATION	CORO1B		CALCIUM ION TRANSPORT	REM1		ACTIN CYTOSKELETON ORGANIZATION	FMNL3		CELL JUNCTION ORGANIZATION	CDH11
						ACTIN CYTOSKELETON ORGANIZATION	CORO1C		CARDIAC CONDUCTION	ATP2A3		ACTIN CYTOSKELETON ORGANIZATION	GPR65		CELL JUNCTION ORGANIZATION	EPHA3
						ACTIN CYTOSKELETON ORGANIZATION	CORO2B		CARDIAC CONDUCTION	CACNA1F		ACTIN CYTOSKELETON ORGANIZATION	KIT		CELL JUNCTION ORGANIZATION	MMP14
						ACTIN CYTOSKELETON ORGANIZATION	CORO7		CARDIAC CONDUCTION	KCNA5		ACTIN CYTOSKELETON ORGANIZATION	LIMA1		CELL-CELL JUNCTION ASSEMBLY	CDH11
						ACTIN CYTOSKELETON ORGANIZATION	ELMO1		CARDIAC MUSCLE CELL ACTION POTENTIAL	KCNA5		ACTIN CYTOSKELETON ORGANIZATION	MICALL2		CYTOSOLIC CALCIUM ION TRANSPORT	FKBP1B
						ACTIN CYTOSKELETON ORGANIZATION	EMP2		CARDIAC MUSCLE CELL CONTRACTION	KCNA5		ACTIN CYTOSKELETON ORGANIZATION	MYO1B		CYTOSOLIC CALCIUM ION TRANSPORT	KIAA1199
						ACTIN CYTOSKELETON ORGANIZATION	EPB41L2		CELL CELL SIGNALING INVOLVED IN CARDIAC CONDUCTION	KCNA5		ACTIN CYTOSKELETON ORGANIZATION	NUAK2		CYTOSOLIC CALCIUM ION TRANSPORT	TRPA1
						ACTIN CYTOSKELETON ORGANIZATION	EPS8		CELL COMMUNICATION BY ELECTRICAL COUPLING	GJC2		ACTIN CYTOSKELETON ORGANIZATION	PDGFRB		HEART PROCESS	FKBP1B
						ACTIN CYTOSKELETON ORGANIZATION	EVL		CELL COMMUNICATION INVOLVED IN CARDIAC CONDUCTION	KCNA5		ACTIN CYTOSKELETON ORGANIZATION	PDLIM4		HEART PROCESS	PDE5A
						ACTIN CYTOSKELETON ORGANIZATION	FCHSD1		CELL JUNCTION ORGANIZATION	PRTN3		ACTIN CYTOSKELETON ORGANIZATION	PLEKHG2		MUSCLE CELL DEVELOPMENT	SHOX2
						ACTIN CYTOSKELETON ORGANIZATION	FGD5		CELL JUNCTION ORGANIZATION	TNF		ACTIN CYTOSKELETON ORGANIZATION	PPM1F		NEGATIVE REGULATION OF CALCIUM ION TRANSMEMBRANE TRANSPORT	FKBP1B
						ACTIN CYTOSKELETON ORGANIZATION	FHOD1		CELL-CELL JUNCTION ASSEMBLY	TNF		ACTIN CYTOSKELETON ORGANIZATION	PTK7		NEGATIVE REGULATION OF CALCIUM ION TRANSPORT	FKBP1B
						ACTIN CYTOSKELETON ORGANIZATION	FLNA		CYTOSOLIC CALCIUM ION TRANSPORT	MCOLN3		ACTIN CYTOSKELETON ORGANIZATION	PXN		NEGATIVE REGULATION OF CALCIUM ION TRANSPORT	PTGS2
						ACTIN CYTOSKELETON ORGANIZATION	FLNB		HEART PROCESS	APLN		ACTIN CYTOSKELETON ORGANIZATION	RHOC		NEGATIVE REGULATION OF CALCIUM ION TRANSPORT INTO CYTOSOL	FKBP1B
						ACTIN CYTOSKELETON ORGANIZATION	FSCN1		HEART PROCESS	ATP2A3		ACTIN CYTOSKELETON ORGANIZATION	RHOU		NEGATIVE REGULATION OF CYTOSKELETON ORGANIZATION	PLEKHH2
						ACTIN CYTOSKELETON ORGANIZATION	FZD10		HEART PROCESS	CACNA1F		ACTIN CYTOSKELETON ORGANIZATION	S100A10		NEGATIVE REGULATION OF HEART CONTRACTION	FKBP1B
						ACTIN CYTOSKELETON ORGANIZATION	IGSF22		HEART PROCESS	KCNA5		ACTIN CYTOSKELETON ORGANIZATION	S1PR1		NEGATIVE REGULATION OF HEART CONTRACTION	PDE5A
						ACTIN CYTOSKELETON ORGANIZATION	IKBKB		HEART PROCESS	OXT		ACTIN CYTOSKELETON ORGANIZATION	SHROOM4		POSITIVE REGULATION OF CALCIUM ION TRANSMEMBRANE TRANSPORT	KIAA1199
						ACTIN CYTOSKELETON ORGANIZATION	IQGAP2		MEMBRANE DEPOLARIZATION DURING ACTION POTENTIAL	CACNA1F		ACTIN CYTOSKELETON ORGANIZATION	SLIT2		POSITIVE REGULATION OF CALCIUM ION TRANSPORT	KIAA1199
						ACTIN CYTOSKELETON ORGANIZATION	IQSEC3		MUSCLE CELL DEVELOPMENT	KEL		ACTIN CYTOSKELETON ORGANIZATION	SPECC1		POSITIVE REGULATION OF CALCIUM ION TRANSPORT INTO CYTOSOL	KIAA1199
						ACTIN CYTOSKELETON ORGANIZATION	JAM3		NEGATIVE REGULATION OF CALCIUM ION TRANSMEMBRANE TRANSPORT	REM1		ACTIN CYTOSKELETON ORGANIZATION	TGFBR1		POSITIVE REGULATION OF RELEASE OF SEQUESTERED CALCIUM ION INTO CYTOSOL	KIAA1199
						ACTIN CYTOSKELETON ORGANIZATION	KCTD13		NEGATIVE REGULATION OF CALCIUM ION TRANSPORT	REM1		ACTIN CYTOSKELETON ORGANIZATION	TMOD3		POTASSIUM ION TRANSPORT	KCNN3
						ACTIN CYTOSKELETON ORGANIZATION	KLHL17		NEGATIVE REGULATION OF CYTOSKELETON ORGANIZATION	VILL		ACTIN CYTOSKELETON ORGANIZATION	TNXB		POTASSIUM ION TRANSPORT	KCNT2
						ACTIN CYTOSKELETON ORGANIZATION	LATS1		NEGATIVE REGULATION OF CYTOSOLIC CALCIUM ION CONCENTRATION	KCNA5		ACTIN CYTOSKELETON ORGANIZATION	TPM4		REGULATION OF CALCIUM ION TRANSMEMBRANE TRANSPORT	FKBP1B
						ACTIN CYTOSKELETON ORGANIZATION	LLGL1		NEGATIVE REGULATION OF POTASSIUM ION TRANSMEMBRANE TRANSPORT	KEL		ACTIN MEDIATED CELL CONTRACTION	STC1		REGULATION OF CALCIUM ION TRANSMEMBRANE TRANSPORT	KIAA1199
						ACTIN CYTOSKELETON ORGANIZATION	MYH3		NEGATIVE REGULATION OF POTASSIUM ION TRANSPORT	KCNA5		ACTIN MEDIATED CELL CONTRACTION	TPM4		REGULATION OF CALCIUM ION TRANSMEMBRANE TRANSPORTER ACTIVITY	FKBP1B
						ACTIN CYTOSKELETON ORGANIZATION	MYO1B		NEGATIVE REGULATION OF POTASSIUM ION TRANSPORT	KEL		CALCIUM ION IMPORT	CXCL12		REGULATION OF CALCIUM ION TRANSPORT	FKBP1B
						ACTIN CYTOSKELETON ORGANIZATION	NCK2		POSITIVE REGULATION OF CALCIUM ION TRANSMEMBRANE TRANSPORT	GJC2		CALCIUM ION IMPORT	FYN		REGULATION OF CALCIUM ION TRANSPORT	KIAA1199
						ACTIN CYTOSKELETON ORGANIZATION	NPHP4		POSITIVE REGULATION OF CALCIUM ION TRANSPORT	GJC2		CALCIUM ION IMPORT	PDGFRB		REGULATION OF CALCIUM ION TRANSPORT	PTGS2
						ACTIN CYTOSKELETON ORGANIZATION	NRP1		POSITIVE REGULATION OF HEART CONTRACTION	APLN		CALCIUM ION IMPORT	RAMP3		REGULATION OF CALCIUM ION TRANSPORT INTO CYTOSOL	FKBP1B
						ACTIN CYTOSKELETON ORGANIZATION	NTF3		POTASSIUM ION TRANSPORT	KCNA5		CALCIUM ION IMPORT	STC1		REGULATION OF CALCIUM ION TRANSPORT INTO CYTOSOL	KIAA1199
						ACTIN CYTOSKELETON ORGANIZATION	PLEKHH2		POTASSIUM ION TRANSPORT	KEL		CALCIUM ION IMPORT INTO CYTOSOL	FYN		REGULATION OF CARDIAC CONDUCTION	FKBP1B
						ACTIN CYTOSKELETON ORGANIZATION	PLS3		REGULATION OF CALCIUM ION TRANSMEMBRANE TRANSPORT	GJC2		CALCIUM ION IMPORT INTO CYTOSOL	RAMP3		REGULATION OF CARDIAC MUSCLE CONTRACTION	FKBP1B
						ACTIN CYTOSKELETON ORGANIZATION	PPM1F		REGULATION OF CALCIUM ION TRANSMEMBRANE TRANSPORT	REM1		CALCIUM ION TRANSMEMBRANE TRANSPORT	ABL1		REGULATION OF CARDIAC MUSCLE CONTRACTION	PDE5A
						ACTIN CYTOSKELETON ORGANIZATION	PPP1R9B		REGULATION OF CALCIUM ION TRANSMEMBRANE TRANSPORTER ACTIVITY	REM1		CALCIUM ION TRANSMEMBRANE TRANSPORT	ASIC1		REGULATION OF CARDIAC MUSCLE CONTRACTION BY CALCIUM ION SIGNALING	FKBP1B
						ACTIN CYTOSKELETON ORGANIZATION	PTGER4		REGULATION OF CALCIUM ION TRANSPORT	GJC2		CALCIUM ION TRANSMEMBRANE TRANSPORT	CLIC2		REGULATION OF CARDIAC MUSCLE CONTRACTION BY REGULATION OF THE RELEASE OF SEQUESTERED CALCIUM ION	FKBP1B
						ACTIN CYTOSKELETON ORGANIZATION	PYCARD		REGULATION OF CALCIUM ION TRANSPORT	REM1		CALCIUM ION TRANSMEMBRANE TRANSPORT	ERO1L		REGULATION OF CYTOSOLIC CALCIUM ION CONCENTRATION	FKBP1B
						ACTIN CYTOSKELETON ORGANIZATION	RHOB		REGULATION OF CARDIAC CONDUCTION	ATP2A3		CALCIUM ION TRANSMEMBRANE TRANSPORT	F2R		REGULATION OF CYTOSOLIC CALCIUM ION CONCENTRATION	FZD9
						ACTIN CYTOSKELETON ORGANIZATION	RHOU		REGULATION OF CARDIAC MUSCLE CELL MEMBRANE REPOLARIZATION	KCNA5		CALCIUM ION TRANSMEMBRANE TRANSPORT	FYN		REGULATION OF CYTOSOLIC CALCIUM ION CONCENTRATION	KIAA1199
						ACTIN CYTOSKELETON ORGANIZATION	RTKN		REGULATION OF CYTOSOLIC CALCIUM ION CONCENTRATION	CDH23		CALCIUM ION TRANSMEMBRANE TRANSPORT	NCS1		REGULATION OF CYTOSOLIC CALCIUM ION CONCENTRATION	LPAR4
						ACTIN CYTOSKELETON ORGANIZATION	RUFY3		REGULATION OF CYTOSOLIC CALCIUM ION CONCENTRATION	KCNA5		CALCIUM ION TRANSMEMBRANE TRANSPORT	NRXN2		REGULATION OF CYTOSOLIC CALCIUM ION CONCENTRATION	TRPA1
						ACTIN CYTOSKELETON ORGANIZATION	SHROOM2		REGULATION OF CYTOSOLIC CALCIUM ION CONCENTRATION	MCOLN3		CALCIUM ION TRANSMEMBRANE TRANSPORT	ORAI2		REGULATION OF HEART CONTRACTION	FKBP1B
						ACTIN CYTOSKELETON ORGANIZATION	SIPA1L1		REGULATION OF CYTOSOLIC CALCIUM ION CONCENTRATION	OXT		CALCIUM ION TRANSMEMBRANE TRANSPORT	PLCG1		REGULATION OF HEART CONTRACTION	PDE5A
						ACTIN CYTOSKELETON ORGANIZATION	SLIT2		REGULATION OF HEART CONTRACTION	APLN		CALCIUM ION TRANSMEMBRANE TRANSPORT	RAMP3		REGULATION OF HEART RATE	FKBP1B
						ACTIN CYTOSKELETON ORGANIZATION	SPECC1		REGULATION OF HEART CONTRACTION	ATP2A3		CALCIUM ION TRANSMEMBRANE TRANSPORT	STIM2		REGULATION OF RELEASE OF SEQUESTERED CALCIUM ION INTO CYTOSOL	FKBP1B
						ACTIN CYTOSKELETON ORGANIZATION	SWAP70		REGULATION OF HEART CONTRACTION	CACNA1F		CALCIUM ION TRANSPORT	ABL1		REGULATION OF RELEASE OF SEQUESTERED CALCIUM ION INTO CYTOSOL	KIAA1199
						ACTIN CYTOSKELETON ORGANIZATION	TAOK2		REGULATION OF HEART CONTRACTION	KCNA5		CALCIUM ION TRANSPORT	ADORA2A		REGULATION OF RELEASE OF SEQUESTERED CALCIUM ION INTO CYTOSOL BY SARCOPLASMIC RETICULUM	FKBP1B
						ACTIN CYTOSKELETON ORGANIZATION	TEK		REGULATION OF HEART CONTRACTION	OXT		CALCIUM ION TRANSPORT	ASIC1		REGULATION OF RYANODINE SENSITIVE CALCIUM RELEASE CHANNEL ACTIVITY	FKBP1B
						ACTIN CYTOSKELETON ORGANIZATION	TENM1		REGULATION OF HEART RATE	KCNA5		CALCIUM ION TRANSPORT	CALCRL		RELAXATION OF CARDIAC MUSCLE	PDE5A
						ACTIN CYTOSKELETON ORGANIZATION	TESK2		REGULATION OF HEART RATE	OXT		CALCIUM ION TRANSPORT	CLIC2		SARCOPLASMIC RETICULUM CALCIUM ION TRANSPORT	FKBP1B
						ACTIN CYTOSKELETON ORGANIZATION	TGFB3		REGULATION OF HEART RATE BY CARDIAC CONDUCTION	KCNA5		CALCIUM ION TRANSPORT	CXCL12		SODIUM ION TRANSMEMBRANE TRANSPORT	SLC1A7
						ACTIN CYTOSKELETON ORGANIZATION	TMOD3		REGULATION OF POTASSIUM ION TRANSMEMBRANE TRANSPORT	KEL		CALCIUM ION TRANSPORT	ERO1L		SODIUM ION TRANSMEMBRANE TRANSPORT	SLC6A1
						ACTIN CYTOSKELETON ORGANIZATION	TMOD4		REGULATION OF POTASSIUM ION TRANSPORT	KCNA5		CALCIUM ION TRANSPORT	F2R		SODIUM ION TRANSMEMBRANE TRANSPORT	SLC6A7
						ACTIN CYTOSKELETON ORGANIZATION	TMSB15B		REGULATION OF POTASSIUM ION TRANSPORT	KEL		CALCIUM ION TRANSPORT	FYN		SODIUM ION TRANSPORT	SLC1A7
						ACTIN CYTOSKELETON ORGANIZATION	TNXB		REGULATION OF THE FORCE OF HEART CONTRACTION	APLN		CALCIUM ION TRANSPORT	KCNN4		SODIUM ION TRANSPORT	SLC6A1
						ACTIN CYTOSKELETON ORGANIZATION	TRIM27		SODIUM ION TRANSMEMBRANE TRANSPORT	SLC4A11		CALCIUM ION TRANSPORT	NCS1		SODIUM ION TRANSPORT	SLC6A7
						ACTIN CYTOSKELETON ORGANIZATION	TRIOBP		SODIUM ION TRANSMEMBRANE TRANSPORT	SLC5A4		CALCIUM ION TRANSPORT	NOS3
						ACTIN CYTOSKELETON ORGANIZATION	TRPM2		SODIUM ION TRANSPORT	SLC4A11		CALCIUM ION TRANSPORT	NRXN2
						ACTIN CYTOSKELETON ORGANIZATION	TTC17		SODIUM ION TRANSPORT	SLC5A4		CALCIUM ION TRANSPORT	ORAI2
						ACTIN CYTOSKELETON ORGANIZATION	TWF1					CALCIUM ION TRANSPORT	PDGFRB
						ACTIN CYTOSKELETON ORGANIZATION	WASF2					CALCIUM ION TRANSPORT	PLCG1
						ACTIN MEDIATED CELL CONTRACTION	EMP2					CALCIUM ION TRANSPORT	RAMP3
						ACTIN MEDIATED CELL CONTRACTION	FLNA					CALCIUM ION TRANSPORT	STC1
						ACTIN MEDIATED CELL CONTRACTION	KCNA5					CALCIUM ION TRANSPORT	STIM2
						ACTIN MEDIATED CELL CONTRACTION	MYH3					CARDIAC CELL DEVELOPMENT	IGF1
						ACTIN MEDIATED CELL CONTRACTION	MYL6					CARDIAC CELL DEVELOPMENT	JAG1
						CALCIUM ION IMPORT	FYN					CARDIAC CELL DEVELOPMENT	NOTCH1
						CALCIUM ION IMPORT	PKD2					CARDIAC CELL DEVELOPMENT	PDGFRB
						CALCIUM ION IMPORT	TRIM27					CARDIAC CONDUCTION	FXYD6
						CALCIUM ION IMPORT	TRPM2					CARDIAC MUSCLE CELL CONTRACTION	STC1
						CALCIUM ION IMPORT INTO CYTOSOL	FYN					CARDIAC MYOFIBRIL ASSEMBLY	PDGFRB
						CALCIUM ION IMPORT INTO CYTOSOL	TRPM2					CELL COMMUNICATION BY ELECTRICAL COUPLING	DBN1
						CALCIUM ION TRANSMEMBRANE TRANSPORT	ATP13A2					CELL JUNCTION ORGANIZATION	ABL1
						CALCIUM ION TRANSMEMBRANE TRANSPORT	BAX					CELL JUNCTION ORGANIZATION	ACTN4
						CALCIUM ION TRANSMEMBRANE TRANSPORT	CABP4					CELL JUNCTION ORGANIZATION	ACVRL1
						CALCIUM ION TRANSMEMBRANE TRANSPORT	CACNB1					CELL JUNCTION ORGANIZATION	ARHGEF7
						CALCIUM ION TRANSMEMBRANE TRANSPORT	CACNB3					CELL JUNCTION ORGANIZATION	CD9
						CALCIUM ION TRANSMEMBRANE TRANSPORT	CATSPER2					CELL JUNCTION ORGANIZATION	CDH24
						CALCIUM ION TRANSMEMBRANE TRANSPORT	EFCAB4B					CELL JUNCTION ORGANIZATION	CDH5
						CALCIUM ION TRANSMEMBRANE TRANSPORT	F2R					CELL JUNCTION ORGANIZATION	CLDN5
						CALCIUM ION TRANSMEMBRANE TRANSPORT	FGF2					CELL JUNCTION ORGANIZATION	EPB41L3
						CALCIUM ION TRANSMEMBRANE TRANSPORT	FKBP1A					CELL JUNCTION ORGANIZATION	F11R
						CALCIUM ION TRANSMEMBRANE TRANSPORT	FYN					CELL JUNCTION ORGANIZATION	F2R
						CALCIUM ION TRANSMEMBRANE TRANSPORT	GNB2					CELL JUNCTION ORGANIZATION	F2RL1
						CALCIUM ION TRANSMEMBRANE TRANSPORT	KIAA1199					CELL JUNCTION ORGANIZATION	HDAC7
						CALCIUM ION TRANSMEMBRANE TRANSPORT	LYN					CELL JUNCTION ORGANIZATION	MICALL2
						CALCIUM ION TRANSMEMBRANE TRANSPORT	NCS1					CELL JUNCTION ORGANIZATION	MLLT4
						CALCIUM ION TRANSMEMBRANE TRANSPORT	PKD2					CELL JUNCTION ORGANIZATION	PPM1F
						CALCIUM ION TRANSMEMBRANE TRANSPORT	PLCG1					CELL JUNCTION ORGANIZATION	RHOC
						CALCIUM ION TRANSMEMBRANE TRANSPORT	PLCG2					CELL JUNCTION ORGANIZATION	S100A10
						CALCIUM ION TRANSMEMBRANE TRANSPORT	RYR3					CELL JUNCTION ORGANIZATION	TGFBR1
						CALCIUM ION TRANSMEMBRANE TRANSPORT	STAC3					CELL-CELL JUNCTION ASSEMBLY	ACTN4
						CALCIUM ION TRANSMEMBRANE TRANSPORT	STIM2					CELL-CELL JUNCTION ASSEMBLY	CD9
						CALCIUM ION TRANSMEMBRANE TRANSPORT	TPCN2					CELL-CELL JUNCTION ASSEMBLY	CDH24
						CALCIUM ION TRANSMEMBRANE TRANSPORT	TRPM2					CELL-CELL JUNCTION ASSEMBLY	CDH5
						CALCIUM ION TRANSPORT	ADORA2A					CELL-CELL JUNCTION ASSEMBLY	CLDN5
						CALCIUM ION TRANSPORT	ARRB2					CELL-CELL JUNCTION ASSEMBLY	EPB41L3
						CALCIUM ION TRANSPORT	ATP13A2					CELL-CELL JUNCTION ASSEMBLY	F11R
						CALCIUM ION TRANSPORT	BAX					CELL-CELL JUNCTION ASSEMBLY	HDAC7
						CALCIUM ION TRANSPORT	CABP4					CELL-CELL JUNCTION ASSEMBLY	MICALL2
						CALCIUM ION TRANSPORT	CACHD1					CELL-CELL JUNCTION ASSEMBLY	RHOC
						CALCIUM ION TRANSPORT	CACNB1					CYTOSOLIC CALCIUM ION TRANSPORT	ABL1
						CALCIUM ION TRANSPORT	CACNB3					CYTOSOLIC CALCIUM ION TRANSPORT	CLIC2
						CALCIUM ION TRANSPORT	CATSPER2					CYTOSOLIC CALCIUM ION TRANSPORT	ERO1L
						CALCIUM ION TRANSPORT	CD4					CYTOSOLIC CALCIUM ION TRANSPORT	F2R
						CALCIUM ION TRANSPORT	EFCAB4A					CYTOSOLIC CALCIUM ION TRANSPORT	FYN
						CALCIUM ION TRANSPORT	EFCAB4B					CYTOSOLIC CALCIUM ION TRANSPORT	PLCG1
						CALCIUM ION TRANSPORT	F2R					CYTOSOLIC CALCIUM ION TRANSPORT	RAMP3
						CALCIUM ION TRANSPORT	FGF2					HEART PROCESS	ADM
						CALCIUM ION TRANSPORT	FKBP1A					HEART PROCESS	CLIC2
						CALCIUM ION TRANSPORT	FYN					HEART PROCESS	EPAS1
						CALCIUM ION TRANSPORT	GNB2					HEART PROCESS	FXYD6
						CALCIUM ION TRANSPORT	IL16					HEART PROCESS	NOS3
						CALCIUM ION TRANSPORT	KIAA1199					HEART PROCESS	RAMP3
						CALCIUM ION TRANSPORT	LYN					HEART PROCESS	STC1
						CALCIUM ION TRANSPORT	NCS1					HEART PROCESS	ZC3H12A
						CALCIUM ION TRANSPORT	PKD2					MUSCLE CELL DEVELOPMENT	ADM
						CALCIUM ION TRANSPORT	PLCG1					MUSCLE CELL DEVELOPMENT	IGF1
						CALCIUM ION TRANSPORT	PLCG2					MUSCLE CELL DEVELOPMENT	NOTCH1
						CALCIUM ION TRANSPORT	PML					MUSCLE CELL DEVELOPMENT	PDGFRB
						CALCIUM ION TRANSPORT	RYR3					MUSCLE CELL DEVELOPMENT	TMOD3
						CALCIUM ION TRANSPORT	STAC3					NEGATIVE REGULATION OF CALCIUM ION DEPENDENT EXOCYTOSIS	NOTCH1
						CALCIUM ION TRANSPORT	STIM2					NEGATIVE REGULATION OF CALCIUM ION TRANSMEMBRANE TRANSPORT	CLIC2
						CALCIUM ION TRANSPORT	TPCN2					NEGATIVE REGULATION OF CALCIUM ION TRANSPORT	CLIC2
						CALCIUM ION TRANSPORT	TRIM27					NEGATIVE REGULATION OF CALCIUM ION TRANSPORT	NOS3
						CALCIUM ION TRANSPORT	TRPM2					NEGATIVE REGULATION OF CALCIUM ION TRANSPORT	STC1
						CARDIAC CELL DEVELOPMENT	CTDP1					NEGATIVE REGULATION OF CALCIUM ION TRANSPORT INTO CYTOSOL	CLIC2
						CARDIAC CELL DEVELOPMENT	DDX39B					NEGATIVE REGULATION OF CYTOSKELETON ORGANIZATION	LIMA1
						CARDIAC CELL DEVELOPMENT	JAG1					NEGATIVE REGULATION OF CYTOSKELETON ORGANIZATION	S1PR1
						CARDIAC CELL DEVELOPMENT	MAML1					NEGATIVE REGULATION OF CYTOSKELETON ORGANIZATION	SLIT2
						CARDIAC CELL DEVELOPMENT	NOTCH1					NEGATIVE REGULATION OF CYTOSKELETON ORGANIZATION	TMOD3
						CARDIAC CONDUCTION	CACNB1					NEGATIVE REGULATION OF HEART CONTRACTION	ZC3H12A
						CARDIAC CONDUCTION	CACNB3					NEGATIVE REGULATION OF POTASSIUM ION TRANSPORT	NOS3
						CARDIAC CONDUCTION	FLNA					NEGATIVE REGULATION OF SODIUM ION TRANSPORT	NEDD4
						CARDIAC CONDUCTION	KCNA5					POSITIVE REGULATION OF ACTIN CYTOSKELETON REORGANIZATION	ABL1
						CARDIAC CONDUCTION	RYR3					POSITIVE REGULATION OF CALCIUM ION IMPORT	CXCL12
						CARDIAC MUSCLE CELL ACTION POTENTIAL	FLNA					POSITIVE REGULATION OF CALCIUM ION IMPORT	PDGFB
						CARDIAC MUSCLE CELL ACTION POTENTIAL	KCNA5					POSITIVE REGULATION OF CALCIUM ION IMPORT	PDGFRB
						CARDIAC MUSCLE CELL CONTRACTION	FLNA					POSITIVE REGULATION OF CALCIUM ION IMPORT	RAMP3
						CARDIAC MUSCLE CELL CONTRACTION	KCNA5					POSITIVE REGULATION OF CALCIUM ION IMPORT	STC1
						CELL CELL SIGNALING INVOLVED IN CARDIAC CONDUCTION	FLNA					POSITIVE REGULATION OF CALCIUM ION TRANSMEMBRANE TRANSPORT	ABL1
						CELL CELL SIGNALING INVOLVED IN CARDIAC CONDUCTION	KCNA5					POSITIVE REGULATION OF CALCIUM ION TRANSMEMBRANE TRANSPORT	F2R
						CELL COMMUNICATION INVOLVED IN CARDIAC CONDUCTION	FLNA					POSITIVE REGULATION OF CALCIUM ION TRANSMEMBRANE TRANSPORT	PLCG1
						CELL COMMUNICATION INVOLVED IN CARDIAC CONDUCTION	KCNA5					POSITIVE REGULATION OF CALCIUM ION TRANSMEMBRANE TRANSPORT	RAMP3
						CELL JUNCTION ORGANIZATION	ACTG1					POSITIVE REGULATION OF CALCIUM ION TRANSMEMBRANE TRANSPORT	STIM2
						CELL JUNCTION ORGANIZATION	ACTN4					POSITIVE REGULATION OF CALCIUM ION TRANSMEMBRANE TRANSPORTER ACTIVITY	STIM2
						CELL JUNCTION ORGANIZATION	ACVRL1					POSITIVE REGULATION OF CALCIUM ION TRANSPORT	ABL1
						CELL JUNCTION ORGANIZATION	ARHGAP6					POSITIVE REGULATION OF CALCIUM ION TRANSPORT	CXCL12
						CELL JUNCTION ORGANIZATION	ARHGEF7					POSITIVE REGULATION OF CALCIUM ION TRANSPORT	F2R
						CELL JUNCTION ORGANIZATION	CADM3					POSITIVE REGULATION OF CALCIUM ION TRANSPORT	PDGFRB
						CELL JUNCTION ORGANIZATION	CAPZA1					POSITIVE REGULATION OF CALCIUM ION TRANSPORT	PLCG1
						CELL JUNCTION ORGANIZATION	CD9					POSITIVE REGULATION OF CALCIUM ION TRANSPORT	RAMP3
						CELL JUNCTION ORGANIZATION	CDH24					POSITIVE REGULATION OF CALCIUM ION TRANSPORT	STC1
						CELL JUNCTION ORGANIZATION	CDH6					POSITIVE REGULATION OF CALCIUM ION TRANSPORT	STIM2
						CELL JUNCTION ORGANIZATION	COL16A1					POSITIVE REGULATION OF CALCIUM ION TRANSPORT INTO CYTOSOL	ABL1
						CELL JUNCTION ORGANIZATION	CORO1C					POSITIVE REGULATION OF CALCIUM ION TRANSPORT INTO CYTOSOL	F2R
						CELL JUNCTION ORGANIZATION	CTNND1					POSITIVE REGULATION OF CALCIUM ION TRANSPORT INTO CYTOSOL	PLCG1
						CELL JUNCTION ORGANIZATION	F2R					POSITIVE REGULATION OF CALCIUM ION TRANSPORT INTO CYTOSOL	RAMP3
						CELL JUNCTION ORGANIZATION	FBF1					POSITIVE REGULATION OF CARDIAC MUSCLE CELL PROLIFERATION	NOTCH1
						CELL JUNCTION ORGANIZATION	FLNA					POSITIVE REGULATION OF CARDIAC MUSCLE CELL PROLIFERATION	WNT2
						CELL JUNCTION ORGANIZATION	FSCN1					POSITIVE REGULATION OF HEART CONTRACTION	ADM
						CELL JUNCTION ORGANIZATION	HDAC7					POSITIVE REGULATION OF HEART RATE	ADM
						CELL JUNCTION ORGANIZATION	IKBKB					POSITIVE REGULATION OF RELEASE OF SEQUESTERED CALCIUM ION INTO CYTOSOL	ABL1
						CELL JUNCTION ORGANIZATION	ITGA2					POSITIVE REGULATION OF RELEASE OF SEQUESTERED CALCIUM ION INTO CYTOSOL	F2R
						CELL JUNCTION ORGANIZATION	LIMS2					POSITIVE REGULATION OF RELEASE OF SEQUESTERED CALCIUM ION INTO CYTOSOL	PLCG1
						CELL JUNCTION ORGANIZATION	MLLT4					POSITIVE REGULATION OF SODIUM ION TRANSPORT	ACTN4
						CELL JUNCTION ORGANIZATION	NFASC					POTASSIUM ION TRANSPORT	KCNN4
						CELL JUNCTION ORGANIZATION	NPHP4					POTASSIUM ION TRANSPORT	NEDD4
						CELL JUNCTION ORGANIZATION	NRP1					POTASSIUM ION TRANSPORT	NOS3
						CELL JUNCTION ORGANIZATION	NUMB					POTASSIUM ION TRANSPORT	SLC9C1
						CELL JUNCTION ORGANIZATION	NUMBL					REGULATION OF ACTIN CYTOSKELETON REORGANIZATION	ABL1
						CELL JUNCTION ORGANIZATION	PARD6G					REGULATION OF ACTIN CYTOSKELETON REORGANIZATION	F11R
						CELL JUNCTION ORGANIZATION	PPM1F					REGULATION OF CALCIUM ION IMPORT	CXCL12
						CELL JUNCTION ORGANIZATION	PRKCH					REGULATION OF CALCIUM ION IMPORT	FYN
						CELL JUNCTION ORGANIZATION	PVRL2					REGULATION OF CALCIUM ION IMPORT	PDGFB
						CELL JUNCTION ORGANIZATION	RAPGEF1					REGULATION OF CALCIUM ION IMPORT	PDGFRB
						CELL JUNCTION ORGANIZATION	SMAD7					REGULATION OF CALCIUM ION IMPORT	RAMP3
						CELL JUNCTION ORGANIZATION	SNAI1					REGULATION OF CALCIUM ION IMPORT	STC1
						CELL JUNCTION ORGANIZATION	TAOK2					REGULATION OF CALCIUM ION TRANSMEMBRANE TRANSPORT	ABL1
						CELL JUNCTION ORGANIZATION	TEK					REGULATION OF CALCIUM ION TRANSMEMBRANE TRANSPORT	CLIC2
						CELL JUNCTION ORGANIZATION	TESK2					REGULATION OF CALCIUM ION TRANSMEMBRANE TRANSPORT	F2R
						CELL JUNCTION ORGANIZATION	TGFB3					REGULATION OF CALCIUM ION TRANSMEMBRANE TRANSPORT	FYN
						CELL-CELL JUNCTION ASSEMBLY	ACTN4					REGULATION OF CALCIUM ION TRANSMEMBRANE TRANSPORT	PLCG1
						CELL-CELL JUNCTION ASSEMBLY	CD9					REGULATION OF CALCIUM ION TRANSMEMBRANE TRANSPORT	RAMP3
						CELL-CELL JUNCTION ASSEMBLY	CDH24					REGULATION OF CALCIUM ION TRANSMEMBRANE TRANSPORT	STIM2
						CELL-CELL JUNCTION ASSEMBLY	CDH6					REGULATION OF CALCIUM ION TRANSMEMBRANE TRANSPORTER ACTIVITY	CLIC2
						CELL-CELL JUNCTION ASSEMBLY	FBF1					REGULATION OF CALCIUM ION TRANSMEMBRANE TRANSPORTER ACTIVITY	STIM2
						CELL-CELL JUNCTION ASSEMBLY	FSCN1					REGULATION OF CALCIUM ION TRANSPORT	ABL1
						CELL-CELL JUNCTION ASSEMBLY	HDAC7					REGULATION OF CALCIUM ION TRANSPORT	ADORA2A
						CELL-CELL JUNCTION ASSEMBLY	IKBKB					REGULATION OF CALCIUM ION TRANSPORT	CLIC2
						CELL-CELL JUNCTION ASSEMBLY	NFASC					REGULATION OF CALCIUM ION TRANSPORT	CXCL12
						CELL-CELL JUNCTION ASSEMBLY	NPHP4					REGULATION OF CALCIUM ION TRANSPORT	F2R
						CELL-CELL JUNCTION ASSEMBLY	PARD6G					REGULATION OF CALCIUM ION TRANSPORT	FYN
						CELL-CELL JUNCTION ASSEMBLY	PRKCH					REGULATION OF CALCIUM ION TRANSPORT	NOS3
						CELL-CELL JUNCTION ASSEMBLY	SNAI1					REGULATION OF CALCIUM ION TRANSPORT	PDGFRB
						CYTOSOLIC CALCIUM ION TRANSPORT	BAX					REGULATION OF CALCIUM ION TRANSPORT	PLCG1
						CYTOSOLIC CALCIUM ION TRANSPORT	CACNB3					REGULATION OF CALCIUM ION TRANSPORT	RAMP3
						CYTOSOLIC CALCIUM ION TRANSPORT	CD4					REGULATION OF CALCIUM ION TRANSPORT	STC1
						CYTOSOLIC CALCIUM ION TRANSPORT	F2R					REGULATION OF CALCIUM ION TRANSPORT	STIM2
						CYTOSOLIC CALCIUM ION TRANSPORT	FGF2					REGULATION OF CALCIUM ION TRANSPORT INTO CYTOSOL	ABL1
						CYTOSOLIC CALCIUM ION TRANSPORT	FKBP1A					REGULATION OF CALCIUM ION TRANSPORT INTO CYTOSOL	CLIC2
						CYTOSOLIC CALCIUM ION TRANSPORT	FYN					REGULATION OF CALCIUM ION TRANSPORT INTO CYTOSOL	F2R
						CYTOSOLIC CALCIUM ION TRANSPORT	KIAA1199					REGULATION OF CALCIUM ION TRANSPORT INTO CYTOSOL	FYN
						CYTOSOLIC CALCIUM ION TRANSPORT	LYN					REGULATION OF CALCIUM ION TRANSPORT INTO CYTOSOL	PLCG1
						CYTOSOLIC CALCIUM ION TRANSPORT	PKD2					REGULATION OF CALCIUM ION TRANSPORT INTO CYTOSOL	RAMP3
						CYTOSOLIC CALCIUM ION TRANSPORT	PLCG1					REGULATION OF CARDIAC CONDUCTION	FXYD6
						CYTOSOLIC CALCIUM ION TRANSPORT	PLCG2					REGULATION OF CARDIAC MUSCLE CELL CONTRACTION	STC1
						CYTOSOLIC CALCIUM ION TRANSPORT	PML					REGULATION OF CARDIAC MUSCLE CONTRACTION	CLIC2
						CYTOSOLIC CALCIUM ION TRANSPORT	RYR3					REGULATION OF CARDIAC MUSCLE CONTRACTION	STC1
						CYTOSOLIC CALCIUM ION TRANSPORT	TPCN2					REGULATION OF CARDIAC MUSCLE CONTRACTION	ZC3H12A
						CYTOSOLIC CALCIUM ION TRANSPORT	TRPM2					REGULATION OF CARDIAC MUSCLE CONTRACTION BY CALCIUM ION SIGNALING	CLIC2
						ENDOPLASMIC RETICULUM CALCIUM ION HOMEOSTASIS	BAX					REGULATION OF CARDIAC MUSCLE CONTRACTION BY REGULATION OF THE RELEASE OF SEQUESTERED CALCIUM ION	CLIC2
						ENDOPLASMIC RETICULUM CALCIUM ION HOMEOSTASIS	PML					REGULATION OF CYTOSOLIC CALCIUM ION CONCENTRATION	ABL1
						HEART PROCESS	APLN					REGULATION OF CYTOSOLIC CALCIUM ION CONCENTRATION	ADM
						HEART PROCESS	CACNB1					REGULATION OF CYTOSOLIC CALCIUM ION CONCENTRATION	BDKRB2
						HEART PROCESS	CACNB3					REGULATION OF CYTOSOLIC CALCIUM ION CONCENTRATION	CLIC2
						HEART PROCESS	EPAS1					REGULATION OF CYTOSOLIC CALCIUM ION CONCENTRATION	ERO1L
						HEART PROCESS	FLNA					REGULATION OF CYTOSOLIC CALCIUM ION CONCENTRATION	F2R
						HEART PROCESS	KCNA5					REGULATION OF CYTOSOLIC CALCIUM ION CONCENTRATION	F2RL1
						HEART PROCESS	MDM2					REGULATION OF CYTOSOLIC CALCIUM ION CONCENTRATION	FYN
						HEART PROCESS	NPFF					REGULATION OF CYTOSOLIC CALCIUM ION CONCENTRATION	GPR65
						HEART PROCESS	PDE5A					REGULATION OF CYTOSOLIC CALCIUM ION CONCENTRATION	LPAR6
						HEART PROCESS	RYR3					REGULATION OF CYTOSOLIC CALCIUM ION CONCENTRATION	PLCG1
						HEART PROCESS	SMAD7					REGULATION OF CYTOSOLIC CALCIUM ION CONCENTRATION	PTGFR
						HEART PROCESS	SREBF1					REGULATION OF CYTOSOLIC CALCIUM ION CONCENTRATION	PTGIR
						HEART PROCESS	TAZ					REGULATION OF CYTOSOLIC CALCIUM ION CONCENTRATION	RAMP3
						MEMBRANE DEPOLARIZATION DURING ACTION POTENTIAL	CATSPER2					REGULATION OF CYTOSOLIC CALCIUM ION CONCENTRATION	S1PR1
						MEMBRANE DEPOLARIZATION DURING ACTION POTENTIAL	SCN7A					REGULATION OF HEART CONTRACTION	ADM
						MEMBRANE DEPOLARIZATION DURING ACTION POTENTIAL	TPCN2					REGULATION OF HEART CONTRACTION	CLIC2
						MUSCLE CELL DEVELOPMENT	ACTG1					REGULATION OF HEART CONTRACTION	EPAS1
						MUSCLE CELL DEVELOPMENT	AXIN1					REGULATION OF HEART CONTRACTION	FXYD6
						MUSCLE CELL DEVELOPMENT	CTDP1					REGULATION OF HEART CONTRACTION	NOS3
						MUSCLE CELL DEVELOPMENT	DDX39B					REGULATION OF HEART CONTRACTION	STC1
						MUSCLE CELL DEVELOPMENT	FAM129B					REGULATION OF HEART CONTRACTION	ZC3H12A
						MUSCLE CELL DEVELOPMENT	IGSF22					REGULATION OF HEART RATE	ADM
						MUSCLE CELL DEVELOPMENT	LEF1					REGULATION OF HEART RATE	EPAS1
						MUSCLE CELL DEVELOPMENT	MAML1					REGULATION OF POTASSIUM ION TRANSMEMBRANE TRANSPORT	NEDD4
						MUSCLE CELL DEVELOPMENT	MYH3					REGULATION OF POTASSIUM ION TRANSMEMBRANE TRANSPORTER ACTIVITY	NEDD4
						MUSCLE CELL DEVELOPMENT	NOTCH1					REGULATION OF POTASSIUM ION TRANSPORT	NEDD4
						MUSCLE CELL DEVELOPMENT	SKI					REGULATION OF POTASSIUM ION TRANSPORT	NOS3
						MUSCLE CELL DEVELOPMENT	STAC3					REGULATION OF RELEASE OF SEQUESTERED CALCIUM ION INTO CYTOSOL	ABL1
						MUSCLE CELL DEVELOPMENT	TMOD3					REGULATION OF RELEASE OF SEQUESTERED CALCIUM ION INTO CYTOSOL	CLIC2
						MUSCLE CELL DEVELOPMENT	TMOD4					REGULATION OF RELEASE OF SEQUESTERED CALCIUM ION INTO CYTOSOL	F2R
						NEGATIVE REGULATION OF CALCIUM ION DEPENDENT EXOCYTOSIS	NOTCH1					REGULATION OF RELEASE OF SEQUESTERED CALCIUM ION INTO CYTOSOL	PLCG1
						NEGATIVE REGULATION OF CALCIUM ION IMPORT	TRIM27					REGULATION OF RELEASE OF SEQUESTERED CALCIUM ION INTO CYTOSOL BY SARCOPLASMIC RETICULUM	CLIC2
						NEGATIVE REGULATION OF CALCIUM ION TRANSMEMBRANE TRANSPORT	FKBP1A					REGULATION OF RYANODINE SENSITIVE CALCIUM RELEASE CHANNEL ACTIVITY	CLIC2
						NEGATIVE REGULATION OF CALCIUM ION TRANSMEMBRANE TRANSPORT	PKD2					REGULATION OF SODIUM ION TRANSMEMBRANE TRANSPORT	ACTN4
						NEGATIVE REGULATION OF CALCIUM ION TRANSPORT	FKBP1A					REGULATION OF SODIUM ION TRANSMEMBRANE TRANSPORT	FXYD6
						NEGATIVE REGULATION OF CALCIUM ION TRANSPORT	PKD2					REGULATION OF SODIUM ION TRANSMEMBRANE TRANSPORT	NEDD4
						NEGATIVE REGULATION OF CALCIUM ION TRANSPORT	TRIM27					REGULATION OF SODIUM ION TRANSMEMBRANE TRANSPORT	STOM
						NEGATIVE REGULATION OF CALCIUM ION TRANSPORT INTO CYTOSOL	FKBP1A					REGULATION OF SODIUM ION TRANSMEMBRANE TRANSPORTER ACTIVITY	ACTN4
						NEGATIVE REGULATION OF CALCIUM ION TRANSPORT INTO CYTOSOL	PKD2					REGULATION OF SODIUM ION TRANSMEMBRANE TRANSPORTER ACTIVITY	FXYD6
						NEGATIVE REGULATION OF CARDIAC MUSCLE CELL APOPTOTIC PROCESS	RGL2					REGULATION OF SODIUM ION TRANSMEMBRANE TRANSPORTER ACTIVITY	NEDD4
						NEGATIVE REGULATION OF CYTOSKELETON ORGANIZATION	ADD2					REGULATION OF SODIUM ION TRANSMEMBRANE TRANSPORTER ACTIVITY	STOM
						NEGATIVE REGULATION OF CYTOSKELETON ORGANIZATION	ARHGAP6					REGULATION OF SODIUM ION TRANSPORT	ACTN4
						NEGATIVE REGULATION OF CYTOSKELETON ORGANIZATION	ARHGEF2					REGULATION OF SODIUM ION TRANSPORT	FXYD6
						NEGATIVE REGULATION OF CYTOSKELETON ORGANIZATION	CAPZA1					REGULATION OF SODIUM ION TRANSPORT	NEDD4
						NEGATIVE REGULATION OF CYTOSKELETON ORGANIZATION	CORO1B					REGULATION OF SODIUM ION TRANSPORT	NOS3
						NEGATIVE REGULATION OF CYTOSKELETON ORGANIZATION	EPS8					REGULATION OF SODIUM ION TRANSPORT	STOM
						NEGATIVE REGULATION OF CYTOSKELETON ORGANIZATION	KATNB1					REGULATION OF THE FORCE OF HEART CONTRACTION	ADM
						NEGATIVE REGULATION OF CYTOSKELETON ORGANIZATION	PLEKHH2					REGULATION OF THE FORCE OF HEART CONTRACTION	NOS3
						NEGATIVE REGULATION OF CYTOSKELETON ORGANIZATION	RBM14					SARCOPLASMIC RETICULUM CALCIUM ION TRANSPORT	CLIC2
						NEGATIVE REGULATION OF CYTOSKELETON ORGANIZATION	SLIT2					SODIUM ION TRANSMEMBRANE TRANSPORT	ACTN4
						NEGATIVE REGULATION OF CYTOSKELETON ORGANIZATION	SWAP70					SODIUM ION TRANSMEMBRANE TRANSPORT	ASIC1
						NEGATIVE REGULATION OF CYTOSKELETON ORGANIZATION	TMOD3					SODIUM ION TRANSMEMBRANE TRANSPORT	FXYD6
						NEGATIVE REGULATION OF CYTOSKELETON ORGANIZATION	TMOD4					SODIUM ION TRANSMEMBRANE TRANSPORT	NEDD4
						NEGATIVE REGULATION OF CYTOSKELETON ORGANIZATION	TMSB15B					SODIUM ION TRANSMEMBRANE TRANSPORT	SLC20A1
						NEGATIVE REGULATION OF CYTOSKELETON ORGANIZATION	TRIOBP					SODIUM ION TRANSMEMBRANE TRANSPORT	SLC9C1
						NEGATIVE REGULATION OF CYTOSKELETON ORGANIZATION	TWF1					SODIUM ION TRANSMEMBRANE TRANSPORT	STOM
						NEGATIVE REGULATION OF CYTOSKELETON ORGANIZATION	WASF2					SODIUM ION TRANSPORT	ACTN4
						NEGATIVE REGULATION OF CYTOSOLIC CALCIUM ION CONCENTRATION	KCNA5					SODIUM ION TRANSPORT	ASIC1
						NEGATIVE REGULATION OF CYTOSOLIC CALCIUM ION CONCENTRATION	RYR3					SODIUM ION TRANSPORT	FXYD6
						NEGATIVE REGULATION OF HEART CONTRACTION	NPFF					SODIUM ION TRANSPORT	NEDD4
						NEGATIVE REGULATION OF HEART CONTRACTION	PDE5A					SODIUM ION TRANSPORT	NOS3
						NEGATIVE REGULATION OF POTASSIUM ION TRANSPORT	KCNA5					SODIUM ION TRANSPORT	SLC20A1
						NEGATIVE REGULATION OF SODIUM ION TRANSPORT	NEDD4					SODIUM ION TRANSPORT	SLC9C1
						POSITIVE REGULATION OF ACTIN CYTOSKELETON REORGANIZATION	BAIAP2L2					SODIUM ION TRANSPORT	STOM
						POSITIVE REGULATION OF ACTIN CYTOSKELETON REORGANIZATION	NRP1
						POSITIVE REGULATION OF ACTIN CYTOSKELETON REORGANIZATION	NTF3
						POSITIVE REGULATION OF ACTIN CYTOSKELETON REORGANIZATION	TEK
						POSITIVE REGULATION OF CALCIUM ION TRANSMEMBRANE TRANSPORT	BAX
						POSITIVE REGULATION OF CALCIUM ION TRANSMEMBRANE TRANSPORT	EFCAB4B
						POSITIVE REGULATION OF CALCIUM ION TRANSMEMBRANE TRANSPORT	F2R
						POSITIVE REGULATION OF CALCIUM ION TRANSMEMBRANE TRANSPORT	KIAA1199
						POSITIVE REGULATION OF CALCIUM ION TRANSMEMBRANE TRANSPORT	PKD2
						POSITIVE REGULATION OF CALCIUM ION TRANSMEMBRANE TRANSPORT	PLCG1
						POSITIVE REGULATION OF CALCIUM ION TRANSMEMBRANE TRANSPORT	PLCG2
						POSITIVE REGULATION OF CALCIUM ION TRANSMEMBRANE TRANSPORT	STAC3
						POSITIVE REGULATION OF CALCIUM ION TRANSMEMBRANE TRANSPORT	STIM2
						POSITIVE REGULATION OF CALCIUM ION TRANSMEMBRANE TRANSPORTER ACTIVITY	EFCAB4B
						POSITIVE REGULATION OF CALCIUM ION TRANSMEMBRANE TRANSPORTER ACTIVITY	PKD2
						POSITIVE REGULATION OF CALCIUM ION TRANSMEMBRANE TRANSPORTER ACTIVITY	PLCG2
						POSITIVE REGULATION OF CALCIUM ION TRANSMEMBRANE TRANSPORTER ACTIVITY	STAC3
						POSITIVE REGULATION OF CALCIUM ION TRANSMEMBRANE TRANSPORTER ACTIVITY	STIM2
						POSITIVE REGULATION OF CALCIUM ION TRANSPORT	ARRB2
						POSITIVE REGULATION OF CALCIUM ION TRANSPORT	BAX
						POSITIVE REGULATION OF CALCIUM ION TRANSPORT	CD4
						POSITIVE REGULATION OF CALCIUM ION TRANSPORT	EFCAB4B
						POSITIVE REGULATION OF CALCIUM ION TRANSPORT	F2R
						POSITIVE REGULATION OF CALCIUM ION TRANSPORT	KIAA1199
						POSITIVE REGULATION OF CALCIUM ION TRANSPORT	PKD2
						POSITIVE REGULATION OF CALCIUM ION TRANSPORT	PLCG1
						POSITIVE REGULATION OF CALCIUM ION TRANSPORT	PLCG2
						POSITIVE REGULATION OF CALCIUM ION TRANSPORT	STAC3
						POSITIVE REGULATION OF CALCIUM ION TRANSPORT	STIM2
						POSITIVE REGULATION OF CALCIUM ION TRANSPORT INTO CYTOSOL	BAX
						POSITIVE REGULATION OF CALCIUM ION TRANSPORT INTO CYTOSOL	CD4
						POSITIVE REGULATION OF CALCIUM ION TRANSPORT INTO CYTOSOL	F2R
						POSITIVE REGULATION OF CALCIUM ION TRANSPORT INTO CYTOSOL	KIAA1199
						POSITIVE REGULATION OF CALCIUM ION TRANSPORT INTO CYTOSOL	PKD2
						POSITIVE REGULATION OF CALCIUM ION TRANSPORT INTO CYTOSOL	PLCG1
						POSITIVE REGULATION OF CARDIAC MUSCLE CELL PROLIFERATION	FGF2
						POSITIVE REGULATION OF CARDIAC MUSCLE CELL PROLIFERATION	FGFR1
						POSITIVE REGULATION OF CARDIAC MUSCLE CELL PROLIFERATION	NOTCH1
						POSITIVE REGULATION OF CARDIAC MUSCLE CELL PROLIFERATION	RBPJ
						POSITIVE REGULATION OF HEART CONTRACTION	APLN
						POSITIVE REGULATION OF POTASSIUM ION TRANSMEMBRANE TRANSPORT	FLNA
						POSITIVE REGULATION OF POTASSIUM ION TRANSPORT	FLNA
						POSITIVE REGULATION OF RELEASE OF SEQUESTERED CALCIUM ION INTO CYTOSOL	BAX
						POSITIVE REGULATION OF RELEASE OF SEQUESTERED CALCIUM ION INTO CYTOSOL	F2R
						POSITIVE REGULATION OF RELEASE OF SEQUESTERED CALCIUM ION INTO CYTOSOL	KIAA1199
						POSITIVE REGULATION OF RELEASE OF SEQUESTERED CALCIUM ION INTO CYTOSOL	PKD2
						POSITIVE REGULATION OF RELEASE OF SEQUESTERED CALCIUM ION INTO CYTOSOL	PLCG1
						POSITIVE REGULATION OF SODIUM ION TRANSPORT	ACTN4
						POTASSIUM ION IMPORT	SLC12A9
						POTASSIUM ION TRANSPORT	FLNA
						POTASSIUM ION TRANSPORT	KCNA5
						POTASSIUM ION TRANSPORT	KCNS3
						POTASSIUM ION TRANSPORT	NEDD4
						POTASSIUM ION TRANSPORT	PIAS3
						POTASSIUM ION TRANSPORT	PKD2
						POTASSIUM ION TRANSPORT	SLC12A9
						POTASSIUM ION TRANSPORT	TMEM175
						POTASSIUM ION TRANSPORT	VAMP2
						POTASSIUM ION TRANSPORT	WWP2
						REGULATION OF ACTIN CYTOSKELETON REORGANIZATION	BAIAP2L2
						REGULATION OF ACTIN CYTOSKELETON REORGANIZATION	NRP1
						REGULATION OF ACTIN CYTOSKELETON REORGANIZATION	NTF3
						REGULATION OF ACTIN CYTOSKELETON REORGANIZATION	TEK
						REGULATION OF ACTIN CYTOSKELETON REORGANIZATION	TRPM2
						REGULATION OF ACTION POTENTIAL	CACNB3
						REGULATION OF ACTION POTENTIAL	FLNA
						REGULATION OF CALCIUM ION IMPORT	FYN
						REGULATION OF CALCIUM ION IMPORT	PKD2
						REGULATION OF CALCIUM ION IMPORT	TRIM27
						REGULATION OF CALCIUM ION TRANSMEMBRANE TRANSPORT	BAX
						REGULATION OF CALCIUM ION TRANSMEMBRANE TRANSPORT	CACNB1
						REGULATION OF CALCIUM ION TRANSMEMBRANE TRANSPORT	CACNB3
						REGULATION OF CALCIUM ION TRANSMEMBRANE TRANSPORT	EFCAB4B
						REGULATION OF CALCIUM ION TRANSMEMBRANE TRANSPORT	F2R
						REGULATION OF CALCIUM ION TRANSMEMBRANE TRANSPORT	FKBP1A
						REGULATION OF CALCIUM ION TRANSMEMBRANE TRANSPORT	FYN
						REGULATION OF CALCIUM ION TRANSMEMBRANE TRANSPORT	KIAA1199
						REGULATION OF CALCIUM ION TRANSMEMBRANE TRANSPORT	LYN
						REGULATION OF CALCIUM ION TRANSMEMBRANE TRANSPORT	PKD2
						REGULATION OF CALCIUM ION TRANSMEMBRANE TRANSPORT	PLCG1
						REGULATION OF CALCIUM ION TRANSMEMBRANE TRANSPORT	PLCG2
						REGULATION OF CALCIUM ION TRANSMEMBRANE TRANSPORT	STAC3
						REGULATION OF CALCIUM ION TRANSMEMBRANE TRANSPORT	STIM2
						REGULATION OF CALCIUM ION TRANSMEMBRANE TRANSPORTER ACTIVITY	CACNB1
						REGULATION OF CALCIUM ION TRANSMEMBRANE TRANSPORTER ACTIVITY	CACNB3
						REGULATION OF CALCIUM ION TRANSMEMBRANE TRANSPORTER ACTIVITY	EFCAB4B
						REGULATION OF CALCIUM ION TRANSMEMBRANE TRANSPORTER ACTIVITY	FKBP1A
						REGULATION OF CALCIUM ION TRANSMEMBRANE TRANSPORTER ACTIVITY	PKD2
						REGULATION OF CALCIUM ION TRANSMEMBRANE TRANSPORTER ACTIVITY	PLCG2
						REGULATION OF CALCIUM ION TRANSMEMBRANE TRANSPORTER ACTIVITY	STAC3
						REGULATION OF CALCIUM ION TRANSMEMBRANE TRANSPORTER ACTIVITY	STIM2
						REGULATION OF CALCIUM ION TRANSPORT	ADORA2A
						REGULATION OF CALCIUM ION TRANSPORT	ARRB2
						REGULATION OF CALCIUM ION TRANSPORT	BAX
						REGULATION OF CALCIUM ION TRANSPORT	CACNB1
						REGULATION OF CALCIUM ION TRANSPORT	CACNB3
						REGULATION OF CALCIUM ION TRANSPORT	CD4
						REGULATION OF CALCIUM ION TRANSPORT	EFCAB4A
						REGULATION OF CALCIUM ION TRANSPORT	EFCAB4B
						REGULATION OF CALCIUM ION TRANSPORT	F2R
						REGULATION OF CALCIUM ION TRANSPORT	FKBP1A
						REGULATION OF CALCIUM ION TRANSPORT	FYN
						REGULATION OF CALCIUM ION TRANSPORT	IL16
						REGULATION OF CALCIUM ION TRANSPORT	KIAA1199
						REGULATION OF CALCIUM ION TRANSPORT	LYN
						REGULATION OF CALCIUM ION TRANSPORT	PKD2
						REGULATION OF CALCIUM ION TRANSPORT	PLCG1
						REGULATION OF CALCIUM ION TRANSPORT	PLCG2
						REGULATION OF CALCIUM ION TRANSPORT	PML
						REGULATION OF CALCIUM ION TRANSPORT	STAC3
						REGULATION OF CALCIUM ION TRANSPORT	STIM2
						REGULATION OF CALCIUM ION TRANSPORT	TRIM27
						REGULATION OF CALCIUM ION TRANSPORT INTO CYTOSOL	BAX
						REGULATION OF CALCIUM ION TRANSPORT INTO CYTOSOL	CD4
						REGULATION OF CALCIUM ION TRANSPORT INTO CYTOSOL	F2R
						REGULATION OF CALCIUM ION TRANSPORT INTO CYTOSOL	FKBP1A
						REGULATION OF CALCIUM ION TRANSPORT INTO CYTOSOL	FYN
						REGULATION OF CALCIUM ION TRANSPORT INTO CYTOSOL	KIAA1199
						REGULATION OF CALCIUM ION TRANSPORT INTO CYTOSOL	LYN
						REGULATION OF CALCIUM ION TRANSPORT INTO CYTOSOL	PKD2
						REGULATION OF CALCIUM ION TRANSPORT INTO CYTOSOL	PLCG1
						REGULATION OF CALCIUM ION TRANSPORT INTO CYTOSOL	PML
						REGULATION OF CARDIAC CONDUCTION	FLNA
						REGULATION OF CARDIAC CONDUCTION	RYR3
						REGULATION OF CARDIAC MUSCLE CELL ACTION POTENTIAL	FLNA
						REGULATION OF CARDIAC MUSCLE CELL CONTRACTION	FLNA
						REGULATION OF CARDIAC MUSCLE CELL MEMBRANE REPOLARIZATION	FLNA
						REGULATION OF CARDIAC MUSCLE CELL MEMBRANE REPOLARIZATION	KCNA5
						REGULATION OF CARDIAC MUSCLE CONTRACTION	FLNA
						REGULATION OF CARDIAC MUSCLE CONTRACTION	PDE5A
						REGULATION OF CARDIAC MUSCLE CONTRACTION	SMAD7
						REGULATION OF CYTOSOLIC CALCIUM ION CONCENTRATION	BAX
						REGULATION OF CYTOSOLIC CALCIUM ION CONCENTRATION	CACNB3
						REGULATION OF CYTOSOLIC CALCIUM ION CONCENTRATION	CD4
						REGULATION OF CYTOSOLIC CALCIUM ION CONCENTRATION	CLN3
						REGULATION OF CYTOSOLIC CALCIUM ION CONCENTRATION	ESR1
						REGULATION OF CYTOSOLIC CALCIUM ION CONCENTRATION	F2R
						REGULATION OF CYTOSOLIC CALCIUM ION CONCENTRATION	F2RL2
						REGULATION OF CYTOSOLIC CALCIUM ION CONCENTRATION	FGF2
						REGULATION OF CYTOSOLIC CALCIUM ION CONCENTRATION	FKBP1A
						REGULATION OF CYTOSOLIC CALCIUM ION CONCENTRATION	FYN
						REGULATION OF CYTOSOLIC CALCIUM ION CONCENTRATION	GNB1
						REGULATION OF CYTOSOLIC CALCIUM ION CONCENTRATION	GPR55
						REGULATION OF CYTOSOLIC CALCIUM ION CONCENTRATION	HMGB1
						REGULATION OF CYTOSOLIC CALCIUM ION CONCENTRATION	KCNA5
						REGULATION OF CYTOSOLIC CALCIUM ION CONCENTRATION	KIAA1199
						REGULATION OF CYTOSOLIC CALCIUM ION CONCENTRATION	LPAR6
						REGULATION OF CYTOSOLIC CALCIUM ION CONCENTRATION	LYN
						REGULATION OF CYTOSOLIC CALCIUM ION CONCENTRATION	NPFF
						REGULATION OF CYTOSOLIC CALCIUM ION CONCENTRATION	PKD2
						REGULATION OF CYTOSOLIC CALCIUM ION CONCENTRATION	PLCG1
						REGULATION OF CYTOSOLIC CALCIUM ION CONCENTRATION	PLCG2
						REGULATION OF CYTOSOLIC CALCIUM ION CONCENTRATION	PML
						REGULATION OF CYTOSOLIC CALCIUM ION CONCENTRATION	PTGER4
						REGULATION OF CYTOSOLIC CALCIUM ION CONCENTRATION	RYR3
						REGULATION OF CYTOSOLIC CALCIUM ION CONCENTRATION	SPPL3
						REGULATION OF CYTOSOLIC CALCIUM ION CONCENTRATION	SWAP70
						REGULATION OF CYTOSOLIC CALCIUM ION CONCENTRATION	TPCN2
						REGULATION OF CYTOSOLIC CALCIUM ION CONCENTRATION	TRPM2
						REGULATION OF HEART CONTRACTION	APLN
						REGULATION OF HEART CONTRACTION	CACNB1
						REGULATION OF HEART CONTRACTION	CACNB3
						REGULATION OF HEART CONTRACTION	EPAS1
						REGULATION OF HEART CONTRACTION	FLNA
						REGULATION OF HEART CONTRACTION	KCNA5
						REGULATION OF HEART CONTRACTION	MDM2
						REGULATION OF HEART CONTRACTION	NPFF
						REGULATION OF HEART CONTRACTION	PDE5A
						REGULATION OF HEART CONTRACTION	RYR3
						REGULATION OF HEART CONTRACTION	SMAD7
						REGULATION OF HEART CONTRACTION	SREBF1
						REGULATION OF HEART RATE	EPAS1
						REGULATION OF HEART RATE	KCNA5
						REGULATION OF HEART RATE	MDM2
						REGULATION OF HEART RATE	NPFF
						REGULATION OF HEART RATE	SREBF1
						REGULATION OF HEART RATE BY CARDIAC CONDUCTION	KCNA5
						REGULATION OF POTASSIUM ION TRANSMEMBRANE TRANSPORT	FLNA
						REGULATION OF POTASSIUM ION TRANSMEMBRANE TRANSPORT	NEDD4
						REGULATION OF POTASSIUM ION TRANSMEMBRANE TRANSPORT	VAMP2
						REGULATION OF POTASSIUM ION TRANSMEMBRANE TRANSPORT	WWP2
						REGULATION OF POTASSIUM ION TRANSMEMBRANE TRANSPORTER ACTIVITY	NEDD4
						REGULATION OF POTASSIUM ION TRANSMEMBRANE TRANSPORTER ACTIVITY	VAMP2
						REGULATION OF POTASSIUM ION TRANSMEMBRANE TRANSPORTER ACTIVITY	WWP2
						REGULATION OF POTASSIUM ION TRANSPORT	FLNA
						REGULATION OF POTASSIUM ION TRANSPORT	KCNA5
						REGULATION OF POTASSIUM ION TRANSPORT	NEDD4
						REGULATION OF POTASSIUM ION TRANSPORT	VAMP2
						REGULATION OF POTASSIUM ION TRANSPORT	WWP2
						REGULATION OF RELEASE OF SEQUESTERED CALCIUM ION INTO CYTOSOL	BAX
						REGULATION OF RELEASE OF SEQUESTERED CALCIUM ION INTO CYTOSOL	F2R
						REGULATION OF RELEASE OF SEQUESTERED CALCIUM ION INTO CYTOSOL	FKBP1A
						REGULATION OF RELEASE OF SEQUESTERED CALCIUM ION INTO CYTOSOL	KIAA1199
						REGULATION OF RELEASE OF SEQUESTERED CALCIUM ION INTO CYTOSOL	LYN
						REGULATION OF RELEASE OF SEQUESTERED CALCIUM ION INTO CYTOSOL	PKD2
						REGULATION OF RELEASE OF SEQUESTERED CALCIUM ION INTO CYTOSOL	PLCG1
						REGULATION OF RYANODINE SENSITIVE CALCIUM RELEASE CHANNEL ACTIVITY	FKBP1A
						REGULATION OF RYANODINE SENSITIVE CALCIUM RELEASE CHANNEL ACTIVITY	PKD2
						REGULATION OF SODIUM ION TRANSMEMBRANE TRANSPORT	ACTN4
						REGULATION OF SODIUM ION TRANSMEMBRANE TRANSPORT	NEDD4
						REGULATION OF SODIUM ION TRANSMEMBRANE TRANSPORTER ACTIVITY	ACTN4
						REGULATION OF SODIUM ION TRANSMEMBRANE TRANSPORTER ACTIVITY	NEDD4
						REGULATION OF SODIUM ION TRANSPORT	ACTN4
						REGULATION OF SODIUM ION TRANSPORT	NEDD4
						REGULATION OF THE FORCE OF HEART CONTRACTION	APLN
						RELAXATION OF CARDIAC MUSCLE	PDE5A
						SODIUM ION TRANSMEMBRANE TRANSPORT	ACTN4
						SODIUM ION TRANSMEMBRANE TRANSPORT	CATSPER2
						SODIUM ION TRANSMEMBRANE TRANSPORT	NEDD4
						SODIUM ION TRANSMEMBRANE TRANSPORT	PKD2
						SODIUM ION TRANSMEMBRANE TRANSPORT	SCN7A
						SODIUM ION TRANSMEMBRANE TRANSPORT	SCNN1A
						SODIUM ION TRANSMEMBRANE TRANSPORT	SHROOM2
						SODIUM ION TRANSMEMBRANE TRANSPORT	SLC10A3
						SODIUM ION TRANSMEMBRANE TRANSPORT	SLC10A4
						SODIUM ION TRANSMEMBRANE TRANSPORT	SLC23A2
						SODIUM ION TRANSMEMBRANE TRANSPORT	SLC4A7
						SODIUM ION TRANSMEMBRANE TRANSPORT	SLC6A16
						SODIUM ION TRANSMEMBRANE TRANSPORT	TRPM2
						SODIUM ION TRANSPORT	ACTN4
						SODIUM ION TRANSPORT	CATSPER2
						SODIUM ION TRANSPORT	NEDD4
						SODIUM ION TRANSPORT	PKD2
						SODIUM ION TRANSPORT	SCN7A
						SODIUM ION TRANSPORT	SCNN1A
						SODIUM ION TRANSPORT	SHROOM2
						SODIUM ION TRANSPORT	SLC10A3
						SODIUM ION TRANSPORT	SLC10A4
						SODIUM ION TRANSPORT	SLC10A7
						SODIUM ION TRANSPORT	SLC23A2
						SODIUM ION TRANSPORT	SLC38A10
						SODIUM ION TRANSPORT	SLC38A6
						SODIUM ION TRANSPORT	SLC4A7
						SODIUM ION TRANSPORT	SLC6A16
						SODIUM ION TRANSPORT	TRPM2

## Sheet: Upregulated BIO-AGEmiRNA
MIR503HG			MIR497HG			MIR4461			MIR4435-1HG			MIR3916			MIR3911			MIR3648			MIR24-2			MIR210HG			MIR1304			HSA-MIR-7162			HSA-MIR-6080			MIR296			MIR155HG
GO group	MIRROR TARGET		GO group	MIRROR TARGET		GO group	MIRROR TARGET		GO group	MIRROR TARGET		GO group	MIRROR TARGET		GO group	MIRROR TARGET		GO group	MIRROR TARGET		GO group	MIRROR TARGET		GO group	MIRROR TARGET		GO group	MIRROR TARGET		GO group	MIRROR TARGET		GO group	MIRROR TARGET		GO group	MIRROR TARGET		GO group	MIRROR TARGET
ACTIN CYTOSKELETON ORGANIZATION	ACTN2		ACTIN CYTOSKELETON ORGANIZATION	ACTC1		ACTIN CYTOSKELETON ORGANIZATION	ABR		ACTIN CYTOSKELETON ORGANIZATION	DSTN		ACTIN CYTOSKELETON ORGANIZATION	ABI2		ACTIN CYTOSKELETON ORGANIZATION	ACTR3C		ACTIN CYTOSKELETON ORGANIZATION	ABI2		ACTIN CYTOSKELETON ORGANIZATION	ACTN2		ACTIN CYTOSKELETON ORGANIZATION	ACTR3C		ACTIN CYTOSKELETON ORGANIZATION	ALDOA		ACTIN CYTOSKELETON ORGANIZATION	ABI2		ACTIN CYTOSKELETON ORGANIZATION	ABI2		ACTIN CYTOSKELETON ORGANIZATION	ACTA1		ACTIN CYTOSKELETON ORGANIZATION	DSTN
ACTIN CYTOSKELETON ORGANIZATION	ACTR3C		ACTIN CYTOSKELETON ORGANIZATION	AKAP13		ACTIN CYTOSKELETON ORGANIZATION	ARHGEF10L		ACTIN CYTOSKELETON ORGANIZATION	LDB3		ACTIN CYTOSKELETON ORGANIZATION	ABR		ACTIN CYTOSKELETON ORGANIZATION	CASQ1		ACTIN CYTOSKELETON ORGANIZATION	ACTN2		ACTIN CYTOSKELETON ORGANIZATION	ACTR3C		ACTIN CYTOSKELETON ORGANIZATION	AKAP13		ACTIN CYTOSKELETON ORGANIZATION	ARPC1A		ACTIN CYTOSKELETON ORGANIZATION	ABR		ACTIN CYTOSKELETON ORGANIZATION	ABR		ACTIN MEDIATED CELL CONTRACTION	ACTA1		ACTIN CYTOSKELETON ORGANIZATION	OBSL1
ACTIN CYTOSKELETON ORGANIZATION	AKAP13		ACTIN CYTOSKELETON ORGANIZATION	ARFGEF1		ACTIN CYTOSKELETON ORGANIZATION	ARHGEF11		ACTIN CYTOSKELETON ORGANIZATION	MYBPC3		ACTIN CYTOSKELETON ORGANIZATION	ACTC1		ACTIN CYTOSKELETON ORGANIZATION	POF1B		ACTIN CYTOSKELETON ORGANIZATION	ACTR3C		ACTIN CYTOSKELETON ORGANIZATION	CAP2		ACTIN CYTOSKELETON ORGANIZATION	ITGB1		ACTIN CYTOSKELETON ORGANIZATION	PDCD6IP		ACTIN CYTOSKELETON ORGANIZATION	ACTC1		ACTIN CYTOSKELETON ORGANIZATION	ACTC1		MUSCLE CELL DEVELOPMENT	ACTA1		ACTIN MEDIATED CELL CONTRACTION	CACNB2
ACTIN CYTOSKELETON ORGANIZATION	ARHGAP35		ACTIN CYTOSKELETON ORGANIZATION	ARHGAP35		ACTIN CYTOSKELETON ORGANIZATION	DMTN		ACTIN CYTOSKELETON ORGANIZATION	OBSL1		ACTIN CYTOSKELETON ORGANIZATION	ACTN2		ACTIN CYTOSKELETON ORGANIZATION	TTN		ACTIN CYTOSKELETON ORGANIZATION	AKAP13		ACTIN CYTOSKELETON ORGANIZATION	CASQ2		ACTIN CYTOSKELETON ORGANIZATION	MKLN1		CALCIUM ION TRANSMEMBRANE TRANSPORT	CALM1		ACTIN CYTOSKELETON ORGANIZATION	ACTN2		ACTIN CYTOSKELETON ORGANIZATION	ACTN2					ACTIN MEDIATED CELL CONTRACTION	TNNI1
ACTIN CYTOSKELETON ORGANIZATION	CASQ2		ACTIN CYTOSKELETON ORGANIZATION	ATP2C1		ACTIN CYTOSKELETON ORGANIZATION	DNAJB6		ACTIN CYTOSKELETON ORGANIZATION	PIK3R1		ACTIN CYTOSKELETON ORGANIZATION	ACTR3C		ACTIN MEDIATED CELL CONTRACTION	TTN		ACTIN CYTOSKELETON ORGANIZATION	ARFGEF1		ACTIN CYTOSKELETON ORGANIZATION	COBL		ACTIN CYTOSKELETON ORGANIZATION	NCKAP1		CALCIUM ION TRANSPORT	CALM1		ACTIN CYTOSKELETON ORGANIZATION	ACTR3C		ACTIN CYTOSKELETON ORGANIZATION	ARHGAP35					CALCIUM ION IMPORT	CACNB2
ACTIN CYTOSKELETON ORGANIZATION	CLASP2		ACTIN CYTOSKELETON ORGANIZATION	CAPZA2		ACTIN CYTOSKELETON ORGANIZATION	INPPL1		ACTIN MEDIATED CELL CONTRACTION	ATP1A2		ACTIN CYTOSKELETON ORGANIZATION	AKAP13		CALCIUM ION TRANSMEMBRANE TRANSPORT	CASQ1		ACTIN CYTOSKELETON ORGANIZATION	ARHGAP35		ACTIN CYTOSKELETON ORGANIZATION	EFNA5		ACTIN CYTOSKELETON ORGANIZATION	PFN2		CARDIAC CELL DEVELOPMENT	HNRNPU		ACTIN CYTOSKELETON ORGANIZATION	AKAP13		ACTIN CYTOSKELETON ORGANIZATION	ARHGEF10L					CALCIUM ION IMPORT	FAM155B
ACTIN CYTOSKELETON ORGANIZATION	CORO6		ACTIN CYTOSKELETON ORGANIZATION	CFL2		ACTIN CYTOSKELETON ORGANIZATION	KANK1		ACTIN MEDIATED CELL CONTRACTION	CACNB2		ACTIN CYTOSKELETON ORGANIZATION	ARHGAP35		CALCIUM ION TRANSMEMBRANE TRANSPORT	ITGAV		ACTIN CYTOSKELETON ORGANIZATION	ATP2C1		ACTIN CYTOSKELETON ORGANIZATION	EPB41		ACTIN CYTOSKELETON ORGANIZATION	PRKG1		CARDIAC CONDUCTION	CALM1		ACTIN CYTOSKELETON ORGANIZATION	ARFGEF1		ACTIN CYTOSKELETON ORGANIZATION	ARHGEF17					CALCIUM ION IMPORT INTO CYTOSOL	FAM155B
ACTIN CYTOSKELETON ORGANIZATION	CUL3		ACTIN CYTOSKELETON ORGANIZATION	CLASP1		ACTIN CYTOSKELETON ORGANIZATION	KANK2		ACTIN MEDIATED CELL CONTRACTION	DSP		ACTIN CYTOSKELETON ORGANIZATION	ARHGEF10L		CALCIUM ION TRANSPORT	CASQ1		ACTIN CYTOSKELETON ORGANIZATION	CAP2		ACTIN CYTOSKELETON ORGANIZATION	FAM21C		CALCIUM ION TRANSMEMBRANE TRANSPORT	CALM3		CELL COMMUNICATION BY ELECTRICAL COUPLING	CALM1		ACTIN CYTOSKELETON ORGANIZATION	ARHGAP35		ACTIN CYTOSKELETON ORGANIZATION	ATP2C1					CALCIUM ION TRANSMEMBRANE TRANSPORT	CACNA2D3
ACTIN CYTOSKELETON ORGANIZATION	EFNA5		ACTIN CYTOSKELETON ORGANIZATION	CTNNA1		ACTIN CYTOSKELETON ORGANIZATION	LDB3		ACTIN MEDIATED CELL CONTRACTION	GPD1L		ACTIN CYTOSKELETON ORGANIZATION	ARHGEF11		CALCIUM ION TRANSPORT	ITGAV		ACTIN CYTOSKELETON ORGANIZATION	CAPZA2		ACTIN CYTOSKELETON ORGANIZATION	JAK2		CALCIUM ION TRANSMEMBRANE TRANSPORT	PRKG1		CELL COMMUNICATION INVOLVED IN CARDIAC CONDUCTION	CALM1		ACTIN CYTOSKELETON ORGANIZATION	ARHGEF10L		ACTIN CYTOSKELETON ORGANIZATION	CASQ2					CALCIUM ION TRANSMEMBRANE TRANSPORT	CACNB2
ACTIN CYTOSKELETON ORGANIZATION	EPB41		ACTIN CYTOSKELETON ORGANIZATION	CXADR		ACTIN CYTOSKELETON ORGANIZATION	OBSCN		ACTIN MEDIATED CELL CONTRACTION	MYBPC3		ACTIN CYTOSKELETON ORGANIZATION	ATP2C1		CARDIAC CELL DEVELOPMENT	TTN		ACTIN CYTOSKELETON ORGANIZATION	CASQ1		ACTIN CYTOSKELETON ORGANIZATION	LIMCH1		CALCIUM ION TRANSPORT	CALM3		CELL COMMUNICATION INVOLVED IN CARDIAC CONDUCTION	CALM1		ACTIN CYTOSKELETON ORGANIZATION	ARHGEF11		ACTIN CYTOSKELETON ORGANIZATION	CELSR1					CALCIUM ION TRANSMEMBRANE TRANSPORT	FAM155B
ACTIN CYTOSKELETON ORGANIZATION	EZR		ACTIN CYTOSKELETON ORGANIZATION	DAAM1		ACTIN CYTOSKELETON ORGANIZATION	OBSL1		ACTIN MEDIATED CELL CONTRACTION	TNNI1		ACTIN CYTOSKELETON ORGANIZATION	CAPZA2		CARDIAC CONDUCTION	CASQ1		ACTIN CYTOSKELETON ORGANIZATION	CASQ2		ACTIN CYTOSKELETON ORGANIZATION	MICAL2		CALCIUM ION TRANSPORT	PRKG1		CELL COMMUNICATION INVOLVED IN CARDIAC CONDUCTION	CALM1		ACTIN CYTOSKELETON ORGANIZATION	ARHGEF17		ACTIN CYTOSKELETON ORGANIZATION	CLASP1					CALCIUM ION TRANSMEMBRANE TRANSPORT	NALCN
ACTIN CYTOSKELETON ORGANIZATION	FAM21C		ACTIN CYTOSKELETON ORGANIZATION	EFNA5		ACTIN CYTOSKELETON ORGANIZATION	PARVA		CALCIUM ION IMPORT	CACNB2		ACTIN CYTOSKELETON ORGANIZATION	CASQ2		CARDIAC CONDUCTION	KCNK1		ACTIN CYTOSKELETON ORGANIZATION	CFL2		ACTIN CYTOSKELETON ORGANIZATION	MYO18A		CARDIAC CELL DEVELOPMENT	MAP2K4		CELL JUNCTION ORGANIZATION	PDCD6IP		ACTIN CYTOSKELETON ORGANIZATION	ATP2C1		ACTIN CYTOSKELETON ORGANIZATION	CORO6					CALCIUM ION TRANSPORT	CACNA2D3
ACTIN CYTOSKELETON ORGANIZATION	FGD6		ACTIN CYTOSKELETON ORGANIZATION	EPB41		ACTIN CYTOSKELETON ORGANIZATION	PICK1		CALCIUM ION IMPORT	FAM155B		ACTIN CYTOSKELETON ORGANIZATION	CFL2		CARDIAC MYOFIBRIL ASSEMBLY	TTN		ACTIN CYTOSKELETON ORGANIZATION	CLASP1		ACTIN CYTOSKELETON ORGANIZATION	NEBL		CARDIAC CONDUCTION	CALM3		CELL-CELL JUNCTION ASSEMBLY	PDCD6IP		ACTIN CYTOSKELETON ORGANIZATION	CFL2		ACTIN CYTOSKELETON ORGANIZATION	CTNNA1					CALCIUM ION TRANSPORT	CACNB2
ACTIN CYTOSKELETON ORGANIZATION	KANK1		ACTIN CYTOSKELETON ORGANIZATION	FAM21C		ACTIN CYTOSKELETON ORGANIZATION	PIK3R1		CALCIUM ION IMPORT INTO CYTOSOL	FAM155B		ACTIN CYTOSKELETON ORGANIZATION	CLASP1		CELL JUNCTION ORGANIZATION	MPP7		ACTIN CYTOSKELETON ORGANIZATION	CLASP2		ACTIN CYTOSKELETON ORGANIZATION	PALLD		CELL COMMUNICATION BY ELECTRICAL COUPLING	CALM3		CYTOSOLIC CALCIUM ION TRANSPORT	CALM1		ACTIN CYTOSKELETON ORGANIZATION	CLASP1		ACTIN CYTOSKELETON ORGANIZATION	CUL3					CALCIUM ION TRANSPORT	FAM155B
ACTIN CYTOSKELETON ORGANIZATION	LIMCH1		ACTIN CYTOSKELETON ORGANIZATION	FAT1		ACTIN CYTOSKELETON ORGANIZATION	SYNPO		CALCIUM ION TRANSMEMBRANE TRANSPORT	ATP1A2		ACTIN CYTOSKELETON ORGANIZATION	CLASP2		CELL JUNCTION ORGANIZATION	POF1B		ACTIN CYTOSKELETON ORGANIZATION	COBL		ACTIN CYTOSKELETON ORGANIZATION	PAM		CELL COMMUNICATION INVOLVED IN CARDIAC CONDUCTION	CALM3		CYTOSOLIC CALCIUM ION TRANSPORT	CALM1		ACTIN CYTOSKELETON ORGANIZATION	CLASP2		ACTIN CYTOSKELETON ORGANIZATION	DAAM1					CALCIUM ION TRANSPORT	NALCN
ACTIN CYTOSKELETON ORGANIZATION	MAPKAP1		ACTIN CYTOSKELETON ORGANIZATION	FRY		ACTIN CYTOSKELETON ORGANIZATION	TLN1		CALCIUM ION TRANSMEMBRANE TRANSPORT	CACNB2		ACTIN CYTOSKELETON ORGANIZATION	COBL		CELL-CELL JUNCTION ASSEMBLY	MPP7		ACTIN CYTOSKELETON ORGANIZATION	CTNNA1		ACTIN CYTOSKELETON ORGANIZATION	PHACTR1		CELL COMMUNICATION INVOLVED IN CARDIAC CONDUCTION	CALM3		CYTOSOLIC CALCIUM ION TRANSPORT	CALM1		ACTIN CYTOSKELETON ORGANIZATION	CTNNA1		ACTIN CYTOSKELETON ORGANIZATION	DMTN					CARDIAC CELL DEVELOPMENT	OBSL1
ACTIN CYTOSKELETON ORGANIZATION	MICAL2		ACTIN CYTOSKELETON ORGANIZATION	ITGB1		ACTIN CYTOSKELETON ORGANIZATION	TNNT2		CALCIUM ION TRANSMEMBRANE TRANSPORT	FAM155B		ACTIN CYTOSKELETON ORGANIZATION	CTNNA1		CELL-CELL JUNCTION ASSEMBLY	POF1B		ACTIN CYTOSKELETON ORGANIZATION	CUL3		ACTIN CYTOSKELETON ORGANIZATION	PLS1		CELL COMMUNICATION INVOLVED IN CARDIAC CONDUCTION	CALM3		HEART PROCESS	CALM1		ACTIN CYTOSKELETON ORGANIZATION	CUL3		ACTIN CYTOSKELETON ORGANIZATION	DNAJB6					CARDIAC CONDUCTION	CACNA2D3
ACTIN CYTOSKELETON ORGANIZATION	MYO18A		ACTIN CYTOSKELETON ORGANIZATION	JAK2		ACTIN CYTOSKELETON ORGANIZATION	TPM1		CALCIUM ION TRANSPORT	ATP1A2		ACTIN CYTOSKELETON ORGANIZATION	CUL3		CYTOSOLIC CALCIUM ION TRANSPORT	CASQ1		ACTIN CYTOSKELETON ORGANIZATION	CXADR		ACTIN CYTOSKELETON ORGANIZATION	POF1B		CELL JUNCTION ORGANIZATION	MPP5		MUSCLE CELL DEVELOPMENT	HNRNPU		ACTIN CYTOSKELETON ORGANIZATION	DAAM1		ACTIN CYTOSKELETON ORGANIZATION	EFNA5					CARDIAC CONDUCTION	CACNB2
ACTIN CYTOSKELETON ORGANIZATION	MYOZ3		ACTIN CYTOSKELETON ORGANIZATION	JMY		ACTIN MEDIATED CELL CONTRACTION	ATP1A2		CALCIUM ION TRANSPORT	CACNB2		ACTIN CYTOSKELETON ORGANIZATION	DAAM1		HEART PROCESS	CASQ1		ACTIN CYTOSKELETON ORGANIZATION	DIXDC1		ACTIN CYTOSKELETON ORGANIZATION	RHOF		CELL JUNCTION ORGANIZATION	PARD3		NEGATIVE REGULATION OF CALCIUM ION TRANSMEMBRANE TRANSPORT	CALM1		ACTIN CYTOSKELETON ORGANIZATION	DMTN		ACTIN CYTOSKELETON ORGANIZATION	EPB41					CARDIAC MUSCLE CELL ACTION POTENTIAL	CACNB2
ACTIN CYTOSKELETON ORGANIZATION	NPHP1		ACTIN CYTOSKELETON ORGANIZATION	MAPKAP1		ACTIN MEDIATED CELL CONTRACTION	CACNB2		CALCIUM ION TRANSPORT	FAM155B		ACTIN CYTOSKELETON ORGANIZATION	DIXDC1		HEART PROCESS	KCNK1		ACTIN CYTOSKELETON ORGANIZATION	EFNA5		ACTIN CYTOSKELETON ORGANIZATION	SEMA5A		CELL-CELL JUNCTION ASSEMBLY	MPP5		NEGATIVE REGULATION OF CALCIUM ION TRANSMEMBRANE TRANSPORT	CALM1		ACTIN CYTOSKELETON ORGANIZATION	DNAJB6		ACTIN CYTOSKELETON ORGANIZATION	FAM21C					CARDIAC MUSCLE CELL CONTRACTION	CACNB2
ACTIN CYTOSKELETON ORGANIZATION	PAM		ACTIN CYTOSKELETON ORGANIZATION	MEF2A		ACTIN MEDIATED CELL CONTRACTION	DES		CARDIAC CELL DEVELOPMENT	FHL2		ACTIN CYTOSKELETON ORGANIZATION	DMTN		HEART PROCESS	THRB		ACTIN CYTOSKELETON ORGANIZATION	EPB41		ACTIN CYTOSKELETON ORGANIZATION	SORBS2		CELL-CELL JUNCTION ASSEMBLY	PARD3		NEGATIVE REGULATION OF CALCIUM ION TRANSMEMBRANE TRANSPORT	CALM1		ACTIN CYTOSKELETON ORGANIZATION	EFNA5		ACTIN CYTOSKELETON ORGANIZATION	FGD6					CARDIAC MYOFIBRIL ASSEMBLY	OBSL1
ACTIN CYTOSKELETON ORGANIZATION	RHOF		ACTIN CYTOSKELETON ORGANIZATION	MICAL2		ACTIN MEDIATED CELL CONTRACTION	DSP		CARDIAC CELL DEVELOPMENT	OBSL1		ACTIN CYTOSKELETON ORGANIZATION	DNAJB6		HEART PROCESS	TTN		ACTIN CYTOSKELETON ORGANIZATION	FAM21C		ACTIN CYTOSKELETON ORGANIZATION	SPTB		CYTOSOLIC CALCIUM ION TRANSPORT	CALM3		NEGATIVE REGULATION OF CALCIUM ION TRANSPORT	CALM1		ACTIN CYTOSKELETON ORGANIZATION	EPB41		ACTIN CYTOSKELETON ORGANIZATION	FHOD3					CELL CELL SIGNALING INVOLVED IN CARDIAC CONDUCTION	CACNB2
ACTIN CYTOSKELETON ORGANIZATION	SEMA5A		ACTIN CYTOSKELETON ORGANIZATION	MKKS		ACTIN MEDIATED CELL CONTRACTION	GPD1L		CARDIAC CONDUCTION	ATP1A2		ACTIN CYTOSKELETON ORGANIZATION	DSTN		MUSCLE CELL DEVELOPMENT	CASQ1		ACTIN CYTOSKELETON ORGANIZATION	FGD6		ACTIN CYTOSKELETON ORGANIZATION	SYNPO2		CYTOSOLIC CALCIUM ION TRANSPORT	CALM3		NEGATIVE REGULATION OF CALCIUM ION TRANSPORT	CALM1		ACTIN CYTOSKELETON ORGANIZATION	FAM21C		ACTIN CYTOSKELETON ORGANIZATION	FLII					CELL COMMUNICATION INVOLVED IN CARDIAC CONDUCTION	CACNB2
ACTIN CYTOSKELETON ORGANIZATION	SHROOM3		ACTIN CYTOSKELETON ORGANIZATION	MKLN1		ACTIN MEDIATED CELL CONTRACTION	JUP		CARDIAC CONDUCTION	CACNB2		ACTIN CYTOSKELETON ORGANIZATION	EFNA5		MUSCLE CELL DEVELOPMENT	TTN		ACTIN CYTOSKELETON ORGANIZATION	FRY		ACTIN CYTOSKELETON ORGANIZATION	TMOD1		CYTOSOLIC CALCIUM ION TRANSPORT	CALM3		NEGATIVE REGULATION OF CALCIUM ION TRANSPORT	CALM1		ACTIN CYTOSKELETON ORGANIZATION	FGD6		ACTIN CYTOSKELETON ORGANIZATION	FRY					CELL JUNCTION ORGANIZATION	DSG1
ACTIN CYTOSKELETON ORGANIZATION	SPTB		ACTIN CYTOSKELETON ORGANIZATION	MTOR		ACTIN MEDIATED CELL CONTRACTION	KCND3		CARDIAC CONDUCTION	DSP		ACTIN CYTOSKELETON ORGANIZATION	EPB41		POSITIVE REGULATION OF CALCIUM ION TRANSMEMBRANE TRANSPORT	CASQ1		ACTIN CYTOSKELETON ORGANIZATION	ITGB1		ACTIN CYTOSKELETON ORGANIZATION	TTN		ENDOPLASMIC RETICULUM CALCIUM ION HOMEOSTASIS	TGM2		NEGATIVE REGULATION OF CALCIUM ION TRANSPORT INTO CYTOSOL	CALM1		ACTIN CYTOSKELETON ORGANIZATION	FRY		ACTIN CYTOSKELETON ORGANIZATION	GAB1					CELL-CELL JUNCTION ASSEMBLY	DSG1
ACTIN CYTOSKELETON ORGANIZATION	SYNPO2		ACTIN CYTOSKELETON ORGANIZATION	MTPN		ACTIN MEDIATED CELL CONTRACTION	PARVA		CARDIAC MUSCLE CELL ACTION POTENTIAL	ATP1A2		ACTIN CYTOSKELETON ORGANIZATION	EZR		POSITIVE REGULATION OF CALCIUM ION TRANSMEMBRANE TRANSPORTER ACTIVITY	CASQ1		ACTIN CYTOSKELETON ORGANIZATION	JAK2		ACTIN MEDIATED CELL CONTRACTION	ACTN2		HEART PROCESS	AKAP13		NEGATIVE REGULATION OF CALCIUM ION TRANSPORT INTO CYTOSOL	CALM1		ACTIN CYTOSKELETON ORGANIZATION	HAX1		ACTIN CYTOSKELETON ORGANIZATION	JMY					CYTOSOLIC CALCIUM ION TRANSPORT	FAM155B
ACTIN CYTOSKELETON ORGANIZATION	TMOD1		ACTIN CYTOSKELETON ORGANIZATION	MYO18A		ACTIN MEDIATED CELL CONTRACTION	TNNC1		CARDIAC MUSCLE CELL ACTION POTENTIAL	CACNB2		ACTIN CYTOSKELETON ORGANIZATION	FAM21C		POSITIVE REGULATION OF CALCIUM ION TRANSPORT	CASQ1		ACTIN CYTOSKELETON ORGANIZATION	JMY		ACTIN MEDIATED CELL CONTRACTION	CACNA1C		HEART PROCESS	CALM3		NEGATIVE REGULATION OF CALCIUM ION TRANSPORT INTO CYTOSOL	CALM1		ACTIN CYTOSKELETON ORGANIZATION	JMY		ACTIN CYTOSKELETON ORGANIZATION	KANK1					HEART PROCESS	CACNA2D3
ACTIN CYTOSKELETON ORGANIZATION	TRPM7		ACTIN CYTOSKELETON ORGANIZATION	NCKAP1		ACTIN MEDIATED CELL CONTRACTION	TNNI1		CARDIAC MUSCLE CELL ACTION POTENTIAL	DSP		ACTIN CYTOSKELETON ORGANIZATION	FRY		POSITIVE REGULATION OF CALCIUM ION TRANSPORT INTO CYTOSOL	CASQ1		ACTIN CYTOSKELETON ORGANIZATION	KLHL41		ACTIN MEDIATED CELL CONTRACTION	CACNA2D1		HEART PROCESS	HSPB7		POSITIVE REGULATION OF CALCIUM ION TRANSMEMBRANE TRANSPORT	CALM1		ACTIN CYTOSKELETON ORGANIZATION	KANK2		ACTIN CYTOSKELETON ORGANIZATION	KANK2					HEART PROCESS	CACNB2
ACTIN MEDIATED CELL CONTRACTION	ACTN2		ACTIN CYTOSKELETON ORGANIZATION	NF1		ACTIN MEDIATED CELL CONTRACTION	TNNT2		CARDIAC MUSCLE CELL ACTION POTENTIAL	GPD1L		ACTIN CYTOSKELETON ORGANIZATION	INPPL1		POSITIVE REGULATION OF RELEASE OF SEQUESTERED CALCIUM ION INTO CYTOSOL	CASQ1		ACTIN CYTOSKELETON ORGANIZATION	LIMCH1		ACTIN MEDIATED CELL CONTRACTION	CAMK2D		MUSCLE CELL DEVELOPMENT	AKAP13		POSITIVE REGULATION OF CALCIUM ION TRANSMEMBRANE TRANSPORT	CALM1		ACTIN CYTOSKELETON ORGANIZATION	LIMCH1		ACTIN CYTOSKELETON ORGANIZATION	KRT8					HEART PROCESS	TNNI1
ACTIN MEDIATED CELL CONTRACTION	CACNA1C		ACTIN CYTOSKELETON ORGANIZATION	PAK2		ACTIN MEDIATED CELL CONTRACTION	TPM1		CARDIAC MUSCLE CELL CONTRACTION	ATP1A2		ACTIN CYTOSKELETON ORGANIZATION	JMY		POSITIVE REGULATION OF SODIUM ION TRANSPORT	CHP1		ACTIN CYTOSKELETON ORGANIZATION	LURAP1		ACTIN MEDIATED CELL CONTRACTION	DMD		MUSCLE CELL DEVELOPMENT	ITGB1		POSITIVE REGULATION OF CALCIUM ION TRANSMEMBRANE TRANSPORT	CALM1		ACTIN CYTOSKELETON ORGANIZATION	MAPKAP1		ACTIN CYTOSKELETON ORGANIZATION	LIMCH1					MEMBRANE DEPOLARIZATION DURING ACTION POTENTIAL	CACNB2
ACTIN MEDIATED CELL CONTRACTION	CACNA2D1		ACTIN CYTOSKELETON ORGANIZATION	PAM		CALCIUM ION IMPORT	CACNB2		CARDIAC MUSCLE CELL CONTRACTION	CACNB2		ACTIN CYTOSKELETON ORGANIZATION	KANK1		POSITIVE REGULATION OF SODIUM ION TRANSPORT	GLRX		ACTIN CYTOSKELETON ORGANIZATION	MET		ACTIN MEDIATED CELL CONTRACTION	NOS1AP		MUSCLE CELL DEVELOPMENT	MAP2K4		POSITIVE REGULATION OF CALCIUM ION TRANSMEMBRANE TRANSPORTER ACTIVITY	CALM1		ACTIN CYTOSKELETON ORGANIZATION	MEF2A		ACTIN CYTOSKELETON ORGANIZATION	LURAP1					MEMBRANE DEPOLARIZATION DURING ACTION POTENTIAL	NALCN
ACTIN MEDIATED CELL CONTRACTION	CAMK2D		ACTIN CYTOSKELETON ORGANIZATION	PDCD10		CALCIUM ION IMPORT	FAM155B		CARDIAC MUSCLE CELL CONTRACTION	DSP		ACTIN CYTOSKELETON ORGANIZATION	KANK2		POTASSIUM ION TRANSPORT	CHP1		ACTIN CYTOSKELETON ORGANIZATION	MICAL2		ACTIN MEDIATED CELL CONTRACTION	TMOD1		NEGATIVE REGULATION OF CALCIUM ION TRANSMEMBRANE TRANSPORT	CALM3		POSITIVE REGULATION OF CALCIUM ION TRANSMEMBRANE TRANSPORTER ACTIVITY	CALM1		ACTIN CYTOSKELETON ORGANIZATION	MICAL2		ACTIN CYTOSKELETON ORGANIZATION	MAPKAP1					MEMBRANE DEPOLARIZATION DURING CARDIAC MUSCLE CELL ACTION POTENTIAL	CACNB2
ACTIN MEDIATED CELL CONTRACTION	DES		ACTIN CYTOSKELETON ORGANIZATION	PI4KA		CALCIUM ION IMPORT INTO CYTOSOL	FAM155B		CARDIAC MUSCLE CELL CONTRACTION	GPD1L		ACTIN CYTOSKELETON ORGANIZATION	KLHL41		POTASSIUM ION TRANSPORT	KCNK1		ACTIN CYTOSKELETON ORGANIZATION	MKKS		ACTIN MEDIATED CELL CONTRACTION	TTN		NEGATIVE REGULATION OF CALCIUM ION TRANSMEMBRANE TRANSPORT	CALM3		POSITIVE REGULATION OF CALCIUM ION TRANSMEMBRANE TRANSPORTER ACTIVITY	CALM1		ACTIN CYTOSKELETON ORGANIZATION	MKKS		ACTIN CYTOSKELETON ORGANIZATION	MEF2A					MUSCLE CELL DEVELOPMENT	OBSL1
ACTIN MEDIATED CELL CONTRACTION	GATA4		ACTIN CYTOSKELETON ORGANIZATION	PLS1		CALCIUM ION TRANSMEMBRANE TRANSPORT	ATP1A2		CARDIAC MYOFIBRIL ASSEMBLY	OBSL1		ACTIN CYTOSKELETON ORGANIZATION	LDB3		REGULATION OF CALCIUM ION TRANSMEMBRANE TRANSPORT	CASQ1		ACTIN CYTOSKELETON ORGANIZATION	MKLN1		CALCIUM ION IMPORT	ATP2A2		NEGATIVE REGULATION OF CALCIUM ION TRANSMEMBRANE TRANSPORT	CALM3		POSITIVE REGULATION OF CALCIUM ION TRANSPORT	CALM1		ACTIN CYTOSKELETON ORGANIZATION	MKLN1		ACTIN CYTOSKELETON ORGANIZATION	MICAL2					POSITIVE REGULATION OF CALCIUM ION TRANSMEMBRANE TRANSPORT	CACNB2
ACTIN MEDIATED CELL CONTRACTION	KCND3		ACTIN CYTOSKELETON ORGANIZATION	PRKAR1A		CALCIUM ION TRANSMEMBRANE TRANSPORT	CACNA2D3		CELL CELL SIGNALING INVOLVED IN CARDIAC CONDUCTION	CACNB2		ACTIN CYTOSKELETON ORGANIZATION	LIMCH1		REGULATION OF CALCIUM ION TRANSMEMBRANE TRANSPORTER ACTIVITY	CASQ1		ACTIN CYTOSKELETON ORGANIZATION	MTOR		CALCIUM ION IMPORT	CACNA2D1		NEGATIVE REGULATION OF CALCIUM ION TRANSPORT	CALM3		POSITIVE REGULATION OF CALCIUM ION TRANSPORT INTO CYTOSOL	CALM1		ACTIN CYTOSKELETON ORGANIZATION	MTOR		ACTIN CYTOSKELETON ORGANIZATION	MKKS					POSITIVE REGULATION OF CALCIUM ION TRANSMEMBRANE TRANSPORTER ACTIVITY	CACNB2
ACTIN MEDIATED CELL CONTRACTION	KCNQ1		ACTIN CYTOSKELETON ORGANIZATION	PRKG1		CALCIUM ION TRANSMEMBRANE TRANSPORT	CACNB2		CELL COMMUNICATION BY ELECTRICAL COUPLING	ATP1A2		ACTIN CYTOSKELETON ORGANIZATION	LURAP1		REGULATION OF CALCIUM ION TRANSPORT	CASQ1		ACTIN CYTOSKELETON ORGANIZATION	MTPN		CALCIUM ION IMPORT	HOMER1		NEGATIVE REGULATION OF CALCIUM ION TRANSPORT	CALM3		POSITIVE REGULATION OF POTASSIUM ION TRANSPORT	KIF5B		ACTIN CYTOSKELETON ORGANIZATION	MYO18A		ACTIN CYTOSKELETON ORGANIZATION	MRAS					POSITIVE REGULATION OF CALCIUM ION TRANSPORT	CACNB2
ACTIN MEDIATED CELL CONTRACTION	TMOD1		ACTIN CYTOSKELETON ORGANIZATION	RDX		CALCIUM ION TRANSMEMBRANE TRANSPORT	FAM155B		CELL COMMUNICATION INVOLVED IN CARDIAC CONDUCTION	ATP1A2		ACTIN CYTOSKELETON ORGANIZATION	MAPKAP1		REGULATION OF CALCIUM ION TRANSPORT INTO CYTOSOL	CASQ1		ACTIN CYTOSKELETON ORGANIZATION	MYO18A		CALCIUM ION IMPORT	SLC25A23		NEGATIVE REGULATION OF CALCIUM ION TRANSPORT	CALM3		POSITIVE REGULATION OF RELEASE OF SEQUESTERED CALCIUM ION INTO CYTOSOL	CALM1		ACTIN CYTOSKELETON ORGANIZATION	MYOZ3		ACTIN CYTOSKELETON ORGANIZATION	MTOR					POTASSIUM ION TRANSPORT	NALCN
CALCIUM ION IMPORT	C2ORF47		ACTIN CYTOSKELETON ORGANIZATION	RHOBTB1		CALCIUM ION TRANSMEMBRANE TRANSPORT	HRC		CELL COMMUNICATION INVOLVED IN CARDIAC CONDUCTION	CACNB2		ACTIN CYTOSKELETON ORGANIZATION	MEF2A		REGULATION OF CARDIAC CONDUCTION	CASQ1		ACTIN CYTOSKELETON ORGANIZATION	MYOZ2		CALCIUM ION IMPORT INTO CYTOSOL	CACNA2D1		NEGATIVE REGULATION OF CALCIUM ION TRANSPORT INTO CYTOSOL	CALM3		POSITIVE REGULATION OF SODIUM ION TRANSPORT	KIF5B		ACTIN CYTOSKELETON ORGANIZATION	NF1		ACTIN CYTOSKELETON ORGANIZATION	MYL2					REGULATION OF CALCIUM ION TRANSMEMBRANE TRANSPORT	CACNB2
CALCIUM ION IMPORT	CACNA2D1		ACTIN CYTOSKELETON ORGANIZATION	RHOF		CALCIUM ION TRANSMEMBRANE TRANSPORT	NALCN		CELL COMMUNICATION INVOLVED IN CARDIAC CONDUCTION	DSP		ACTIN CYTOSKELETON ORGANIZATION	MICAL2		REGULATION OF CYTOSOLIC CALCIUM ION CONCENTRATION	CASQ1		ACTIN CYTOSKELETON ORGANIZATION	MYOZ3		CALCIUM ION TRANSMEMBRANE TRANSPORT	AKAP6		NEGATIVE REGULATION OF CALCIUM ION TRANSPORT INTO CYTOSOL	CALM3		POTASSIUM ION TRANSPORT	KIF5B		ACTIN CYTOSKELETON ORGANIZATION	NPHP1		ACTIN CYTOSKELETON ORGANIZATION	MYO18A					REGULATION OF CALCIUM ION TRANSMEMBRANE TRANSPORTER ACTIVITY	CACNB2
CALCIUM ION IMPORT	MICU2		ACTIN CYTOSKELETON ORGANIZATION	RHOQ		CALCIUM ION TRANSMEMBRANE TRANSPORT	STOML2		CELL JUNCTION ORGANIZATION	DSG1		ACTIN CYTOSKELETON ORGANIZATION	MKKS		REGULATION OF CYTOSOLIC CALCIUM ION CONCENTRATION	ITGAV		ACTIN CYTOSKELETON ORGANIZATION	NEBL		CALCIUM ION TRANSMEMBRANE TRANSPORT	ATP2A2		NEGATIVE REGULATION OF CALCIUM ION TRANSPORT INTO CYTOSOL	CALM3		REGULATION OF CALCIUM ION TRANSMEMBRANE TRANSPORT	CALM1		ACTIN CYTOSKELETON ORGANIZATION	OBSCN		ACTIN CYTOSKELETON ORGANIZATION	MYOZ3					REGULATION OF CALCIUM ION TRANSPORT	CACNB2
CALCIUM ION IMPORT	PRNP		ACTIN CYTOSKELETON ORGANIZATION	RICTOR		CALCIUM ION TRANSPORT	ATP1A2		CELL JUNCTION ORGANIZATION	DSP		ACTIN CYTOSKELETON ORGANIZATION	MKLN1		REGULATION OF HEART CONTRACTION	CASQ1		ACTIN CYTOSKELETON ORGANIZATION	NPHP1		CALCIUM ION TRANSMEMBRANE TRANSPORT	CACNA1C		NEGATIVE REGULATION OF CYTOSKELETON ORGANIZATION	C16ORF45		REGULATION OF CALCIUM ION TRANSMEMBRANE TRANSPORTER ACTIVITY	CALM1		ACTIN CYTOSKELETON ORGANIZATION	PAFAH1B1		ACTIN CYTOSKELETON ORGANIZATION	OBSCN					REGULATION OF CYTOSOLIC CALCIUM ION CONCENTRATION	FAM155B
CALCIUM ION IMPORT	SLC25A23		ACTIN CYTOSKELETON ORGANIZATION	SEMA5A		CALCIUM ION TRANSPORT	CACNA2D3		CELL-CELL JUNCTION ASSEMBLY	DSG1		ACTIN CYTOSKELETON ORGANIZATION	MYBPC3		REGULATION OF HEART CONTRACTION	KCNK1		ACTIN CYTOSKELETON ORGANIZATION	PAFAH1B1		CALCIUM ION TRANSMEMBRANE TRANSPORT	CACNA2D1		NEGATIVE REGULATION OF CYTOSKELETON ORGANIZATION	PFN2		REGULATION OF CALCIUM ION TRANSPORT	CALM1		ACTIN CYTOSKELETON ORGANIZATION	PAK2		ACTIN CYTOSKELETON ORGANIZATION	PAFAH1B1					REGULATION OF HEART CONTRACTION	CACNA2D3
CALCIUM ION IMPORT INTO CYTOSOL	CACNA2D1		ACTIN CYTOSKELETON ORGANIZATION	SHROOM3		CALCIUM ION TRANSPORT	CACNB2		CYTOSOLIC CALCIUM ION TRANSPORT	ATP1A2		ACTIN CYTOSKELETON ORGANIZATION	MYO18A		REGULATION OF HEART CONTRACTION	THRB		ACTIN CYTOSKELETON ORGANIZATION	PAK2		CALCIUM ION TRANSMEMBRANE TRANSPORT	CAMK2D		POSITIVE REGULATION OF CALCIUM ION TRANSMEMBRANE TRANSPORT	CALM3		REGULATION OF CALCIUM ION TRANSPORT INTO CYTOSOL	CALM1		ACTIN CYTOSKELETON ORGANIZATION	PARVA		ACTIN CYTOSKELETON ORGANIZATION	PAM					REGULATION OF HEART CONTRACTION	CACNB2
CALCIUM ION IMPORT INTO CYTOSOL	PRNP		ACTIN CYTOSKELETON ORGANIZATION	SMAD4		CALCIUM ION TRANSPORT	CAMK2B		CYTOSOLIC CALCIUM ION TRANSPORT	FAM155B		ACTIN CYTOSKELETON ORGANIZATION	MYOZ2		REGULATION OF RELEASE OF SEQUESTERED CALCIUM ION INTO CYTOSOL	CASQ1		ACTIN CYTOSKELETON ORGANIZATION	PALLD		CALCIUM ION TRANSMEMBRANE TRANSPORT	CASQ2		POSITIVE REGULATION OF CALCIUM ION TRANSMEMBRANE TRANSPORT	CALM3		REGULATION OF CARDIAC CONDUCTION	CALM1		ACTIN CYTOSKELETON ORGANIZATION	PDCD10		ACTIN CYTOSKELETON ORGANIZATION	PARK2					REGULATION OF HEART RATE	CACNB2
CALCIUM ION TRANSMEMBRANE TRANSPORT	ATP1B1		ACTIN CYTOSKELETON ORGANIZATION	SRF		CALCIUM ION TRANSPORT	FAM155B		HEART PROCESS	ATP1A2		ACTIN CYTOSKELETON ORGANIZATION	MYOZ3		REGULATION OF RELEASE OF SEQUESTERED CALCIUM ION INTO CYTOSOL BY SARCOPLASMIC RETICULUM	CASQ1		ACTIN CYTOSKELETON ORGANIZATION	PDPK1		CALCIUM ION TRANSMEMBRANE TRANSPORT	DENND5B		POSITIVE REGULATION OF CALCIUM ION TRANSMEMBRANE TRANSPORT	CALM3		REGULATION OF CARDIAC MUSCLE CONTRACTION	CALM1		ACTIN CYTOSKELETON ORGANIZATION	PDPK1		ACTIN CYTOSKELETON ORGANIZATION	PARVA					REGULATION OF HEART RATE BY CARDIAC CONDUCTION	CACNB2
CALCIUM ION TRANSMEMBRANE TRANSPORT	C2ORF47		ACTIN CYTOSKELETON ORGANIZATION	SYNPO2		CALCIUM ION TRANSPORT	HRC		HEART PROCESS	C12ORF39		ACTIN CYTOSKELETON ORGANIZATION	NCKAP1		REGULATION OF SODIUM ION TRANSMEMBRANE TRANSPORT	CHP1		ACTIN CYTOSKELETON ORGANIZATION	PHACTR1		CALCIUM ION TRANSMEMBRANE TRANSPORT	DMD		POSITIVE REGULATION OF CALCIUM ION TRANSMEMBRANE TRANSPORTER ACTIVITY	CALM3		REGULATION OF CARDIAC MUSCLE CONTRACTION BY CALCIUM ION SIGNALING	CALM1		ACTIN CYTOSKELETON ORGANIZATION	PI4KA		ACTIN CYTOSKELETON ORGANIZATION	PDCD10					SODIUM ION TRANSMEMBRANE TRANSPORT	NALCN
CALCIUM ION TRANSMEMBRANE TRANSPORT	CACNA1C		ACTIN CYTOSKELETON ORGANIZATION	TAOK1		CALCIUM ION TRANSPORT	NALCN		HEART PROCESS	CACNB2		ACTIN CYTOSKELETON ORGANIZATION	NEBL		REGULATION OF SODIUM ION TRANSMEMBRANE TRANSPORT	GLRX		ACTIN CYTOSKELETON ORGANIZATION	PI4KA		CALCIUM ION TRANSMEMBRANE TRANSPORT	NOS1AP		POSITIVE REGULATION OF CALCIUM ION TRANSMEMBRANE TRANSPORTER ACTIVITY	CALM3		REGULATION OF CARDIAC MUSCLE CONTRACTION BY REGULATION OF THE RELEASE OF SEQUESTERED CALCIUM ION	CALM1		ACTIN CYTOSKELETON ORGANIZATION	PIP5K1A		ACTIN CYTOSKELETON ORGANIZATION	PICK1					SODIUM ION TRANSPORT	NALCN
CALCIUM ION TRANSMEMBRANE TRANSPORT	CACNA2D1		ACTIN CYTOSKELETON ORGANIZATION	TMOD1		CALCIUM ION TRANSPORT	STOML2		HEART PROCESS	DSP		ACTIN CYTOSKELETON ORGANIZATION	NF1		REGULATION OF SODIUM ION TRANSMEMBRANE TRANSPORTER ACTIVITY	CHP1		ACTIN CYTOSKELETON ORGANIZATION	PLS1		CALCIUM ION TRANSMEMBRANE TRANSPORT	PMPCB		POSITIVE REGULATION OF CALCIUM ION TRANSMEMBRANE TRANSPORTER ACTIVITY	CALM3		REGULATION OF CELL COMMUNICATION BY ELECTRICAL COUPLING	CALM1		ACTIN CYTOSKELETON ORGANIZATION	PRKAR1A		ACTIN CYTOSKELETON ORGANIZATION	PIP5K1A
CALCIUM ION TRANSMEMBRANE TRANSPORT	CAMK2D		ACTIN CYTOSKELETON ORGANIZATION	TNIK		CARDIAC CELL DEVELOPMENT	FHL2		HEART PROCESS	GPD1L		ACTIN CYTOSKELETON ORGANIZATION	OBSCN		REGULATION OF SODIUM ION TRANSMEMBRANE TRANSPORTER ACTIVITY	GLRX		ACTIN CYTOSKELETON ORGANIZATION	POF1B		CALCIUM ION TRANSMEMBRANE TRANSPORT	SLC25A23		POSITIVE REGULATION OF CALCIUM ION TRANSPORT	CALM3		REGULATION OF CYTOSOLIC CALCIUM ION CONCENTRATION	CALM1		ACTIN CYTOSKELETON ORGANIZATION	PRKG1		ACTIN CYTOSKELETON ORGANIZATION	PRKAR1A
CALCIUM ION TRANSMEMBRANE TRANSPORT	CASQ2		ACTIN CYTOSKELETON ORGANIZATION	TRIM32		CARDIAC CELL DEVELOPMENT	OBSL1		HEART PROCESS	MYBPC3		ACTIN CYTOSKELETON ORGANIZATION	OBSL1		REGULATION OF SODIUM ION TRANSPORT	CHP1		ACTIN CYTOSKELETON ORGANIZATION	PRKAR1A		CALCIUM ION TRANSPORT	ADRA1A		POSITIVE REGULATION OF CALCIUM ION TRANSPORT INTO CYTOSOL	CALM3		REGULATION OF HEART CONTRACTION	CALM1		ACTIN CYTOSKELETON ORGANIZATION	RDX		ACTIN CYTOSKELETON ORGANIZATION	PRKCZ
CALCIUM ION TRANSMEMBRANE TRANSPORT	HRC		ACTIN CYTOSKELETON ORGANIZATION	TTN		CARDIAC CONDUCTION	ATP1A2		HEART PROCESS	SGCG		ACTIN CYTOSKELETON ORGANIZATION	PAFAH1B1		REGULATION OF SODIUM ION TRANSPORT	GLRX		ACTIN CYTOSKELETON ORGANIZATION	PRKG1		CALCIUM ION TRANSPORT	AKAP6		POSITIVE REGULATION OF RELEASE OF SEQUESTERED CALCIUM ION INTO CYTOSOL	CALM3		REGULATION OF HEART CONTRACTION	CALM1		ACTIN CYTOSKELETON ORGANIZATION	RHOBTB1		ACTIN CYTOSKELETON ORGANIZATION	RHOF
CALCIUM ION TRANSMEMBRANE TRANSPORT	MICU2		ACTIN CYTOSKELETON ORGANIZATION	ABI2		CARDIAC CONDUCTION	CACNA2D3		HEART PROCESS	TNNI1		ACTIN CYTOSKELETON ORGANIZATION	PAK2		SARCOPLASMIC RETICULUM CALCIUM ION TRANSPORT	CASQ1		ACTIN CYTOSKELETON ORGANIZATION	RHOBTB1		CALCIUM ION TRANSPORT	ATP2A2		POSITIVE REGULATION OF SODIUM ION TRANSPORT	CHP1		REGULATION OF HEART CONTRACTION	CALM1		ACTIN CYTOSKELETON ORGANIZATION	RHOBTB3		ACTIN CYTOSKELETON ORGANIZATION	RICTOR
CALCIUM ION TRANSMEMBRANE TRANSPORT	PHB		ACTIN CYTOSKELETON ORGANIZATION	ACTR3C		CARDIAC CONDUCTION	CACNB2		MEMBRANE DEPOLARIZATION DURING ACTION POTENTIAL	ATP1A2		ACTIN CYTOSKELETON ORGANIZATION	PALLD		SODIUM ION TRANSMEMBRANE TRANSPORT	CHP1		ACTIN CYTOSKELETON ORGANIZATION	RHOBTB3		CALCIUM ION TRANSPORT	CACNA1C		POSITIVE REGULATION OF SODIUM ION TRANSPORT	GLRX		REGULATION OF HEART RATE	CALM1		ACTIN CYTOSKELETON ORGANIZATION	RHOF		ACTIN CYTOSKELETON ORGANIZATION	SEMA5A
CALCIUM ION TRANSMEMBRANE TRANSPORT	PMPCB		ACTIN CYTOSKELETON ORGANIZATION	CASQ2		CARDIAC CONDUCTION	DSP		MEMBRANE DEPOLARIZATION DURING ACTION POTENTIAL	CACNB2		ACTIN CYTOSKELETON ORGANIZATION	PAM		SODIUM ION TRANSMEMBRANE TRANSPORT	GLRX		ACTIN CYTOSKELETON ORGANIZATION	RHOF		CALCIUM ION TRANSPORT	CACNA2D1		POTASSIUM ION TRANSPORT	CHP1		REGULATION OF POTASSIUM ION TRANSPORT	KIF5B		ACTIN CYTOSKELETON ORGANIZATION	RHOQ		ACTIN CYTOSKELETON ORGANIZATION	SHROOM3
CALCIUM ION TRANSMEMBRANE TRANSPORT	PRNP		ACTIN CYTOSKELETON ORGANIZATION	CDC42EP3		CARDIAC CONDUCTION	HRC		MEMBRANE DEPOLARIZATION DURING CARDIAC MUSCLE CELL ACTION POTENTIAL	ATP1A2		ACTIN CYTOSKELETON ORGANIZATION	PARVA		SODIUM ION TRANSMEMBRANE TRANSPORT	KCNK1		ACTIN CYTOSKELETON ORGANIZATION	ROCK1		CALCIUM ION TRANSPORT	CAMK2D		REGULATION OF CALCIUM ION TRANSMEMBRANE TRANSPORT	CALM3		REGULATION OF RELEASE OF SEQUESTERED CALCIUM ION INTO CYTOSOL	CALM1		ACTIN CYTOSKELETON ORGANIZATION	RICTOR		ACTIN CYTOSKELETON ORGANIZATION	SORBS1
CALCIUM ION TRANSMEMBRANE TRANSPORT	SLC25A23		ACTIN CYTOSKELETON ORGANIZATION	CLASP2		CARDIAC CONDUCTION	JUP		MEMBRANE DEPOLARIZATION DURING CARDIAC MUSCLE CELL ACTION POTENTIAL	CACNB2		ACTIN CYTOSKELETON ORGANIZATION	PDPK1		SODIUM ION TRANSMEMBRANE TRANSPORT	SLC1A2		ACTIN CYTOSKELETON ORGANIZATION	SEMA5A		CALCIUM ION TRANSPORT	CASQ2		REGULATION OF CALCIUM ION TRANSMEMBRANE TRANSPORTER ACTIVITY	CALM3		REGULATION OF RELEASE OF SEQUESTERED CALCIUM ION INTO CYTOSOL BY SARCOPLASMIC RETICULUM	CALM1		ACTIN CYTOSKELETON ORGANIZATION	ROCK1		ACTIN CYTOSKELETON ORGANIZATION	SPTB
CALCIUM ION TRANSMEMBRANE TRANSPORT	TRPM7		ACTIN CYTOSKELETON ORGANIZATION	CUL3		CARDIAC CONDUCTION	KCND3		MUSCLE CELL DEVELOPMENT	FHL2		ACTIN CYTOSKELETON ORGANIZATION	PI4KA		SODIUM ION TRANSPORT	CHP1		ACTIN CYTOSKELETON ORGANIZATION	SHROOM3		CALCIUM ION TRANSPORT	DENND5B		REGULATION OF CALCIUM ION TRANSPORT	CALM3		REGULATION OF RYANODINE SENSITIVE CALCIUM RELEASE CHANNEL ACTIVITY	CALM1		ACTIN CYTOSKELETON ORGANIZATION	SEMA5A		ACTIN CYTOSKELETON ORGANIZATION	SPTBN4
CALCIUM ION TRANSMEMBRANE TRANSPORT	VDAC1		ACTIN CYTOSKELETON ORGANIZATION	DLG1		CARDIAC CONDUCTION	NPR2		MUSCLE CELL DEVELOPMENT	LDB3		ACTIN CYTOSKELETON ORGANIZATION	PIK3R1		SODIUM ION TRANSPORT	GLRX		ACTIN CYTOSKELETON ORGANIZATION	SORBS2		CALCIUM ION TRANSPORT	DMD		REGULATION OF CALCIUM ION TRANSPORT INTO CYTOSOL	CALM3		REGULATION OF RYANODINE SENSITIVE CALCIUM RELEASE CHANNEL ACTIVITY	CALM1		ACTIN CYTOSKELETON ORGANIZATION	SHROOM3		ACTIN CYTOSKELETON ORGANIZATION	SPTBN5
CALCIUM ION TRANSPORT	ATP1B1		ACTIN CYTOSKELETON ORGANIZATION	FGD6		CARDIAC CONDUCTION	SCN10A		MUSCLE CELL DEVELOPMENT	MYBPC3		ACTIN CYTOSKELETON ORGANIZATION	PRKAR1A		SODIUM ION TRANSPORT	KCNK1		ACTIN CYTOSKELETON ORGANIZATION	SPIRE1		CALCIUM ION TRANSPORT	HOMER1		REGULATION OF CARDIAC CONDUCTION	CALM3		REGULATION OF RYANODINE SENSITIVE CALCIUM RELEASE CHANNEL ACTIVITY	CALM1		ACTIN CYTOSKELETON ORGANIZATION	SMAD4		ACTIN CYTOSKELETON ORGANIZATION	SRF
CALCIUM ION TRANSPORT	C2ORF47		ACTIN CYTOSKELETON ORGANIZATION	LIMCH1		CARDIAC MUSCLE CELL ACTION POTENTIAL	ATP1A2		MUSCLE CELL DEVELOPMENT	OBSL1		ACTIN CYTOSKELETON ORGANIZATION	PRKG1		SODIUM ION TRANSPORT	SLC1A2		ACTIN CYTOSKELETON ORGANIZATION	SPTB		CALCIUM ION TRANSPORT	NOS1AP		REGULATION OF CARDIAC MUSCLE CONTRACTION	CALM3		REGULATION OF SODIUM ION TRANSMEMBRANE TRANSPORT	KIF5B		ACTIN CYTOSKELETON ORGANIZATION	SPTB		ACTIN CYTOSKELETON ORGANIZATION	SYNPO
CALCIUM ION TRANSPORT	CACNA1C		ACTIN CYTOSKELETON ORGANIZATION	LURAP1		CARDIAC MUSCLE CELL ACTION POTENTIAL	CACNB2		MUSCLE CELL DEVELOPMENT	SGCG		ACTIN CYTOSKELETON ORGANIZATION	RDX					ACTIN CYTOSKELETON ORGANIZATION	SYNPO2		CALCIUM ION TRANSPORT	PMPCB		REGULATION OF CARDIAC MUSCLE CONTRACTION BY CALCIUM ION SIGNALING	CALM3		REGULATION OF SODIUM ION TRANSMEMBRANE TRANSPORTER ACTIVITY	KIF5B		ACTIN CYTOSKELETON ORGANIZATION	SRF		ACTIN CYTOSKELETON ORGANIZATION	SYNPO2
CALCIUM ION TRANSPORT	CACNA2D1		ACTIN CYTOSKELETON ORGANIZATION	MET		CARDIAC MUSCLE CELL ACTION POTENTIAL	DSP		NEGATIVE REGULATION OF CALCIUM ION TRANSMEMBRANE TRANSPORT	ATP1A2		ACTIN CYTOSKELETON ORGANIZATION	RHOBTB1					ACTIN CYTOSKELETON ORGANIZATION	TMOD1		CALCIUM ION TRANSPORT	SLC25A23		REGULATION OF CARDIAC MUSCLE CONTRACTION BY REGULATION OF THE RELEASE OF SEQUESTERED CALCIUM ION	CALM3		REGULATION OF SODIUM ION TRANSPORT	KIF5B		ACTIN CYTOSKELETON ORGANIZATION	SYNPO		ACTIN CYTOSKELETON ORGANIZATION	SYNPO2L
CALCIUM ION TRANSPORT	CAMK2D		ACTIN CYTOSKELETON ORGANIZATION	MYOZ3		CARDIAC MUSCLE CELL ACTION POTENTIAL	GPD1L		NEGATIVE REGULATION OF CALCIUM ION TRANSPORT	ATP1A2		ACTIN CYTOSKELETON ORGANIZATION	RHOBTB3					ACTIN CYTOSKELETON ORGANIZATION	TRIM32		CARDIAC CELL DEVELOPMENT	ACTN2		REGULATION OF CELL COMMUNICATION BY ELECTRICAL COUPLING	CALM3		SARCOPLASMIC RETICULUM CALCIUM ION TRANSPORT	CALM1		ACTIN CYTOSKELETON ORGANIZATION	SYNPO2		ACTIN CYTOSKELETON ORGANIZATION	TMOD1
CALCIUM ION TRANSPORT	CASQ2		ACTIN CYTOSKELETON ORGANIZATION	NPHP1		CARDIAC MUSCLE CELL ACTION POTENTIAL	JUP		NEGATIVE REGULATION OF CYTOSOLIC CALCIUM ION CONCENTRATION	ATP1A2		ACTIN CYTOSKELETON ORGANIZATION	RHOQ					ACTIN CYTOSKELETON ORGANIZATION	TRPM7		CARDIAC CELL DEVELOPMENT	AKAP6		REGULATION OF CYTOSOLIC CALCIUM ION CONCENTRATION	CALM3		SODIUM ION TRANSMEMBRANE TRANSPORT	KIF5B		ACTIN CYTOSKELETON ORGANIZATION	TAOK1		ACTIN CYTOSKELETON ORGANIZATION	TNNT2
CALCIUM ION TRANSPORT	HRC		ACTIN CYTOSKELETON ORGANIZATION	PDPK1		CARDIAC MUSCLE CELL ACTION POTENTIAL	KCND3		NEGATIVE REGULATION OF HEART CONTRACTION	ATP1A2		ACTIN CYTOSKELETON ORGANIZATION	ROCK1					ACTIN CYTOSKELETON ORGANIZATION	TSC1		CARDIAC CELL DEVELOPMENT	NEBL		REGULATION OF CYTOSOLIC CALCIUM ION CONCENTRATION	NPTN		SODIUM ION TRANSPORT	KIF5B		ACTIN CYTOSKELETON ORGANIZATION	TLN1		ACTIN CYTOSKELETON ORGANIZATION	TPM1
CALCIUM ION TRANSPORT	MICU2		ACTIN CYTOSKELETON ORGANIZATION	PFN2		CARDIAC MUSCLE CELL ACTION POTENTIAL	SCN10A		NEGATIVE REGULATION OF HEART CONTRACTION	C12ORF39		ACTIN CYTOSKELETON ORGANIZATION	SEMA5A					ACTIN CYTOSKELETON ORGANIZATION	TTN		CARDIAC CELL DEVELOPMENT	SORBS2		REGULATION OF CYTOSOLIC CALCIUM ION CONCENTRATION	TGM2					ACTIN CYTOSKELETON ORGANIZATION	TNNT2		ACTIN CYTOSKELETON ORGANIZATION	TRIM32
CALCIUM ION TRANSPORT	P2RX5		ACTIN CYTOSKELETON ORGANIZATION	PIP5K1A		CARDIAC MUSCLE CELL CONTRACTION	ATP1A2		NEGATIVE REGULATION OF SODIUM ION TRANSPORT	ATP1A2		ACTIN CYTOSKELETON ORGANIZATION	SMAD4					ACTIN MEDIATED CELL CONTRACTION	ACTN2		CARDIAC CELL DEVELOPMENT	TTN		REGULATION OF HEART CONTRACTION	CALM3					ACTIN CYTOSKELETON ORGANIZATION	TPM1		ACTIN CYTOSKELETON ORGANIZATION	TRPM7
CALCIUM ION TRANSPORT	PHB		ACTIN CYTOSKELETON ORGANIZATION	RHOBTB3		CARDIAC MUSCLE CELL CONTRACTION	CACNB2		POSITIVE REGULATION OF CALCIUM ION TRANSMEMBRANE TRANSPORT	CACNB2		ACTIN CYTOSKELETON ORGANIZATION	SORBS2					ACTIN MEDIATED CELL CONTRACTION	CACNA1C		CARDIAC CONDUCTION	ATP2A2		REGULATION OF HEART CONTRACTION	CALM3					ACTIN CYTOSKELETON ORGANIZATION	TRIM32		ACTIN CYTOSKELETON ORGANIZATION	TSC1
CALCIUM ION TRANSPORT	PMPCB		ACTIN CYTOSKELETON ORGANIZATION	ROCK1		CARDIAC MUSCLE CELL CONTRACTION	DSP		POSITIVE REGULATION OF CALCIUM ION TRANSMEMBRANE TRANSPORTER ACTIVITY	CACNB2		ACTIN CYTOSKELETON ORGANIZATION	SPTB					ACTIN MEDIATED CELL CONTRACTION	DMD		CARDIAC CONDUCTION	CACNA1C		REGULATION OF HEART CONTRACTION	CALM3					ACTIN CYTOSKELETON ORGANIZATION	TRPM7		ACTIN MEDIATED CELL CONTRACTION	ACTC1
CALCIUM ION TRANSPORT	PRNP		ACTIN CYTOSKELETON ORGANIZATION	SPIRE1		CARDIAC MUSCLE CELL CONTRACTION	GPD1L		POSITIVE REGULATION OF CALCIUM ION TRANSPORT	CACNB2		ACTIN CYTOSKELETON ORGANIZATION	SYNPO					ACTIN MEDIATED CELL CONTRACTION	DSC2		CARDIAC CONDUCTION	CACNA2D1		REGULATION OF HEART CONTRACTION	HSPB7					ACTIN CYTOSKELETON ORGANIZATION	TSC1		ACTIN MEDIATED CELL CONTRACTION	ACTN2
CALCIUM ION TRANSPORT	SLC25A23		ACTIN CYTOSKELETON ORGANIZATION	TRPM7		CARDIAC MUSCLE CELL CONTRACTION	JUP		POSITIVE REGULATION OF CARDIAC MUSCLE CELL PROLIFERATION	TBX5		ACTIN CYTOSKELETON ORGANIZATION	SYNPO2					ACTIN MEDIATED CELL CONTRACTION	GATA4		CARDIAC CONDUCTION	CAMK2D		REGULATION OF HEART RATE	CALM3					ACTIN MEDIATED CELL CONTRACTION	ACTC1		ACTIN MEDIATED CELL CONTRACTION	CACNA1C
CALCIUM ION TRANSPORT	TRPM7		ACTIN CYTOSKELETON ORGANIZATION	TSC1		CARDIAC MUSCLE CELL CONTRACTION	KCND3		POSITIVE REGULATION OF SODIUM ION TRANSPORT	GPD1L		ACTIN CYTOSKELETON ORGANIZATION	TAOK1					ACTIN MEDIATED CELL CONTRACTION	KCNQ1		CARDIAC CONDUCTION	CASQ2		REGULATION OF RELEASE OF SEQUESTERED CALCIUM ION INTO CYTOSOL	CALM3					ACTIN MEDIATED CELL CONTRACTION	ACTN2		ACTIN MEDIATED CELL CONTRACTION	CACNA2D1
CALCIUM ION TRANSPORT	VDAC1		ACTIN MEDIATED CELL CONTRACTION	ACTC1		CARDIAC MYOFIBRIL ASSEMBLY	OBSL1		POTASSIUM ION IMPORT	ATP1A2		ACTIN CYTOSKELETON ORGANIZATION	TLN1					ACTIN MEDIATED CELL CONTRACTION	NEDD4L		CARDIAC MUSCLE CELL ACTION POTENTIAL	ANK3		REGULATION OF RELEASE OF SEQUESTERED CALCIUM ION INTO CYTOSOL BY SARCOPLASMIC RETICULUM	CALM3					ACTIN MEDIATED CELL CONTRACTION	CACNA1C		ACTIN MEDIATED CELL CONTRACTION	CAMK2D
CARDIAC CELL DEVELOPMENT	ACTN2		ACTIN MEDIATED CELL CONTRACTION	CACNA1C		CELL CELL SIGNALING INVOLVED IN CARDIAC CONDUCTION	CACNB2		POTASSIUM ION TRANSPORT	ATP1A2		ACTIN CYTOSKELETON ORGANIZATION	TMOD1					ACTIN MEDIATED CELL CONTRACTION	NOS1AP		CARDIAC MUSCLE CELL ACTION POTENTIAL	ATP2A2		REGULATION OF RYANODINE SENSITIVE CALCIUM RELEASE CHANNEL ACTIVITY	CALM3					ACTIN MEDIATED CELL CONTRACTION	CACNA2D1		ACTIN MEDIATED CELL CONTRACTION	DES
CARDIAC CELL DEVELOPMENT	GATA4		ACTIN MEDIATED CELL CONTRACTION	CACNA2D1		CELL CELL SIGNALING INVOLVED IN CARDIAC CONDUCTION	SCN10A		REGULATION OF ACTION POTENTIAL	DSP		ACTIN CYTOSKELETON ORGANIZATION	TNNT2					ACTIN MEDIATED CELL CONTRACTION	ROCK1		CARDIAC MUSCLE CELL ACTION POTENTIAL	CACNA1C		REGULATION OF RYANODINE SENSITIVE CALCIUM RELEASE CHANNEL ACTIVITY	CALM3					ACTIN MEDIATED CELL CONTRACTION	CAMK2D		ACTIN MEDIATED CELL CONTRACTION	GATA4
CARDIAC CELL DEVELOPMENT	NKX2-6		ACTIN MEDIATED CELL CONTRACTION	CAMK2D		CELL COMMUNICATION BY ELECTRICAL COUPLING	ATP1A2		REGULATION OF CALCIUM ION TRANSMEMBRANE TRANSPORT	ATP1A2		ACTIN CYTOSKELETON ORGANIZATION	TPM1					ACTIN MEDIATED CELL CONTRACTION	SUMO1		CARDIAC MUSCLE CELL ACTION POTENTIAL	CACNA2D1		REGULATION OF RYANODINE SENSITIVE CALCIUM RELEASE CHANNEL ACTIVITY	CALM3					ACTIN MEDIATED CELL CONTRACTION	JUP		ACTIN MEDIATED CELL CONTRACTION	GJA1
CARDIAC CONDUCTION	ATP1B1		ACTIN MEDIATED CELL CONTRACTION	NEDD4L		CELL COMMUNICATION BY ELECTRICAL COUPLING	HRC		REGULATION OF CALCIUM ION TRANSMEMBRANE TRANSPORT	CACNB2		ACTIN CYTOSKELETON ORGANIZATION	TRIM32					ACTIN MEDIATED CELL CONTRACTION	TMOD1		CARDIAC MUSCLE CELL ACTION POTENTIAL	CAMK2D		REGULATION OF SODIUM ION TRANSMEMBRANE TRANSPORT	CHP1					ACTIN MEDIATED CELL CONTRACTION	KCND3		ACTIN MEDIATED CELL CONTRACTION	KCND3
CARDIAC CONDUCTION	CACNA1C		ACTIN MEDIATED CELL CONTRACTION	SUMO1		CELL COMMUNICATION INVOLVED IN CARDIAC CONDUCTION	ATP1A2		REGULATION OF CALCIUM ION TRANSMEMBRANE TRANSPORTER ACTIVITY	ATP1A2		ACTIN CYTOSKELETON ORGANIZATION	TRPM7					ACTIN MEDIATED CELL CONTRACTION	TTN		CARDIAC MUSCLE CELL ACTION POTENTIAL	DMD		REGULATION OF SODIUM ION TRANSMEMBRANE TRANSPORT	GLRX					ACTIN MEDIATED CELL CONTRACTION	KCNQ1		ACTIN MEDIATED CELL CONTRACTION	KCNH2
CARDIAC CONDUCTION	CACNA2D1		ACTIN MEDIATED CELL CONTRACTION	TMOD1		CELL COMMUNICATION INVOLVED IN CARDIAC CONDUCTION	CACNB2		REGULATION OF CALCIUM ION TRANSMEMBRANE TRANSPORTER ACTIVITY	CACNB2		ACTIN CYTOSKELETON ORGANIZATION	TSC1					CALCIUM ION IMPORT	C2ORF47		CARDIAC MUSCLE CELL ACTION POTENTIAL	NOS1AP		REGULATION OF SODIUM ION TRANSMEMBRANE TRANSPORTER ACTIVITY	CHP1					ACTIN MEDIATED CELL CONTRACTION	NEDD4L		ACTIN MEDIATED CELL CONTRACTION	KCNN2
CARDIAC CONDUCTION	CAMK2D		ACTIN MEDIATED CELL CONTRACTION	TTN		CELL COMMUNICATION INVOLVED IN CARDIAC CONDUCTION	DSP		REGULATION OF CALCIUM ION TRANSPORT	ATP1A2		ACTIN MEDIATED CELL CONTRACTION	ACTC1					CALCIUM ION IMPORT	HOMER1		CARDIAC MUSCLE CELL CONTRACTION	CACNA1C		REGULATION OF SODIUM ION TRANSMEMBRANE TRANSPORTER ACTIVITY	GLRX					ACTIN MEDIATED CELL CONTRACTION	PARVA		ACTIN MEDIATED CELL CONTRACTION	KCNQ1
CARDIAC CONDUCTION	CASQ2		ACTIN MEDIATED CELL CONTRACTION	DLG1		CELL COMMUNICATION INVOLVED IN CARDIAC CONDUCTION	HRC		REGULATION OF CALCIUM ION TRANSPORT	CACNB2		ACTIN MEDIATED CELL CONTRACTION	ACTN2					CALCIUM ION IMPORT	MCUR1		CARDIAC MUSCLE CELL CONTRACTION	CACNA2D1		REGULATION OF SODIUM ION TRANSPORT	CHP1					ACTIN MEDIATED CELL CONTRACTION	ROCK1		ACTIN MEDIATED CELL CONTRACTION	MYL2
CARDIAC CONDUCTION	DMPK		ACTIN MEDIATED CELL CONTRACTION	GATA4		CELL COMMUNICATION INVOLVED IN CARDIAC CONDUCTION	JUP		REGULATION OF CALCIUM ION TRANSPORT INTO CYTOSOL	ATP1A2		ACTIN MEDIATED CELL CONTRACTION	CACNA1C					CALCIUM ION IMPORT	MICU1		CARDIAC MUSCLE CELL CONTRACTION	CAMK2D		REGULATION OF SODIUM ION TRANSPORT	GLRX					ACTIN MEDIATED CELL CONTRACTION	SUMO1		ACTIN MEDIATED CELL CONTRACTION	NEDD4L
CARDIAC CONDUCTION	HRC		ACTIN MEDIATED CELL CONTRACTION	KCNQ1		CELL COMMUNICATION INVOLVED IN CARDIAC CONDUCTION	SCN10A		REGULATION OF CARDIAC CONDUCTION	ATP1A2		ACTIN MEDIATED CELL CONTRACTION	CACNA2D1					CALCIUM ION IMPORT	MICU2		CARDIAC MUSCLE CELL CONTRACTION	NOS1AP		SARCOPLASMIC RETICULUM CALCIUM ION TRANSPORT	CALM3					ACTIN MEDIATED CELL CONTRACTION	TNNC1		ACTIN MEDIATED CELL CONTRACTION	PARVA
CARDIAC CONDUCTION	KCND3		ACTIN MEDIATED CELL CONTRACTION	ROCK1		CELL JUNCTION ORGANIZATION	DMTN		REGULATION OF CARDIAC MUSCLE CELL ACTION POTENTIAL	DSP		ACTIN MEDIATED CELL CONTRACTION	CACNB2					CALCIUM ION IMPORT	PRNP		CARDIAC MYOFIBRIL ASSEMBLY	NEBL		SODIUM ION TRANSMEMBRANE TRANSPORT	CHP1					ACTIN MEDIATED CELL CONTRACTION	TNNT2		ACTIN MEDIATED CELL CONTRACTION	SCN2B
CARDIAC CONDUCTION	KCNQ1		CALCIUM ION IMPORT	CACNA2D1		CELL JUNCTION ORGANIZATION	DSG1		REGULATION OF CARDIAC MUSCLE CELL CONTRACTION	ATP1A2		ACTIN MEDIATED CELL CONTRACTION	CAMK2D					CALCIUM ION IMPORT	SLC25A23		CARDIAC MYOFIBRIL ASSEMBLY	TTN		SODIUM ION TRANSMEMBRANE TRANSPORT	GLRX					ACTIN MEDIATED CELL CONTRACTION	TPM1		ACTIN MEDIATED CELL CONTRACTION	TMOD1
CARDIAC CONDUCTION	SCN10A		CALCIUM ION IMPORT	HOMER1		CELL JUNCTION ORGANIZATION	DSP		REGULATION OF CARDIAC MUSCLE CELL CONTRACTION	DSP		ACTIN MEDIATED CELL CONTRACTION	DES					CALCIUM ION IMPORT INTO CYTOSOL	PRNP		CELL CELL SIGNALING INVOLVED IN CARDIAC CONDUCTION	CACNA1C		SODIUM ION TRANSPORT	CHP1					CALCIUM ION IMPORT	C2ORF47		ACTIN MEDIATED CELL CONTRACTION	TNNC1
CARDIAC MUSCLE CELL ACTION POTENTIAL	ATP1B1		CALCIUM ION IMPORT	MICU1		CELL JUNCTION ORGANIZATION	FBLIM1		REGULATION OF CARDIAC MUSCLE CONTRACTION	ATP1A2		ACTIN MEDIATED CELL CONTRACTION	DMD					CALCIUM ION TRANSMEMBRANE TRANSPORT	AKAP6		CELL CELL SIGNALING INVOLVED IN CARDIAC CONDUCTION	CACNA2D1		SODIUM ION TRANSPORT	GLRX					CALCIUM ION IMPORT	CACNA2D1		ACTIN MEDIATED CELL CONTRACTION	TNNT2
CARDIAC MUSCLE CELL ACTION POTENTIAL	CACNA1C		CALCIUM ION IMPORT	OPA1		CELL JUNCTION ORGANIZATION	JUP		REGULATION OF CARDIAC MUSCLE CONTRACTION	DSP		ACTIN MEDIATED CELL CONTRACTION	DSC2					CALCIUM ION TRANSMEMBRANE TRANSPORT	ATP2C1		CELL CELL SIGNALING INVOLVED IN CARDIAC CONDUCTION	CASQ2								CALCIUM ION IMPORT	MICU1		ACTIN MEDIATED CELL CONTRACTION	TPM1
CARDIAC MUSCLE CELL ACTION POTENTIAL	CACNA2D1		CALCIUM ION IMPORT	MCUR1		CELL JUNCTION ORGANIZATION	TLN1		REGULATION OF CARDIAC MUSCLE CONTRACTION BY CALCIUM ION SIGNALING	ATP1A2		ACTIN MEDIATED CELL CONTRACTION	DSP					CALCIUM ION TRANSMEMBRANE TRANSPORT	C2ORF47		CELL COMMUNICATION BY ELECTRICAL COUPLING	ANK3								CALCIUM ION IMPORT	PRNP		CALCIUM ION IMPORT	AFG3L2
CARDIAC MUSCLE CELL ACTION POTENTIAL	CAMK2D		CALCIUM ION IMPORT	PRNP		CELL-CELL JUNCTION ASSEMBLY	DSG1		REGULATION OF CARDIAC MUSCLE CONTRACTION BY REGULATION OF THE RELEASE OF SEQUESTERED CALCIUM ION	ATP1A2		ACTIN MEDIATED CELL CONTRACTION	GATA4					CALCIUM ION TRANSMEMBRANE TRANSPORT	CACNA1C		CELL COMMUNICATION BY ELECTRICAL COUPLING	CAMK2D								CALCIUM ION IMPORT	SLC25A23		CALCIUM ION IMPORT	C2ORF47
CARDIAC MUSCLE CELL ACTION POTENTIAL	KCND3		CALCIUM ION IMPORT	SLC25A23		CELL-CELL JUNCTION ASSEMBLY	JUP		REGULATION OF CYTOSOLIC CALCIUM ION CONCENTRATION	ATP1A2		ACTIN MEDIATED CELL CONTRACTION	GPD1L					CALCIUM ION TRANSMEMBRANE TRANSPORT	CASQ1		CELL COMMUNICATION BY ELECTRICAL COUPLING	CASQ2								CALCIUM ION IMPORT INTO CYTOSOL	CACNA2D1		CALCIUM ION IMPORT	CACNA2D1
CARDIAC MUSCLE CELL ACTION POTENTIAL	KCNQ1		CALCIUM ION IMPORT INTO CYTOSOL	CACNA2D1		CELL-CELL JUNCTION ASSEMBLY	TLN1		REGULATION OF CYTOSOLIC CALCIUM ION CONCENTRATION	FAM155B		ACTIN MEDIATED CELL CONTRACTION	JUP					CALCIUM ION TRANSMEMBRANE TRANSPORT	CASQ2		CELL COMMUNICATION INVOLVED IN CARDIAC CONDUCTION	CACNA1C								CALCIUM ION IMPORT INTO CYTOSOL	PRNP		CALCIUM ION IMPORT	MCUR1
CARDIAC MUSCLE CELL ACTION POTENTIAL	SCN10A		CALCIUM ION IMPORT INTO CYTOSOL	PRNP		CYTOSOLIC CALCIUM ION TRANSPORT	ATP1A2		REGULATION OF HEART CONTRACTION	ATP1A2		ACTIN MEDIATED CELL CONTRACTION	KCND3					CALCIUM ION TRANSMEMBRANE TRANSPORT	DENND5A		CELL COMMUNICATION INVOLVED IN CARDIAC CONDUCTION	CACNA2D1								CALCIUM ION TRANSMEMBRANE TRANSPORT	ATP1B1		CALCIUM ION IMPORT	SLC25A23
CARDIAC MUSCLE CELL CONTRACTION	CACNA1C		CALCIUM ION TRANSMEMBRANE TRANSPORT	AKAP6		CYTOSOLIC CALCIUM ION TRANSPORT	FAM155B		REGULATION OF HEART CONTRACTION	C12ORF39		ACTIN MEDIATED CELL CONTRACTION	KCNQ1					CALCIUM ION TRANSMEMBRANE TRANSPORT	DENND5B		CELL COMMUNICATION INVOLVED IN CARDIAC CONDUCTION	CAMK2D								CALCIUM ION TRANSMEMBRANE TRANSPORT	ATP2C1		CALCIUM ION IMPORT INTO CYTOSOL	CACNA2D1
CARDIAC MUSCLE CELL CONTRACTION	CACNA2D1		CALCIUM ION TRANSMEMBRANE TRANSPORT	ATP1B1		CYTOSOLIC CALCIUM ION TRANSPORT	HRC		REGULATION OF HEART CONTRACTION	CACNB2		ACTIN MEDIATED CELL CONTRACTION	MYBPC3					CALCIUM ION TRANSMEMBRANE TRANSPORT	DMD		CELL COMMUNICATION INVOLVED IN CARDIAC CONDUCTION	CASQ2								CALCIUM ION TRANSMEMBRANE TRANSPORT	C2ORF47		CALCIUM ION TRANSMEMBRANE TRANSPORT	AFG3L2
CARDIAC MUSCLE CELL CONTRACTION	CAMK2D		CALCIUM ION TRANSMEMBRANE TRANSPORT	ATP2C1		HEART PROCESS	ATP1A2		REGULATION OF HEART CONTRACTION	DSP		ACTIN MEDIATED CELL CONTRACTION	NEDD4L					CALCIUM ION TRANSMEMBRANE TRANSPORT	EHD3		CELL JUNCTION ORGANIZATION	ACTN2								CALCIUM ION TRANSMEMBRANE TRANSPORT	CACNA1C		CALCIUM ION TRANSMEMBRANE TRANSPORT	ATP2C1
CARDIAC MUSCLE CELL CONTRACTION	GATA4		CALCIUM ION TRANSMEMBRANE TRANSPORT	CACNA1C		HEART PROCESS	C12ORF39		REGULATION OF HEART CONTRACTION	GPD1L		ACTIN MEDIATED CELL CONTRACTION	NOS1AP					CALCIUM ION TRANSMEMBRANE TRANSPORT	ITGAV		CELL JUNCTION ORGANIZATION	CADM1								CALCIUM ION TRANSMEMBRANE TRANSPORT	CACNA2D1		CALCIUM ION TRANSMEMBRANE TRANSPORT	C2ORF47
CARDIAC MUSCLE CELL CONTRACTION	KCND3		CALCIUM ION TRANSMEMBRANE TRANSPORT	CACNA2D1		HEART PROCESS	CACNA2D3		REGULATION OF HEART RATE	C12ORF39		ACTIN MEDIATED CELL CONTRACTION	PARVA					CALCIUM ION TRANSMEMBRANE TRANSPORT	LETM1		CELL JUNCTION ORGANIZATION	CDH13								CALCIUM ION TRANSMEMBRANE TRANSPORT	CALM3		CALCIUM ION TRANSMEMBRANE TRANSPORT	CACNA1C
CARDIAC MUSCLE CELL CONTRACTION	KCNQ1		CALCIUM ION TRANSMEMBRANE TRANSPORT	CAMK2D		HEART PROCESS	CACNB2		REGULATION OF HEART RATE	CACNB2		ACTIN MEDIATED CELL CONTRACTION	ROCK1					CALCIUM ION TRANSMEMBRANE TRANSPORT	MCUR1		CELL JUNCTION ORGANIZATION	EFNA5								CALCIUM ION TRANSMEMBRANE TRANSPORT	CAMK2D		CALCIUM ION TRANSMEMBRANE TRANSPORT	CACNA2D1
CELL CELL SIGNALING INVOLVED IN CARDIAC CONDUCTION	CACNA1C		CALCIUM ION TRANSMEMBRANE TRANSPORT	CUL5		HEART PROCESS	DES		REGULATION OF HEART RATE	DSP		ACTIN MEDIATED CELL CONTRACTION	TMOD1					CALCIUM ION TRANSMEMBRANE TRANSPORT	MICU1		CELL JUNCTION ORGANIZATION	GNPAT								CALCIUM ION TRANSMEMBRANE TRANSPORT	CUL5		CALCIUM ION TRANSMEMBRANE TRANSPORT	CAMK2D
CELL CELL SIGNALING INVOLVED IN CARDIAC CONDUCTION	CACNA2D1		CALCIUM ION TRANSMEMBRANE TRANSPORT	DENND5A		HEART PROCESS	DSP		REGULATION OF HEART RATE	GPD1L		ACTIN MEDIATED CELL CONTRACTION	TNNC1					CALCIUM ION TRANSMEMBRANE TRANSPORT	MICU2		CELL JUNCTION ORGANIZATION	MPP7								CALCIUM ION TRANSMEMBRANE TRANSPORT	EHD3		CALCIUM ION TRANSMEMBRANE TRANSPORT	CASQ2
CELL CELL SIGNALING INVOLVED IN CARDIAC CONDUCTION	CASQ2		CALCIUM ION TRANSMEMBRANE TRANSPORT	DENND5B		HEART PROCESS	GPD1L		REGULATION OF HEART RATE BY CARDIAC CONDUCTION	CACNB2		ACTIN MEDIATED CELL CONTRACTION	TNNT2					CALCIUM ION TRANSMEMBRANE TRANSPORT	NOS1AP		CELL JUNCTION ORGANIZATION	PARD3								CALCIUM ION TRANSMEMBRANE TRANSPORT	LETM1		CALCIUM ION TRANSMEMBRANE TRANSPORT	CUL5
CELL CELL SIGNALING INVOLVED IN CARDIAC CONDUCTION	KCNQ1		CALCIUM ION TRANSMEMBRANE TRANSPORT	IBTK		HEART PROCESS	HRC		REGULATION OF HEART RATE BY CARDIAC CONDUCTION	DSP		ACTIN MEDIATED CELL CONTRACTION	TPM1					CALCIUM ION TRANSMEMBRANE TRANSPORT	NRXN1		CELL JUNCTION ORGANIZATION	PERP								CALCIUM ION TRANSMEMBRANE TRANSPORT	MICU1		CALCIUM ION TRANSMEMBRANE TRANSPORT	DENND5A
CELL CELL SIGNALING INVOLVED IN CARDIAC CONDUCTION	SCN10A		CALCIUM ION TRANSMEMBRANE TRANSPORT	LETM1		HEART PROCESS	IRX5		REGULATION OF RELEASE OF SEQUESTERED CALCIUM ION INTO CYTOSOL	ATP1A2		CALCIUM ION IMPORT	ATP2A2					CALCIUM ION TRANSMEMBRANE TRANSPORT	PDPK1		CELL JUNCTION ORGANIZATION	POF1B								CALCIUM ION TRANSMEMBRANE TRANSPORT	PDPK1		CALCIUM ION TRANSMEMBRANE TRANSPORT	EHD3
CELL COMMUNICATION BY ELECTRICAL COUPLING	ATP1B1		CALCIUM ION TRANSMEMBRANE TRANSPORT	MICU1		HEART PROCESS	JUP		REGULATION OF RELEASE OF SEQUESTERED CALCIUM ION INTO CYTOSOL BY SARCOPLASMIC RETICULUM	ATP1A2		CALCIUM ION IMPORT	CACNA2D1					CALCIUM ION TRANSMEMBRANE TRANSPORT	PHB		CELL JUNCTION ORGANIZATION	TLN2								CALCIUM ION TRANSMEMBRANE TRANSPORT	PMPCB		CALCIUM ION TRANSMEMBRANE TRANSPORT	HRC
CELL COMMUNICATION BY ELECTRICAL COUPLING	CAMK2D		CALCIUM ION TRANSMEMBRANE TRANSPORT	OPA1		HEART PROCESS	KCND3		REGULATION OF SODIUM ION TRANSMEMBRANE TRANSPORT	ATP1A2		CALCIUM ION IMPORT	CACNB2					CALCIUM ION TRANSMEMBRANE TRANSPORT	PMPCB		CELL-CELL JUNCTION ASSEMBLY	CDH13								CALCIUM ION TRANSMEMBRANE TRANSPORT	PRKACA		CALCIUM ION TRANSMEMBRANE TRANSPORT	JPH2
CELL COMMUNICATION BY ELECTRICAL COUPLING	CASQ2		CALCIUM ION TRANSMEMBRANE TRANSPORT	PHB		HEART PROCESS	NPR2		REGULATION OF SODIUM ION TRANSMEMBRANE TRANSPORT	GPD1L		CALCIUM ION IMPORT	MCUR1					CALCIUM ION TRANSMEMBRANE TRANSPORT	PRKG1		CELL-CELL JUNCTION ASSEMBLY	GNPAT								CALCIUM ION TRANSMEMBRANE TRANSPORT	PRKG1		CALCIUM ION TRANSMEMBRANE TRANSPORT	MCUR1
CELL COMMUNICATION BY ELECTRICAL COUPLING	HRC		CALCIUM ION TRANSMEMBRANE TRANSPORT	PRKACA		HEART PROCESS	SCN10A		REGULATION OF SODIUM ION TRANSMEMBRANE TRANSPORTER ACTIVITY	ATP1A2		CALCIUM ION IMPORT	MICU1					CALCIUM ION TRANSMEMBRANE TRANSPORT	PRNP		CELL-CELL JUNCTION ASSEMBLY	MPP7								CALCIUM ION TRANSMEMBRANE TRANSPORT	PRNP		CALCIUM ION TRANSMEMBRANE TRANSPORT	PARL
CELL COMMUNICATION INVOLVED IN CARDIAC CONDUCTION	ATP1B1		CALCIUM ION TRANSMEMBRANE TRANSPORT	PRKG1		HEART PROCESS	SGCG		REGULATION OF SODIUM ION TRANSMEMBRANE TRANSPORTER ACTIVITY	GPD1L		CALCIUM ION IMPORT	MICU2					CALCIUM ION TRANSMEMBRANE TRANSPORT	SLC25A23		CELL-CELL JUNCTION ASSEMBLY	PARD3								CALCIUM ION TRANSMEMBRANE TRANSPORT	SLC25A23		CALCIUM ION TRANSMEMBRANE TRANSPORT	PHB
CELL COMMUNICATION INVOLVED IN CARDIAC CONDUCTION	CACNA1C		CALCIUM ION TRANSMEMBRANE TRANSPORT	SUMO1		HEART PROCESS	SOD1		REGULATION OF SODIUM ION TRANSPORT	ATP1A2		CALCIUM ION IMPORT	PRNP					CALCIUM ION TRANSMEMBRANE TRANSPORT	SUMO1		CELL-CELL JUNCTION ASSEMBLY	POF1B								CALCIUM ION TRANSMEMBRANE TRANSPORT	SUMO1		CALCIUM ION TRANSMEMBRANE TRANSPORT	PMPCA
CELL COMMUNICATION INVOLVED IN CARDIAC CONDUCTION	CACNA2D1		CALCIUM ION TRANSMEMBRANE TRANSPORT	TRPC1		HEART PROCESS	TNNC1		REGULATION OF SODIUM ION TRANSPORT	GPD1L		CALCIUM ION IMPORT	SLC25A23					CALCIUM ION TRANSMEMBRANE TRANSPORT	TRPM7		CELL-CELL JUNCTION ASSEMBLY	TLN2								CALCIUM ION TRANSMEMBRANE TRANSPORT	TRPM7		CALCIUM ION TRANSMEMBRANE TRANSPORT	PMPCB
CELL COMMUNICATION INVOLVED IN CARDIAC CONDUCTION	CAMK2D		CALCIUM ION TRANSMEMBRANE TRANSPORT	UBQLN1		HEART PROCESS	TNNI1		REGULATION OF THE FORCE OF HEART CONTRACTION	ATP1A2		CALCIUM ION IMPORT INTO CYTOSOL	CACNA2D1					CALCIUM ION TRANSMEMBRANE TRANSPORT	VDAC1		CYTOSOLIC CALCIUM ION TRANSPORT	ADRA1A								CALCIUM ION TRANSMEMBRANE TRANSPORT	UBQLN1		CALCIUM ION TRANSMEMBRANE TRANSPORT	PRKACA
CELL COMMUNICATION INVOLVED IN CARDIAC CONDUCTION	CASQ2		CALCIUM ION TRANSMEMBRANE TRANSPORT	VDAC1		HEART PROCESS	TNNT2		REGULATION OF VENTRICULAR CARDIAC MUSCLE CELL ACTION POTENTIAL	DSP		CALCIUM ION IMPORT INTO CYTOSOL	PRNP					CALCIUM ION TRANSMEMBRANE TRANSPORT	YME1L1		CYTOSOLIC CALCIUM ION TRANSPORT	AKAP6								CALCIUM ION TRANSMEMBRANE TRANSPORT	VDAC1		CALCIUM ION TRANSMEMBRANE TRANSPORT	RGN
CELL COMMUNICATION INVOLVED IN CARDIAC CONDUCTION	HRC		CALCIUM ION TRANSMEMBRANE TRANSPORT	YME1L1		HEART PROCESS	TPM1		RELAXATION OF CARDIAC MUSCLE	ATP1A2		CALCIUM ION TRANSMEMBRANE TRANSPORT	ATP1B1					CALCIUM ION TRANSPORT	ADRA1A		CYTOSOLIC CALCIUM ION TRANSPORT	ATP2A2								CALCIUM ION TRANSMEMBRANE TRANSPORT	YME1L1		CALCIUM ION TRANSMEMBRANE TRANSPORT	SLC25A23
CELL COMMUNICATION INVOLVED IN CARDIAC CONDUCTION	KCNQ1		CALCIUM ION TRANSMEMBRANE TRANSPORT	YWHAE		MEMBRANE DEPOLARIZATION DURING ACTION POTENTIAL	ATP1A2		SARCOPLASMIC RETICULUM CALCIUM ION TRANSPORT	ATP1A2		CALCIUM ION TRANSMEMBRANE TRANSPORT	ATP2A2					CALCIUM ION TRANSPORT	AKAP6		CYTOSOLIC CALCIUM ION TRANSPORT	CACNA1C								CALCIUM ION TRANSPORT	ANXA6		CALCIUM ION TRANSMEMBRANE TRANSPORT	TRPM7
CELL COMMUNICATION INVOLVED IN CARDIAC CONDUCTION	SCN10A		CALCIUM ION TRANSMEMBRANE TRANSPORT	CALM2		MEMBRANE DEPOLARIZATION DURING ACTION POTENTIAL	CACNB2		SODIUM ION TRANSMEMBRANE TRANSPORT	ATP1A2		CALCIUM ION TRANSMEMBRANE TRANSPORT	ATP2C1					CALCIUM ION TRANSPORT	ANXA6		CYTOSOLIC CALCIUM ION TRANSPORT	CACNA2D1								CALCIUM ION TRANSPORT	ATP1B1		CALCIUM ION TRANSMEMBRANE TRANSPORT	UBQLN1
CELL JUNCTION ORGANIZATION	ACTN2		CALCIUM ION TRANSMEMBRANE TRANSPORT	CASQ2		MEMBRANE DEPOLARIZATION DURING ACTION POTENTIAL	NALCN		SODIUM ION TRANSMEMBRANE TRANSPORT	GPD1L		CALCIUM ION TRANSMEMBRANE TRANSPORT	CACNA1C					CALCIUM ION TRANSPORT	ATP2C1		CYTOSOLIC CALCIUM ION TRANSPORT	CAMK2D								CALCIUM ION TRANSPORT	ATP2C1		CALCIUM ION TRANSMEMBRANE TRANSPORT	VDAC1
CELL JUNCTION ORGANIZATION	CDH13		CALCIUM ION TRANSMEMBRANE TRANSPORT	JPH1		MEMBRANE DEPOLARIZATION DURING ACTION POTENTIAL	SCN10A		SODIUM ION TRANSMEMBRANE TRANSPORT	SLC41A1		CALCIUM ION TRANSMEMBRANE TRANSPORT	CACNA2D1					CALCIUM ION TRANSPORT	C2ORF47		CYTOSOLIC CALCIUM ION TRANSPORT	CASQ2								CALCIUM ION TRANSPORT	C2ORF47		CALCIUM ION TRANSMEMBRANE TRANSPORT	YME1L1
CELL JUNCTION ORGANIZATION	CLASP2		CALCIUM ION TRANSMEMBRANE TRANSPORT	MCUR1		MEMBRANE DEPOLARIZATION DURING CARDIAC MUSCLE CELL ACTION POTENTIAL	ATP1A2		SODIUM ION TRANSPORT	ATP1A2		CALCIUM ION TRANSMEMBRANE TRANSPORT	CACNA2D3					CALCIUM ION TRANSPORT	CACNA1C		CYTOSOLIC CALCIUM ION TRANSPORT	DMD								CALCIUM ION TRANSPORT	CACNA1C		CALCIUM ION TRANSPORT	AFG3L2
CELL JUNCTION ORGANIZATION	EFNA5		CALCIUM ION TRANSMEMBRANE TRANSPORT	PARL		MEMBRANE DEPOLARIZATION DURING CARDIAC MUSCLE CELL ACTION POTENTIAL	CACNB2		SODIUM ION TRANSPORT	GPD1L		CALCIUM ION TRANSMEMBRANE TRANSPORT	CACNB2					CALCIUM ION TRANSPORT	CASQ1		CYTOSOLIC CALCIUM ION TRANSPORT	SLC25A23								CALCIUM ION TRANSPORT	CACNA2D1		CALCIUM ION TRANSPORT	ANXA6
CELL JUNCTION ORGANIZATION	NPHP1		CALCIUM ION TRANSMEMBRANE TRANSPORT	PDPK1		MUSCLE CELL DEVELOPMENT	FHL2		SODIUM ION TRANSPORT	SLC41A1		CALCIUM ION TRANSMEMBRANE TRANSPORT	CAMK2D					CALCIUM ION TRANSPORT	CASQ2		ENDOPLASMIC RETICULUM CALCIUM ION HOMEOSTASIS	ATP2A2								CALCIUM ION TRANSPORT	CALM3		CALCIUM ION TRANSPORT	ATP2C1
CELL JUNCTION ORGANIZATION	PARD3		CALCIUM ION TRANSMEMBRANE TRANSPORT	PMPCB		MUSCLE CELL DEVELOPMENT	LDB3		VENTRICULAR CARDIAC MUSCLE CELL ACTION POTENTIAL	DSP		CALCIUM ION TRANSMEMBRANE TRANSPORT	CAPS2					CALCIUM ION TRANSPORT	DENND5A		ENDOPLASMIC RETICULUM CALCIUM ION HOMEOSTASIS	CAMK2D								CALCIUM ION TRANSPORT	CAMK2B		CALCIUM ION TRANSPORT	C2ORF47
CELL JUNCTION ORGANIZATION	PERP		CALCIUM ION TRANSMEMBRANE TRANSPORT	PRNP		MUSCLE CELL DEVELOPMENT	OBSCN		VENTRICULAR CARDIAC MUSCLE CELL ACTION POTENTIAL	GPD1L		CALCIUM ION TRANSMEMBRANE TRANSPORT	CASQ2					CALCIUM ION TRANSPORT	DENND5B		HEART PROCESS	ADRA1A								CALCIUM ION TRANSPORT	CAMK2D		CALCIUM ION TRANSPORT	CACNA1C
CELL JUNCTION ORGANIZATION	TLN2		CALCIUM ION TRANSMEMBRANE TRANSPORT	SLC25A23		MUSCLE CELL DEVELOPMENT	OBSL1		VENTRICULAR CARDIAC MUSCLE CELL DEVELOPMENT	FHL2		CALCIUM ION TRANSMEMBRANE TRANSPORT	DENND5A					CALCIUM ION TRANSPORT	DMD		HEART PROCESS	ATP2A2								CALCIUM ION TRANSPORT	CUL5		CALCIUM ION TRANSPORT	CACNA2D1
CELL JUNCTION ORGANIZATION	WDPCP		CALCIUM ION TRANSMEMBRANE TRANSPORT	TRPM7		MUSCLE CELL DEVELOPMENT	SGCG					CALCIUM ION TRANSMEMBRANE TRANSPORT	DMD					CALCIUM ION TRANSPORT	EHD3		HEART PROCESS	CACNA1C								CALCIUM ION TRANSPORT	EHD3		CALCIUM ION TRANSPORT	CAMK2A
CELL-CELL JUNCTION ASSEMBLY	CDH13		CALCIUM ION TRANSPORT	AKAP6		MUSCLE CELL DEVELOPMENT	TPM1					CALCIUM ION TRANSMEMBRANE TRANSPORT	EHD3					CALCIUM ION TRANSPORT	HOMER1		HEART PROCESS	CACNA2D1								CALCIUM ION TRANSPORT	LETM1		CALCIUM ION TRANSPORT	CAMK2B
CELL-CELL JUNCTION ASSEMBLY	NPHP1		CALCIUM ION TRANSPORT	ANXA6		NEGATIVE REGULATION OF CALCIUM ION TRANSMEMBRANE TRANSPORT	ATP1A2					CALCIUM ION TRANSMEMBRANE TRANSPORT	HRC					CALCIUM ION TRANSPORT	ITGAV		HEART PROCESS	CAMK2D								CALCIUM ION TRANSPORT	MICU1		CALCIUM ION TRANSPORT	CAMK2D
CELL-CELL JUNCTION ASSEMBLY	PARD3		CALCIUM ION TRANSPORT	ATP1B1		NEGATIVE REGULATION OF CALCIUM ION TRANSPORT	ATP1A2					CALCIUM ION TRANSMEMBRANE TRANSPORT	ITGAV					CALCIUM ION TRANSPORT	LETM1		HEART PROCESS	CASQ2								CALCIUM ION TRANSPORT	P2RX5		CALCIUM ION TRANSPORT	CASQ2
CELL-CELL JUNCTION ASSEMBLY	TLN2		CALCIUM ION TRANSPORT	ATP2C1		NEGATIVE REGULATION OF CARDIAC MUSCLE CELL APOPTOTIC PROCESS	HSPB6					CALCIUM ION TRANSMEMBRANE TRANSPORT	LETM1					CALCIUM ION TRANSPORT	MCUR1		HEART PROCESS	DMD								CALCIUM ION TRANSPORT	PDPK1		CALCIUM ION TRANSPORT	CUL5
CELLULAR RESPONSE TO EPINEPHRINE STIMULUS	KCNQ1		CALCIUM ION TRANSPORT	CACNA1C		NEGATIVE REGULATION OF CYTOSKELETON ORGANIZATION	C16ORF45					CALCIUM ION TRANSMEMBRANE TRANSPORT	MCUR1					CALCIUM ION TRANSPORT	MICU1		HEART PROCESS	JAK2								CALCIUM ION TRANSPORT	PMPCB		CALCIUM ION TRANSPORT	DENND5A
CYTOSOLIC CALCIUM ION TRANSPORT	C2ORF47		CALCIUM ION TRANSPORT	CACNA2D1		NEGATIVE REGULATION OF CYTOSKELETON ORGANIZATION	CAMSAP1					CALCIUM ION TRANSMEMBRANE TRANSPORT	MICU1					CALCIUM ION TRANSPORT	MICU2		HEART PROCESS	NOS1AP								CALCIUM ION TRANSPORT	PRKACA		CALCIUM ION TRANSPORT	EHD3
CYTOSOLIC CALCIUM ION TRANSPORT	CACNA1C		CALCIUM ION TRANSPORT	CAMK2D		NEGATIVE REGULATION OF CYTOSKELETON ORGANIZATION	CDK5RAP2					CALCIUM ION TRANSMEMBRANE TRANSPORT	MICU2					CALCIUM ION TRANSPORT	NOS1AP		HEART PROCESS	POPDC2								CALCIUM ION TRANSPORT	PRKG1		CALCIUM ION TRANSPORT	GJA1
CYTOSOLIC CALCIUM ION TRANSPORT	CACNA2D1		CALCIUM ION TRANSPORT	CUL5		NEGATIVE REGULATION OF CYTOSKELETON ORGANIZATION	DMTN					CALCIUM ION TRANSMEMBRANE TRANSPORT	NALCN					CALCIUM ION TRANSPORT	NRXN1		HEART PROCESS	RNLS								CALCIUM ION TRANSPORT	PRNP		CALCIUM ION TRANSPORT	HRC
CYTOSOLIC CALCIUM ION TRANSPORT	CAMK2D		CALCIUM ION TRANSPORT	DENND5A		NEGATIVE REGULATION OF CYTOSKELETON ORGANIZATION	EML2					CALCIUM ION TRANSMEMBRANE TRANSPORT	NOS1AP					CALCIUM ION TRANSPORT	PDPK1		HEART PROCESS	SGCD								CALCIUM ION TRANSPORT	SLC25A23		CALCIUM ION TRANSPORT	JPH2
CYTOSOLIC CALCIUM ION TRANSPORT	CASQ2		CALCIUM ION TRANSPORT	DENND5B		NEGATIVE REGULATION OF CYTOSKELETON ORGANIZATION	KANK1					CALCIUM ION TRANSMEMBRANE TRANSPORT	NRXN1					CALCIUM ION TRANSPORT	PHB		HEART PROCESS	THRB								CALCIUM ION TRANSPORT	SUMO1		CALCIUM ION TRANSPORT	MCUR1
CYTOSOLIC CALCIUM ION TRANSPORT	HRC		CALCIUM ION TRANSPORT	HOMER1		NEGATIVE REGULATION OF CYTOSKELETON ORGANIZATION	KANK2					CALCIUM ION TRANSMEMBRANE TRANSPORT	PARL					CALCIUM ION TRANSPORT	PMPCB		HEART PROCESS	TTN								CALCIUM ION TRANSPORT	TMEM66		CALCIUM ION TRANSPORT	P2RX5
CYTOSOLIC CALCIUM ION TRANSPORT	MICU2		CALCIUM ION TRANSPORT	IBTK		NEGATIVE REGULATION OF CYTOSKELETON ORGANIZATION	PICK1					CALCIUM ION TRANSMEMBRANE TRANSPORT	PDPK1					CALCIUM ION TRANSPORT	PRKG1		MEMBRANE DEPOLARIZATION DURING ACTION POTENTIAL	ANK3								CALCIUM ION TRANSPORT	TRPM7		CALCIUM ION TRANSPORT	PARL
CYTOSOLIC CALCIUM ION TRANSPORT	P2RX5		CALCIUM ION TRANSPORT	LETM1		NEGATIVE REGULATION OF CYTOSOLIC CALCIUM ION CONCENTRATION	ATP1A2					CALCIUM ION TRANSMEMBRANE TRANSPORT	PHB					CALCIUM ION TRANSPORT	PRNP		MEMBRANE DEPOLARIZATION DURING ACTION POTENTIAL	CACNA1C								CALCIUM ION TRANSPORT	UBQLN1		CALCIUM ION TRANSPORT	PHB
CYTOSOLIC CALCIUM ION TRANSPORT	PRNP		CALCIUM ION TRANSPORT	MICU1		NEGATIVE REGULATION OF CYTOSOLIC CALCIUM ION CONCENTRATION	HRC					CALCIUM ION TRANSMEMBRANE TRANSPORT	PMPCA					CALCIUM ION TRANSPORT	SLC25A23		MEMBRANE DEPOLARIZATION DURING ACTION POTENTIAL	CACNA2D1								CALCIUM ION TRANSPORT	VDAC1		CALCIUM ION TRANSPORT	PMPCA
CYTOSOLIC CALCIUM ION TRANSPORT	SLC25A23		CALCIUM ION TRANSPORT	OPA1		NEGATIVE REGULATION OF HEART CONTRACTION	ATP1A2					CALCIUM ION TRANSMEMBRANE TRANSPORT	PMPCB					CALCIUM ION TRANSPORT	SUMO1		MEMBRANE DEPOLARIZATION DURING CARDIAC MUSCLE CELL ACTION POTENTIAL	ANK3								CALCIUM ION TRANSPORT	YME1L1		CALCIUM ION TRANSPORT	PMPCB
ENDOPLASMIC RETICULUM CALCIUM ION HOMEOSTASIS	CAMK2D		CALCIUM ION TRANSPORT	P2RX5		NEGATIVE REGULATION OF HEART CONTRACTION	C12ORF39					CALCIUM ION TRANSMEMBRANE TRANSPORT	PRKG1					CALCIUM ION TRANSPORT	TMEM66		MEMBRANE DEPOLARIZATION DURING CARDIAC MUSCLE CELL ACTION POTENTIAL	CACNA1C								CARDIAC CELL DEVELOPMENT	ACTC1		CALCIUM ION TRANSPORT	PRKACA
HEART PROCESS	AKAP13		CALCIUM ION TRANSPORT	PHB		NEGATIVE REGULATION OF SODIUM ION TRANSPORT	ATP1A2					CALCIUM ION TRANSMEMBRANE TRANSPORT	PRNP					CALCIUM ION TRANSPORT	TRPM7		MEMBRANE DEPOLARIZATION DURING CARDIAC MUSCLE CELL ACTION POTENTIAL	CACNA2D1								CARDIAC CELL DEVELOPMENT	ACTN2		CALCIUM ION TRANSPORT	RGN
HEART PROCESS	ATP1B1		CALCIUM ION TRANSPORT	PRKACA		POSITIVE REGULATION OF CALCIUM ION TRANSMEMBRANE TRANSPORT	CACNB2					CALCIUM ION TRANSMEMBRANE TRANSPORT	SLC25A23					CALCIUM ION TRANSPORT	VDAC1		MUSCLE CELL DEVELOPMENT	ACTN2								CARDIAC CELL DEVELOPMENT	MAP2K4		CALCIUM ION TRANSPORT	SELK
HEART PROCESS	CACNA1C		CALCIUM ION TRANSPORT	PRKG1		POSITIVE REGULATION OF CALCIUM ION TRANSMEMBRANE TRANSPORTER ACTIVITY	CACNB2					CALCIUM ION TRANSMEMBRANE TRANSPORT	TRPC1					CALCIUM ION TRANSPORT	YME1L1		MUSCLE CELL DEVELOPMENT	AKAP6								CARDIAC CELL DEVELOPMENT	MEF2A		CALCIUM ION TRANSPORT	SLC25A23
HEART PROCESS	CACNA2D1		CALCIUM ION TRANSPORT	SUMO1		POSITIVE REGULATION OF CALCIUM ION TRANSPORT	CACNB2					CALCIUM ION TRANSMEMBRANE TRANSPORT	TRPM7					CARDIAC CELL DEVELOPMENT	ACTN2		MUSCLE CELL DEVELOPMENT	ATP2A2								CARDIAC CELL DEVELOPMENT	MTOR		CALCIUM ION TRANSPORT	TRPM7
HEART PROCESS	CAMK2D		CALCIUM ION TRANSPORT	TMEM66		POSITIVE REGULATION OF CARDIAC MUSCLE CELL PROLIFERATION	TBX5					CALCIUM ION TRANSMEMBRANE TRANSPORT	UBQLN1					CARDIAC CELL DEVELOPMENT	AKAP6		MUSCLE CELL DEVELOPMENT	CASQ2								CARDIAC CELL DEVELOPMENT	SMAD4		CALCIUM ION TRANSPORT	UBQLN1
HEART PROCESS	CASQ2		CALCIUM ION TRANSPORT	TRPC1		POSITIVE REGULATION OF HEART CONTRACTION	HRC					CALCIUM ION TRANSMEMBRANE TRANSPORT	VDAC1					CARDIAC CELL DEVELOPMENT	CXADR		MUSCLE CELL DEVELOPMENT	DMD								CARDIAC CELL DEVELOPMENT	SRF		CALCIUM ION TRANSPORT	VDAC1
HEART PROCESS	DES		CALCIUM ION TRANSPORT	UBQLN1		POSITIVE REGULATION OF HEART CONTRACTION	TPM1					CALCIUM ION TRANSMEMBRANE TRANSPORT	YME1L1					CARDIAC CELL DEVELOPMENT	GATA4		MUSCLE CELL DEVELOPMENT	HOMER1								CARDIAC CONDUCTION	AHCYL1		CALCIUM ION TRANSPORT	YME1L1
HEART PROCESS	DMPK		CALCIUM ION TRANSPORT	VDAC1		POSITIVE REGULATION OF HEART RATE	HRC					CALCIUM ION TRANSPORT	ADRA1A					CARDIAC CELL DEVELOPMENT	MTOR		MUSCLE CELL DEVELOPMENT	NEBL								CARDIAC CONDUCTION	AKAP9		CARDIAC CELL DEVELOPMENT	ACTC1
HEART PROCESS	GATA4		CALCIUM ION TRANSPORT	YME1L1		POSITIVE REGULATION OF HEART RATE	TPM1					CALCIUM ION TRANSPORT	ANXA6					CARDIAC CELL DEVELOPMENT	NEBL		MUSCLE CELL DEVELOPMENT	PTCD2								CARDIAC CONDUCTION	ASPH		CARDIAC CELL DEVELOPMENT	ACTN2
HEART PROCESS	GLRX3		CALCIUM ION TRANSPORT	YWHAE		POSITIVE REGULATION OF SODIUM ION TRANSPORT	GPD1L					CALCIUM ION TRANSPORT	ATP1B1					CARDIAC CELL DEVELOPMENT	PDLIM5		MUSCLE CELL DEVELOPMENT	SGCD								CARDIAC CONDUCTION	ATP1B1		CARDIAC CELL DEVELOPMENT	FHOD3
HEART PROCESS	HRC		CALCIUM ION TRANSPORT	CALM2		POTASSIUM ION IMPORT	ATP1A2					CALCIUM ION TRANSPORT	ATP2A2					CARDIAC CELL DEVELOPMENT	SORBS2		MUSCLE CELL DEVELOPMENT	SORBS2								CARDIAC CONDUCTION	CACNA1C		CARDIAC CELL DEVELOPMENT	GATA4
HEART PROCESS	HSPB7		CALCIUM ION TRANSPORT	CASQ2		POTASSIUM ION TRANSPORT	ATP1A2					CALCIUM ION TRANSPORT	ATP2C1					CARDIAC CELL DEVELOPMENT	TTN		MUSCLE CELL DEVELOPMENT	TMOD1								CARDIAC CONDUCTION	CACNA2D1		CARDIAC CELL DEVELOPMENT	MEF2A
HEART PROCESS	KCND3		CALCIUM ION TRANSPORT	JPH1		POTASSIUM ION TRANSPORT	KCND3					CALCIUM ION TRANSPORT	CACNA1C					CARDIAC CONDUCTION	AHCYL1		MUSCLE CELL DEVELOPMENT	TTN								CARDIAC CONDUCTION	CALM3		CARDIAC CELL DEVELOPMENT	MTOR
HEART PROCESS	KCNQ1		CALCIUM ION TRANSPORT	MCUR1		POTASSIUM ION TRANSPORT	NALCN					CALCIUM ION TRANSPORT	CACNA2D1					CARDIAC CONDUCTION	AKAP9		NEGATIVE REGULATION OF CALCIUM ION TRANSMEMBRANE TRANSPORT	CASQ2								CARDIAC CONDUCTION	CAMK2D		CARDIAC CELL DEVELOPMENT	MYL2
HEART PROCESS	POPDC2		CALCIUM ION TRANSPORT	PARL		POTASSIUM ION TRANSPORT	SLC1A3					CALCIUM ION TRANSPORT	CACNA2D3					CARDIAC CONDUCTION	CACNA1C		NEGATIVE REGULATION OF CALCIUM ION TRANSPORT	CASQ2								CARDIAC CONDUCTION	DMPK		CARDIAC CELL DEVELOPMENT	NEXN
HEART PROCESS	SCN10A		CALCIUM ION TRANSPORT	PDPK1		POTASSIUM ION TRANSPORT	SLC9A7					CALCIUM ION TRANSPORT	CACNB2					CARDIAC CONDUCTION	CASQ1		NEGATIVE REGULATION OF CALCIUM ION TRANSPORT INTO CYTOSOL	CASQ2								CARDIAC CONDUCTION	EHD3		CARDIAC CELL DEVELOPMENT	SRF
MEMBRANE DEPOLARIZATION DURING ACTION POTENTIAL	CACNA1C		CALCIUM ION TRANSPORT	PMPCB		REGULATION OF ACTION POTENTIAL	DSP					CALCIUM ION TRANSPORT	CAMK2D					CARDIAC CONDUCTION	CASQ2		NEGATIVE REGULATION OF CARDIAC MUSCLE CELL APOPTOTIC PROCESS	JAK2								CARDIAC CONDUCTION	JUP		CARDIAC CONDUCTION	AKAP9
MEMBRANE DEPOLARIZATION DURING ACTION POTENTIAL	CACNA2D1		CALCIUM ION TRANSPORT	PRNP		REGULATION OF ACTION POTENTIAL	JUP					CALCIUM ION TRANSPORT	CAPS2					CARDIAC CONDUCTION	CXADR		NEGATIVE REGULATION OF CYTOSKELETON ORGANIZATION	FAM21C								CARDIAC CONDUCTION	KCND3		CARDIAC CONDUCTION	CACNA1C
MEMBRANE DEPOLARIZATION DURING ACTION POTENTIAL	SCN10A		CALCIUM ION TRANSPORT	SLC25A23		REGULATION OF CALCIUM ION TRANSMEMBRANE TRANSPORT	ATP1A2					CALCIUM ION TRANSPORT	CASQ2					CARDIAC CONDUCTION	DSC2		NEGATIVE REGULATION OF CYTOSKELETON ORGANIZATION	KAT2B								CARDIAC CONDUCTION	KCNQ1		CARDIAC CONDUCTION	CACNA2D1
MEMBRANE DEPOLARIZATION DURING CARDIAC MUSCLE CELL ACTION POTENTIAL	CACNA1C		CALCIUM ION TRANSPORT	TRPM7		REGULATION OF CALCIUM ION TRANSMEMBRANE TRANSPORT	CACNB2					CALCIUM ION TRANSPORT	DENND5A					CARDIAC CONDUCTION	EHD3		NEGATIVE REGULATION OF CYTOSKELETON ORGANIZATION	NUBP1								CARDIAC CONDUCTION	MEF2A		CARDIAC CONDUCTION	CAMK2D
MEMBRANE DEPOLARIZATION DURING CARDIAC MUSCLE CELL ACTION POTENTIAL	CACNA2D1		CARDIAC CELL DEVELOPMENT	ACTC1		REGULATION OF CALCIUM ION TRANSMEMBRANE TRANSPORT	HRC					CALCIUM ION TRANSPORT	DMD					CARDIAC CONDUCTION	KCNK1		NEGATIVE REGULATION OF CYTOSKELETON ORGANIZATION	SPTB								CARDIAC CONDUCTION	NPR2		CARDIAC CONDUCTION	CASQ2
MUSCLE CELL DEVELOPMENT	ACTN2		CARDIAC CELL DEVELOPMENT	AKAP6		REGULATION OF CALCIUM ION TRANSMEMBRANE TRANSPORTER ACTIVITY	ATP1A2					CALCIUM ION TRANSPORT	EHD3					CARDIAC CONDUCTION	KCNQ1		NEGATIVE REGULATION OF CYTOSKELETON ORGANIZATION	TMOD1								CARDIAC CONDUCTION	PRKACA		CARDIAC CONDUCTION	DMPK
MUSCLE CELL DEVELOPMENT	AKAP13		CARDIAC CELL DEVELOPMENT	CXADR		REGULATION OF CALCIUM ION TRANSMEMBRANE TRANSPORTER ACTIVITY	CACNB2					CALCIUM ION TRANSPORT	HRC					CARDIAC CONDUCTION	TMEM65		NEGATIVE REGULATION OF HEART CONTRACTION	ADRA1A								CARDIAC CONDUCTION	SCN10A		CARDIAC CONDUCTION	EHD3
MUSCLE CELL DEVELOPMENT	CASQ2		CARDIAC CELL DEVELOPMENT	MEF2A		REGULATION OF CALCIUM ION TRANSMEMBRANE TRANSPORTER ACTIVITY	HRC					CALCIUM ION TRANSPORT	ITGAV					CARDIAC MUSCLE CELL ACTION POTENTIAL	AKAP9		NEGATIVE REGULATION OF HEART CONTRACTION	ATP2A2								CARDIAC MUSCLE CELL ACTION POTENTIAL	AKAP9		CARDIAC CONDUCTION	GJA1
MUSCLE CELL DEVELOPMENT	GATA4		CARDIAC CELL DEVELOPMENT	MTOR		REGULATION OF CALCIUM ION TRANSPORT	ATP1A2					CALCIUM ION TRANSPORT	LETM1					CARDIAC MUSCLE CELL ACTION POTENTIAL	ANK3		NEGATIVE REGULATION OF HEART CONTRACTION	JAK2								CARDIAC MUSCLE CELL ACTION POTENTIAL	ATP1B1		CARDIAC CONDUCTION	HRC
MUSCLE CELL DEVELOPMENT	MYOZ3		CARDIAC CELL DEVELOPMENT	PDLIM5		REGULATION OF CALCIUM ION TRANSPORT	CACNB2					CALCIUM ION TRANSPORT	MCUR1					CARDIAC MUSCLE CELL ACTION POTENTIAL	CACNA1C		NEGATIVE REGULATION OF HEART CONTRACTION	RNLS								CARDIAC MUSCLE CELL ACTION POTENTIAL	CACNA1C		CARDIAC CONDUCTION	KCND3
MUSCLE CELL DEVELOPMENT	NKX2-6		CARDIAC CELL DEVELOPMENT	SMAD4		REGULATION OF CALCIUM ION TRANSPORT	CAMK2B					CALCIUM ION TRANSPORT	MICU1					CARDIAC MUSCLE CELL ACTION POTENTIAL	CXADR		NEGATIVE REGULATION OF POTASSIUM ION TRANSMEMBRANE TRANSPORT	ACTN2								CARDIAC MUSCLE CELL ACTION POTENTIAL	CACNA2D1		CARDIAC CONDUCTION	KCNH2
MUSCLE CELL DEVELOPMENT	TMOD1		CARDIAC CELL DEVELOPMENT	SRF		REGULATION OF CALCIUM ION TRANSPORT	HRC					CALCIUM ION TRANSPORT	MICU2					CARDIAC MUSCLE CELL ACTION POTENTIAL	DMD		NEGATIVE REGULATION OF POTASSIUM ION TRANSMEMBRANE TRANSPORT	ANK3								CARDIAC MUSCLE CELL ACTION POTENTIAL	CAMK2D		CARDIAC CONDUCTION	KCNJ11
NEGATIVE REGULATION OF CALCIUM ION TRANSMEMBRANE TRANSPORT	CASQ2		CARDIAC CELL DEVELOPMENT	TTN		REGULATION OF CALCIUM ION TRANSPORT INTO CYTOSOL	ATP1A2					CALCIUM ION TRANSPORT	NALCN					CARDIAC MUSCLE CELL ACTION POTENTIAL	DSC2		NEGATIVE REGULATION OF POTASSIUM ION TRANSMEMBRANE TRANSPORT	CASQ2								CARDIAC MUSCLE CELL ACTION POTENTIAL	JUP		CARDIAC CONDUCTION	KCNJ12
NEGATIVE REGULATION OF CALCIUM ION TRANSPORT	CASQ2		CARDIAC CELL DEVELOPMENT	GATA4		REGULATION OF CALCIUM ION TRANSPORT INTO CYTOSOL	HRC					CALCIUM ION TRANSPORT	NOS1AP					CARDIAC MUSCLE CELL ACTION POTENTIAL	HCN2		NEGATIVE REGULATION OF POTASSIUM ION TRANSMEMBRANE TRANSPORTER ACTIVITY	ACTN2								CARDIAC MUSCLE CELL ACTION POTENTIAL	KCND3		CARDIAC CONDUCTION	KCNN2
NEGATIVE REGULATION OF CALCIUM ION TRANSPORT INTO CYTOSOL	CASQ2		CARDIAC CELL DEVELOPMENT	MAP2K4		REGULATION OF CARDIAC CONDUCTION	ATP1A2					CALCIUM ION TRANSPORT	NRXN1					CARDIAC MUSCLE CELL ACTION POTENTIAL	KCNQ1		NEGATIVE REGULATION OF POTASSIUM ION TRANSMEMBRANE TRANSPORTER ACTIVITY	ANK3								CARDIAC MUSCLE CELL ACTION POTENTIAL	KCNQ1		CARDIAC CONDUCTION	KCNQ1
NEGATIVE REGULATION OF CARDIAC MUSCLE CELL APOPTOTIC PROCESS	MYOCD		CARDIAC CELL DEVELOPMENT	NKX2-6		REGULATION OF CARDIAC CONDUCTION	HRC					CALCIUM ION TRANSPORT	P2RX5					CARDIAC MUSCLE CELL ACTION POTENTIAL	NEDD4L		NEGATIVE REGULATION OF POTASSIUM ION TRANSMEMBRANE TRANSPORTER ACTIVITY	CASQ2								CARDIAC MUSCLE CELL ACTION POTENTIAL	NEDD4L		CARDIAC CONDUCTION	MEF2A
NEGATIVE REGULATION OF CYTOSKELETON ORGANIZATION	CLASP2		CARDIAC CONDUCTION	AHCYL1		REGULATION OF CARDIAC CONDUCTION	NPR2					CALCIUM ION TRANSPORT	PARL					CARDIAC MUSCLE CELL ACTION POTENTIAL	NOS1AP		NEGATIVE REGULATION OF POTASSIUM ION TRANSPORT	ACTN2								CARDIAC MUSCLE CELL ACTION POTENTIAL	SCN10A		CARDIAC CONDUCTION	NPR2
NEGATIVE REGULATION OF CYTOSKELETON ORGANIZATION	FAM21C		CARDIAC CONDUCTION	AKAP9		REGULATION OF CARDIAC MUSCLE CELL ACTION POTENTIAL	DSP					CALCIUM ION TRANSPORT	PDPK1					CARDIAC MUSCLE CELL CONTRACTION	CACNA1C		NEGATIVE REGULATION OF POTASSIUM ION TRANSPORT	ANK3								CARDIAC MUSCLE CELL CONTRACTION	CACNA1C		CARDIAC CONDUCTION	PRKACA
NEGATIVE REGULATION OF CYTOSKELETON ORGANIZATION	KANK1		CARDIAC CONDUCTION	ASPH		REGULATION OF CARDIAC MUSCLE CELL ACTION POTENTIAL	JUP					CALCIUM ION TRANSPORT	PHB					CARDIAC MUSCLE CELL CONTRACTION	DSC2		NEGATIVE REGULATION OF POTASSIUM ION TRANSPORT	CASQ2								CARDIAC MUSCLE CELL CONTRACTION	CACNA2D1		CARDIAC CONDUCTION	SCN10A
NEGATIVE REGULATION OF CYTOSKELETON ORGANIZATION	NUBP1		CARDIAC CONDUCTION	ATP1B1		REGULATION OF CARDIAC MUSCLE CELL CONTRACTION	ATP1A2					CALCIUM ION TRANSPORT	PMPCA					CARDIAC MUSCLE CELL CONTRACTION	GATA4		NEGATIVE REGULATION OF SODIUM ION TRANSPORT	CAMK2D								CARDIAC MUSCLE CELL CONTRACTION	CAMK2D		CARDIAC CONDUCTION	SCN2B
NEGATIVE REGULATION OF CYTOSKELETON ORGANIZATION	SPTB		CARDIAC CONDUCTION	CACNA1C		REGULATION OF CARDIAC MUSCLE CELL CONTRACTION	DSP					CALCIUM ION TRANSPORT	PMPCB					CARDIAC MUSCLE CELL CONTRACTION	KCNQ1		POSITIVE REGULATION OF CALCIUM ION TRANSMEMBRANE TRANSPORT	AKAP6								CARDIAC MUSCLE CELL CONTRACTION	JUP		CARDIAC CONDUCTION	SPTBN4
NEGATIVE REGULATION OF CYTOSKELETON ORGANIZATION	TMEM67		CARDIAC CONDUCTION	CACNA2D1		REGULATION OF CARDIAC MUSCLE CELL CONTRACTION	JUP					CALCIUM ION TRANSPORT	PRKG1					CARDIAC MUSCLE CELL CONTRACTION	NEDD4L		POSITIVE REGULATION OF CALCIUM ION TRANSMEMBRANE TRANSPORT	CACNA2D1								CARDIAC MUSCLE CELL CONTRACTION	KCND3		CARDIAC CONDUCTION	TMEM65
NEGATIVE REGULATION OF CYTOSKELETON ORGANIZATION	TMOD1		CARDIAC CONDUCTION	CAMK2D		REGULATION OF CARDIAC MUSCLE CONTRACTION	ATP1A2					CALCIUM ION TRANSPORT	PRNP					CARDIAC MUSCLE CELL CONTRACTION	NOS1AP		POSITIVE REGULATION OF CALCIUM ION TRANSMEMBRANE TRANSPORTER ACTIVITY	AKAP6								CARDIAC MUSCLE CELL CONTRACTION	KCNQ1		CARDIAC MUSCLE CELL ACTION POTENTIAL	AKAP9
NEGATIVE REGULATION OF CYTOSOLIC CALCIUM ION CONCENTRATION	HRC		CARDIAC CONDUCTION	CXADR		REGULATION OF CARDIAC MUSCLE CONTRACTION	DSP					CALCIUM ION TRANSPORT	SLC25A23					CARDIAC MUSCLE CELL CONTRACTION	SUMO1		POSITIVE REGULATION OF CALCIUM ION TRANSMEMBRANE TRANSPORTER ACTIVITY	CACNA2D1								CARDIAC MUSCLE CELL CONTRACTION	NEDD4L		CARDIAC MUSCLE CELL ACTION POTENTIAL	CACNA1C
NEGATIVE REGULATION OF POTASSIUM ION TRANSMEMBRANE TRANSPORT	ACTN2		CARDIAC CONDUCTION	MEF2A		REGULATION OF CARDIAC MUSCLE CONTRACTION	HRC					CALCIUM ION TRANSPORT	TMEM66					CARDIAC MYOFIBRIL ASSEMBLY	NEBL		POSITIVE REGULATION OF CALCIUM ION TRANSPORT	AKAP6								CARDIAC MUSCLE CELL CONTRACTION	SUMO1		CARDIAC MUSCLE CELL ACTION POTENTIAL	CACNA2D1
NEGATIVE REGULATION OF POTASSIUM ION TRANSMEMBRANE TRANSPORT	CAB39		CARDIAC CONDUCTION	PRKACA		REGULATION OF CARDIAC MUSCLE CONTRACTION	JUP					CALCIUM ION TRANSPORT	TRPC1					CARDIAC MYOFIBRIL ASSEMBLY	TTN		POSITIVE REGULATION OF CALCIUM ION TRANSPORT	CACNA2D1								CARDIAC MYOFIBRIL ASSEMBLY	ACTC1		CARDIAC MUSCLE CELL ACTION POTENTIAL	CAMK2D
NEGATIVE REGULATION OF POTASSIUM ION TRANSMEMBRANE TRANSPORT	CASQ2		CARDIAC CONDUCTION	TRPC1		REGULATION OF CARDIAC MUSCLE CONTRACTION	SCN10A					CALCIUM ION TRANSPORT	TRPM7					CELL CELL SIGNALING INVOLVED IN CARDIAC CONDUCTION	CACNA1C		POSITIVE REGULATION OF CALCIUM ION TRANSPORT	HOMER1								CARDIAC MYOFIBRIL ASSEMBLY	MEF2A		CARDIAC MUSCLE CELL ACTION POTENTIAL	GJA1
NEGATIVE REGULATION OF POTASSIUM ION TRANSMEMBRANE TRANSPORTER ACTIVITY	ACTN2		CARDIAC CONDUCTION	YWHAE		REGULATION OF CARDIAC MUSCLE CONTRACTION BY CALCIUM ION SIGNALING	ATP1A2					CALCIUM ION TRANSPORT	UBQLN1					CELL CELL SIGNALING INVOLVED IN CARDIAC CONDUCTION	CASQ2		POSITIVE REGULATION OF CALCIUM ION TRANSPORT INTO CYTOSOL	AKAP6								CARDIAC MYOFIBRIL ASSEMBLY	SMAD4		CARDIAC MUSCLE CELL ACTION POTENTIAL	KCND3
NEGATIVE REGULATION OF POTASSIUM ION TRANSMEMBRANE TRANSPORTER ACTIVITY	CAB39		CARDIAC CONDUCTION	CALM2		REGULATION OF CARDIAC MUSCLE CONTRACTION BY CALCIUM ION SIGNALING	HRC					CALCIUM ION TRANSPORT	VDAC1					CELL CELL SIGNALING INVOLVED IN CARDIAC CONDUCTION	CXADR		POSITIVE REGULATION OF CARDIAC MUSCLE CELL PROLIFERATION	ZFPM2								CARDIAC MYOFIBRIL ASSEMBLY	SRF		CARDIAC MUSCLE CELL ACTION POTENTIAL	KCNH2
NEGATIVE REGULATION OF POTASSIUM ION TRANSMEMBRANE TRANSPORTER ACTIVITY	CASQ2		CARDIAC CONDUCTION	CASQ2		REGULATION OF CARDIAC MUSCLE CONTRACTION BY REGULATION OF THE RELEASE OF SEQUESTERED CALCIUM ION	ATP1A2					CALCIUM ION TRANSPORT	YME1L1					CELL CELL SIGNALING INVOLVED IN CARDIAC CONDUCTION	KCNQ1		POSITIVE REGULATION OF CARDIAC MUSCLE CONTRACTION	ADRA1A								CELL CELL SIGNALING INVOLVED IN CARDIAC CONDUCTION	CACNA1C		CARDIAC MUSCLE CELL ACTION POTENTIAL	KCNN2
NEGATIVE REGULATION OF POTASSIUM ION TRANSPORT	ACTN2		CARDIAC CONDUCTION	KCNQ1		REGULATION OF CARDIAC MUSCLE CONTRACTION BY REGULATION OF THE RELEASE OF SEQUESTERED CALCIUM ION	HRC					CARDIAC CELL DEVELOPMENT	ACTC1					CELL COMMUNICATION BY ELECTRICAL COUPLING	ANK3		POSITIVE REGULATION OF CARDIAC MUSCLE CONTRACTION	NOS1AP								CELL CELL SIGNALING INVOLVED IN CARDIAC CONDUCTION	CACNA2D1		CARDIAC MUSCLE CELL ACTION POTENTIAL	KCNQ1
NEGATIVE REGULATION OF POTASSIUM ION TRANSPORT	CAB39		CARDIAC CONDUCTION	TMEM65		REGULATION OF CELL COMMUNICATION BY ELECTRICAL COUPLING	HRC					CARDIAC CELL DEVELOPMENT	ACTN2					CELL COMMUNICATION BY ELECTRICAL COUPLING	CASQ2		POSITIVE REGULATION OF HEART CONTRACTION	ADRA1A								CELL CELL SIGNALING INVOLVED IN CARDIAC CONDUCTION	KCNQ1		CARDIAC MUSCLE CELL ACTION POTENTIAL	NEDD4L
NEGATIVE REGULATION OF POTASSIUM ION TRANSPORT	CASQ2		CARDIAC MUSCLE CELL ACTION POTENTIAL	AKAP9		REGULATION OF CYTOSOLIC CALCIUM ION CONCENTRATION	ATP1A2					CARDIAC CELL DEVELOPMENT	FHL2					CELL COMMUNICATION INVOLVED IN CARDIAC CONDUCTION	CACNA1C		POSITIVE REGULATION OF HEART CONTRACTION	ATP2A2								CELL CELL SIGNALING INVOLVED IN CARDIAC CONDUCTION	SCN10A		CARDIAC MUSCLE CELL ACTION POTENTIAL	SCN10A
NEGATIVE REGULATION OF SODIUM ION TRANSPORT	CAMK2D		CARDIAC MUSCLE CELL ACTION POTENTIAL	ANK3		REGULATION OF CYTOSOLIC CALCIUM ION CONCENTRATION	CD36					CARDIAC CELL DEVELOPMENT	GATA4					CELL COMMUNICATION INVOLVED IN CARDIAC CONDUCTION	CASQ2		POSITIVE REGULATION OF HEART CONTRACTION	NOS1AP								CELL COMMUNICATION BY ELECTRICAL COUPLING	ATP1B1		CARDIAC MUSCLE CELL ACTION POTENTIAL	SCN2B
POSITIVE REGULATION OF CALCIUM ION TRANSMEMBRANE TRANSPORT	ATP1B1		CARDIAC MUSCLE CELL ACTION POTENTIAL	ATP1B1		REGULATION OF CYTOSOLIC CALCIUM ION CONCENTRATION	FAM155B					CARDIAC CELL DEVELOPMENT	GSK3A					CELL COMMUNICATION INVOLVED IN CARDIAC CONDUCTION	CXADR		POSITIVE REGULATION OF HEART RATE	ADRA1A								CELL COMMUNICATION BY ELECTRICAL COUPLING	CALM3		CARDIAC MUSCLE CELL CONTRACTION	CACNA1C
POSITIVE REGULATION OF CALCIUM ION TRANSMEMBRANE TRANSPORT	CACNA2D1		CARDIAC MUSCLE CELL ACTION POTENTIAL	CACNA1C		REGULATION OF CYTOSOLIC CALCIUM ION CONCENTRATION	HRC					CARDIAC CELL DEVELOPMENT	MAP2K4					CELL COMMUNICATION INVOLVED IN CARDIAC CONDUCTION	DSC2		POSITIVE REGULATION OF HEART RATE	ATP2A2								CELL COMMUNICATION BY ELECTRICAL COUPLING	CAMK2D		CARDIAC MUSCLE CELL CONTRACTION	CACNA2D1
POSITIVE REGULATION OF CALCIUM ION TRANSMEMBRANE TRANSPORTER ACTIVITY	ATP1B1		CARDIAC MUSCLE CELL ACTION POTENTIAL	CACNA2D1		REGULATION OF HEART CONTRACTION	ATP1A2					CARDIAC CELL DEVELOPMENT	MEF2A					CELL COMMUNICATION INVOLVED IN CARDIAC CONDUCTION	KCNQ1		POSITIVE REGULATION OF POTASSIUM ION TRANSMEMBRANE TRANSPORT	ACTN2								CELL COMMUNICATION BY ELECTRICAL COUPLING	PRKACA		CARDIAC MUSCLE CELL CONTRACTION	CAMK2D
POSITIVE REGULATION OF CALCIUM ION TRANSMEMBRANE TRANSPORTER ACTIVITY	CACNA2D1		CARDIAC MUSCLE CELL ACTION POTENTIAL	CAMK2D		REGULATION OF HEART CONTRACTION	C12ORF39					CARDIAC CELL DEVELOPMENT	NEBL					CELL JUNCTION ORGANIZATION	ACTN2		POSITIVE REGULATION OF POTASSIUM ION TRANSMEMBRANE TRANSPORT	AKAP6								CELL COMMUNICATION INVOLVED IN CARDIAC CONDUCTION	ATP1B1		CARDIAC MUSCLE CELL CONTRACTION	GATA4
POSITIVE REGULATION OF CALCIUM ION TRANSPORT	ATP1B1		CARDIAC MUSCLE CELL ACTION POTENTIAL	CXADR		REGULATION OF HEART CONTRACTION	CACNA2D3					CARDIAC CELL DEVELOPMENT	OBSL1					CELL JUNCTION ORGANIZATION	APC		POSITIVE REGULATION OF POTASSIUM ION TRANSMEMBRANE TRANSPORT	NOS1AP								CELL COMMUNICATION INVOLVED IN CARDIAC CONDUCTION	CACNA1C		CARDIAC MUSCLE CELL CONTRACTION	GJA1
POSITIVE REGULATION OF CALCIUM ION TRANSPORT	CACNA2D1		CARDIAC MUSCLE CELL ACTION POTENTIAL	NEDD4L		REGULATION OF HEART CONTRACTION	CACNB2					CARDIAC CELL DEVELOPMENT	SMAD4					CELL JUNCTION ORGANIZATION	CADM1		POSITIVE REGULATION OF POTASSIUM ION TRANSPORT	ACTN2								CELL COMMUNICATION INVOLVED IN CARDIAC CONDUCTION	CACNA2D1		CARDIAC MUSCLE CELL CONTRACTION	KCND3
POSITIVE REGULATION OF CALCIUM ION TRANSPORT	P2RX5		CARDIAC MUSCLE CELL ACTION POTENTIAL	YWHAE		REGULATION OF HEART CONTRACTION	DES					CARDIAC CELL DEVELOPMENT	SORBS2					CELL JUNCTION ORGANIZATION	CADM2		POSITIVE REGULATION OF POTASSIUM ION TRANSPORT	AKAP6								CELL COMMUNICATION INVOLVED IN CARDIAC CONDUCTION	CALM3		CARDIAC MUSCLE CELL CONTRACTION	KCNH2
POSITIVE REGULATION OF CALCIUM ION TRANSPORT INTO CYTOSOL	P2RX5		CARDIAC MUSCLE CELL ACTION POTENTIAL	DLG1		REGULATION OF HEART CONTRACTION	DSP					CARDIAC CONDUCTION	AKAP9					CELL JUNCTION ORGANIZATION	CDH13		POSITIVE REGULATION OF POTASSIUM ION TRANSPORT	NOS1AP								CELL COMMUNICATION INVOLVED IN CARDIAC CONDUCTION	CALM3		CARDIAC MUSCLE CELL CONTRACTION	KCNN2
POSITIVE REGULATION OF CARDIAC MUSCLE CELL PROLIFERATION	TBX20		CARDIAC MUSCLE CELL ACTION POTENTIAL	KCNQ1		REGULATION OF HEART CONTRACTION	GPD1L					CARDIAC CONDUCTION	ATP1B1					CELL JUNCTION ORGANIZATION	CLASP1		POSITIVE REGULATION OF RELEASE OF SEQUESTERED CALCIUM ION INTO CYTOSOL	AKAP6								CELL COMMUNICATION INVOLVED IN CARDIAC CONDUCTION	CALM3		CARDIAC MUSCLE CELL CONTRACTION	KCNQ1
POSITIVE REGULATION OF CARDIAC MUSCLE CONTRACTION	KCNQ1		CARDIAC MUSCLE CELL CONTRACTION	CACNA1C		REGULATION OF HEART CONTRACTION	HRC					CARDIAC CONDUCTION	ATP2A2					CELL JUNCTION ORGANIZATION	CLASP2		POSITIVE REGULATION OF SODIUM ION TRANSPORT	ANK3								CELL COMMUNICATION INVOLVED IN CARDIAC CONDUCTION	CAMK2D		CARDIAC MUSCLE CELL CONTRACTION	NEDD4L
POSITIVE REGULATION OF HEART CONTRACTION	HRC		CARDIAC MUSCLE CELL CONTRACTION	CACNA2D1		REGULATION OF HEART CONTRACTION	IRX5					CARDIAC CONDUCTION	CACNA1C					CELL JUNCTION ORGANIZATION	CTNNA1		POSITIVE REGULATION OF SODIUM ION TRANSPORT	CHP1								CELL COMMUNICATION INVOLVED IN CARDIAC CONDUCTION	JUP		CARDIAC MUSCLE CELL CONTRACTION	SCN2B
POSITIVE REGULATION OF HEART CONTRACTION	KCNQ1		CARDIAC MUSCLE CELL CONTRACTION	CAMK2D		REGULATION OF HEART CONTRACTION	JUP					CARDIAC CONDUCTION	CACNA2D1					CELL JUNCTION ORGANIZATION	CXADR		POSITIVE REGULATION OF SODIUM ION TRANSPORT	DMD								CELL COMMUNICATION INVOLVED IN CARDIAC CONDUCTION	KCNQ1		CARDIAC MYOFIBRIL ASSEMBLY	ACTC1
POSITIVE REGULATION OF HEART RATE	HRC		CARDIAC MUSCLE CELL CONTRACTION	NEDD4L		REGULATION OF HEART CONTRACTION	KCND3					CARDIAC CONDUCTION	CACNA2D3					CELL JUNCTION ORGANIZATION	EFNA5		POSITIVE REGULATION OF SODIUM ION TRANSPORT	GLRX								CELL COMMUNICATION INVOLVED IN CARDIAC CONDUCTION	PRKACA		CARDIAC MYOFIBRIL ASSEMBLY	FHOD3
POSITIVE REGULATION OF HEART RATE	KCNQ1		CARDIAC MUSCLE CELL CONTRACTION	SUMO1		REGULATION OF HEART CONTRACTION	NPR2					CARDIAC CONDUCTION	CACNB2					CELL JUNCTION ORGANIZATION	HIPK1		POTASSIUM ION TRANSPORT	ACTN2								CELL COMMUNICATION INVOLVED IN CARDIAC CONDUCTION	SCN10A		CARDIAC MYOFIBRIL ASSEMBLY	MEF2A
POSITIVE REGULATION OF POTASSIUM ION TRANSMEMBRANE TRANSPORT	ACTN2		CARDIAC MUSCLE CELL CONTRACTION	DLG1		REGULATION OF HEART CONTRACTION	SCN10A					CARDIAC CONDUCTION	CAMK2D					CELL JUNCTION ORGANIZATION	MACF1		POTASSIUM ION TRANSPORT	AKAP6								CELL JUNCTION ORGANIZATION	ACTN2		CARDIAC MYOFIBRIL ASSEMBLY	MYL2
POSITIVE REGULATION OF POTASSIUM ION TRANSMEMBRANE TRANSPORT	ATP1B1		CARDIAC MUSCLE CELL CONTRACTION	GATA4		REGULATION OF HEART CONTRACTION	TNNT2					CARDIAC CONDUCTION	CASQ2					CELL JUNCTION ORGANIZATION	MPP5		POTASSIUM ION TRANSPORT	ANK3								CELL JUNCTION ORGANIZATION	APC		CARDIAC MYOFIBRIL ASSEMBLY	SRF
POSITIVE REGULATION OF POTASSIUM ION TRANSMEMBRANE TRANSPORT	KCNQ1		CARDIAC MUSCLE CELL CONTRACTION	KCNQ1		REGULATION OF HEART CONTRACTION	TPM1					CARDIAC CONDUCTION	DMPK					CELL JUNCTION ORGANIZATION	MPP7		POTASSIUM ION TRANSPORT	CASQ2								CELL JUNCTION ORGANIZATION	CDH13		CELL CELL SIGNALING INVOLVED IN CARDIAC CONDUCTION	CACNA1C
POSITIVE REGULATION OF POTASSIUM ION TRANSPORT	ACTN2		CARDIAC MYOFIBRIL ASSEMBLY	ACTC1		REGULATION OF HEART RATE	C12ORF39					CARDIAC CONDUCTION	DSC2					CELL JUNCTION ORGANIZATION	MTDH		POTASSIUM ION TRANSPORT	CHP1								CELL JUNCTION ORGANIZATION	CLASP1		CELL CELL SIGNALING INVOLVED IN CARDIAC CONDUCTION	CACNA2D1
POSITIVE REGULATION OF POTASSIUM ION TRANSPORT	ATP1B1		CARDIAC MYOFIBRIL ASSEMBLY	MEF2A		REGULATION OF HEART RATE	CACNB2					CARDIAC CONDUCTION	DSP					CELL JUNCTION ORGANIZATION	MYO9A		POTASSIUM ION TRANSPORT	NOS1AP								CELL JUNCTION ORGANIZATION	CLASP2		CELL CELL SIGNALING INVOLVED IN CARDIAC CONDUCTION	CASQ2
POSITIVE REGULATION OF POTASSIUM ION TRANSPORT	KCNQ1		CARDIAC MYOFIBRIL ASSEMBLY	SMAD4		REGULATION OF HEART RATE	DSP					CARDIAC CONDUCTION	EHD3					CELL JUNCTION ORGANIZATION	NPHP1		POTASSIUM ION TRANSPORT	TMEM38A								CELL JUNCTION ORGANIZATION	CTNNA1		CELL CELL SIGNALING INVOLVED IN CARDIAC CONDUCTION	GJA1
POSITIVE REGULATION OF SODIUM ION TRANSPORT	ATP1B1		CARDIAC MYOFIBRIL ASSEMBLY	SRF		REGULATION OF HEART RATE	GPD1L					CARDIAC CONDUCTION	HRC					CELL JUNCTION ORGANIZATION	PARD3		POTASSIUM ION TRANSPORT	WNK1								CELL JUNCTION ORGANIZATION	DMTN		CELL CELL SIGNALING INVOLVED IN CARDIAC CONDUCTION	KCNN2
POSITIVE REGULATION OF SODIUM ION TRANSPORT	CHP1		CARDIAC MYOFIBRIL ASSEMBLY	TTN		REGULATION OF HEART RATE	HRC					CARDIAC CONDUCTION	JUP					CELL JUNCTION ORGANIZATION	PDPK1		REGULATION OF ACTION POTENTIAL	ADRA1A								CELL JUNCTION ORGANIZATION	EFNA5		CELL CELL SIGNALING INVOLVED IN CARDIAC CONDUCTION	KCNQ1
POTASSIUM ION IMPORT	ATP1B1		CELL CELL SIGNALING INVOLVED IN CARDIAC CONDUCTION	CACNA1C		REGULATION OF HEART RATE	IRX5					CARDIAC CONDUCTION	KCND3					CELL JUNCTION ORGANIZATION	PKN2		REGULATION OF ACTION POTENTIAL	ANK3								CELL JUNCTION ORGANIZATION	HIPK1		CELL CELL SIGNALING INVOLVED IN CARDIAC CONDUCTION	SCN10A
POTASSIUM ION TRANSPORT	ACTN2		CELL CELL SIGNALING INVOLVED IN CARDIAC CONDUCTION	CACNA2D1		REGULATION OF HEART RATE	JUP					CARDIAC CONDUCTION	KCNQ1					CELL JUNCTION ORGANIZATION	POF1B		REGULATION OF ACTION POTENTIAL	ATP2A2								CELL JUNCTION ORGANIZATION	JUP		CELL COMMUNICATION BY ELECTRICAL COUPLING	CAMK2D
POTASSIUM ION TRANSPORT	ATP1B1		CELL CELL SIGNALING INVOLVED IN CARDIAC CONDUCTION	CXADR		REGULATION OF HEART RATE	KCND3					CARDIAC CONDUCTION	MEF2A					CELL JUNCTION ORGANIZATION	RAP1A		REGULATION OF ACTION POTENTIAL	CACNA1C								CELL JUNCTION ORGANIZATION	MACF1		CELL COMMUNICATION BY ELECTRICAL COUPLING	CASQ2
POTASSIUM ION TRANSPORT	CAB39		CELL CELL SIGNALING INVOLVED IN CARDIAC CONDUCTION	CASQ2		REGULATION OF HEART RATE	SCN10A					CARDIAC CONDUCTION	NPR2					CELL JUNCTION ORGANIZATION	ROCK1		REGULATION OF ACTION POTENTIAL	CACNA2D1								CELL JUNCTION ORGANIZATION	MPP5		CELL COMMUNICATION BY ELECTRICAL COUPLING	HRC
POTASSIUM ION TRANSPORT	CASQ2		CELL CELL SIGNALING INVOLVED IN CARDIAC CONDUCTION	KCNQ1		REGULATION OF HEART RATE	TPM1					CARDIAC CONDUCTION	SCN10A					CELL JUNCTION ORGANIZATION	STRN		REGULATION OF ACTION POTENTIAL	CAMK2D								CELL JUNCTION ORGANIZATION	MTDH		CELL COMMUNICATION BY ELECTRICAL COUPLING	PRKACA
POTASSIUM ION TRANSPORT	CHP1		CELL COMMUNICATION BY ELECTRICAL COUPLING	ANK3		REGULATION OF HEART RATE BY CARDIAC CONDUCTION	CACNB2					CARDIAC CONDUCTION	TRPC1					CELL JUNCTION ORGANIZATION	TLN2		REGULATION OF ACTION POTENTIAL	NOS1AP								CELL JUNCTION ORGANIZATION	MYO9A		CELL COMMUNICATION INVOLVED IN CARDIAC CONDUCTION	CACNA1C
POTASSIUM ION TRANSPORT	KCND3		CELL COMMUNICATION BY ELECTRICAL COUPLING	ATP1B1		REGULATION OF HEART RATE BY CARDIAC CONDUCTION	DSP					CARDIAC MUSCLE CELL ACTION POTENTIAL	AKAP9					CELL JUNCTION ORGANIZATION	TSC1		REGULATION OF CALCIUM ION IMPORT	HOMER1								CELL JUNCTION ORGANIZATION	NPHP1		CELL COMMUNICATION INVOLVED IN CARDIAC CONDUCTION	CACNA2D1
POTASSIUM ION TRANSPORT	KCNQ1		CELL COMMUNICATION BY ELECTRICAL COUPLING	CAMK2D		REGULATION OF HEART RATE BY CARDIAC CONDUCTION	JUP					CARDIAC MUSCLE CELL ACTION POTENTIAL	ATP1B1					CELL-CELL JUNCTION ASSEMBLY	APC		REGULATION OF CALCIUM ION TRANSMEMBRANE TRANSPORT	AKAP6								CELL JUNCTION ORGANIZATION	PARD3		CELL COMMUNICATION INVOLVED IN CARDIAC CONDUCTION	CAMK2D
POTASSIUM ION TRANSPORT	PRNP		CELL COMMUNICATION BY ELECTRICAL COUPLING	PRKACA		REGULATION OF HEART RATE BY CARDIAC CONDUCTION	KCND3					CARDIAC MUSCLE CELL ACTION POTENTIAL	ATP2A2					CELL-CELL JUNCTION ASSEMBLY	CDH13		REGULATION OF CALCIUM ION TRANSMEMBRANE TRANSPORT	CACNA1C								CELL JUNCTION ORGANIZATION	PDPK1		CELL COMMUNICATION INVOLVED IN CARDIAC CONDUCTION	CASQ2
POTASSIUM ION TRANSPORT	SLC1A3		CELL COMMUNICATION BY ELECTRICAL COUPLING	CALM2		REGULATION OF RELEASE OF SEQUESTERED CALCIUM ION INTO CYTOSOL	ATP1A2					CARDIAC MUSCLE CELL ACTION POTENTIAL	CACNA1C					CELL-CELL JUNCTION ASSEMBLY	CTNNA1		REGULATION OF CALCIUM ION TRANSMEMBRANE TRANSPORT	CACNA2D1								CELL JUNCTION ORGANIZATION	PERP		CELL COMMUNICATION INVOLVED IN CARDIAC CONDUCTION	GJA1
POTASSIUM ION TRANSPORT	SLC9A6		CELL COMMUNICATION BY ELECTRICAL COUPLING	CASQ2		REGULATION OF RELEASE OF SEQUESTERED CALCIUM ION INTO CYTOSOL	HRC					CARDIAC MUSCLE CELL ACTION POTENTIAL	CACNA2D1					CELL-CELL JUNCTION ASSEMBLY	MPP5		REGULATION OF CALCIUM ION TRANSMEMBRANE TRANSPORT	CAMK2D								CELL JUNCTION ORGANIZATION	PIP5K1A		CELL COMMUNICATION INVOLVED IN CARDIAC CONDUCTION	HRC
POTASSIUM ION TRANSPORT	TMEM38B		CELL COMMUNICATION INVOLVED IN CARDIAC CONDUCTION	ATP1B1		REGULATION OF RELEASE OF SEQUESTERED CALCIUM ION INTO CYTOSOL BY SARCOPLASMIC RETICULUM	ATP1A2					CARDIAC MUSCLE CELL ACTION POTENTIAL	CACNB2					CELL-CELL JUNCTION ASSEMBLY	MPP7		REGULATION OF CALCIUM ION TRANSMEMBRANE TRANSPORT	CASQ2								CELL JUNCTION ORGANIZATION	PKN2		CELL COMMUNICATION INVOLVED IN CARDIAC CONDUCTION	KCNN2
POTASSIUM ION TRANSPORT	WNK1		CELL COMMUNICATION INVOLVED IN CARDIAC CONDUCTION	CACNA1C		REGULATION OF RELEASE OF SEQUESTERED CALCIUM ION INTO CYTOSOL BY SARCOPLASMIC RETICULUM	HRC					CARDIAC MUSCLE CELL ACTION POTENTIAL	CAMK2D					CELL-CELL JUNCTION ASSEMBLY	MTDH		REGULATION OF CALCIUM ION TRANSMEMBRANE TRANSPORT	DMD								CELL JUNCTION ORGANIZATION	PRKACA		CELL COMMUNICATION INVOLVED IN CARDIAC CONDUCTION	KCNQ1
REGULATION OF ACTION POTENTIAL	CACNA1C		CELL COMMUNICATION INVOLVED IN CARDIAC CONDUCTION	CACNA2D1		REGULATION OF SODIUM ION TRANSMEMBRANE TRANSPORT	ATP1A2					CARDIAC MUSCLE CELL ACTION POTENTIAL	DMD					CELL-CELL JUNCTION ASSEMBLY	NPHP1		REGULATION OF CALCIUM ION TRANSMEMBRANE TRANSPORT	NOS1AP								CELL JUNCTION ORGANIZATION	RAP1A		CELL COMMUNICATION INVOLVED IN CARDIAC CONDUCTION	PRKACA
REGULATION OF ACTION POTENTIAL	CACNA2D1		CELL COMMUNICATION INVOLVED IN CARDIAC CONDUCTION	CAMK2D		REGULATION OF SODIUM ION TRANSMEMBRANE TRANSPORT	GPD1L					CARDIAC MUSCLE CELL ACTION POTENTIAL	DSC2					CELL-CELL JUNCTION ASSEMBLY	PARD3		REGULATION OF CALCIUM ION TRANSMEMBRANE TRANSPORTER ACTIVITY	AKAP6								CELL JUNCTION ORGANIZATION	RDX		CELL COMMUNICATION INVOLVED IN CARDIAC CONDUCTION	SCN10A
REGULATION OF ACTION POTENTIAL	CAMK2D		CELL COMMUNICATION INVOLVED IN CARDIAC CONDUCTION	CXADR		REGULATION OF SODIUM ION TRANSMEMBRANE TRANSPORTER ACTIVITY	ATP1A2					CARDIAC MUSCLE CELL ACTION POTENTIAL	DSP					CELL-CELL JUNCTION ASSEMBLY	PKN2		REGULATION OF CALCIUM ION TRANSMEMBRANE TRANSPORTER ACTIVITY	CACNA2D1								CELL JUNCTION ORGANIZATION	ROCK1		CELL JUNCTION ORGANIZATION	ABCC8
REGULATION OF CALCIUM ION IMPORT	PRNP		CELL COMMUNICATION INVOLVED IN CARDIAC CONDUCTION	PRKACA		REGULATION OF SODIUM ION TRANSMEMBRANE TRANSPORTER ACTIVITY	GPD1L					CARDIAC MUSCLE CELL ACTION POTENTIAL	GPD1L					CELL-CELL JUNCTION ASSEMBLY	POF1B		REGULATION OF CALCIUM ION TRANSMEMBRANE TRANSPORTER ACTIVITY	CAMK2D								CELL JUNCTION ORGANIZATION	SRF		CELL JUNCTION ORGANIZATION	ACTN2
REGULATION OF CALCIUM ION TRANSMEMBRANE TRANSPORT	ATP1B1		CELL COMMUNICATION INVOLVED IN CARDIAC CONDUCTION	CALM2		REGULATION OF SODIUM ION TRANSPORT	ATP1A2					CARDIAC MUSCLE CELL ACTION POTENTIAL	HCN2					CELL-CELL JUNCTION ASSEMBLY	ROCK1		REGULATION OF CALCIUM ION TRANSMEMBRANE TRANSPORTER ACTIVITY	CASQ2								CELL JUNCTION ORGANIZATION	TLN1		CELL JUNCTION ORGANIZATION	APC
REGULATION OF CALCIUM ION TRANSMEMBRANE TRANSPORT	CACNA1C		CELL COMMUNICATION INVOLVED IN CARDIAC CONDUCTION	CASQ2		REGULATION OF SODIUM ION TRANSPORT	GPD1L					CARDIAC MUSCLE CELL ACTION POTENTIAL	JUP					CELL-CELL JUNCTION ASSEMBLY	STRN		REGULATION OF CALCIUM ION TRANSMEMBRANE TRANSPORTER ACTIVITY	DMD								CELL JUNCTION ORGANIZATION	TLN2		CELL JUNCTION ORGANIZATION	CDH13
REGULATION OF CALCIUM ION TRANSMEMBRANE TRANSPORT	CACNA2D1		CELL COMMUNICATION INVOLVED IN CARDIAC CONDUCTION	KCNQ1		REGULATION OF THE FORCE OF HEART CONTRACTION	ATP1A2					CARDIAC MUSCLE CELL ACTION POTENTIAL	KCND3					CELL-CELL JUNCTION ASSEMBLY	TLN2		REGULATION OF CALCIUM ION TRANSMEMBRANE TRANSPORTER ACTIVITY	NOS1AP								CELL JUNCTION ORGANIZATION	TSC1		CELL JUNCTION ORGANIZATION	CDH2
REGULATION OF CALCIUM ION TRANSMEMBRANE TRANSPORT	CAMK2D		CELL JUNCTION ORGANIZATION	APC		REGULATION OF VENTRICULAR CARDIAC MUSCLE CELL ACTION POTENTIAL	DSP					CARDIAC MUSCLE CELL ACTION POTENTIAL	KCNQ1					CELLULAR RESPONSE TO EPINEPHRINE STIMULUS	KCNQ1		REGULATION OF CALCIUM ION TRANSPORT	AKAP6								CELL JUNCTION ORGANIZATION	WDPCP		CELL JUNCTION ORGANIZATION	CLASP1
REGULATION OF CALCIUM ION TRANSMEMBRANE TRANSPORT	CASQ2		CELL JUNCTION ORGANIZATION	CADM1		REGULATION OF VENTRICULAR CARDIAC MUSCLE CELL ACTION POTENTIAL	JUP					CARDIAC MUSCLE CELL ACTION POTENTIAL	NEDD4L					CYTOSOLIC CALCIUM ION TRANSPORT	ADRA1A		REGULATION OF CALCIUM ION TRANSPORT	CACNA1C								CELL-CELL JUNCTION ASSEMBLY	APC		CELL JUNCTION ORGANIZATION	CTNNA1
REGULATION OF CALCIUM ION TRANSMEMBRANE TRANSPORT	HRC		CELL JUNCTION ORGANIZATION	CDH13		RELAXATION OF CARDIAC MUSCLE	ATP1A2					CARDIAC MUSCLE CELL ACTION POTENTIAL	NOS1AP					CYTOSOLIC CALCIUM ION TRANSPORT	AKAP6		REGULATION OF CALCIUM ION TRANSPORT	CACNA2D1								CELL-CELL JUNCTION ASSEMBLY	CDH13		CELL JUNCTION ORGANIZATION	DMTN
REGULATION OF CALCIUM ION TRANSMEMBRANE TRANSPORT	PRNP		CELL JUNCTION ORGANIZATION	CLASP1		RELAXATION OF CARDIAC MUSCLE	HRC					CARDIAC MUSCLE CELL ACTION POTENTIAL	SCN10A					CYTOSOLIC CALCIUM ION TRANSPORT	C2ORF47		REGULATION OF CALCIUM ION TRANSPORT	CAMK2D								CELL-CELL JUNCTION ASSEMBLY	CTNNA1		CELL JUNCTION ORGANIZATION	EFNA5
REGULATION OF CALCIUM ION TRANSMEMBRANE TRANSPORTER ACTIVITY	ATP1B1		CELL JUNCTION ORGANIZATION	CTNNA1		SARCOPLASMIC RETICULUM CALCIUM ION TRANSPORT	ATP1A2					CARDIAC MUSCLE CELL CONTRACTION	CACNA1C					CYTOSOLIC CALCIUM ION TRANSPORT	CACNA1C		REGULATION OF CALCIUM ION TRANSPORT	CASQ2								CELL-CELL JUNCTION ASSEMBLY	JUP		CELL JUNCTION ORGANIZATION	GJA1
REGULATION OF CALCIUM ION TRANSMEMBRANE TRANSPORTER ACTIVITY	CACNA2D1		CELL JUNCTION ORGANIZATION	CXADR		SARCOPLASMIC RETICULUM CALCIUM ION TRANSPORT	HRC					CARDIAC MUSCLE CELL CONTRACTION	CACNA2D1					CYTOSOLIC CALCIUM ION TRANSPORT	CASQ1		REGULATION OF CALCIUM ION TRANSPORT	DMD								CELL-CELL JUNCTION ASSEMBLY	MPP5		CELL JUNCTION ORGANIZATION	PIP5K1A
REGULATION OF CALCIUM ION TRANSMEMBRANE TRANSPORTER ACTIVITY	CAMK2D		CELL JUNCTION ORGANIZATION	EFNA5		SODIUM ION TRANSMEMBRANE TRANSPORT	ATP1A2					CARDIAC MUSCLE CELL CONTRACTION	CACNB2					CYTOSOLIC CALCIUM ION TRANSPORT	CASQ2		REGULATION OF CALCIUM ION TRANSPORT	HOMER1								CELL-CELL JUNCTION ASSEMBLY	MTDH		CELL JUNCTION ORGANIZATION	PKN2
REGULATION OF CALCIUM ION TRANSMEMBRANE TRANSPORTER ACTIVITY	CASQ2		CELL JUNCTION ORGANIZATION	GNPAT		SODIUM ION TRANSMEMBRANE TRANSPORT	GPD1L					CARDIAC MUSCLE CELL CONTRACTION	CAMK2D					CYTOSOLIC CALCIUM ION TRANSPORT	DMD		REGULATION OF CALCIUM ION TRANSPORT	NOS1AP								CELL-CELL JUNCTION ASSEMBLY	NPHP1		CELL JUNCTION ORGANIZATION	PRKACA
REGULATION OF CALCIUM ION TRANSMEMBRANE TRANSPORTER ACTIVITY	HRC		CELL JUNCTION ORGANIZATION	MACF1		SODIUM ION TRANSMEMBRANE TRANSPORT	NALCN					CARDIAC MUSCLE CELL CONTRACTION	DSC2					CYTOSOLIC CALCIUM ION TRANSPORT	LETM1		REGULATION OF CALCIUM ION TRANSPORT INTO CYTOSOL	AKAP6								CELL-CELL JUNCTION ASSEMBLY	PARD3		CELL JUNCTION ORGANIZATION	RAP1A
REGULATION OF CALCIUM ION TRANSPORT	ATP1B1		CELL JUNCTION ORGANIZATION	MPP5		SODIUM ION TRANSMEMBRANE TRANSPORT	SCN10A					CARDIAC MUSCLE CELL CONTRACTION	DSP					CYTOSOLIC CALCIUM ION TRANSPORT	MCUR1		REGULATION OF CALCIUM ION TRANSPORT INTO CYTOSOL	CACNA1C								CELL-CELL JUNCTION ASSEMBLY	PKN2		CELL JUNCTION ORGANIZATION	SORBS1
REGULATION OF CALCIUM ION TRANSPORT	CACNA1C		CELL JUNCTION ORGANIZATION	MTDH		SODIUM ION TRANSMEMBRANE TRANSPORT	SLC1A3					CARDIAC MUSCLE CELL CONTRACTION	GATA4					CYTOSOLIC CALCIUM ION TRANSPORT	MICU1		REGULATION OF CALCIUM ION TRANSPORT INTO CYTOSOL	CAMK2D								CELL-CELL JUNCTION ASSEMBLY	PRKACA		CELL JUNCTION ORGANIZATION	SRF
REGULATION OF CALCIUM ION TRANSPORT	CACNA2D1		CELL JUNCTION ORGANIZATION	MYO9A		SODIUM ION TRANSMEMBRANE TRANSPORT	SLC41A1					CARDIAC MUSCLE CELL CONTRACTION	GPD1L					CYTOSOLIC CALCIUM ION TRANSPORT	MICU2		REGULATION OF CALCIUM ION TRANSPORT INTO CYTOSOL	CASQ2								CELL-CELL JUNCTION ASSEMBLY	ROCK1		CELL JUNCTION ORGANIZATION	TLN2
REGULATION OF CALCIUM ION TRANSPORT	CAMK2D		CELL JUNCTION ORGANIZATION	PERP		SODIUM ION TRANSMEMBRANE TRANSPORT	SLC4A3					CARDIAC MUSCLE CELL CONTRACTION	JUP					CYTOSOLIC CALCIUM ION TRANSPORT	PDPK1		REGULATION OF CALCIUM ION TRANSPORT INTO CYTOSOL	DMD								CELL-CELL JUNCTION ASSEMBLY	SRF		CELL JUNCTION ORGANIZATION	TSC1
REGULATION OF CALCIUM ION TRANSPORT	CASQ2		CELL JUNCTION ORGANIZATION	PLEKHA7		SODIUM ION TRANSMEMBRANE TRANSPORT	SLC6A8					CARDIAC MUSCLE CELL CONTRACTION	KCND3					CYTOSOLIC CALCIUM ION TRANSPORT	PRNP		REGULATION OF CARDIAC CONDUCTION	ATP2A2								CELL-CELL JUNCTION ASSEMBLY	TLN1		CELL JUNCTION ORGANIZATION	WDPCP
REGULATION OF CALCIUM ION TRANSPORT	HRC		CELL JUNCTION ORGANIZATION	PRKACA		SODIUM ION TRANSMEMBRANE TRANSPORT	SLC9A7					CARDIAC MUSCLE CELL CONTRACTION	KCNQ1					CYTOSOLIC CALCIUM ION TRANSPORT	SLC25A23		REGULATION OF CARDIAC CONDUCTION	CAMK2D								CELL-CELL JUNCTION ASSEMBLY	TLN2		CELL-CELL JUNCTION ASSEMBLY	APC
REGULATION OF CALCIUM ION TRANSPORT	P2RX5		CELL JUNCTION ORGANIZATION	PTPRJ		SODIUM ION TRANSPORT	ATP1A2					CARDIAC MUSCLE CELL CONTRACTION	NEDD4L					HEART PROCESS	ADRA1A		REGULATION OF CARDIAC CONDUCTION	CASQ2								CELLULAR RESPONSE TO EPINEPHRINE STIMULUS	KCNQ1		CELL-CELL JUNCTION ASSEMBLY	CDH13
REGULATION OF CALCIUM ION TRANSPORT	PRNP		CELL JUNCTION ORGANIZATION	RAP1A		SODIUM ION TRANSPORT	COMMD3					CARDIAC MUSCLE CELL CONTRACTION	NOS1AP					HEART PROCESS	AHCYL1		REGULATION OF CARDIAC MUSCLE CELL ACTION POTENTIAL	ANK3								CELLULAR RESPONSE TO EPINEPHRINE STIMULUS	PRKACA		CELL-CELL JUNCTION ASSEMBLY	CDH2
REGULATION OF CALCIUM ION TRANSPORT INTO CYTOSOL	CACNA1C		CELL JUNCTION ORGANIZATION	RDX		SODIUM ION TRANSPORT	GPD1L					CARDIAC MYOFIBRIL ASSEMBLY	ACTC1					HEART PROCESS	AKAP13		REGULATION OF CARDIAC MUSCLE CELL ACTION POTENTIAL	ATP2A2								CYTOSOLIC CALCIUM ION TRANSPORT	C2ORF47		CELL-CELL JUNCTION ASSEMBLY	CTNNA1
REGULATION OF CALCIUM ION TRANSPORT INTO CYTOSOL	CAMK2D		CELL JUNCTION ORGANIZATION	SRF		SODIUM ION TRANSPORT	KLHL3					CARDIAC MYOFIBRIL ASSEMBLY	MEF2A					HEART PROCESS	AKAP9		REGULATION OF CARDIAC MUSCLE CELL ACTION POTENTIAL	CACNA1C								CYTOSOLIC CALCIUM ION TRANSPORT	CACNA1C		CELL-CELL JUNCTION ASSEMBLY	GJA1
REGULATION OF CALCIUM ION TRANSPORT INTO CYTOSOL	CASQ2		CELL JUNCTION ORGANIZATION	STRN		SODIUM ION TRANSPORT	NALCN					CARDIAC MYOFIBRIL ASSEMBLY	NEBL					HEART PROCESS	CACNA1C		REGULATION OF CARDIAC MUSCLE CELL ACTION POTENTIAL	CAMK2D								CYTOSOLIC CALCIUM ION TRANSPORT	CACNA2D1		CELL-CELL JUNCTION ASSEMBLY	PKN2
REGULATION OF CALCIUM ION TRANSPORT INTO CYTOSOL	HRC		CELL JUNCTION ORGANIZATION	TLN2		SODIUM ION TRANSPORT	SCN10A					CARDIAC MYOFIBRIL ASSEMBLY	OBSL1					HEART PROCESS	CASQ1		REGULATION OF CARDIAC MUSCLE CELL ACTION POTENTIAL	NOS1AP								CYTOSOLIC CALCIUM ION TRANSPORT	CALM3		CELL-CELL JUNCTION ASSEMBLY	PRKACA
REGULATION OF CALCIUM ION TRANSPORT INTO CYTOSOL	P2RX5		CELL JUNCTION ORGANIZATION	WDPCP		SODIUM ION TRANSPORT	SLC1A3					CARDIAC MYOFIBRIL ASSEMBLY	SMAD4					HEART PROCESS	CASQ2		REGULATION OF CARDIAC MUSCLE CELL CONTRACTION	ATP2A2								CYTOSOLIC CALCIUM ION TRANSPORT	CALM3		CELL-CELL JUNCTION ASSEMBLY	SRF
REGULATION OF CALCIUM ION TRANSPORT INTO CYTOSOL	PRNP		CELL JUNCTION ORGANIZATION	CLASP2		SODIUM ION TRANSPORT	SLC22A5					CELL CELL SIGNALING INVOLVED IN CARDIAC CONDUCTION	CACNA1C					HEART PROCESS	CELF2		REGULATION OF CARDIAC MUSCLE CELL CONTRACTION	CACNA1C								CYTOSOLIC CALCIUM ION TRANSPORT	CALM3		CELL-CELL JUNCTION ASSEMBLY	TLN2
REGULATION OF CARDIAC CONDUCTION	ATP1B1		CELL JUNCTION ORGANIZATION	DLG1		SODIUM ION TRANSPORT	SLC38A7					CELL CELL SIGNALING INVOLVED IN CARDIAC CONDUCTION	CACNA2D1					HEART PROCESS	CXADR		REGULATION OF CARDIAC MUSCLE CELL CONTRACTION	CAMK2D								CYTOSOLIC CALCIUM ION TRANSPORT	CAMK2D		CELLULAR RESPONSE TO EPINEPHRINE STIMULUS	KCNQ1
REGULATION OF CARDIAC CONDUCTION	CAMK2D		CELL JUNCTION ORGANIZATION	HIPK1		SODIUM ION TRANSPORT	SLC41A1					CELL CELL SIGNALING INVOLVED IN CARDIAC CONDUCTION	CACNB2					HEART PROCESS	DMD		REGULATION OF CARDIAC MUSCLE CELL CONTRACTION	NOS1AP								CYTOSOLIC CALCIUM ION TRANSPORT	LETM1		CELLULAR RESPONSE TO EPINEPHRINE STIMULUS	PRKACA
REGULATION OF CARDIAC CONDUCTION	CASQ2		CELL JUNCTION ORGANIZATION	NPHP1		SODIUM ION TRANSPORT	SLC4A3					CELL CELL SIGNALING INVOLVED IN CARDIAC CONDUCTION	CASQ2					HEART PROCESS	DSC2		REGULATION OF CARDIAC MUSCLE CELL MEMBRANE REPOLARIZATION	CACNA2D1								CYTOSOLIC CALCIUM ION TRANSPORT	MICU1		CYTOSOLIC CALCIUM ION TRANSPORT	AFG3L2
REGULATION OF CARDIAC CONDUCTION	DMPK		CELL JUNCTION ORGANIZATION	PARD3		SODIUM ION TRANSPORT	SLC6A8					CELL CELL SIGNALING INVOLVED IN CARDIAC CONDUCTION	KCNQ1					HEART PROCESS	EHD3		REGULATION OF CARDIAC MUSCLE CELL MEMBRANE REPOLARIZATION	NOS1AP								CYTOSOLIC CALCIUM ION TRANSPORT	P2RX5		CYTOSOLIC CALCIUM ION TRANSPORT	C2ORF47
REGULATION OF CARDIAC CONDUCTION	HRC		CELL JUNCTION ORGANIZATION	PDPK1		SODIUM ION TRANSPORT	SLC9A7					CELL CELL SIGNALING INVOLVED IN CARDIAC CONDUCTION	SCN10A					HEART PROCESS	GATA4		REGULATION OF CARDIAC MUSCLE CONTRACTION	ADRA1A								CYTOSOLIC CALCIUM ION TRANSPORT	PDPK1		CYTOSOLIC CALCIUM ION TRANSPORT	CACNA1C
REGULATION OF CARDIAC MUSCLE CELL ACTION POTENTIAL	CACNA1C		CELL JUNCTION ORGANIZATION	PIP5K1A		VENTRICULAR CARDIAC MUSCLE CELL ACTION POTENTIAL	DSP					CELL COMMUNICATION BY ELECTRICAL COUPLING	ATP1B1					HEART PROCESS	JAK2		REGULATION OF CARDIAC MUSCLE CONTRACTION	ATP2A2								CYTOSOLIC CALCIUM ION TRANSPORT	PRKACA		CYTOSOLIC CALCIUM ION TRANSPORT	CACNA2D1
REGULATION OF CARDIAC MUSCLE CELL ACTION POTENTIAL	CAMK2D		CELL JUNCTION ORGANIZATION	PKN2		VENTRICULAR CARDIAC MUSCLE CELL ACTION POTENTIAL	GPD1L					CELL COMMUNICATION BY ELECTRICAL COUPLING	CAMK2D					HEART PROCESS	KCNK1		REGULATION OF CARDIAC MUSCLE CONTRACTION	CACNA1C								CYTOSOLIC CALCIUM ION TRANSPORT	PRNP		CYTOSOLIC CALCIUM ION TRANSPORT	CAMK2D
REGULATION OF CARDIAC MUSCLE CELL CONTRACTION	CACNA1C		CELL JUNCTION ORGANIZATION	ROCK1		VENTRICULAR CARDIAC MUSCLE CELL ACTION POTENTIAL	JUP					CELL COMMUNICATION BY ELECTRICAL COUPLING	CASQ2					HEART PROCESS	KCNQ1		REGULATION OF CARDIAC MUSCLE CONTRACTION	CAMK2D								CYTOSOLIC CALCIUM ION TRANSPORT	SLC25A23		CYTOSOLIC CALCIUM ION TRANSPORT	CASQ2
REGULATION OF CARDIAC MUSCLE CELL CONTRACTION	CAMK2D		CELL JUNCTION ORGANIZATION	TSC1		VENTRICULAR CARDIAC MUSCLE CELL ACTION POTENTIAL	KCND3					CELL COMMUNICATION BY ELECTRICAL COUPLING	HRC					HEART PROCESS	MTOR		REGULATION OF CARDIAC MUSCLE CONTRACTION	CASQ2								ENDOPLASMIC RETICULUM CALCIUM ION HOMEOSTASIS	CAMK2D		CYTOSOLIC CALCIUM ION TRANSPORT	HRC
REGULATION OF CARDIAC MUSCLE CELL CONTRACTION	GATA4		CELL-CELL JUNCTION ASSEMBLY	APC		VENTRICULAR CARDIAC MUSCLE CELL DEVELOPMENT	FHL2					CELL COMMUNICATION INVOLVED IN CARDIAC CONDUCTION	ATP1B1					HEART PROCESS	NEDD4L		REGULATION OF CARDIAC MUSCLE CONTRACTION	DMD								ENDOPLASMIC RETICULUM CALCIUM ION HOMEOSTASIS	TGM2		CYTOSOLIC CALCIUM ION TRANSPORT	JPH2
REGULATION OF CARDIAC MUSCLE CELL MEMBRANE REPOLARIZATION	CACNA2D1		CELL-CELL JUNCTION ASSEMBLY	CDH13								CELL COMMUNICATION INVOLVED IN CARDIAC CONDUCTION	CACNA1C					HEART PROCESS	NOS1AP		REGULATION OF CARDIAC MUSCLE CONTRACTION	NOS1AP								HEART PROCESS	ACTC1		CYTOSOLIC CALCIUM ION TRANSPORT	MCUR1
REGULATION OF CARDIAC MUSCLE CELL MEMBRANE REPOLARIZATION	KCNQ1		CELL-CELL JUNCTION ASSEMBLY	CTNNA1								CELL COMMUNICATION INVOLVED IN CARDIAC CONDUCTION	CACNA2D1					HEART PROCESS	POPDC2		REGULATION OF CARDIAC MUSCLE CONTRACTION BY CALCIUM ION SIGNALING	ATP2A2								HEART PROCESS	AHCYL1		CYTOSOLIC CALCIUM ION TRANSPORT	P2RX5
REGULATION OF CARDIAC MUSCLE CONTRACTION	ATP1B1		CELL-CELL JUNCTION ASSEMBLY	GNPAT								CELL COMMUNICATION INVOLVED IN CARDIAC CONDUCTION	CACNB2					HEART PROCESS	RNLS		REGULATION OF CARDIAC MUSCLE CONTRACTION BY CALCIUM ION SIGNALING	CACNA1C								HEART PROCESS	AKAP13		CYTOSOLIC CALCIUM ION TRANSPORT	PRKACA
REGULATION OF CARDIAC MUSCLE CONTRACTION	CACNA1C		CELL-CELL JUNCTION ASSEMBLY	MPP5								CELL COMMUNICATION INVOLVED IN CARDIAC CONDUCTION	CAMK2D					HEART PROCESS	SGCD		REGULATION OF CARDIAC MUSCLE CONTRACTION BY CALCIUM ION SIGNALING	CAMK2D								HEART PROCESS	AKAP9		CYTOSOLIC CALCIUM ION TRANSPORT	SLC25A23
REGULATION OF CARDIAC MUSCLE CONTRACTION	CAMK2D		CELL-CELL JUNCTION ASSEMBLY	MTDH								CELL COMMUNICATION INVOLVED IN CARDIAC CONDUCTION	CASQ2					HEART PROCESS	SUMO1		REGULATION OF CARDIAC MUSCLE CONTRACTION BY CALCIUM ION SIGNALING	CASQ2								HEART PROCESS	ASPH		ENDOPLASMIC RETICULUM CALCIUM ION HOMEOSTASIS	CAMK2D
REGULATION OF CARDIAC MUSCLE CONTRACTION	CASQ2		CELL-CELL JUNCTION ASSEMBLY	PRKACA								CELL COMMUNICATION INVOLVED IN CARDIAC CONDUCTION	DSC2					HEART PROCESS	THRB		REGULATION OF CARDIAC MUSCLE CONTRACTION BY CALCIUM ION SIGNALING	DMD								HEART PROCESS	ATP1B1		ENDOPLASMIC RETICULUM CALCIUM ION HOMEOSTASIS	SELK
REGULATION OF CARDIAC MUSCLE CONTRACTION	GATA4		CELL-CELL JUNCTION ASSEMBLY	SRF								CELL COMMUNICATION INVOLVED IN CARDIAC CONDUCTION	DSP					HEART PROCESS	TMEM65		REGULATION OF CARDIAC MUSCLE CONTRACTION BY REGULATION OF THE RELEASE OF SEQUESTERED CALCIUM ION	CACNA1C								HEART PROCESS	CACNA1C		HEART PROCESS	ACTC1
REGULATION OF CARDIAC MUSCLE CONTRACTION	HRC		CELL-CELL JUNCTION ASSEMBLY	STRN								CELL COMMUNICATION INVOLVED IN CARDIAC CONDUCTION	HRC					HEART PROCESS	TTN		REGULATION OF CARDIAC MUSCLE CONTRACTION BY REGULATION OF THE RELEASE OF SEQUESTERED CALCIUM ION	CAMK2D								HEART PROCESS	CACNA2D1		HEART PROCESS	AKAP9
REGULATION OF CARDIAC MUSCLE CONTRACTION	KCNQ1		CELL-CELL JUNCTION ASSEMBLY	TLN2								CELL COMMUNICATION INVOLVED IN CARDIAC CONDUCTION	JUP					MEMBRANE DEPOLARIZATION DURING ACTION POTENTIAL	ANK3		REGULATION OF CARDIAC MUSCLE CONTRACTION BY REGULATION OF THE RELEASE OF SEQUESTERED CALCIUM ION	CASQ2								HEART PROCESS	CALM3		HEART PROCESS	CACNA1C
REGULATION OF CARDIAC MUSCLE CONTRACTION	SCN10A		CELL-CELL JUNCTION ASSEMBLY	DLG1								CELL COMMUNICATION INVOLVED IN CARDIAC CONDUCTION	KCNQ1					MEMBRANE DEPOLARIZATION DURING ACTION POTENTIAL	CACNA1C		REGULATION OF CARDIAC MUSCLE CONTRACTION BY REGULATION OF THE RELEASE OF SEQUESTERED CALCIUM ION	DMD								HEART PROCESS	CAMK2D		HEART PROCESS	CACNA2D1
REGULATION OF CARDIAC MUSCLE CONTRACTION BY CALCIUM ION SIGNALING	ATP1B1		CELL-CELL JUNCTION ASSEMBLY	NPHP1								CELL COMMUNICATION INVOLVED IN CARDIAC CONDUCTION	SCN10A					MEMBRANE DEPOLARIZATION DURING ACTION POTENTIAL	HCN2		REGULATION OF CELL COMMUNICATION BY ELECTRICAL COUPLING	ANK3								HEART PROCESS	CELF2		HEART PROCESS	CAMK2D
REGULATION OF CARDIAC MUSCLE CONTRACTION BY CALCIUM ION SIGNALING	CACNA1C		CELL-CELL JUNCTION ASSEMBLY	PARD3								CELL JUNCTION ORGANIZATION	ACTN2					MEMBRANE DEPOLARIZATION DURING CARDIAC MUSCLE CELL ACTION POTENTIAL	ANK3		REGULATION OF CELL COMMUNICATION BY ELECTRICAL COUPLING	CAMK2D								HEART PROCESS	DMPK		HEART PROCESS	CASQ2
REGULATION OF CARDIAC MUSCLE CONTRACTION BY CALCIUM ION SIGNALING	CAMK2D		CELL-CELL JUNCTION ASSEMBLY	PKN2								CELL JUNCTION ORGANIZATION	APC					MEMBRANE DEPOLARIZATION DURING CARDIAC MUSCLE CELL ACTION POTENTIAL	CACNA1C		REGULATION OF CELL COMMUNICATION BY ELECTRICAL COUPLING	CASQ2								HEART PROCESS	EHD3		HEART PROCESS	CELF2
REGULATION OF CARDIAC MUSCLE CONTRACTION BY CALCIUM ION SIGNALING	CASQ2		CELL-CELL JUNCTION ASSEMBLY	ROCK1								CELL JUNCTION ORGANIZATION	CADM2					MEMBRANE DEPOLARIZATION DURING CARDIAC MUSCLE CELL ACTION POTENTIAL	HCN2		REGULATION OF CYTOSOLIC CALCIUM ION CONCENTRATION	ADRA1A								HEART PROCESS	GLRX3		HEART PROCESS	DES
REGULATION OF CARDIAC MUSCLE CONTRACTION BY CALCIUM ION SIGNALING	HRC		CELLULAR RESPONSE TO EPINEPHRINE STIMULUS	PRKACA								CELL JUNCTION ORGANIZATION	CDH13					MUSCLE CELL DEVELOPMENT	ACTN2		REGULATION OF CYTOSOLIC CALCIUM ION CONCENTRATION	AKAP6								HEART PROCESS	JUP		HEART PROCESS	DMPK
REGULATION OF CARDIAC MUSCLE CONTRACTION BY REGULATION OF THE RELEASE OF SEQUESTERED CALCIUM ION	CACNA1C		CELLULAR RESPONSE TO EPINEPHRINE STIMULUS	KCNQ1								CELL JUNCTION ORGANIZATION	CLASP1					MUSCLE CELL DEVELOPMENT	AKAP13		REGULATION OF CYTOSOLIC CALCIUM ION CONCENTRATION	CACNA1C								HEART PROCESS	KCND3		HEART PROCESS	DNM1L
REGULATION OF CARDIAC MUSCLE CONTRACTION BY REGULATION OF THE RELEASE OF SEQUESTERED CALCIUM ION	CAMK2D		CYTOSOLIC CALCIUM ION TRANSPORT	AKAP6								CELL JUNCTION ORGANIZATION	CLASP2					MUSCLE CELL DEVELOPMENT	AKAP6		REGULATION OF CYTOSOLIC CALCIUM ION CONCENTRATION	CACNA2D1								HEART PROCESS	KCNQ1		HEART PROCESS	EHD3
REGULATION OF CARDIAC MUSCLE CONTRACTION BY REGULATION OF THE RELEASE OF SEQUESTERED CALCIUM ION	CASQ2		CYTOSOLIC CALCIUM ION TRANSPORT	CACNA1C								CELL JUNCTION ORGANIZATION	CTNNA1					MUSCLE CELL DEVELOPMENT	CASQ1		REGULATION OF CYTOSOLIC CALCIUM ION CONCENTRATION	CALB1								HEART PROCESS	MEF2A		HEART PROCESS	GATA4
REGULATION OF CARDIAC MUSCLE CONTRACTION BY REGULATION OF THE RELEASE OF SEQUESTERED CALCIUM ION	HRC		CYTOSOLIC CALCIUM ION TRANSPORT	CACNA2D1								CELL JUNCTION ORGANIZATION	DMTN					MUSCLE CELL DEVELOPMENT	CASQ2		REGULATION OF CYTOSOLIC CALCIUM ION CONCENTRATION	CAMK2D								HEART PROCESS	MTOR		HEART PROCESS	GJA1
REGULATION OF CELL COMMUNICATION BY ELECTRICAL COUPLING	CAMK2D		CYTOSOLIC CALCIUM ION TRANSPORT	CAMK2D								CELL JUNCTION ORGANIZATION	DSG1					MUSCLE CELL DEVELOPMENT	CFL2		REGULATION OF CYTOSOLIC CALCIUM ION CONCENTRATION	CASQ2								HEART PROCESS	NEDD4L		HEART PROCESS	GLRX3
REGULATION OF CELL COMMUNICATION BY ELECTRICAL COUPLING	CASQ2		CYTOSOLIC CALCIUM ION TRANSPORT	IBTK								CELL JUNCTION ORGANIZATION	DSP					MUSCLE CELL DEVELOPMENT	CXADR		REGULATION OF CYTOSOLIC CALCIUM ION CONCENTRATION	DMD								HEART PROCESS	NPR2		HEART PROCESS	HRC
REGULATION OF CELL COMMUNICATION BY ELECTRICAL COUPLING	HRC		CYTOSOLIC CALCIUM ION TRANSPORT	LETM1								CELL JUNCTION ORGANIZATION	EFNA5					MUSCLE CELL DEVELOPMENT	DMD		REGULATION OF CYTOSOLIC CALCIUM ION CONCENTRATION	GRM1								HEART PROCESS	POPDC2		HEART PROCESS	KCND3
REGULATION OF CYTOSOLIC CALCIUM ION CONCENTRATION	CACNA1C		CYTOSOLIC CALCIUM ION TRANSPORT	MICU1								CELL JUNCTION ORGANIZATION	HIPK1					MUSCLE CELL DEVELOPMENT	FBXO22		REGULATION OF CYTOSOLIC CALCIUM ION CONCENTRATION	JAK2								HEART PROCESS	PRKACA		HEART PROCESS	KCNH2
REGULATION OF CYTOSOLIC CALCIUM ION CONCENTRATION	CACNA2D1		CYTOSOLIC CALCIUM ION TRANSPORT	OPA1								CELL JUNCTION ORGANIZATION	JUP					MUSCLE CELL DEVELOPMENT	GATA4		REGULATION OF CYTOSOLIC CALCIUM ION CONCENTRATION	RIC3								HEART PROCESS	SCN10A		HEART PROCESS	KCNJ11
REGULATION OF CYTOSOLIC CALCIUM ION CONCENTRATION	CAMK2D		CYTOSOLIC CALCIUM ION TRANSPORT	P2RX5								CELL JUNCTION ORGANIZATION	MACF1					MUSCLE CELL DEVELOPMENT	HDAC9		REGULATION OF HEART CONTRACTION	ADRA1A								HEART PROCESS	SUMO1		HEART PROCESS	KCNJ12
REGULATION OF CYTOSOLIC CALCIUM ION CONCENTRATION	CASQ2		CYTOSOLIC CALCIUM ION TRANSPORT	PRKACA								CELL JUNCTION ORGANIZATION	MPP5					MUSCLE CELL DEVELOPMENT	HOMER1		REGULATION OF HEART CONTRACTION	ATP2A2								HEART PROCESS	TNNC1		HEART PROCESS	KCNN2
REGULATION OF CYTOSOLIC CALCIUM ION CONCENTRATION	HRC		CYTOSOLIC CALCIUM ION TRANSPORT	TRPC1								CELL JUNCTION ORGANIZATION	MPP7					MUSCLE CELL DEVELOPMENT	ITGB1		REGULATION OF HEART CONTRACTION	CACNA1C								HEART PROCESS	TNNT2		HEART PROCESS	KCNQ1
REGULATION OF CYTOSOLIC CALCIUM ION CONCENTRATION	P2RX5		CYTOSOLIC CALCIUM ION TRANSPORT	CALM2								CELL JUNCTION ORGANIZATION	MTDH					MUSCLE CELL DEVELOPMENT	KLHL41		REGULATION OF HEART CONTRACTION	CACNA2D1								HEART PROCESS	TPM1		HEART PROCESS	MEF2A
REGULATION OF CYTOSOLIC CALCIUM ION CONCENTRATION	PDE6A		CYTOSOLIC CALCIUM ION TRANSPORT	CASQ2								CELL JUNCTION ORGANIZATION	MYO9A					MUSCLE CELL DEVELOPMENT	MTOR		REGULATION OF HEART CONTRACTION	CAMK2D								MEMBRANE DEPOLARIZATION DURING ACTION POTENTIAL	CACNA1C		HEART PROCESS	MTOR
REGULATION OF CYTOSOLIC CALCIUM ION CONCENTRATION	PRNP		CYTOSOLIC CALCIUM ION TRANSPORT	JPH1								CELL JUNCTION ORGANIZATION	PARD3					MUSCLE CELL DEVELOPMENT	MYOZ2		REGULATION OF HEART CONTRACTION	CASQ2								MEMBRANE DEPOLARIZATION DURING ACTION POTENTIAL	CACNA2D1		HEART PROCESS	MYL2
REGULATION OF CYTOSOLIC CALCIUM ION CONCENTRATION	RIC3		CYTOSOLIC CALCIUM ION TRANSPORT	MCUR1								CELL JUNCTION ORGANIZATION	PDPK1					MUSCLE CELL DEVELOPMENT	MYOZ3		REGULATION OF HEART CONTRACTION	DMD								MEMBRANE DEPOLARIZATION DURING ACTION POTENTIAL	SCN10A		HEART PROCESS	NEDD4L
REGULATION OF HEART CONTRACTION	ATP1B1		CYTOSOLIC CALCIUM ION TRANSPORT	PDPK1								CELL JUNCTION ORGANIZATION	RAP1A					MUSCLE CELL DEVELOPMENT	NEBL		REGULATION OF HEART CONTRACTION	JAK2								MEMBRANE DEPOLARIZATION DURING CARDIAC MUSCLE CELL ACTION POTENTIAL	CACNA1C		HEART PROCESS	NPR2
REGULATION OF HEART CONTRACTION	CACNA1C		CYTOSOLIC CALCIUM ION TRANSPORT	PRNP								CELL JUNCTION ORGANIZATION	RDX					MUSCLE CELL DEVELOPMENT	PDLIM5		REGULATION OF HEART CONTRACTION	NOS1AP								MEMBRANE DEPOLARIZATION DURING CARDIAC MUSCLE CELL ACTION POTENTIAL	CACNA2D1		HEART PROCESS	POPDC2
REGULATION OF HEART CONTRACTION	CACNA2D1		CYTOSOLIC CALCIUM ION TRANSPORT	SLC25A23								CELL JUNCTION ORGANIZATION	ROCK1					MUSCLE CELL DEVELOPMENT	PRKAR1A		REGULATION OF HEART CONTRACTION	POPDC2								MUSCLE CELL DEVELOPMENT	ACTC1		HEART PROCESS	PRKACA
REGULATION OF HEART CONTRACTION	CAMK2D		ENDOPLASMIC RETICULUM CALCIUM ION HOMEOSTASIS	CAMK2D								CELL JUNCTION ORGANIZATION	TLN1					MUSCLE CELL DEVELOPMENT	PTCD2		REGULATION OF HEART CONTRACTION	RNLS								MUSCLE CELL DEVELOPMENT	ACTN2		HEART PROCESS	SCN10A
REGULATION OF HEART CONTRACTION	CASQ2		ENDOPLASMIC RETICULUM CALCIUM ION HOMEOSTASIS	TGM2								CELL JUNCTION ORGANIZATION	TLN2					MUSCLE CELL DEVELOPMENT	SGCD		REGULATION OF HEART CONTRACTION	THRB								MUSCLE CELL DEVELOPMENT	AKAP13		HEART PROCESS	SCN2B
REGULATION OF HEART CONTRACTION	DES		HEART PROCESS	ACTC1								CELL JUNCTION ORGANIZATION	TSC1					MUSCLE CELL DEVELOPMENT	SORBS2		REGULATION OF HEART RATE	ADRA1A								MUSCLE CELL DEVELOPMENT	CFL2		HEART PROCESS	SOD1
REGULATION OF HEART CONTRACTION	DMPK		HEART PROCESS	AHCYL1								CELL-CELL JUNCTION ASSEMBLY	APC					MUSCLE CELL DEVELOPMENT	TMOD1		REGULATION OF HEART RATE	ATP2A2								MUSCLE CELL DEVELOPMENT	FBXO22		HEART PROCESS	SPTBN4
REGULATION OF HEART CONTRACTION	GATA4		HEART PROCESS	AKAP13								CELL-CELL JUNCTION ASSEMBLY	CDH13					MUSCLE CELL DEVELOPMENT	TTN		REGULATION OF HEART RATE	CACNA1C								MUSCLE CELL DEVELOPMENT	HDAC9		HEART PROCESS	TMEM65
REGULATION OF HEART CONTRACTION	GLRX3		HEART PROCESS	AKAP9								CELL-CELL JUNCTION ASSEMBLY	CTNNA1					NEGATIVE REGULATION OF CALCIUM ION DEPENDENT EXOCYTOSIS	RAP1A		REGULATION OF HEART RATE	CACNA2D1								MUSCLE CELL DEVELOPMENT	KDM1A		HEART PROCESS	TNNC1
REGULATION OF HEART CONTRACTION	HRC		HEART PROCESS	ASPH								CELL-CELL JUNCTION ASSEMBLY	DSG1					NEGATIVE REGULATION OF CALCIUM ION TRANSMEMBRANE TRANSPORT	CASQ2		REGULATION OF HEART RATE	CAMK2D								MUSCLE CELL DEVELOPMENT	MAP2K4		HEART PROCESS	TNNT2
REGULATION OF HEART CONTRACTION	HSPB7		HEART PROCESS	ATP1B1								CELL-CELL JUNCTION ASSEMBLY	JUP					NEGATIVE REGULATION OF CALCIUM ION TRANSPORT	CASQ2		REGULATION OF HEART RATE	CASQ2								MUSCLE CELL DEVELOPMENT	MEF2A		HEART PROCESS	TPM1
REGULATION OF HEART CONTRACTION	KCND3		HEART PROCESS	CACNA1C								CELL-CELL JUNCTION ASSEMBLY	MPP5					NEGATIVE REGULATION OF CALCIUM ION TRANSPORT INTO CYTOSOL	CASQ2		REGULATION OF HEART RATE	DMD								MUSCLE CELL DEVELOPMENT	MTOR		MEMBRANE DEPOLARIZATION DURING ACTION POTENTIAL	CACNA1C
REGULATION OF HEART CONTRACTION	KCNQ1		HEART PROCESS	CACNA2D1								CELL-CELL JUNCTION ASSEMBLY	MPP7					NEGATIVE REGULATION OF CARDIAC MUSCLE CELL APOPTOTIC PROCESS	JAK2		REGULATION OF HEART RATE	NOS1AP								MUSCLE CELL DEVELOPMENT	MYOZ3		MEMBRANE DEPOLARIZATION DURING ACTION POTENTIAL	CACNA2D1
REGULATION OF HEART CONTRACTION	POPDC2		HEART PROCESS	CAMK2D								CELL-CELL JUNCTION ASSEMBLY	MTDH					NEGATIVE REGULATION OF CARDIAC MUSCLE CELL APOPTOTIC PROCESS	MYOCD		REGULATION OF HEART RATE	POPDC2								MUSCLE CELL DEVELOPMENT	OBSCN		MEMBRANE DEPOLARIZATION DURING ACTION POTENTIAL	KCNH2
REGULATION OF HEART CONTRACTION	SCN10A		HEART PROCESS	CELF2								CELL-CELL JUNCTION ASSEMBLY	PARD3					NEGATIVE REGULATION OF CARDIAC MUSCLE CELL APOPTOTIC PROCESS	PDPK1		REGULATION OF HEART RATE	RNLS								MUSCLE CELL DEVELOPMENT	PRKAR1A		MEMBRANE DEPOLARIZATION DURING ACTION POTENTIAL	SCN10A
REGULATION OF HEART RATE	CACNA1C		HEART PROCESS	CXADR								CELL-CELL JUNCTION ASSEMBLY	ROCK1					NEGATIVE REGULATION OF CARDIAC MUSCLE CELL APOPTOTIC PROCESS	SIRT4		REGULATION OF HEART RATE BY CARDIAC CONDUCTION	CACNA1C								MUSCLE CELL DEVELOPMENT	PTCD2		MEMBRANE DEPOLARIZATION DURING ACTION POTENTIAL	SCN2B
REGULATION OF HEART RATE	CACNA2D1		HEART PROCESS	DNM1L								CELL-CELL JUNCTION ASSEMBLY	TLN1					NEGATIVE REGULATION OF CYTOSKELETON ORGANIZATION	APC		REGULATION OF HEART RATE BY CARDIAC CONDUCTION	CACNA2D1								MUSCLE CELL DEVELOPMENT	SMAD4		MEMBRANE DEPOLARIZATION DURING CARDIAC MUSCLE CELL ACTION POTENTIAL	CACNA1C
REGULATION OF HEART RATE	CAMK2D		HEART PROCESS	GLRX3								CELL-CELL JUNCTION ASSEMBLY	TLN2					NEGATIVE REGULATION OF CYTOSKELETON ORGANIZATION	ARFGEF1		REGULATION OF HEART RATE BY CARDIAC CONDUCTION	CAMK2D								MUSCLE CELL DEVELOPMENT	SRF		MEMBRANE DEPOLARIZATION DURING CARDIAC MUSCLE CELL ACTION POTENTIAL	CACNA2D1
REGULATION OF HEART RATE	CASQ2		HEART PROCESS	JAK2								CELLULAR RESPONSE TO EPINEPHRINE STIMULUS	KCNQ1					NEGATIVE REGULATION OF CYTOSKELETON ORGANIZATION	CAPZA2		REGULATION OF POTASSIUM ION TRANSMEMBRANE TRANSPORT	ACTN2								MUSCLE CELL DEVELOPMENT	TPM1		MEMBRANE DEPOLARIZATION DURING CARDIAC MUSCLE CELL ACTION POTENTIAL	SCN2B
REGULATION OF HEART RATE	HRC		HEART PROCESS	MEF2A								CYTOSOLIC CALCIUM ION TRANSPORT	ADRA1A					NEGATIVE REGULATION OF CYTOSKELETON ORGANIZATION	CLASP1		REGULATION OF POTASSIUM ION TRANSMEMBRANE TRANSPORT	AKAP6								NEGATIVE REGULATION OF CALCIUM ION DEPENDENT EXOCYTOSIS	RAP1A		MUSCLE CELL DEVELOPMENT	ACTC1
REGULATION OF HEART RATE	KCND3		HEART PROCESS	MTOR								CYTOSOLIC CALCIUM ION TRANSPORT	ATP2A2					NEGATIVE REGULATION OF CYTOSKELETON ORGANIZATION	CLASP2		REGULATION OF POTASSIUM ION TRANSMEMBRANE TRANSPORT	ANK3								NEGATIVE REGULATION OF CALCIUM ION TRANSMEMBRANE TRANSPORT	CALM3		MUSCLE CELL DEVELOPMENT	ACTN2
REGULATION OF HEART RATE	KCNQ1		HEART PROCESS	NEDD4L								CYTOSOLIC CALCIUM ION TRANSPORT	CACNA1C					NEGATIVE REGULATION OF CYTOSKELETON ORGANIZATION	FAM21C		REGULATION OF POTASSIUM ION TRANSMEMBRANE TRANSPORT	CASQ2								NEGATIVE REGULATION OF CALCIUM ION TRANSMEMBRANE TRANSPORT	CALM3		MUSCLE CELL DEVELOPMENT	AFG3L2
REGULATION OF HEART RATE	POPDC2		HEART PROCESS	PRKACA								CYTOSOLIC CALCIUM ION TRANSPORT	CACNA2D1					NEGATIVE REGULATION OF CYTOSKELETON ORGANIZATION	MET		REGULATION OF POTASSIUM ION TRANSMEMBRANE TRANSPORT	NOS1AP								NEGATIVE REGULATION OF CALCIUM ION TRANSMEMBRANE TRANSPORT	CALM3		MUSCLE CELL DEVELOPMENT	CASQ2
REGULATION OF HEART RATE	SCN10A		HEART PROCESS	SUMO1								CYTOSOLIC CALCIUM ION TRANSPORT	CAMK2D					NEGATIVE REGULATION OF CYTOSKELETON ORGANIZATION	MKKS		REGULATION OF POTASSIUM ION TRANSMEMBRANE TRANSPORTER ACTIVITY	ACTN2								NEGATIVE REGULATION OF CALCIUM ION TRANSMEMBRANE TRANSPORT	UBQLN1		MUSCLE CELL DEVELOPMENT	CHRNB1
REGULATION OF HEART RATE BY CARDIAC CONDUCTION	CACNA1C		HEART PROCESS	TRPC1								CYTOSOLIC CALCIUM ION TRANSPORT	CASQ2					NEGATIVE REGULATION OF CYTOSKELETON ORGANIZATION	MTPN		REGULATION OF POTASSIUM ION TRANSMEMBRANE TRANSPORTER ACTIVITY	AKAP6								NEGATIVE REGULATION OF CALCIUM ION TRANSPORT	CALM3		MUSCLE CELL DEVELOPMENT	FBXO22
REGULATION OF HEART RATE BY CARDIAC CONDUCTION	CACNA2D1		HEART PROCESS	TTN								CYTOSOLIC CALCIUM ION TRANSPORT	DMD					NEGATIVE REGULATION OF CYTOSKELETON ORGANIZATION	NPM1		REGULATION OF POTASSIUM ION TRANSMEMBRANE TRANSPORTER ACTIVITY	ANK3								NEGATIVE REGULATION OF CALCIUM ION TRANSPORT	CALM3		MUSCLE CELL DEVELOPMENT	FHOD3
REGULATION OF HEART RATE BY CARDIAC CONDUCTION	CAMK2D		HEART PROCESS	YWHAE								CYTOSOLIC CALCIUM ION TRANSPORT	HRC					NEGATIVE REGULATION OF CYTOSKELETON ORGANIZATION	NUBP1		REGULATION OF POTASSIUM ION TRANSMEMBRANE TRANSPORTER ACTIVITY	CASQ2								NEGATIVE REGULATION OF CALCIUM ION TRANSPORT	CALM3		MUSCLE CELL DEVELOPMENT	GATA4
REGULATION OF HEART RATE BY CARDIAC CONDUCTION	KCND3		HEART PROCESS	CALM2								CYTOSOLIC CALCIUM ION TRANSPORT	LETM1					NEGATIVE REGULATION OF CYTOSKELETON ORGANIZATION	SPTB		REGULATION OF POTASSIUM ION TRANSMEMBRANE TRANSPORTER ACTIVITY	NOS1AP								NEGATIVE REGULATION OF CALCIUM ION TRANSPORT	UBQLN1		MUSCLE CELL DEVELOPMENT	HDAC9
REGULATION OF HEART RATE BY CARDIAC CONDUCTION	KCNQ1		HEART PROCESS	CASQ2								CYTOSOLIC CALCIUM ION TRANSPORT	MCUR1					NEGATIVE REGULATION OF CYTOSKELETON ORGANIZATION	TMEM67		REGULATION OF POTASSIUM ION TRANSPORT	ACTN2								NEGATIVE REGULATION OF CALCIUM ION TRANSPORT INTO CYTOSOL	CALM3		MUSCLE CELL DEVELOPMENT	KDM1A
REGULATION OF POTASSIUM ION TRANSMEMBRANE TRANSPORT	ACTN2		HEART PROCESS	DLG1								CYTOSOLIC CALCIUM ION TRANSPORT	MICU1					NEGATIVE REGULATION OF CYTOSKELETON ORGANIZATION	TMOD1		REGULATION OF POTASSIUM ION TRANSPORT	AKAP6								NEGATIVE REGULATION OF CALCIUM ION TRANSPORT INTO CYTOSOL	CALM3		MUSCLE CELL DEVELOPMENT	KRT8
REGULATION OF POTASSIUM ION TRANSMEMBRANE TRANSPORT	ATP1B1		HEART PROCESS	GATA4								CYTOSOLIC CALCIUM ION TRANSPORT	MICU2					NEGATIVE REGULATION OF CYTOSKELETON ORGANIZATION	TRIM37		REGULATION OF POTASSIUM ION TRANSPORT	ANK3								NEGATIVE REGULATION OF CALCIUM ION TRANSPORT INTO CYTOSOL	CALM3		MUSCLE CELL DEVELOPMENT	MEF2A
REGULATION OF POTASSIUM ION TRANSMEMBRANE TRANSPORT	CAB39		HEART PROCESS	HSPB7								CYTOSOLIC CALCIUM ION TRANSPORT	P2RX5					NEGATIVE REGULATION OF CYTOSKELETON ORGANIZATION	TTBK2		REGULATION OF POTASSIUM ION TRANSPORT	CASQ2								NEGATIVE REGULATION OF CARDIAC MUSCLE CELL APOPTOTIC PROCESS	MYOCD		MUSCLE CELL DEVELOPMENT	MTOR
REGULATION OF POTASSIUM ION TRANSMEMBRANE TRANSPORT	CASQ2		HEART PROCESS	KCNQ1								CYTOSOLIC CALCIUM ION TRANSPORT	PDPK1					NEGATIVE REGULATION OF HEART CONTRACTION	ADRA1A		REGULATION OF POTASSIUM ION TRANSPORT	NOS1AP								NEGATIVE REGULATION OF CARDIAC MUSCLE CELL APOPTOTIC PROCESS	PDPK1		MUSCLE CELL DEVELOPMENT	MYL2
REGULATION OF POTASSIUM ION TRANSMEMBRANE TRANSPORT	KCNQ1		HEART PROCESS	POPDC2								CYTOSOLIC CALCIUM ION TRANSPORT	PRNP					NEGATIVE REGULATION OF HEART CONTRACTION	JAK2		REGULATION OF RELEASE OF SEQUESTERED CALCIUM ION INTO CYTOSOL	AKAP6								NEGATIVE REGULATION OF CYTOSKELETON ORGANIZATION	APC		MUSCLE CELL DEVELOPMENT	MYOZ3
REGULATION OF POTASSIUM ION TRANSMEMBRANE TRANSPORT	PRNP		HEART PROCESS	TMEM65								CYTOSOLIC CALCIUM ION TRANSPORT	SLC25A23					NEGATIVE REGULATION OF HEART CONTRACTION	RNLS		REGULATION OF RELEASE OF SEQUESTERED CALCIUM ION INTO CYTOSOL	CACNA1C								NEGATIVE REGULATION OF CYTOSKELETON ORGANIZATION	ARFGEF1		MUSCLE CELL DEVELOPMENT	NEXN
REGULATION OF POTASSIUM ION TRANSMEMBRANE TRANSPORTER ACTIVITY	ACTN2		MEMBRANE DEPOLARIZATION DURING ACTION POTENTIAL	ANK3								CYTOSOLIC CALCIUM ION TRANSPORT	TRPC1					NEGATIVE REGULATION OF POTASSIUM ION TRANSMEMBRANE TRANSPORT	ACTN2		REGULATION OF RELEASE OF SEQUESTERED CALCIUM ION INTO CYTOSOL	CAMK2D								NEGATIVE REGULATION OF CYTOSKELETON ORGANIZATION	C16ORF45		MUSCLE CELL DEVELOPMENT	OBSCN
REGULATION OF POTASSIUM ION TRANSMEMBRANE TRANSPORTER ACTIVITY	ATP1B1		MEMBRANE DEPOLARIZATION DURING ACTION POTENTIAL	CACNA1C								ENDOPLASMIC RETICULUM CALCIUM ION HOMEOSTASIS	ATP2A2					NEGATIVE REGULATION OF POTASSIUM ION TRANSMEMBRANE TRANSPORT	ANK3		REGULATION OF RELEASE OF SEQUESTERED CALCIUM ION INTO CYTOSOL	CASQ2								NEGATIVE REGULATION OF CYTOSKELETON ORGANIZATION	CAMSAP1		MUSCLE CELL DEVELOPMENT	PRKAR1A
REGULATION OF POTASSIUM ION TRANSMEMBRANE TRANSPORTER ACTIVITY	CAB39		MEMBRANE DEPOLARIZATION DURING ACTION POTENTIAL	CACNA2D1								ENDOPLASMIC RETICULUM CALCIUM ION HOMEOSTASIS	CAMK2D					NEGATIVE REGULATION OF POTASSIUM ION TRANSMEMBRANE TRANSPORT	CAB39		REGULATION OF RELEASE OF SEQUESTERED CALCIUM ION INTO CYTOSOL	DMD								NEGATIVE REGULATION OF CYTOSKELETON ORGANIZATION	CDK5RAP2		MUSCLE CELL DEVELOPMENT	PTCD2
REGULATION OF POTASSIUM ION TRANSMEMBRANE TRANSPORTER ACTIVITY	CASQ2		MEMBRANE DEPOLARIZATION DURING CARDIAC MUSCLE CELL ACTION POTENTIAL	ANK3								ENDOPLASMIC RETICULUM CALCIUM ION HOMEOSTASIS	TGM2					NEGATIVE REGULATION OF POTASSIUM ION TRANSMEMBRANE TRANSPORT	CASQ2		REGULATION OF RELEASE OF SEQUESTERED CALCIUM ION INTO CYTOSOL BY SARCOPLASMIC RETICULUM	AKAP6								NEGATIVE REGULATION OF CYTOSKELETON ORGANIZATION	CLASP1		MUSCLE CELL DEVELOPMENT	SRF
REGULATION OF POTASSIUM ION TRANSPORT	ACTN2		MEMBRANE DEPOLARIZATION DURING CARDIAC MUSCLE CELL ACTION POTENTIAL	CACNA1C								HEART PROCESS	ACTC1					NEGATIVE REGULATION OF POTASSIUM ION TRANSMEMBRANE TRANSPORT	NEDD4L		REGULATION OF RELEASE OF SEQUESTERED CALCIUM ION INTO CYTOSOL BY SARCOPLASMIC RETICULUM	CACNA1C								NEGATIVE REGULATION OF CYTOSKELETON ORGANIZATION	CLASP2		MUSCLE CELL DEVELOPMENT	TMOD1
REGULATION OF POTASSIUM ION TRANSPORT	ATP1B1		MEMBRANE DEPOLARIZATION DURING CARDIAC MUSCLE CELL ACTION POTENTIAL	CACNA2D1								HEART PROCESS	ADRA1A					NEGATIVE REGULATION OF POTASSIUM ION TRANSMEMBRANE TRANSPORT	STK39		REGULATION OF RELEASE OF SEQUESTERED CALCIUM ION INTO CYTOSOL BY SARCOPLASMIC RETICULUM	CAMK2D								NEGATIVE REGULATION OF CYTOSKELETON ORGANIZATION	DMTN		MUSCLE CELL DEVELOPMENT	TPM1
REGULATION OF POTASSIUM ION TRANSPORT	CAB39		MUSCLE CELL DEVELOPMENT	ACTC1								HEART PROCESS	AKAP13					NEGATIVE REGULATION OF POTASSIUM ION TRANSMEMBRANE TRANSPORT	SUMO1		REGULATION OF RELEASE OF SEQUESTERED CALCIUM ION INTO CYTOSOL BY SARCOPLASMIC RETICULUM	CASQ2								NEGATIVE REGULATION OF CYTOSKELETON ORGANIZATION	EML2		MUSCLE CELL DEVELOPMENT	TRIM54
REGULATION OF POTASSIUM ION TRANSPORT	CASQ2		MUSCLE CELL DEVELOPMENT	AKAP13								HEART PROCESS	AKAP9					NEGATIVE REGULATION OF POTASSIUM ION TRANSMEMBRANE TRANSPORTER ACTIVITY	ACTN2		REGULATION OF RELEASE OF SEQUESTERED CALCIUM ION INTO CYTOSOL BY SARCOPLASMIC RETICULUM	DMD								NEGATIVE REGULATION OF CYTOSKELETON ORGANIZATION	FAM21C		NEGATIVE REGULATION OF CALCIUM ION DEPENDENT EXOCYTOSIS	RAP1A
REGULATION OF POTASSIUM ION TRANSPORT	KCNQ1		MUSCLE CELL DEVELOPMENT	AKAP6								HEART PROCESS	ATP1B1					NEGATIVE REGULATION OF POTASSIUM ION TRANSMEMBRANE TRANSPORTER ACTIVITY	ANK3		REGULATION OF RYANODINE SENSITIVE CALCIUM RELEASE CHANNEL ACTIVITY	CASQ2								NEGATIVE REGULATION OF CYTOSKELETON ORGANIZATION	KANK2		NEGATIVE REGULATION OF CALCIUM ION TRANSMEMBRANE TRANSPORT	CASQ2
REGULATION OF POTASSIUM ION TRANSPORT	PRNP		MUSCLE CELL DEVELOPMENT	CFL2								HEART PROCESS	ATP2A2					NEGATIVE REGULATION OF POTASSIUM ION TRANSMEMBRANE TRANSPORTER ACTIVITY	CAB39		REGULATION OF SODIUM ION TRANSMEMBRANE TRANSPORT	ANK3								NEGATIVE REGULATION OF CYTOSKELETON ORGANIZATION	MKKS		NEGATIVE REGULATION OF CALCIUM ION TRANSMEMBRANE TRANSPORT	UBQLN1
REGULATION OF RELEASE OF SEQUESTERED CALCIUM ION INTO CYTOSOL	CACNA1C		MUSCLE CELL DEVELOPMENT	CXADR								HEART PROCESS	CACNA1C					NEGATIVE REGULATION OF POTASSIUM ION TRANSMEMBRANE TRANSPORTER ACTIVITY	CASQ2		REGULATION OF SODIUM ION TRANSMEMBRANE TRANSPORT	CAMK2D								NEGATIVE REGULATION OF CYTOSKELETON ORGANIZATION	NUBP1		NEGATIVE REGULATION OF CALCIUM ION TRANSPORT	CASQ2
REGULATION OF RELEASE OF SEQUESTERED CALCIUM ION INTO CYTOSOL	CAMK2D		MUSCLE CELL DEVELOPMENT	FBXO22								HEART PROCESS	CACNA2D1					NEGATIVE REGULATION OF POTASSIUM ION TRANSMEMBRANE TRANSPORTER ACTIVITY	NEDD4L		REGULATION OF SODIUM ION TRANSMEMBRANE TRANSPORT	CHP1								NEGATIVE REGULATION OF CYTOSKELETON ORGANIZATION	RDX		NEGATIVE REGULATION OF CALCIUM ION TRANSPORT	UBQLN1
REGULATION OF RELEASE OF SEQUESTERED CALCIUM ION INTO CYTOSOL	CASQ2		MUSCLE CELL DEVELOPMENT	HDAC9								HEART PROCESS	CACNA2D3					NEGATIVE REGULATION OF POTASSIUM ION TRANSMEMBRANE TRANSPORTER ACTIVITY	STK39		REGULATION OF SODIUM ION TRANSMEMBRANE TRANSPORT	DMD								NEGATIVE REGULATION OF CYTOSKELETON ORGANIZATION	SMAD4		NEGATIVE REGULATION OF CALCIUM ION TRANSPORT INTO CYTOSOL	CASQ2
REGULATION OF RELEASE OF SEQUESTERED CALCIUM ION INTO CYTOSOL	HRC		MUSCLE CELL DEVELOPMENT	HOMER1								HEART PROCESS	CACNB2					NEGATIVE REGULATION OF POTASSIUM ION TRANSMEMBRANE TRANSPORTER ACTIVITY	SUMO1		REGULATION OF SODIUM ION TRANSMEMBRANE TRANSPORT	GLRX								NEGATIVE REGULATION OF CYTOSKELETON ORGANIZATION	SPTB		NEGATIVE REGULATION OF CARDIAC MUSCLE CELL APOPTOTIC PROCESS	MYOCD
REGULATION OF RELEASE OF SEQUESTERED CALCIUM ION INTO CYTOSOL BY SARCOPLASMIC RETICULUM	CACNA1C		MUSCLE CELL DEVELOPMENT	ITGB1								HEART PROCESS	CAMK2D					NEGATIVE REGULATION OF POTASSIUM ION TRANSPORT	ACTN2		REGULATION OF SODIUM ION TRANSMEMBRANE TRANSPORTER ACTIVITY	ANK3								NEGATIVE REGULATION OF CYTOSKELETON ORGANIZATION	TMEM67		NEGATIVE REGULATION OF CARDIAC MUSCLE CELL APOPTOTIC PROCESS	SIRT5
REGULATION OF RELEASE OF SEQUESTERED CALCIUM ION INTO CYTOSOL BY SARCOPLASMIC RETICULUM	CAMK2D		MUSCLE CELL DEVELOPMENT	KDM1A								HEART PROCESS	CASQ2					NEGATIVE REGULATION OF POTASSIUM ION TRANSPORT	ANK3		REGULATION OF SODIUM ION TRANSMEMBRANE TRANSPORTER ACTIVITY	CAMK2D								NEGATIVE REGULATION OF CYTOSKELETON ORGANIZATION	TRIM37		NEGATIVE REGULATION OF CYTOSKELETON ORGANIZATION	APC
REGULATION OF RELEASE OF SEQUESTERED CALCIUM ION INTO CYTOSOL BY SARCOPLASMIC RETICULUM	CASQ2		MUSCLE CELL DEVELOPMENT	MEF2A								HEART PROCESS	CELF2					NEGATIVE REGULATION OF POTASSIUM ION TRANSPORT	CAB39		REGULATION OF SODIUM ION TRANSMEMBRANE TRANSPORTER ACTIVITY	CHP1								NEGATIVE REGULATION OF CYTOSKELETON ORGANIZATION	TTBK2		NEGATIVE REGULATION OF CYTOSKELETON ORGANIZATION	CAMSAP1
REGULATION OF RELEASE OF SEQUESTERED CALCIUM ION INTO CYTOSOL BY SARCOPLASMIC RETICULUM	HRC		MUSCLE CELL DEVELOPMENT	MTOR								HEART PROCESS	DES					NEGATIVE REGULATION OF POTASSIUM ION TRANSPORT	CASQ2		REGULATION OF SODIUM ION TRANSMEMBRANE TRANSPORTER ACTIVITY	DMD								NEGATIVE REGULATION OF POTASSIUM ION TRANSMEMBRANE TRANSPORT	ACTN2		NEGATIVE REGULATION OF CYTOSKELETON ORGANIZATION	CDK5RAP2
REGULATION OF RYANODINE SENSITIVE CALCIUM RELEASE CHANNEL ACTIVITY	CASQ2		MUSCLE CELL DEVELOPMENT	PDLIM5								HEART PROCESS	DMD					NEGATIVE REGULATION OF POTASSIUM ION TRANSPORT	NEDD4L		REGULATION OF SODIUM ION TRANSMEMBRANE TRANSPORTER ACTIVITY	GLRX								NEGATIVE REGULATION OF POTASSIUM ION TRANSMEMBRANE TRANSPORT	CAB39		NEGATIVE REGULATION OF CYTOSKELETON ORGANIZATION	CLASP1
REGULATION OF SODIUM ION TRANSMEMBRANE TRANSPORT	ATP1B1		MUSCLE CELL DEVELOPMENT	PRKAR1A								HEART PROCESS	DMPK					NEGATIVE REGULATION OF POTASSIUM ION TRANSPORT	STK39		REGULATION OF SODIUM ION TRANSPORT	ANK3								NEGATIVE REGULATION OF POTASSIUM ION TRANSMEMBRANE TRANSPORT	NEDD4L		NEGATIVE REGULATION OF CYTOSKELETON ORGANIZATION	DMTN
REGULATION OF SODIUM ION TRANSMEMBRANE TRANSPORT	CAMK2D		MUSCLE CELL DEVELOPMENT	PTCD2								HEART PROCESS	DSC2					NEGATIVE REGULATION OF POTASSIUM ION TRANSPORT	SUMO1		REGULATION OF SODIUM ION TRANSPORT	CAMK2D								NEGATIVE REGULATION OF POTASSIUM ION TRANSMEMBRANE TRANSPORT	OXSR1		NEGATIVE REGULATION OF CYTOSKELETON ORGANIZATION	EML2
REGULATION OF SODIUM ION TRANSMEMBRANE TRANSPORT	CHP1		MUSCLE CELL DEVELOPMENT	SMAD4								HEART PROCESS	DSP					NEGATIVE REGULATION OF SODIUM ION TRANSPORT	NEDD4L		REGULATION OF SODIUM ION TRANSPORT	CHP1								NEGATIVE REGULATION OF POTASSIUM ION TRANSMEMBRANE TRANSPORT	SUMO1		NEGATIVE REGULATION OF CYTOSKELETON ORGANIZATION	FAM21C
REGULATION OF SODIUM ION TRANSMEMBRANE TRANSPORTER ACTIVITY	ATP1B1		MUSCLE CELL DEVELOPMENT	SRF								HEART PROCESS	EHD3					NEGATIVE REGULATION OF SODIUM ION TRANSPORT	STK39		REGULATION OF SODIUM ION TRANSPORT	DMD								NEGATIVE REGULATION OF POTASSIUM ION TRANSMEMBRANE TRANSPORTER ACTIVITY	ACTN2		NEGATIVE REGULATION OF CYTOSKELETON ORGANIZATION	FHOD3
REGULATION OF SODIUM ION TRANSMEMBRANE TRANSPORTER ACTIVITY	CAMK2D		MUSCLE CELL DEVELOPMENT	TMOD1								HEART PROCESS	GATA4					POSITIVE REGULATION OF CALCIUM ION TRANSMEMBRANE TRANSPORT	AKAP6		REGULATION OF SODIUM ION TRANSPORT	GLRX								NEGATIVE REGULATION OF POTASSIUM ION TRANSMEMBRANE TRANSPORTER ACTIVITY	CAB39		NEGATIVE REGULATION OF CYTOSKELETON ORGANIZATION	INPP5J
REGULATION OF SODIUM ION TRANSMEMBRANE TRANSPORTER ACTIVITY	CHP1		MUSCLE CELL DEVELOPMENT	TTN								HEART PROCESS	GPD1L					POSITIVE REGULATION OF CALCIUM ION TRANSMEMBRANE TRANSPORT	CASQ1		REGULATION OF SODIUM ION TRANSPORT	WNK1								NEGATIVE REGULATION OF POTASSIUM ION TRANSMEMBRANE TRANSPORTER ACTIVITY	NEDD4L		NEGATIVE REGULATION OF CYTOSKELETON ORGANIZATION	KANK1
REGULATION OF SODIUM ION TRANSPORT	ATP1B1		MUSCLE CELL DEVELOPMENT	CASQ2								HEART PROCESS	GSK3A					POSITIVE REGULATION OF CALCIUM ION TRANSMEMBRANE TRANSPORT	EHD3		REGULATION OF THE FORCE OF HEART CONTRACTION	ADRA1A								NEGATIVE REGULATION OF POTASSIUM ION TRANSMEMBRANE TRANSPORTER ACTIVITY	OXSR1		NEGATIVE REGULATION OF CYTOSKELETON ORGANIZATION	KANK2
REGULATION OF SODIUM ION TRANSPORT	CAMK2D		MUSCLE CELL DEVELOPMENT	GATA4								HEART PROCESS	HRC					POSITIVE REGULATION OF CALCIUM ION TRANSMEMBRANE TRANSPORT	PDPK1		REGULATION OF THE FORCE OF HEART CONTRACTION	ATP2A2								NEGATIVE REGULATION OF POTASSIUM ION TRANSMEMBRANE TRANSPORTER ACTIVITY	SUMO1		NEGATIVE REGULATION OF CYTOSKELETON ORGANIZATION	MKKS
REGULATION OF SODIUM ION TRANSPORT	CHP1		MUSCLE CELL DEVELOPMENT	MAP2K4								HEART PROCESS	IRX5					POSITIVE REGULATION OF CALCIUM ION TRANSMEMBRANE TRANSPORT	SUMO1		REGULATION OF THE FORCE OF HEART CONTRACTION	CAMK2D								NEGATIVE REGULATION OF POTASSIUM ION TRANSPORT	ACTN2		NEGATIVE REGULATION OF CYTOSKELETON ORGANIZATION	NUBP1
REGULATION OF SODIUM ION TRANSPORT	DMPK		MUSCLE CELL DEVELOPMENT	MYOZ3								HEART PROCESS	JUP					POSITIVE REGULATION OF CALCIUM ION TRANSMEMBRANE TRANSPORTER ACTIVITY	AKAP6		REGULATION OF VENTRICULAR CARDIAC MUSCLE CELL ACTION POTENTIAL	CACNA1C								NEGATIVE REGULATION OF POTASSIUM ION TRANSPORT	CAB39		NEGATIVE REGULATION OF CYTOSKELETON ORGANIZATION	PARK2
REGULATION OF SODIUM ION TRANSPORT	WNK1		MUSCLE CELL DEVELOPMENT	NKX2-6								HEART PROCESS	KCND3					POSITIVE REGULATION OF CALCIUM ION TRANSMEMBRANE TRANSPORTER ACTIVITY	CASQ1		REGULATION OF VENTRICULAR CARDIAC MUSCLE CELL ACTION POTENTIAL	NOS1AP								NEGATIVE REGULATION OF POTASSIUM ION TRANSPORT	NEDD4L		NEGATIVE REGULATION OF CYTOSKELETON ORGANIZATION	PICK1
REGULATION OF THE FORCE OF HEART CONTRACTION	CAMK2D		NEGATIVE REGULATION OF CALCIUM ION DEPENDENT EXOCYTOSIS	RAP1A								HEART PROCESS	KCNQ1					POSITIVE REGULATION OF CALCIUM ION TRANSMEMBRANE TRANSPORTER ACTIVITY	EHD3		RELAXATION OF CARDIAC MUSCLE	ATP2A2								NEGATIVE REGULATION OF POTASSIUM ION TRANSPORT	OXSR1		NEGATIVE REGULATION OF CYTOSKELETON ORGANIZATION	SPTB
REGULATION OF THE FORCE OF HEART CONTRACTION	GLRX3		NEGATIVE REGULATION OF CALCIUM ION TRANSMEMBRANE TRANSPORT	UBQLN1								HEART PROCESS	MEF2A					POSITIVE REGULATION OF CALCIUM ION TRANSMEMBRANE TRANSPORTER ACTIVITY	SUMO1		RELAXATION OF CARDIAC MUSCLE	CAMK2D								NEGATIVE REGULATION OF POTASSIUM ION TRANSPORT	SUMO1		NEGATIVE REGULATION OF CYTOSKELETON ORGANIZATION	SPTBN4
REGULATION OF VENTRICULAR CARDIAC MUSCLE CELL ACTION POTENTIAL	CACNA1C		NEGATIVE REGULATION OF CALCIUM ION TRANSMEMBRANE TRANSPORT	YWHAE								HEART PROCESS	MYBPC3					POSITIVE REGULATION OF CALCIUM ION TRANSPORT	AKAP6		RESPONSE TO EPINEPHRINE	PPARGC1A								NEGATIVE REGULATION OF SODIUM ION TRANSPORT	CAMK2D		NEGATIVE REGULATION OF CYTOSKELETON ORGANIZATION	SPTBN5
RELAXATION OF CARDIAC MUSCLE	ATP1B1		NEGATIVE REGULATION OF CALCIUM ION TRANSMEMBRANE TRANSPORT	CALM2								HEART PROCESS	NEDD4L					POSITIVE REGULATION OF CALCIUM ION TRANSPORT	CASQ1		RESPONSE TO EPINEPHRINE	RNLS								NEGATIVE REGULATION OF SODIUM ION TRANSPORT	COMMD1		NEGATIVE REGULATION OF CYTOSKELETON ORGANIZATION	TMEM67
RELAXATION OF CARDIAC MUSCLE	CAMK2D		NEGATIVE REGULATION OF CALCIUM ION TRANSMEMBRANE TRANSPORT	CASQ2								HEART PROCESS	NOS1AP					POSITIVE REGULATION OF CALCIUM ION TRANSPORT	EHD3		SARCOPLASMIC RETICULUM CALCIUM ION TRANSPORT	AKAP6								NEGATIVE REGULATION OF SODIUM ION TRANSPORT	NEDD4L		NEGATIVE REGULATION OF CYTOSKELETON ORGANIZATION	TMOD1
RELAXATION OF CARDIAC MUSCLE	HRC		NEGATIVE REGULATION OF CALCIUM ION TRANSPORT	UBQLN1								HEART PROCESS	NPR2					POSITIVE REGULATION OF CALCIUM ION TRANSPORT	HOMER1		SARCOPLASMIC RETICULUM CALCIUM ION TRANSPORT	ATP2A2								POSITIVE REGULATION OF ACTIN CYTOSKELETON REORGANIZATION	HAX1		NEGATIVE REGULATION OF CYTOSKELETON ORGANIZATION	TRIM37
RESPONSE TO EPINEPHRINE	KCNQ1		NEGATIVE REGULATION OF CALCIUM ION TRANSPORT	YWHAE								HEART PROCESS	POPDC2					POSITIVE REGULATION OF CALCIUM ION TRANSPORT	PDPK1		SARCOPLASMIC RETICULUM CALCIUM ION TRANSPORT	CACNA1C								POSITIVE REGULATION OF CALCIUM ION TRANSMEMBRANE TRANSPORT	ATP1B1		NEGATIVE REGULATION OF CYTOSKELETON ORGANIZATION	TRIM54
RESPONSE TO EPINEPHRINE	PPARGC1A		NEGATIVE REGULATION OF CALCIUM ION TRANSPORT	CALM2								HEART PROCESS	RNLS					POSITIVE REGULATION OF CALCIUM ION TRANSPORT	SUMO1		SARCOPLASMIC RETICULUM CALCIUM ION TRANSPORT	CAMK2D								POSITIVE REGULATION OF CALCIUM ION TRANSMEMBRANE TRANSPORT	CACNA2D1		NEGATIVE REGULATION OF CYTOSOLIC CALCIUM ION CONCENTRATION	HRC
SARCOPLASMIC RETICULUM CALCIUM ION TRANSPORT	CACNA1C		NEGATIVE REGULATION OF CALCIUM ION TRANSPORT	CASQ2								HEART PROCESS	SCN10A					POSITIVE REGULATION OF CALCIUM ION TRANSPORT INTO CYTOSOL	AKAP6		SARCOPLASMIC RETICULUM CALCIUM ION TRANSPORT	CASQ2								POSITIVE REGULATION OF CALCIUM ION TRANSMEMBRANE TRANSPORT	CALM3		NEGATIVE REGULATION OF HEART CONTRACTION	SPTBN4
SARCOPLASMIC RETICULUM CALCIUM ION TRANSPORT	CAMK2D		NEGATIVE REGULATION OF CALCIUM ION TRANSPORT INTO CYTOSOL	CALM2								HEART PROCESS	SGCD					POSITIVE REGULATION OF CALCIUM ION TRANSPORT INTO CYTOSOL	CASQ1		SARCOPLASMIC RETICULUM CALCIUM ION TRANSPORT	DMD								POSITIVE REGULATION OF CALCIUM ION TRANSMEMBRANE TRANSPORT	CALM3		NEGATIVE REGULATION OF POTASSIUM ION TRANSMEMBRANE TRANSPORT	ACTN2
SARCOPLASMIC RETICULUM CALCIUM ION TRANSPORT	CASQ2		NEGATIVE REGULATION OF CALCIUM ION TRANSPORT INTO CYTOSOL	CASQ2								HEART PROCESS	THRA					POSITIVE REGULATION OF CALCIUM ION TRANSPORT INTO CYTOSOL	PDPK1		SODIUM ION TRANSMEMBRANE TRANSPORT	ANK3								POSITIVE REGULATION OF CALCIUM ION TRANSMEMBRANE TRANSPORT	CALM3		NEGATIVE REGULATION OF POTASSIUM ION TRANSMEMBRANE TRANSPORT	CAB39
SARCOPLASMIC RETICULUM CALCIUM ION TRANSPORT	HRC		NEGATIVE REGULATION OF CARDIAC MUSCLE CELL APOPTOTIC PROCESS	JAK2								HEART PROCESS	TNNC1					POSITIVE REGULATION OF CARDIAC MUSCLE CELL PROLIFERATION	BMPR1A		SODIUM ION TRANSMEMBRANE TRANSPORT	CAMK2D								POSITIVE REGULATION OF CALCIUM ION TRANSMEMBRANE TRANSPORT	EHD3		NEGATIVE REGULATION OF POTASSIUM ION TRANSMEMBRANE TRANSPORT	CASQ2
SODIUM ION TRANSMEMBRANE TRANSPORT	ATP1B1		NEGATIVE REGULATION OF CARDIAC MUSCLE CELL APOPTOTIC PROCESS	MYOCD								HEART PROCESS	TNNT2					POSITIVE REGULATION OF CARDIAC MUSCLE CELL PROLIFERATION	TBX20		SODIUM ION TRANSMEMBRANE TRANSPORT	CHP1								POSITIVE REGULATION OF CALCIUM ION TRANSMEMBRANE TRANSPORT	PDPK1		NEGATIVE REGULATION OF POTASSIUM ION TRANSMEMBRANE TRANSPORT	KCNH2
SODIUM ION TRANSMEMBRANE TRANSPORT	CAMK2D		NEGATIVE REGULATION OF CARDIAC MUSCLE CELL APOPTOTIC PROCESS	PDPK1								HEART PROCESS	TPM1					POSITIVE REGULATION OF CARDIAC MUSCLE CELL PROLIFERATION	ZFPM2		SODIUM ION TRANSMEMBRANE TRANSPORT	DMD								POSITIVE REGULATION OF CALCIUM ION TRANSMEMBRANE TRANSPORT	SUMO1		NEGATIVE REGULATION OF POTASSIUM ION TRANSMEMBRANE TRANSPORT	NEDD4L
SODIUM ION TRANSMEMBRANE TRANSPORT	CHP1		NEGATIVE REGULATION OF CYTOSKELETON ORGANIZATION	APC								HEART PROCESS	TRPC1					POSITIVE REGULATION OF CARDIAC MUSCLE CONTRACTION	ADRA1A		SODIUM ION TRANSMEMBRANE TRANSPORT	GLRX								POSITIVE REGULATION OF CALCIUM ION TRANSMEMBRANE TRANSPORTER ACTIVITY	ATP1B1		NEGATIVE REGULATION OF POTASSIUM ION TRANSMEMBRANE TRANSPORT	OXSR1
SODIUM ION TRANSMEMBRANE TRANSPORT	SCN10A		NEGATIVE REGULATION OF CYTOSKELETON ORGANIZATION	ARFGEF1								MEMBRANE DEPOLARIZATION DURING ACTION POTENTIAL	CACNA1C					POSITIVE REGULATION OF CARDIAC MUSCLE CONTRACTION	KCNQ1		SODIUM ION TRANSMEMBRANE TRANSPORT	SLC1A2								POSITIVE REGULATION OF CALCIUM ION TRANSMEMBRANE TRANSPORTER ACTIVITY	CACNA2D1		NEGATIVE REGULATION OF POTASSIUM ION TRANSMEMBRANE TRANSPORTER ACTIVITY	ACTN2
SODIUM ION TRANSMEMBRANE TRANSPORT	SLC1A3		NEGATIVE REGULATION OF CYTOSKELETON ORGANIZATION	CAPZA2								MEMBRANE DEPOLARIZATION DURING ACTION POTENTIAL	CACNA2D1					POSITIVE REGULATION OF CARDIAC MUSCLE CONTRACTION	NOS1AP		SODIUM ION TRANSPORT	ANK3								POSITIVE REGULATION OF CALCIUM ION TRANSMEMBRANE TRANSPORTER ACTIVITY	CALM3		NEGATIVE REGULATION OF POTASSIUM ION TRANSMEMBRANE TRANSPORTER ACTIVITY	CAB39
SODIUM ION TRANSMEMBRANE TRANSPORT	SLC4A3		NEGATIVE REGULATION OF CYTOSKELETON ORGANIZATION	CLASP1								MEMBRANE DEPOLARIZATION DURING ACTION POTENTIAL	CACNB2					POSITIVE REGULATION OF HEART CONTRACTION	ADRA1A		SODIUM ION TRANSPORT	CAMK2D								POSITIVE REGULATION OF CALCIUM ION TRANSMEMBRANE TRANSPORTER ACTIVITY	CALM3		NEGATIVE REGULATION OF POTASSIUM ION TRANSMEMBRANE TRANSPORTER ACTIVITY	CASQ2
SODIUM ION TRANSMEMBRANE TRANSPORT	SLC4A4		NEGATIVE REGULATION OF CYTOSKELETON ORGANIZATION	FAM21C								MEMBRANE DEPOLARIZATION DURING ACTION POTENTIAL	HCN2					POSITIVE REGULATION OF HEART CONTRACTION	KCNQ1		SODIUM ION TRANSPORT	CHP1								POSITIVE REGULATION OF CALCIUM ION TRANSMEMBRANE TRANSPORTER ACTIVITY	CALM3		NEGATIVE REGULATION OF POTASSIUM ION TRANSMEMBRANE TRANSPORTER ACTIVITY	NEDD4L
SODIUM ION TRANSMEMBRANE TRANSPORT	SLC9A6		NEGATIVE REGULATION OF CYTOSKELETON ORGANIZATION	MKKS								MEMBRANE DEPOLARIZATION DURING ACTION POTENTIAL	NALCN					POSITIVE REGULATION OF HEART CONTRACTION	NOS1AP		SODIUM ION TRANSPORT	DMD								POSITIVE REGULATION OF CALCIUM ION TRANSMEMBRANE TRANSPORTER ACTIVITY	EHD3		NEGATIVE REGULATION OF POTASSIUM ION TRANSMEMBRANE TRANSPORTER ACTIVITY	OXSR1
SODIUM ION TRANSPORT	ATP1B1		NEGATIVE REGULATION OF CYTOSKELETON ORGANIZATION	MTPN								MEMBRANE DEPOLARIZATION DURING ACTION POTENTIAL	SCN10A					POSITIVE REGULATION OF HEART RATE	ADRA1A		SODIUM ION TRANSPORT	GLRX								POSITIVE REGULATION OF CALCIUM ION TRANSMEMBRANE TRANSPORTER ACTIVITY	SUMO1		NEGATIVE REGULATION OF POTASSIUM ION TRANSPORT	ACTN2
SODIUM ION TRANSPORT	CAMK2D		NEGATIVE REGULATION OF CYTOSKELETON ORGANIZATION	NPM1								MEMBRANE DEPOLARIZATION DURING CARDIAC MUSCLE CELL ACTION POTENTIAL	CACNA1C					POSITIVE REGULATION OF HEART RATE	KCNQ1		SODIUM ION TRANSPORT	NDUFA9								POSITIVE REGULATION OF CALCIUM ION TRANSPORT	ATP1B1		NEGATIVE REGULATION OF POTASSIUM ION TRANSPORT	CAB39
SODIUM ION TRANSPORT	CHP1		NEGATIVE REGULATION OF CYTOSKELETON ORGANIZATION	RDX								MEMBRANE DEPOLARIZATION DURING CARDIAC MUSCLE CELL ACTION POTENTIAL	CACNA2D1					POSITIVE REGULATION OF POTASSIUM ION TRANSMEMBRANE TRANSPORT	ACTN2		SODIUM ION TRANSPORT	SLC1A2								POSITIVE REGULATION OF CALCIUM ION TRANSPORT	CACNA2D1		NEGATIVE REGULATION OF POTASSIUM ION TRANSPORT	CASQ2
SODIUM ION TRANSPORT	DMPK		NEGATIVE REGULATION OF CYTOSKELETON ORGANIZATION	SMAD4								MEMBRANE DEPOLARIZATION DURING CARDIAC MUSCLE CELL ACTION POTENTIAL	CACNB2					POSITIVE REGULATION OF POTASSIUM ION TRANSMEMBRANE TRANSPORT	AKAP6		SODIUM ION TRANSPORT	WNK1								POSITIVE REGULATION OF CALCIUM ION TRANSPORT	CALM3		NEGATIVE REGULATION OF POTASSIUM ION TRANSPORT	KCNH2
SODIUM ION TRANSPORT	NDUFA9		NEGATIVE REGULATION OF CYTOSKELETON ORGANIZATION	TMEM67								MEMBRANE DEPOLARIZATION DURING CARDIAC MUSCLE CELL ACTION POTENTIAL	HCN2					POSITIVE REGULATION OF POTASSIUM ION TRANSMEMBRANE TRANSPORT	AKAP9		VENTRICULAR CARDIAC MUSCLE CELL ACTION POTENTIAL	CACNA1C								POSITIVE REGULATION OF CALCIUM ION TRANSPORT	EHD3		NEGATIVE REGULATION OF POTASSIUM ION TRANSPORT	NEDD4L
SODIUM ION TRANSPORT	SCN10A		NEGATIVE REGULATION OF CYTOSKELETON ORGANIZATION	TMOD1								MUSCLE CELL DEVELOPMENT	ACTC1					POSITIVE REGULATION OF POTASSIUM ION TRANSMEMBRANE TRANSPORT	ALG10B		VENTRICULAR CARDIAC MUSCLE CELL ACTION POTENTIAL	NOS1AP								POSITIVE REGULATION OF CALCIUM ION TRANSPORT	P2RX5		NEGATIVE REGULATION OF POTASSIUM ION TRANSPORT	OXSR1
SODIUM ION TRANSPORT	SLC1A3		NEGATIVE REGULATION OF CYTOSKELETON ORGANIZATION	TRIM37								MUSCLE CELL DEVELOPMENT	ACTN2					POSITIVE REGULATION OF POTASSIUM ION TRANSMEMBRANE TRANSPORT	KCNQ1											POSITIVE REGULATION OF CALCIUM ION TRANSPORT	PDPK1		NEGATIVE REGULATION OF SODIUM ION TRANSPORT	CAMK2D
SODIUM ION TRANSPORT	SLC22A5		NEGATIVE REGULATION OF CYTOSKELETON ORGANIZATION	TTBK2								MUSCLE CELL DEVELOPMENT	AKAP13					POSITIVE REGULATION OF POTASSIUM ION TRANSMEMBRANE TRANSPORT	NOS1AP											POSITIVE REGULATION OF CALCIUM ION TRANSPORT	SUMO1		NEGATIVE REGULATION OF SODIUM ION TRANSPORT	COMMD1
SODIUM ION TRANSPORT	SLC4A3		NEGATIVE REGULATION OF CYTOSKELETON ORGANIZATION	CLASP2								MUSCLE CELL DEVELOPMENT	ATP2A2					POSITIVE REGULATION OF POTASSIUM ION TRANSPORT	ACTN2											POSITIVE REGULATION OF CALCIUM ION TRANSPORT INTO CYTOSOL	CALM3		NEGATIVE REGULATION OF SODIUM ION TRANSPORT	NEDD4L
SODIUM ION TRANSPORT	SLC4A4		NEGATIVE REGULATION OF CYTOSKELETON ORGANIZATION	MET								MUSCLE CELL DEVELOPMENT	CASQ2					POSITIVE REGULATION OF POTASSIUM ION TRANSPORT	AKAP6											POSITIVE REGULATION OF CALCIUM ION TRANSPORT INTO CYTOSOL	P2RX5		POSITIVE REGULATION OF CALCIUM ION TRANSMEMBRANE TRANSPORT	CACNA2D1
SODIUM ION TRANSPORT	SLC9A6		NEGATIVE REGULATION OF CYTOSKELETON ORGANIZATION	NUBP1								MUSCLE CELL DEVELOPMENT	CFL2					POSITIVE REGULATION OF POTASSIUM ION TRANSPORT	AKAP9											POSITIVE REGULATION OF CALCIUM ION TRANSPORT INTO CYTOSOL	PDPK1		POSITIVE REGULATION OF CALCIUM ION TRANSMEMBRANE TRANSPORT	EHD3
SODIUM ION TRANSPORT	WNK1		NEGATIVE REGULATION OF CYTOSKELETON ORGANIZATION	PFN2								MUSCLE CELL DEVELOPMENT	DMD					POSITIVE REGULATION OF POTASSIUM ION TRANSPORT	ALG10B											POSITIVE REGULATION OF CARDIAC MUSCLE CELL PROLIFERATION	TBX20		POSITIVE REGULATION OF CALCIUM ION TRANSMEMBRANE TRANSPORT	JPH2
VENTRICULAR CARDIAC MUSCLE CELL ACTION POTENTIAL	CACNA1C		NEGATIVE REGULATION OF HEART CONTRACTION	JAK2								MUSCLE CELL DEVELOPMENT	FBXO22					POSITIVE REGULATION OF POTASSIUM ION TRANSPORT	KCNQ1											POSITIVE REGULATION OF CARDIAC MUSCLE CONTRACTION	KCNQ1		POSITIVE REGULATION OF CALCIUM ION TRANSMEMBRANE TRANSPORT	RGN
VENTRICULAR CARDIAC MUSCLE CELL ACTION POTENTIAL	KCND3		NEGATIVE REGULATION OF POTASSIUM ION TRANSMEMBRANE TRANSPORT	ANK3								MUSCLE CELL DEVELOPMENT	FHL2					POSITIVE REGULATION OF POTASSIUM ION TRANSPORT	NOS1AP											POSITIVE REGULATION OF HEART CONTRACTION	KCNQ1		POSITIVE REGULATION OF CALCIUM ION TRANSMEMBRANE TRANSPORTER ACTIVITY	CACNA2D1
VENTRICULAR CARDIAC MUSCLE CELL ACTION POTENTIAL	KCNQ1		NEGATIVE REGULATION OF POTASSIUM ION TRANSMEMBRANE TRANSPORT	NEDD4L								MUSCLE CELL DEVELOPMENT	GATA4					POSITIVE REGULATION OF POTASSIUM ION TRANSPORT	STK39											POSITIVE REGULATION OF HEART CONTRACTION	TPM1		POSITIVE REGULATION OF CALCIUM ION TRANSMEMBRANE TRANSPORTER ACTIVITY	EHD3
VENTRICULAR CARDIAC MUSCLE CELL DEVELOPMENT	NKX2-6		NEGATIVE REGULATION OF POTASSIUM ION TRANSMEMBRANE TRANSPORT	OXSR1								MUSCLE CELL DEVELOPMENT	GSK3A					POSITIVE REGULATION OF RELEASE OF SEQUESTERED CALCIUM ION INTO CYTOSOL	AKAP6											POSITIVE REGULATION OF HEART RATE	KCNQ1		POSITIVE REGULATION OF CALCIUM ION TRANSMEMBRANE TRANSPORTER ACTIVITY	JPH2
			NEGATIVE REGULATION OF POTASSIUM ION TRANSMEMBRANE TRANSPORT	STK39								MUSCLE CELL DEVELOPMENT	HDAC9					POSITIVE REGULATION OF RELEASE OF SEQUESTERED CALCIUM ION INTO CYTOSOL	CASQ1											POSITIVE REGULATION OF HEART RATE	TPM1		POSITIVE REGULATION OF CALCIUM ION TRANSMEMBRANE TRANSPORTER ACTIVITY	RGN
			NEGATIVE REGULATION OF POTASSIUM ION TRANSMEMBRANE TRANSPORT	SUMO1								MUSCLE CELL DEVELOPMENT	KDM1A					POSITIVE REGULATION OF RELEASE OF SEQUESTERED CALCIUM ION INTO CYTOSOL	PDPK1											POSITIVE REGULATION OF POTASSIUM ION TRANSMEMBRANE TRANSPORT	ACTN2		POSITIVE REGULATION OF CALCIUM ION TRANSPORT	CACNA2D1
			NEGATIVE REGULATION OF POTASSIUM ION TRANSMEMBRANE TRANSPORT	CAB39								MUSCLE CELL DEVELOPMENT	KLHL41					POSITIVE REGULATION OF SODIUM ION TRANSPORT	AHCYL1											POSITIVE REGULATION OF POTASSIUM ION TRANSMEMBRANE TRANSPORT	AKAP9		POSITIVE REGULATION OF CALCIUM ION TRANSPORT	CAMK2A
			NEGATIVE REGULATION OF POTASSIUM ION TRANSMEMBRANE TRANSPORT	CASQ2								MUSCLE CELL DEVELOPMENT	LDB3					POSITIVE REGULATION OF SODIUM ION TRANSPORT	AKT1											POSITIVE REGULATION OF POTASSIUM ION TRANSMEMBRANE TRANSPORT	ATP1B1		POSITIVE REGULATION OF CALCIUM ION TRANSPORT	EHD3
			NEGATIVE REGULATION OF POTASSIUM ION TRANSMEMBRANE TRANSPORTER ACTIVITY	ANK3								MUSCLE CELL DEVELOPMENT	MAP2K4					POSITIVE REGULATION OF SODIUM ION TRANSPORT	ANK3											POSITIVE REGULATION OF POTASSIUM ION TRANSMEMBRANE TRANSPORT	KCNQ1		POSITIVE REGULATION OF CALCIUM ION TRANSPORT	JPH2
			NEGATIVE REGULATION OF POTASSIUM ION TRANSMEMBRANE TRANSPORTER ACTIVITY	NEDD4L								MUSCLE CELL DEVELOPMENT	MEF2A					POSITIVE REGULATION OF SODIUM ION TRANSPORT	CHP1											POSITIVE REGULATION OF POTASSIUM ION TRANSPORT	ACTN2		POSITIVE REGULATION OF CALCIUM ION TRANSPORT	P2RX5
			NEGATIVE REGULATION OF POTASSIUM ION TRANSMEMBRANE TRANSPORTER ACTIVITY	OXSR1								MUSCLE CELL DEVELOPMENT	MYBPC3					POSITIVE REGULATION OF SODIUM ION TRANSPORT	DMD											POSITIVE REGULATION OF POTASSIUM ION TRANSPORT	AKAP9		POSITIVE REGULATION OF CALCIUM ION TRANSPORT	RGN
			NEGATIVE REGULATION OF POTASSIUM ION TRANSMEMBRANE TRANSPORTER ACTIVITY	STK39								MUSCLE CELL DEVELOPMENT	MYOZ2					POTASSIUM ION IMPORT	HCN2											POSITIVE REGULATION OF POTASSIUM ION TRANSPORT	ATP1B1		POSITIVE REGULATION OF CALCIUM ION TRANSPORT INTO CYTOSOL	JPH2
			NEGATIVE REGULATION OF POTASSIUM ION TRANSMEMBRANE TRANSPORTER ACTIVITY	SUMO1								MUSCLE CELL DEVELOPMENT	MYOZ3					POTASSIUM ION IMPORT	SLC12A6											POSITIVE REGULATION OF POTASSIUM ION TRANSPORT	KCNQ1		POSITIVE REGULATION OF CALCIUM ION TRANSPORT INTO CYTOSOL	P2RX5
			NEGATIVE REGULATION OF POTASSIUM ION TRANSMEMBRANE TRANSPORTER ACTIVITY	CAB39								MUSCLE CELL DEVELOPMENT	NEBL					POTASSIUM ION TRANSPORT	ACTN2											POSITIVE REGULATION OF RELEASE OF SEQUESTERED CALCIUM ION INTO CYTOSOL	CALM3		POSITIVE REGULATION OF CARDIAC MUSCLE CELL PROLIFERATION	TBX20
			NEGATIVE REGULATION OF POTASSIUM ION TRANSMEMBRANE TRANSPORTER ACTIVITY	CASQ2								MUSCLE CELL DEVELOPMENT	OBSCN					POTASSIUM ION TRANSPORT	AKAP6											POSITIVE REGULATION OF RELEASE OF SEQUESTERED CALCIUM ION INTO CYTOSOL	PDPK1		POSITIVE REGULATION OF CARDIAC MUSCLE CONTRACTION	KCNQ1
			NEGATIVE REGULATION OF POTASSIUM ION TRANSPORT	ANK3								MUSCLE CELL DEVELOPMENT	OBSL1					POTASSIUM ION TRANSPORT	AKAP9											POSITIVE REGULATION OF SODIUM ION TRANSPORT	AHCYL1		POSITIVE REGULATION OF HEART CONTRACTION	HRC
			NEGATIVE REGULATION OF POTASSIUM ION TRANSPORT	NEDD4L								MUSCLE CELL DEVELOPMENT	PRKAR1A					POTASSIUM ION TRANSPORT	ALG10B											POSITIVE REGULATION OF SODIUM ION TRANSPORT	ATP1B1		POSITIVE REGULATION OF HEART CONTRACTION	KCNQ1
			NEGATIVE REGULATION OF POTASSIUM ION TRANSPORT	OXSR1								MUSCLE CELL DEVELOPMENT	SGCD					POTASSIUM ION TRANSPORT	ANK3											POSITIVE REGULATION OF SODIUM ION TRANSPORT	CHP1		POSITIVE REGULATION OF HEART CONTRACTION	TPM1
			NEGATIVE REGULATION OF POTASSIUM ION TRANSPORT	STK39								MUSCLE CELL DEVELOPMENT	SMAD4					POTASSIUM ION TRANSPORT	CAB39											POSITIVE REGULATION OF SODIUM ION TRANSPORT	GLRX		POSITIVE REGULATION OF HEART RATE	HRC
			NEGATIVE REGULATION OF POTASSIUM ION TRANSPORT	SUMO1								MUSCLE CELL DEVELOPMENT	SORBS2					POTASSIUM ION TRANSPORT	CASQ2											POTASSIUM ION IMPORT	ATP1B1		POSITIVE REGULATION OF HEART RATE	KCNQ1
			NEGATIVE REGULATION OF POTASSIUM ION TRANSPORT	CAB39								MUSCLE CELL DEVELOPMENT	TMOD1					POTASSIUM ION TRANSPORT	CHP1											POTASSIUM ION IMPORT	SLC12A6		POSITIVE REGULATION OF HEART RATE	TPM1
			NEGATIVE REGULATION OF POTASSIUM ION TRANSPORT	CASQ2								MUSCLE CELL DEVELOPMENT	TPM1					POTASSIUM ION TRANSPORT	ENSA											POTASSIUM ION TRANSPORT	ACTN2		POSITIVE REGULATION OF POTASSIUM ION TRANSMEMBRANE TRANSPORT	ABCC8
			NEGATIVE REGULATION OF SODIUM ION TRANSPORT	CAMK2D								NEGATIVE REGULATION OF CALCIUM ION DEPENDENT EXOCYTOSIS	RAP1A					POTASSIUM ION TRANSPORT	HCN2											POTASSIUM ION TRANSPORT	AKAP9		POSITIVE REGULATION OF POTASSIUM ION TRANSMEMBRANE TRANSPORT	ACTN2
			NEGATIVE REGULATION OF SODIUM ION TRANSPORT	NEDD4L								NEGATIVE REGULATION OF CALCIUM ION TRANSMEMBRANE TRANSPORT	CASQ2					POTASSIUM ION TRANSPORT	KCNK1											POTASSIUM ION TRANSPORT	ARPP19		POSITIVE REGULATION OF POTASSIUM ION TRANSMEMBRANE TRANSPORT	AKAP9
			NEGATIVE REGULATION OF SODIUM ION TRANSPORT	STK39								NEGATIVE REGULATION OF CALCIUM ION TRANSMEMBRANE TRANSPORT	UBQLN1					POTASSIUM ION TRANSPORT	KCNQ1											POTASSIUM ION TRANSPORT	ATP1B1		POSITIVE REGULATION OF POTASSIUM ION TRANSMEMBRANE TRANSPORT	ALG10B
			POSITIVE REGULATION OF CALCIUM ION TRANSMEMBRANE TRANSPORT	AKAP6								NEGATIVE REGULATION OF CALCIUM ION TRANSPORT	CASQ2					POTASSIUM ION TRANSPORT	KLHL24											POTASSIUM ION TRANSPORT	CAB39		POSITIVE REGULATION OF POTASSIUM ION TRANSMEMBRANE TRANSPORT	KCNH2
			POSITIVE REGULATION OF CALCIUM ION TRANSMEMBRANE TRANSPORT	ATP1B1								NEGATIVE REGULATION OF CALCIUM ION TRANSPORT	UBQLN1					POTASSIUM ION TRANSPORT	MTMR6											POTASSIUM ION TRANSPORT	CHP1		POSITIVE REGULATION OF POTASSIUM ION TRANSMEMBRANE TRANSPORT	KCNQ1
			POSITIVE REGULATION OF CALCIUM ION TRANSMEMBRANE TRANSPORT	CACNA2D1								NEGATIVE REGULATION OF CALCIUM ION TRANSPORT INTO CYTOSOL	CASQ2					POTASSIUM ION TRANSPORT	NEDD4L											POTASSIUM ION TRANSPORT	KCND3		POSITIVE REGULATION OF POTASSIUM ION TRANSPORT	ABCC8
			POSITIVE REGULATION OF CALCIUM ION TRANSMEMBRANE TRANSPORT	SUMO1								NEGATIVE REGULATION OF CARDIAC MUSCLE CELL APOPTOTIC PROCESS	HSPB6					POTASSIUM ION TRANSPORT	NOS1AP											POTASSIUM ION TRANSPORT	KCNQ1		POSITIVE REGULATION OF POTASSIUM ION TRANSPORT	ACTN2
			POSITIVE REGULATION OF CALCIUM ION TRANSMEMBRANE TRANSPORT	TRPC1								NEGATIVE REGULATION OF CARDIAC MUSCLE CELL APOPTOTIC PROCESS	MYOCD					POTASSIUM ION TRANSPORT	PRNP											POTASSIUM ION TRANSPORT	MTMR6		POSITIVE REGULATION OF POTASSIUM ION TRANSPORT	AKAP9
			POSITIVE REGULATION OF CALCIUM ION TRANSMEMBRANE TRANSPORT	CALM2								NEGATIVE REGULATION OF CARDIAC MUSCLE CELL APOPTOTIC PROCESS	PDPK1					POTASSIUM ION TRANSPORT	SLC12A6											POTASSIUM ION TRANSPORT	NEDD4L		POSITIVE REGULATION OF POTASSIUM ION TRANSPORT	ALG10B
			POSITIVE REGULATION OF CALCIUM ION TRANSMEMBRANE TRANSPORT	PDPK1								NEGATIVE REGULATION OF CARDIAC MUSCLE CELL APOPTOTIC PROCESS	SIRT4					POTASSIUM ION TRANSPORT	SLC9A6											POTASSIUM ION TRANSPORT	OXSR1		POSITIVE REGULATION OF POTASSIUM ION TRANSPORT	KCNH2
			POSITIVE REGULATION OF CALCIUM ION TRANSMEMBRANE TRANSPORTER ACTIVITY	AKAP6								NEGATIVE REGULATION OF CYTOSKELETON ORGANIZATION	APC					POTASSIUM ION TRANSPORT	STK39											POTASSIUM ION TRANSPORT	PRNP		POSITIVE REGULATION OF POTASSIUM ION TRANSPORT	KCNQ1
			POSITIVE REGULATION OF CALCIUM ION TRANSMEMBRANE TRANSPORTER ACTIVITY	ATP1B1								NEGATIVE REGULATION OF CYTOSKELETON ORGANIZATION	C16ORF45					POTASSIUM ION TRANSPORT	SUMO1											POTASSIUM ION TRANSPORT	SLC12A6		POSITIVE REGULATION OF RELEASE OF SEQUESTERED CALCIUM ION INTO CYTOSOL	JPH2
			POSITIVE REGULATION OF CALCIUM ION TRANSMEMBRANE TRANSPORTER ACTIVITY	CACNA2D1								NEGATIVE REGULATION OF CYTOSKELETON ORGANIZATION	CAMSAP1					POTASSIUM ION TRANSPORT	TMEM38A											POTASSIUM ION TRANSPORT	SLC1A3		POSITIVE REGULATION OF SODIUM ION TRANSPORT	AKT1
			POSITIVE REGULATION OF CALCIUM ION TRANSMEMBRANE TRANSPORTER ACTIVITY	SUMO1								NEGATIVE REGULATION OF CYTOSKELETON ORGANIZATION	CAPZA2					POTASSIUM ION TRANSPORT	TMEM38B											POTASSIUM ION TRANSPORT	SLC9A6		POTASSIUM ION IMPORT	KCNJ11
			POSITIVE REGULATION OF CALCIUM ION TRANSMEMBRANE TRANSPORTER ACTIVITY	CALM2								NEGATIVE REGULATION OF CYTOSKELETON ORGANIZATION	CDK5RAP2					POTASSIUM ION TRANSPORT	TSC1											POTASSIUM ION TRANSPORT	SUMO1		POTASSIUM ION IMPORT	KCNJ12
			POSITIVE REGULATION OF CALCIUM ION TRANSPORT	AKAP6								NEGATIVE REGULATION OF CYTOSKELETON ORGANIZATION	CLASP1					POTASSIUM ION TRANSPORT	WNK1											POTASSIUM ION TRANSPORT	TMEM38B		POTASSIUM ION IMPORT	SLC12A6
			POSITIVE REGULATION OF CALCIUM ION TRANSPORT	ATP1B1								NEGATIVE REGULATION OF CYTOSKELETON ORGANIZATION	CLASP2					REGULATION OF ACTION POTENTIAL	ADRA1A											POTASSIUM ION TRANSPORT	TSC1		POTASSIUM ION TRANSPORT	ABCC8
			POSITIVE REGULATION OF CALCIUM ION TRANSPORT	CACNA2D1								NEGATIVE REGULATION OF CYTOSKELETON ORGANIZATION	DMTN					REGULATION OF ACTION POTENTIAL	AKAP9											POTASSIUM ION TRANSPORT	WNK1		POTASSIUM ION TRANSPORT	ACTN2
			POSITIVE REGULATION OF CALCIUM ION TRANSPORT	HOMER1								NEGATIVE REGULATION OF CYTOSKELETON ORGANIZATION	EML2					REGULATION OF ACTION POTENTIAL	ANK3											REGULATION OF ACTIN CYTOSKELETON REORGANIZATION	HAX1		POTASSIUM ION TRANSPORT	AKAP9
			POSITIVE REGULATION OF CALCIUM ION TRANSPORT	P2RX5								NEGATIVE REGULATION OF CYTOSKELETON ORGANIZATION	FAM21C					REGULATION OF ACTION POTENTIAL	CACNA1C											REGULATION OF ACTION POTENTIAL	AKAP9		POTASSIUM ION TRANSPORT	ALG10B
			POSITIVE REGULATION OF CALCIUM ION TRANSPORT	SUMO1								NEGATIVE REGULATION OF CYTOSKELETON ORGANIZATION	KANK1					REGULATION OF ACTION POTENTIAL	CXADR											REGULATION OF ACTION POTENTIAL	CACNA1C		POTASSIUM ION TRANSPORT	ARPP19
			POSITIVE REGULATION OF CALCIUM ION TRANSPORT	TRPC1								NEGATIVE REGULATION OF CYTOSKELETON ORGANIZATION	KANK2					REGULATION OF ACTION POTENTIAL	DSC2											REGULATION OF ACTION POTENTIAL	CACNA2D1		POTASSIUM ION TRANSPORT	CAB39
			POSITIVE REGULATION OF CALCIUM ION TRANSPORT	CALM2								NEGATIVE REGULATION OF CYTOSKELETON ORGANIZATION	KAT2B					REGULATION OF ACTION POTENTIAL	NOS1AP											REGULATION OF ACTION POTENTIAL	CAMK2D		POTASSIUM ION TRANSPORT	CASQ2
			POSITIVE REGULATION OF CALCIUM ION TRANSPORT	PDPK1								NEGATIVE REGULATION OF CYTOSKELETON ORGANIZATION	MKKS					REGULATION OF ACTION POTENTIAL	SUMO1											REGULATION OF ACTION POTENTIAL	JUP		POTASSIUM ION TRANSPORT	KCNA4
			POSITIVE REGULATION OF CALCIUM ION TRANSPORT INTO CYTOSOL	AKAP6								NEGATIVE REGULATION OF CYTOSKELETON ORGANIZATION	NPM1					REGULATION OF CALCIUM ION IMPORT	HOMER1											REGULATION OF ACTION POTENTIAL	SUMO1		POTASSIUM ION TRANSPORT	KCND3
			POSITIVE REGULATION OF CALCIUM ION TRANSPORT INTO CYTOSOL	P2RX5								NEGATIVE REGULATION OF CYTOSKELETON ORGANIZATION	NUBP1					REGULATION OF CALCIUM ION IMPORT	PRNP											REGULATION OF CALCIUM ION IMPORT	PRNP		POTASSIUM ION TRANSPORT	KCNH2
			POSITIVE REGULATION OF CALCIUM ION TRANSPORT INTO CYTOSOL	TRPC1								NEGATIVE REGULATION OF CYTOSKELETON ORGANIZATION	RDX					REGULATION OF CALCIUM ION TRANSMEMBRANE TRANSPORT	AKAP6											REGULATION OF CALCIUM ION TRANSMEMBRANE TRANSPORT	ATP1B1		POTASSIUM ION TRANSPORT	KCNJ11
			POSITIVE REGULATION OF CALCIUM ION TRANSPORT INTO CYTOSOL	CALM2								NEGATIVE REGULATION OF CYTOSKELETON ORGANIZATION	SMAD4					REGULATION OF CALCIUM ION TRANSMEMBRANE TRANSPORT	CACNA1C											REGULATION OF CALCIUM ION TRANSMEMBRANE TRANSPORT	CACNA1C		POTASSIUM ION TRANSPORT	KCNJ12
			POSITIVE REGULATION OF CALCIUM ION TRANSPORT INTO CYTOSOL	PDPK1								NEGATIVE REGULATION OF CYTOSKELETON ORGANIZATION	SPTB					REGULATION OF CALCIUM ION TRANSMEMBRANE TRANSPORT	CASQ1											REGULATION OF CALCIUM ION TRANSMEMBRANE TRANSPORT	CACNA2D1		POTASSIUM ION TRANSPORT	KCNN2
			POSITIVE REGULATION OF CARDIAC MUSCLE CELL PROLIFERATION	BMPR1A								NEGATIVE REGULATION OF CYTOSKELETON ORGANIZATION	TMEM67					REGULATION OF CALCIUM ION TRANSMEMBRANE TRANSPORT	CASQ2											REGULATION OF CALCIUM ION TRANSMEMBRANE TRANSPORT	CALM3		POTASSIUM ION TRANSPORT	KCNQ1
			POSITIVE REGULATION OF CARDIAC MUSCLE CONTRACTION	KCNQ1								NEGATIVE REGULATION OF CYTOSKELETON ORGANIZATION	TMOD1					REGULATION OF CALCIUM ION TRANSMEMBRANE TRANSPORT	DMD											REGULATION OF CALCIUM ION TRANSMEMBRANE TRANSPORT	CAMK2D		POTASSIUM ION TRANSPORT	MTMR6
			POSITIVE REGULATION OF HEART CONTRACTION	KCNQ1								NEGATIVE REGULATION OF CYTOSKELETON ORGANIZATION	TTBK2					REGULATION OF CALCIUM ION TRANSMEMBRANE TRANSPORT	EHD3											REGULATION OF CALCIUM ION TRANSMEMBRANE TRANSPORT	EHD3		POTASSIUM ION TRANSPORT	NEDD4L
			POSITIVE REGULATION OF HEART RATE	KCNQ1								NEGATIVE REGULATION OF CYTOSOLIC CALCIUM ION CONCENTRATION	HRC					REGULATION OF CALCIUM ION TRANSMEMBRANE TRANSPORT	NOS1AP											REGULATION OF CALCIUM ION TRANSMEMBRANE TRANSPORT	PDPK1		POTASSIUM ION TRANSPORT	OXSR1
			POSITIVE REGULATION OF POTASSIUM ION TRANSMEMBRANE TRANSPORT	AKAP6								NEGATIVE REGULATION OF HEART CONTRACTION	ADRA1A					REGULATION OF CALCIUM ION TRANSMEMBRANE TRANSPORT	PDPK1											REGULATION OF CALCIUM ION TRANSMEMBRANE TRANSPORT	PRKACA		POTASSIUM ION TRANSPORT	PRKCZ
			POSITIVE REGULATION OF POTASSIUM ION TRANSMEMBRANE TRANSPORT	AKAP9								NEGATIVE REGULATION OF HEART CONTRACTION	ATP2A2					REGULATION OF CALCIUM ION TRANSMEMBRANE TRANSPORT	PRNP											REGULATION OF CALCIUM ION TRANSMEMBRANE TRANSPORT	PRNP		POTASSIUM ION TRANSPORT	SLC12A6
			POSITIVE REGULATION OF POTASSIUM ION TRANSMEMBRANE TRANSPORT	ATP1B1								NEGATIVE REGULATION OF HEART CONTRACTION	RNLS					REGULATION OF CALCIUM ION TRANSMEMBRANE TRANSPORT	SUMO1											REGULATION OF CALCIUM ION TRANSMEMBRANE TRANSPORT	SUMO1		POTASSIUM ION TRANSPORT	SLC1A3
			POSITIVE REGULATION OF POTASSIUM ION TRANSMEMBRANE TRANSPORT	ALG10B								NEGATIVE REGULATION OF POTASSIUM ION TRANSMEMBRANE TRANSPORT	ACTN2					REGULATION OF CALCIUM ION TRANSMEMBRANE TRANSPORTER ACTIVITY	AKAP6											REGULATION OF CALCIUM ION TRANSMEMBRANE TRANSPORT	UBQLN1		POTASSIUM ION TRANSPORT	SLC9A6
			POSITIVE REGULATION OF POTASSIUM ION TRANSMEMBRANE TRANSPORT	KCNQ1								NEGATIVE REGULATION OF POTASSIUM ION TRANSMEMBRANE TRANSPORT	CAB39					REGULATION OF CALCIUM ION TRANSMEMBRANE TRANSPORTER ACTIVITY	CASQ1											REGULATION OF CALCIUM ION TRANSMEMBRANE TRANSPORTER ACTIVITY	ATP1B1		POTASSIUM ION TRANSPORT	TMEM38B
			POSITIVE REGULATION OF POTASSIUM ION TRANSPORT	AKAP6								NEGATIVE REGULATION OF POTASSIUM ION TRANSMEMBRANE TRANSPORT	CASQ2					REGULATION OF CALCIUM ION TRANSMEMBRANE TRANSPORTER ACTIVITY	CASQ2											REGULATION OF CALCIUM ION TRANSMEMBRANE TRANSPORTER ACTIVITY	CACNA2D1		POTASSIUM ION TRANSPORT	TSC1
			POSITIVE REGULATION OF POTASSIUM ION TRANSPORT	AKAP9								NEGATIVE REGULATION OF POTASSIUM ION TRANSMEMBRANE TRANSPORT	NEDD4L					REGULATION OF CALCIUM ION TRANSMEMBRANE TRANSPORTER ACTIVITY	DMD											REGULATION OF CALCIUM ION TRANSMEMBRANE TRANSPORTER ACTIVITY	CALM3		POTASSIUM ION TRANSPORT	WNK1
			POSITIVE REGULATION OF POTASSIUM ION TRANSPORT	ATP1B1								NEGATIVE REGULATION OF POTASSIUM ION TRANSMEMBRANE TRANSPORT	STK39					REGULATION OF CALCIUM ION TRANSMEMBRANE TRANSPORTER ACTIVITY	EHD3											REGULATION OF CALCIUM ION TRANSMEMBRANE TRANSPORTER ACTIVITY	CAMK2D		REGULATION OF ACTION POTENTIAL	AKAP9
			POSITIVE REGULATION OF POTASSIUM ION TRANSPORT	FHL1								NEGATIVE REGULATION OF POTASSIUM ION TRANSMEMBRANE TRANSPORTER ACTIVITY	ACTN2					REGULATION OF CALCIUM ION TRANSMEMBRANE TRANSPORTER ACTIVITY	NOS1AP											REGULATION OF CALCIUM ION TRANSMEMBRANE TRANSPORTER ACTIVITY	EHD3		REGULATION OF ACTION POTENTIAL	CACNA1C
			POSITIVE REGULATION OF POTASSIUM ION TRANSPORT	STK39								NEGATIVE REGULATION OF POTASSIUM ION TRANSMEMBRANE TRANSPORTER ACTIVITY	CAB39					REGULATION OF CALCIUM ION TRANSMEMBRANE TRANSPORTER ACTIVITY	SUMO1											REGULATION OF CALCIUM ION TRANSMEMBRANE TRANSPORTER ACTIVITY	PRKACA		REGULATION OF ACTION POTENTIAL	CACNA2D1
			POSITIVE REGULATION OF POTASSIUM ION TRANSPORT	ALG10B								NEGATIVE REGULATION OF POTASSIUM ION TRANSMEMBRANE TRANSPORTER ACTIVITY	CASQ2					REGULATION OF CALCIUM ION TRANSPORT	AKAP6											REGULATION OF CALCIUM ION TRANSMEMBRANE TRANSPORTER ACTIVITY	SUMO1		REGULATION OF ACTION POTENTIAL	CAMK2D
			POSITIVE REGULATION OF POTASSIUM ION TRANSPORT	DLG1								NEGATIVE REGULATION OF POTASSIUM ION TRANSMEMBRANE TRANSPORTER ACTIVITY	NEDD4L					REGULATION OF CALCIUM ION TRANSPORT	CACNA1C											REGULATION OF CALCIUM ION TRANSMEMBRANE TRANSPORTER ACTIVITY	UBQLN1		REGULATION OF CALCIUM ION TRANSMEMBRANE TRANSPORT	CACNA1C
			POSITIVE REGULATION OF POTASSIUM ION TRANSPORT	KCNQ1								NEGATIVE REGULATION OF POTASSIUM ION TRANSMEMBRANE TRANSPORTER ACTIVITY	STK39					REGULATION OF CALCIUM ION TRANSPORT	CASQ1											REGULATION OF CALCIUM ION TRANSPORT	ATP1B1		REGULATION OF CALCIUM ION TRANSMEMBRANE TRANSPORT	CACNA2D1
			POSITIVE REGULATION OF RELEASE OF SEQUESTERED CALCIUM ION INTO CYTOSOL	AKAP6								NEGATIVE REGULATION OF POTASSIUM ION TRANSPORT	ACTN2					REGULATION OF CALCIUM ION TRANSPORT	CASQ2											REGULATION OF CALCIUM ION TRANSPORT	CACNA1C		REGULATION OF CALCIUM ION TRANSMEMBRANE TRANSPORT	CAMK2D
			POSITIVE REGULATION OF RELEASE OF SEQUESTERED CALCIUM ION INTO CYTOSOL	TRPC1								NEGATIVE REGULATION OF POTASSIUM ION TRANSPORT	CAB39					REGULATION OF CALCIUM ION TRANSPORT	DMD											REGULATION OF CALCIUM ION TRANSPORT	CACNA2D1		REGULATION OF CALCIUM ION TRANSMEMBRANE TRANSPORT	CASQ2
			POSITIVE REGULATION OF RELEASE OF SEQUESTERED CALCIUM ION INTO CYTOSOL	CALM2								NEGATIVE REGULATION OF POTASSIUM ION TRANSPORT	CASQ2					REGULATION OF CALCIUM ION TRANSPORT	EHD3											REGULATION OF CALCIUM ION TRANSPORT	CALM3		REGULATION OF CALCIUM ION TRANSMEMBRANE TRANSPORT	EHD3
			POSITIVE REGULATION OF RELEASE OF SEQUESTERED CALCIUM ION INTO CYTOSOL	PDPK1								NEGATIVE REGULATION OF POTASSIUM ION TRANSPORT	NEDD4L					REGULATION OF CALCIUM ION TRANSPORT	HOMER1											REGULATION OF CALCIUM ION TRANSPORT	CAMK2B		REGULATION OF CALCIUM ION TRANSMEMBRANE TRANSPORT	HRC
			POSITIVE REGULATION OF SODIUM ION TRANSPORT	AHCYL1								NEGATIVE REGULATION OF POTASSIUM ION TRANSPORT	STK39					REGULATION OF CALCIUM ION TRANSPORT	NOS1AP											REGULATION OF CALCIUM ION TRANSPORT	CAMK2D		REGULATION OF CALCIUM ION TRANSMEMBRANE TRANSPORT	JPH2
			POSITIVE REGULATION OF SODIUM ION TRANSPORT	ANK3								NEGATIVE REGULATION OF SODIUM ION TRANSPORT	CAMK2D					REGULATION OF CALCIUM ION TRANSPORT	PDPK1											REGULATION OF CALCIUM ION TRANSPORT	EHD3		REGULATION OF CALCIUM ION TRANSMEMBRANE TRANSPORT	PRKACA
			POSITIVE REGULATION OF SODIUM ION TRANSPORT	ATP1B1								NEGATIVE REGULATION OF SODIUM ION TRANSPORT	NEDD4L					REGULATION OF CALCIUM ION TRANSPORT	PRNP											REGULATION OF CALCIUM ION TRANSPORT	P2RX5		REGULATION OF CALCIUM ION TRANSMEMBRANE TRANSPORT	RGN
			POSITIVE REGULATION OF SODIUM ION TRANSPORT	GLRX								NEGATIVE REGULATION OF SODIUM ION TRANSPORT	STK39					REGULATION OF CALCIUM ION TRANSPORT	SUMO1											REGULATION OF CALCIUM ION TRANSPORT	PDPK1		REGULATION OF CALCIUM ION TRANSMEMBRANE TRANSPORT	UBQLN1
			POSITIVE REGULATION OF SODIUM ION TRANSPORT	AKT1								POSITIVE REGULATION OF CALCIUM ION TRANSMEMBRANE TRANSPORT	ATP1B1					REGULATION OF CALCIUM ION TRANSPORT	TMEM66											REGULATION OF CALCIUM ION TRANSPORT	PRKACA		REGULATION OF CALCIUM ION TRANSMEMBRANE TRANSPORTER ACTIVITY	CACNA2D1
			POSITIVE REGULATION OF SODIUM ION TRANSPORT	CHP1								POSITIVE REGULATION OF CALCIUM ION TRANSMEMBRANE TRANSPORT	CACNA2D1					REGULATION OF CALCIUM ION TRANSPORT INTO CYTOSOL	AKAP6											REGULATION OF CALCIUM ION TRANSPORT	PRNP		REGULATION OF CALCIUM ION TRANSMEMBRANE TRANSPORTER ACTIVITY	CAMK2D
			POTASSIUM ION IMPORT	ATP1B1								POSITIVE REGULATION OF CALCIUM ION TRANSMEMBRANE TRANSPORT	CACNB2					REGULATION OF CALCIUM ION TRANSPORT INTO CYTOSOL	CACNA1C											REGULATION OF CALCIUM ION TRANSPORT	SUMO1		REGULATION OF CALCIUM ION TRANSMEMBRANE TRANSPORTER ACTIVITY	CASQ2
			POTASSIUM ION IMPORT	SLC12A6								POSITIVE REGULATION OF CALCIUM ION TRANSMEMBRANE TRANSPORT	EHD3					REGULATION OF CALCIUM ION TRANSPORT INTO CYTOSOL	CASQ1											REGULATION OF CALCIUM ION TRANSPORT	TMEM66		REGULATION OF CALCIUM ION TRANSMEMBRANE TRANSPORTER ACTIVITY	EHD3
			POTASSIUM ION IMPORT	DLG1								POSITIVE REGULATION OF CALCIUM ION TRANSMEMBRANE TRANSPORT	PDPK1					REGULATION OF CALCIUM ION TRANSPORT INTO CYTOSOL	CASQ2											REGULATION OF CALCIUM ION TRANSPORT	UBQLN1		REGULATION OF CALCIUM ION TRANSMEMBRANE TRANSPORTER ACTIVITY	HRC
			POTASSIUM ION TRANSPORT	AKAP6								POSITIVE REGULATION OF CALCIUM ION TRANSMEMBRANE TRANSPORT	TRPC1					REGULATION OF CALCIUM ION TRANSPORT INTO CYTOSOL	DMD											REGULATION OF CALCIUM ION TRANSPORT INTO CYTOSOL	CACNA1C		REGULATION OF CALCIUM ION TRANSMEMBRANE TRANSPORTER ACTIVITY	JPH2
			POTASSIUM ION TRANSPORT	AKAP9								POSITIVE REGULATION OF CALCIUM ION TRANSMEMBRANE TRANSPORTER ACTIVITY	ATP1B1					REGULATION OF CALCIUM ION TRANSPORT INTO CYTOSOL	PDPK1											REGULATION OF CALCIUM ION TRANSPORT INTO CYTOSOL	CALM3		REGULATION OF CALCIUM ION TRANSMEMBRANE TRANSPORTER ACTIVITY	PRKACA
			POTASSIUM ION TRANSPORT	ANK3								POSITIVE REGULATION OF CALCIUM ION TRANSMEMBRANE TRANSPORTER ACTIVITY	CACNA2D1					REGULATION OF CALCIUM ION TRANSPORT INTO CYTOSOL	PRNP											REGULATION OF CALCIUM ION TRANSPORT INTO CYTOSOL	CAMK2D		REGULATION OF CALCIUM ION TRANSMEMBRANE TRANSPORTER ACTIVITY	RGN
			POTASSIUM ION TRANSPORT	ARPP19								POSITIVE REGULATION OF CALCIUM ION TRANSMEMBRANE TRANSPORTER ACTIVITY	CACNB2					REGULATION OF CARDIAC CONDUCTION	AHCYL1											REGULATION OF CALCIUM ION TRANSPORT INTO CYTOSOL	P2RX5		REGULATION OF CALCIUM ION TRANSMEMBRANE TRANSPORTER ACTIVITY	UBQLN1
			POTASSIUM ION TRANSPORT	ATP1B1								POSITIVE REGULATION OF CALCIUM ION TRANSMEMBRANE TRANSPORTER ACTIVITY	EHD3					REGULATION OF CARDIAC CONDUCTION	CASQ1											REGULATION OF CALCIUM ION TRANSPORT INTO CYTOSOL	PDPK1		REGULATION OF CALCIUM ION TRANSPORT	CACNA1C
			POTASSIUM ION TRANSPORT	ENSA								POSITIVE REGULATION OF CALCIUM ION TRANSPORT	ATP1B1					REGULATION OF CARDIAC CONDUCTION	CASQ2											REGULATION OF CALCIUM ION TRANSPORT INTO CYTOSOL	PRKACA		REGULATION OF CALCIUM ION TRANSPORT	CACNA2D1
			POTASSIUM ION TRANSPORT	FHL1								POSITIVE REGULATION OF CALCIUM ION TRANSPORT	CACNA2D1					REGULATION OF CARDIAC CONDUCTION	CXADR											REGULATION OF CALCIUM ION TRANSPORT INTO CYTOSOL	PRNP		REGULATION OF CALCIUM ION TRANSPORT	CAMK2A
			POTASSIUM ION TRANSPORT	MTMR6								POSITIVE REGULATION OF CALCIUM ION TRANSPORT	CACNB2					REGULATION OF CARDIAC CONDUCTION	EHD3											REGULATION OF CARDIAC CONDUCTION	AHCYL1		REGULATION OF CALCIUM ION TRANSPORT	CAMK2B
			POTASSIUM ION TRANSPORT	NEDD4L								POSITIVE REGULATION OF CALCIUM ION TRANSPORT	EHD3					REGULATION OF CARDIAC CONDUCTION	TMEM65											REGULATION OF CARDIAC CONDUCTION	ASPH		REGULATION OF CALCIUM ION TRANSPORT	CAMK2D
			POTASSIUM ION TRANSPORT	OXSR1								POSITIVE REGULATION OF CALCIUM ION TRANSPORT	P2RX5					REGULATION OF CARDIAC MUSCLE CELL ACTION POTENTIAL	AKAP9											REGULATION OF CARDIAC CONDUCTION	ATP1B1		REGULATION OF CALCIUM ION TRANSPORT	CASQ2
			POTASSIUM ION TRANSPORT	SLC12A6								POSITIVE REGULATION OF CALCIUM ION TRANSPORT	PDPK1					REGULATION OF CARDIAC MUSCLE CELL ACTION POTENTIAL	ANK3											REGULATION OF CARDIAC CONDUCTION	CALM3		REGULATION OF CALCIUM ION TRANSPORT	EHD3
			POTASSIUM ION TRANSPORT	SLC9A6								POSITIVE REGULATION OF CALCIUM ION TRANSPORT	TRPC1					REGULATION OF CARDIAC MUSCLE CELL ACTION POTENTIAL	CACNA1C											REGULATION OF CARDIAC CONDUCTION	CAMK2D		REGULATION OF CALCIUM ION TRANSPORT	GJA1
			POTASSIUM ION TRANSPORT	STK39								POSITIVE REGULATION OF CALCIUM ION TRANSPORT INTO CYTOSOL	P2RX5					REGULATION OF CARDIAC MUSCLE CELL ACTION POTENTIAL	CXADR											REGULATION OF CARDIAC CONDUCTION	DMPK		REGULATION OF CALCIUM ION TRANSPORT	HRC
			POTASSIUM ION TRANSPORT	SUMO1								POSITIVE REGULATION OF CALCIUM ION TRANSPORT INTO CYTOSOL	PDPK1					REGULATION OF CARDIAC MUSCLE CELL ACTION POTENTIAL	DSC2											REGULATION OF CARDIAC CONDUCTION	EHD3		REGULATION OF CALCIUM ION TRANSPORT	JPH2
			POTASSIUM ION TRANSPORT	TMEM38B								POSITIVE REGULATION OF CALCIUM ION TRANSPORT INTO CYTOSOL	TRPC1					REGULATION OF CARDIAC MUSCLE CELL ACTION POTENTIAL	NOS1AP											REGULATION OF CARDIAC CONDUCTION	NPR2		REGULATION OF CALCIUM ION TRANSPORT	P2RX5
			POTASSIUM ION TRANSPORT	WNK1								POSITIVE REGULATION OF CARDIAC MUSCLE CELL PROLIFERATION	BMPR1A					REGULATION OF CARDIAC MUSCLE CELL CONTRACTION	AKAP9											REGULATION OF CARDIAC CONDUCTION	PRKACA		REGULATION OF CALCIUM ION TRANSPORT	PRKACA
			POTASSIUM ION TRANSPORT	YWHAE								POSITIVE REGULATION OF CARDIAC MUSCLE CELL PROLIFERATION	TBX20					REGULATION OF CARDIAC MUSCLE CELL CONTRACTION	CACNA1C											REGULATION OF CARDIAC MUSCLE CELL ACTION POTENTIAL	AKAP9		REGULATION OF CALCIUM ION TRANSPORT	RGN
			POTASSIUM ION TRANSPORT	ALG10B								POSITIVE REGULATION OF CARDIAC MUSCLE CONTRACTION	ADRA1A					REGULATION OF CARDIAC MUSCLE CELL CONTRACTION	DSC2											REGULATION OF CARDIAC MUSCLE CELL ACTION POTENTIAL	CACNA1C		REGULATION OF CALCIUM ION TRANSPORT	UBQLN1
			POTASSIUM ION TRANSPORT	CAB39								POSITIVE REGULATION OF CARDIAC MUSCLE CONTRACTION	KCNQ1					REGULATION OF CARDIAC MUSCLE CELL CONTRACTION	GATA4											REGULATION OF CARDIAC MUSCLE CELL ACTION POTENTIAL	CAMK2D		REGULATION OF CALCIUM ION TRANSPORT INTO CYTOSOL	CACNA1C
			POTASSIUM ION TRANSPORT	CASQ2								POSITIVE REGULATION OF CARDIAC MUSCLE CONTRACTION	NOS1AP					REGULATION OF CARDIAC MUSCLE CELL CONTRACTION	NOS1AP											REGULATION OF CARDIAC MUSCLE CELL ACTION POTENTIAL	JUP		REGULATION OF CALCIUM ION TRANSPORT INTO CYTOSOL	CAMK2D
			POTASSIUM ION TRANSPORT	CHP1								POSITIVE REGULATION OF HEART CONTRACTION	ADRA1A					REGULATION OF CARDIAC MUSCLE CELL CONTRACTION	SUMO1											REGULATION OF CARDIAC MUSCLE CELL CONTRACTION	AKAP9		REGULATION OF CALCIUM ION TRANSPORT INTO CYTOSOL	CASQ2
			POTASSIUM ION TRANSPORT	DLG1								POSITIVE REGULATION OF HEART CONTRACTION	ATP2A2					REGULATION OF CARDIAC MUSCLE CELL MEMBRANE REPOLARIZATION	AKAP9											REGULATION OF CARDIAC MUSCLE CELL CONTRACTION	CACNA1C		REGULATION OF CALCIUM ION TRANSPORT INTO CYTOSOL	HRC
			POTASSIUM ION TRANSPORT	KCNQ1								POSITIVE REGULATION OF HEART CONTRACTION	GSK3A					REGULATION OF CARDIAC MUSCLE CELL MEMBRANE REPOLARIZATION	KCNQ1											REGULATION OF CARDIAC MUSCLE CELL CONTRACTION	CAMK2D		REGULATION OF CALCIUM ION TRANSPORT INTO CYTOSOL	JPH2
			POTASSIUM ION TRANSPORT	PRNP								POSITIVE REGULATION OF HEART CONTRACTION	HRC					REGULATION OF CARDIAC MUSCLE CELL MEMBRANE REPOLARIZATION	NOS1AP											REGULATION OF CARDIAC MUSCLE CELL CONTRACTION	JUP		REGULATION OF CALCIUM ION TRANSPORT INTO CYTOSOL	P2RX5
			POTASSIUM ION TRANSPORT	TSC1								POSITIVE REGULATION OF HEART CONTRACTION	KCNQ1					REGULATION OF CARDIAC MUSCLE CONTRACTION	ADRA1A											REGULATION OF CARDIAC MUSCLE CELL CONTRACTION	SUMO1		REGULATION OF CALCIUM ION TRANSPORT INTO CYTOSOL	PRKACA
			REGULATION OF ACTION POTENTIAL	AKAP9								POSITIVE REGULATION OF HEART CONTRACTION	NOS1AP					REGULATION OF CARDIAC MUSCLE CONTRACTION	AKAP9											REGULATION OF CARDIAC MUSCLE CELL MEMBRANE REPOLARIZATION	AKAP9		REGULATION OF CARDIAC CONDUCTION	CAMK2D
			REGULATION OF ACTION POTENTIAL	ANK3								POSITIVE REGULATION OF HEART CONTRACTION	TPM1					REGULATION OF CARDIAC MUSCLE CONTRACTION	CACNA1C											REGULATION OF CARDIAC MUSCLE CELL MEMBRANE REPOLARIZATION	CACNA2D1		REGULATION OF CARDIAC CONDUCTION	CASQ2
			REGULATION OF ACTION POTENTIAL	CACNA1C								POSITIVE REGULATION OF HEART RATE	ADRA1A					REGULATION OF CARDIAC MUSCLE CONTRACTION	CASQ2											REGULATION OF CARDIAC MUSCLE CELL MEMBRANE REPOLARIZATION	KCNQ1		REGULATION OF CARDIAC CONDUCTION	DMPK
			REGULATION OF ACTION POTENTIAL	CACNA2D1								POSITIVE REGULATION OF HEART RATE	ATP2A2					REGULATION OF CARDIAC MUSCLE CONTRACTION	DMD											REGULATION OF CARDIAC MUSCLE CONTRACTION	AKAP9		REGULATION OF CARDIAC CONDUCTION	EHD3
			REGULATION OF ACTION POTENTIAL	CAMK2D								POSITIVE REGULATION OF HEART RATE	HRC					REGULATION OF CARDIAC MUSCLE CONTRACTION	DSC2											REGULATION OF CARDIAC MUSCLE CONTRACTION	ATP1B1		REGULATION OF CARDIAC CONDUCTION	HRC
			REGULATION OF ACTION POTENTIAL	CXADR								POSITIVE REGULATION OF HEART RATE	KCNQ1					REGULATION OF CARDIAC MUSCLE CONTRACTION	EHD3											REGULATION OF CARDIAC MUSCLE CONTRACTION	CACNA1C		REGULATION OF CARDIAC CONDUCTION	KCNJ11
			REGULATION OF ACTION POTENTIAL	SUMO1								POSITIVE REGULATION OF HEART RATE	TPM1					REGULATION OF CARDIAC MUSCLE CONTRACTION	GATA4											REGULATION OF CARDIAC MUSCLE CONTRACTION	CALM3		REGULATION OF CARDIAC CONDUCTION	NPR2
			REGULATION OF ACTION POTENTIAL	DLG1								POSITIVE REGULATION OF POTASSIUM ION TRANSMEMBRANE TRANSPORT	ACTN2					REGULATION OF CARDIAC MUSCLE CONTRACTION	KCNQ1											REGULATION OF CARDIAC MUSCLE CONTRACTION	CAMK2D		REGULATION OF CARDIAC CONDUCTION	PRKACA
			REGULATION OF CALCIUM ION IMPORT	HOMER1								POSITIVE REGULATION OF POTASSIUM ION TRANSMEMBRANE TRANSPORT	AKAP9					REGULATION OF CARDIAC MUSCLE CONTRACTION	NOS1AP											REGULATION OF CARDIAC MUSCLE CONTRACTION	EHD3		REGULATION OF CARDIAC CONDUCTION	TMEM65
			REGULATION OF CALCIUM ION IMPORT	PRNP								POSITIVE REGULATION OF POTASSIUM ION TRANSMEMBRANE TRANSPORT	ALG10B					REGULATION OF CARDIAC MUSCLE CONTRACTION	SUMO1											REGULATION OF CARDIAC MUSCLE CONTRACTION	JUP		REGULATION OF CARDIAC MUSCLE CELL ACTION POTENTIAL	AKAP9
			REGULATION OF CALCIUM ION TRANSMEMBRANE TRANSPORT	AKAP6								POSITIVE REGULATION OF POTASSIUM ION TRANSMEMBRANE TRANSPORT	ATP1B1					REGULATION OF CARDIAC MUSCLE CONTRACTION BY CALCIUM ION SIGNALING	CACNA1C											REGULATION OF CARDIAC MUSCLE CONTRACTION	KCNQ1		REGULATION OF CARDIAC MUSCLE CELL ACTION POTENTIAL	CACNA1C
			REGULATION OF CALCIUM ION TRANSMEMBRANE TRANSPORT	ATP1B1								POSITIVE REGULATION OF POTASSIUM ION TRANSMEMBRANE TRANSPORT	KCNQ1					REGULATION OF CARDIAC MUSCLE CONTRACTION BY CALCIUM ION SIGNALING	CASQ2											REGULATION OF CARDIAC MUSCLE CONTRACTION	PRKACA		REGULATION OF CARDIAC MUSCLE CELL ACTION POTENTIAL	CAMK2D
			REGULATION OF CALCIUM ION TRANSMEMBRANE TRANSPORT	CACNA1C								POSITIVE REGULATION OF POTASSIUM ION TRANSMEMBRANE TRANSPORT	NOS1AP					REGULATION OF CARDIAC MUSCLE CONTRACTION BY CALCIUM ION SIGNALING	DMD											REGULATION OF CARDIAC MUSCLE CONTRACTION	SCN10A		REGULATION OF CARDIAC MUSCLE CELL CONTRACTION	AKAP9
			REGULATION OF CALCIUM ION TRANSMEMBRANE TRANSPORT	CACNA2D1								POSITIVE REGULATION OF POTASSIUM ION TRANSPORT	ACTN2					REGULATION OF CARDIAC MUSCLE CONTRACTION BY REGULATION OF THE RELEASE OF SEQUESTERED CALCIUM ION	CACNA1C											REGULATION OF CARDIAC MUSCLE CONTRACTION	SUMO1		REGULATION OF CARDIAC MUSCLE CELL CONTRACTION	CACNA1C
			REGULATION OF CALCIUM ION TRANSMEMBRANE TRANSPORT	CAMK2D								POSITIVE REGULATION OF POTASSIUM ION TRANSPORT	AKAP9					REGULATION OF CARDIAC MUSCLE CONTRACTION BY REGULATION OF THE RELEASE OF SEQUESTERED CALCIUM ION	CASQ2											REGULATION OF CARDIAC MUSCLE CONTRACTION BY CALCIUM ION SIGNALING	ATP1B1		REGULATION OF CARDIAC MUSCLE CELL CONTRACTION	CAMK2D
			REGULATION OF CALCIUM ION TRANSMEMBRANE TRANSPORT	PRKACA								POSITIVE REGULATION OF POTASSIUM ION TRANSPORT	ALG10B					REGULATION OF CARDIAC MUSCLE CONTRACTION BY REGULATION OF THE RELEASE OF SEQUESTERED CALCIUM ION	DMD											REGULATION OF CARDIAC MUSCLE CONTRACTION BY CALCIUM ION SIGNALING	CACNA1C		REGULATION OF CARDIAC MUSCLE CELL CONTRACTION	GATA4
			REGULATION OF CALCIUM ION TRANSMEMBRANE TRANSPORT	SUMO1								POSITIVE REGULATION OF POTASSIUM ION TRANSPORT	ATP1B1					REGULATION OF CELL COMMUNICATION BY ELECTRICAL COUPLING	ANK3											REGULATION OF CARDIAC MUSCLE CONTRACTION BY CALCIUM ION SIGNALING	CALM3		REGULATION OF CARDIAC MUSCLE CELL MEMBRANE REPOLARIZATION	AKAP9
			REGULATION OF CALCIUM ION TRANSMEMBRANE TRANSPORT	TRPC1								POSITIVE REGULATION OF POTASSIUM ION TRANSPORT	KCNQ1					REGULATION OF CELL COMMUNICATION BY ELECTRICAL COUPLING	CASQ2											REGULATION OF CARDIAC MUSCLE CONTRACTION BY CALCIUM ION SIGNALING	CAMK2D		REGULATION OF CARDIAC MUSCLE CELL MEMBRANE REPOLARIZATION	CACNA2D1
			REGULATION OF CALCIUM ION TRANSMEMBRANE TRANSPORT	UBQLN1								POSITIVE REGULATION OF POTASSIUM ION TRANSPORT	NOS1AP					REGULATION OF CYTOSOLIC CALCIUM ION CONCENTRATION	ADRA1A											REGULATION OF CARDIAC MUSCLE CONTRACTION BY CALCIUM ION SIGNALING	PRKACA		REGULATION OF CARDIAC MUSCLE CELL MEMBRANE REPOLARIZATION	GJA1
			REGULATION OF CALCIUM ION TRANSMEMBRANE TRANSPORT	YWHAE								POSITIVE REGULATION OF POTASSIUM ION TRANSPORT	STK39					REGULATION OF CYTOSOLIC CALCIUM ION CONCENTRATION	AKAP6											REGULATION OF CARDIAC MUSCLE CONTRACTION BY REGULATION OF THE RELEASE OF SEQUESTERED CALCIUM ION	CACNA1C		REGULATION OF CARDIAC MUSCLE CELL MEMBRANE REPOLARIZATION	KCNH2
			REGULATION OF CALCIUM ION TRANSMEMBRANE TRANSPORT	CALM2								POSITIVE REGULATION OF RELEASE OF SEQUESTERED CALCIUM ION INTO CYTOSOL	PDPK1					REGULATION OF CYTOSOLIC CALCIUM ION CONCENTRATION	CACNA1C											REGULATION OF CARDIAC MUSCLE CONTRACTION BY REGULATION OF THE RELEASE OF SEQUESTERED CALCIUM ION	CALM3		REGULATION OF CARDIAC MUSCLE CELL MEMBRANE REPOLARIZATION	KCNQ1
			REGULATION OF CALCIUM ION TRANSMEMBRANE TRANSPORT	CASQ2								POSITIVE REGULATION OF RELEASE OF SEQUESTERED CALCIUM ION INTO CYTOSOL	TRPC1					REGULATION OF CYTOSOLIC CALCIUM ION CONCENTRATION	CASQ1											REGULATION OF CARDIAC MUSCLE CONTRACTION BY REGULATION OF THE RELEASE OF SEQUESTERED CALCIUM ION	CAMK2D		REGULATION OF CARDIAC MUSCLE CONTRACTION	AKAP9
			REGULATION OF CALCIUM ION TRANSMEMBRANE TRANSPORT	JPH1								POSITIVE REGULATION OF SODIUM ION TRANSPORT	AKT1					REGULATION OF CYTOSOLIC CALCIUM ION CONCENTRATION	CASQ2											REGULATION OF CARDIAC MUSCLE CONTRACTION BY REGULATION OF THE RELEASE OF SEQUESTERED CALCIUM ION	PRKACA		REGULATION OF CARDIAC MUSCLE CONTRACTION	CACNA1C
			REGULATION OF CALCIUM ION TRANSMEMBRANE TRANSPORT	PDPK1								POSITIVE REGULATION OF SODIUM ION TRANSPORT	ATP1B1					REGULATION OF CYTOSOLIC CALCIUM ION CONCENTRATION	DMD											REGULATION OF CELL COMMUNICATION BY ELECTRICAL COUPLING	CALM3		REGULATION OF CARDIAC MUSCLE CONTRACTION	CAMK2D
			REGULATION OF CALCIUM ION TRANSMEMBRANE TRANSPORT	PRNP								POSITIVE REGULATION OF SODIUM ION TRANSPORT	CHP1					REGULATION OF CYTOSOLIC CALCIUM ION CONCENTRATION	GRM1											REGULATION OF CELL COMMUNICATION BY ELECTRICAL COUPLING	CAMK2D		REGULATION OF CARDIAC MUSCLE CONTRACTION	CASQ2
			REGULATION OF CALCIUM ION TRANSMEMBRANE TRANSPORTER ACTIVITY	AKAP6								POSITIVE REGULATION OF SODIUM ION TRANSPORT	DMD					REGULATION OF CYTOSOLIC CALCIUM ION CONCENTRATION	ITGAV											REGULATION OF CYTOSOLIC CALCIUM ION CONCENTRATION	CACNA1C		REGULATION OF CARDIAC MUSCLE CONTRACTION	EHD3
			REGULATION OF CALCIUM ION TRANSMEMBRANE TRANSPORTER ACTIVITY	ATP1B1								POSITIVE REGULATION OF SODIUM ION TRANSPORT	GLRX					REGULATION OF CYTOSOLIC CALCIUM ION CONCENTRATION	JAK2											REGULATION OF CYTOSOLIC CALCIUM ION CONCENTRATION	CACNA2D1		REGULATION OF CARDIAC MUSCLE CONTRACTION	GATA4
			REGULATION OF CALCIUM ION TRANSMEMBRANE TRANSPORTER ACTIVITY	CACNA2D1								POSITIVE REGULATION OF SODIUM ION TRANSPORT	GPD1L					REGULATION OF CYTOSOLIC CALCIUM ION CONCENTRATION	LETM1											REGULATION OF CYTOSOLIC CALCIUM ION CONCENTRATION	CALM3		REGULATION OF CARDIAC MUSCLE CONTRACTION	HRC
			REGULATION OF CALCIUM ION TRANSMEMBRANE TRANSPORTER ACTIVITY	CAMK2D								POTASSIUM ION IMPORT	ATP1B1					REGULATION OF CYTOSOLIC CALCIUM ION CONCENTRATION	NPTN											REGULATION OF CYTOSOLIC CALCIUM ION CONCENTRATION	CAMK2D		REGULATION OF CARDIAC MUSCLE CONTRACTION	KCNQ1
			REGULATION OF CALCIUM ION TRANSMEMBRANE TRANSPORTER ACTIVITY	PRKACA								POTASSIUM ION IMPORT	HCN2					REGULATION OF CYTOSOLIC CALCIUM ION CONCENTRATION	PDPK1											REGULATION OF CYTOSOLIC CALCIUM ION CONCENTRATION	CD36		REGULATION OF CARDIAC MUSCLE CONTRACTION	PRKACA
			REGULATION OF CALCIUM ION TRANSMEMBRANE TRANSPORTER ACTIVITY	SUMO1								POTASSIUM ION IMPORT	SLC12A6					REGULATION OF CYTOSOLIC CALCIUM ION CONCENTRATION	PRNP											REGULATION OF CYTOSOLIC CALCIUM ION CONCENTRATION	LETM1		REGULATION OF CARDIAC MUSCLE CONTRACTION	SCN10A
			REGULATION OF CALCIUM ION TRANSMEMBRANE TRANSPORTER ACTIVITY	UBQLN1								POTASSIUM ION TRANSPORT	ACTN2					REGULATION OF CYTOSOLIC CALCIUM ION CONCENTRATION	RIC3											REGULATION OF CYTOSOLIC CALCIUM ION CONCENTRATION	P2RX5		REGULATION OF CARDIAC MUSCLE CONTRACTION BY CALCIUM ION SIGNALING	CACNA1C
			REGULATION OF CALCIUM ION TRANSMEMBRANE TRANSPORTER ACTIVITY	YWHAE								POTASSIUM ION TRANSPORT	AKAP9					REGULATION OF CYTOSOLIC CALCIUM ION CONCENTRATION	TAC4											REGULATION OF CYTOSOLIC CALCIUM ION CONCENTRATION	PDE6A		REGULATION OF CARDIAC MUSCLE CONTRACTION BY CALCIUM ION SIGNALING	CAMK2D
			REGULATION OF CALCIUM ION TRANSMEMBRANE TRANSPORTER ACTIVITY	CALM2								POTASSIUM ION TRANSPORT	ALG10B					REGULATION OF HEART CONTRACTION	ADRA1A											REGULATION OF CYTOSOLIC CALCIUM ION CONCENTRATION	PDPK1		REGULATION OF CARDIAC MUSCLE CONTRACTION BY CALCIUM ION SIGNALING	CASQ2
			REGULATION OF CALCIUM ION TRANSMEMBRANE TRANSPORTER ACTIVITY	CASQ2								POTASSIUM ION TRANSPORT	ATP1B1					REGULATION OF HEART CONTRACTION	AHCYL1											REGULATION OF CYTOSOLIC CALCIUM ION CONCENTRATION	PRKACA		REGULATION OF CARDIAC MUSCLE CONTRACTION BY CALCIUM ION SIGNALING	HRC
			REGULATION OF CALCIUM ION TRANSMEMBRANE TRANSPORTER ACTIVITY	JPH1								POTASSIUM ION TRANSPORT	CAB39					REGULATION OF HEART CONTRACTION	AKAP9											REGULATION OF CYTOSOLIC CALCIUM ION CONCENTRATION	PRNP		REGULATION OF CARDIAC MUSCLE CONTRACTION BY CALCIUM ION SIGNALING	PRKACA
			REGULATION OF CALCIUM ION TRANSPORT	AKAP6								POTASSIUM ION TRANSPORT	CASQ2					REGULATION OF HEART CONTRACTION	CACNA1C											REGULATION OF CYTOSOLIC CALCIUM ION CONCENTRATION	RIC3		REGULATION OF CARDIAC MUSCLE CONTRACTION BY REGULATION OF THE RELEASE OF SEQUESTERED CALCIUM ION	CACNA1C
			REGULATION OF CALCIUM ION TRANSPORT	ATP1B1								POTASSIUM ION TRANSPORT	CHP1					REGULATION OF HEART CONTRACTION	CASQ1											REGULATION OF CYTOSOLIC CALCIUM ION CONCENTRATION	SELT		REGULATION OF CARDIAC MUSCLE CONTRACTION BY REGULATION OF THE RELEASE OF SEQUESTERED CALCIUM ION	CAMK2D
			REGULATION OF CALCIUM ION TRANSPORT	CACNA1C								POTASSIUM ION TRANSPORT	ENSA					REGULATION OF HEART CONTRACTION	CASQ2											REGULATION OF CYTOSOLIC CALCIUM ION CONCENTRATION	TGM2		REGULATION OF CARDIAC MUSCLE CONTRACTION BY REGULATION OF THE RELEASE OF SEQUESTERED CALCIUM ION	CASQ2
			REGULATION OF CALCIUM ION TRANSPORT	CACNA2D1								POTASSIUM ION TRANSPORT	HCN2					REGULATION OF HEART CONTRACTION	CELF2											REGULATION OF HEART CONTRACTION	AHCYL1		REGULATION OF CARDIAC MUSCLE CONTRACTION BY REGULATION OF THE RELEASE OF SEQUESTERED CALCIUM ION	HRC
			REGULATION OF CALCIUM ION TRANSPORT	CAMK2D								POTASSIUM ION TRANSPORT	KCND3					REGULATION OF HEART CONTRACTION	CXADR											REGULATION OF HEART CONTRACTION	AKAP9		REGULATION OF CARDIAC MUSCLE CONTRACTION BY REGULATION OF THE RELEASE OF SEQUESTERED CALCIUM ION	PRKACA
			REGULATION OF CALCIUM ION TRANSPORT	HOMER1								POTASSIUM ION TRANSPORT	KCNQ1					REGULATION OF HEART CONTRACTION	DMD											REGULATION OF HEART CONTRACTION	ASPH		REGULATION OF CELL COMMUNICATION BY ELECTRICAL COUPLING	CAMK2D
			REGULATION OF CALCIUM ION TRANSPORT	P2RX5								POTASSIUM ION TRANSPORT	KLHL24					REGULATION OF HEART CONTRACTION	DSC2											REGULATION OF HEART CONTRACTION	ATP1B1		REGULATION OF CELL COMMUNICATION BY ELECTRICAL COUPLING	CASQ2
			REGULATION OF CALCIUM ION TRANSPORT	PRKACA								POTASSIUM ION TRANSPORT	MTMR6					REGULATION OF HEART CONTRACTION	EHD3											REGULATION OF HEART CONTRACTION	CACNA1C		REGULATION OF CELL COMMUNICATION BY ELECTRICAL COUPLING	HRC
			REGULATION OF CALCIUM ION TRANSPORT	SUMO1								POTASSIUM ION TRANSPORT	NALCN					REGULATION OF HEART CONTRACTION	GATA4											REGULATION OF HEART CONTRACTION	CACNA2D1		REGULATION OF CYTOSOLIC CALCIUM ION CONCENTRATION	ADCY5
			REGULATION OF CALCIUM ION TRANSPORT	TMEM66								POTASSIUM ION TRANSPORT	NEDD4L					REGULATION OF HEART CONTRACTION	JAK2											REGULATION OF HEART CONTRACTION	CALM3		REGULATION OF CYTOSOLIC CALCIUM ION CONCENTRATION	CACNA1C
			REGULATION OF CALCIUM ION TRANSPORT	TRPC1								POTASSIUM ION TRANSPORT	NOS1AP					REGULATION OF HEART CONTRACTION	KCNK1											REGULATION OF HEART CONTRACTION	CALM3		REGULATION OF CYTOSOLIC CALCIUM ION CONCENTRATION	CACNA2D1
			REGULATION OF CALCIUM ION TRANSPORT	UBQLN1								POTASSIUM ION TRANSPORT	PRNP					REGULATION OF HEART CONTRACTION	KCNQ1											REGULATION OF HEART CONTRACTION	CALM3		REGULATION OF CYTOSOLIC CALCIUM ION CONCENTRATION	CAMK2D
			REGULATION OF CALCIUM ION TRANSPORT	YWHAE								POTASSIUM ION TRANSPORT	SLC12A6					REGULATION OF HEART CONTRACTION	NOS1AP											REGULATION OF HEART CONTRACTION	CAMK2D		REGULATION OF CYTOSOLIC CALCIUM ION CONCENTRATION	CASQ2
			REGULATION OF CALCIUM ION TRANSPORT	CALM2								POTASSIUM ION TRANSPORT	SLC1A3					REGULATION OF HEART CONTRACTION	POPDC2											REGULATION OF HEART CONTRACTION	CELF2		REGULATION OF CYTOSOLIC CALCIUM ION CONCENTRATION	CD36
			REGULATION OF CALCIUM ION TRANSPORT	CASQ2								POTASSIUM ION TRANSPORT	SLC9A7					REGULATION OF HEART CONTRACTION	RNLS											REGULATION OF HEART CONTRACTION	DMPK		REGULATION OF CYTOSOLIC CALCIUM ION CONCENTRATION	GJA1
			REGULATION OF CALCIUM ION TRANSPORT	JPH1								POTASSIUM ION TRANSPORT	STK39					REGULATION OF HEART CONTRACTION	SUMO1											REGULATION OF HEART CONTRACTION	EHD3		REGULATION OF CYTOSOLIC CALCIUM ION CONCENTRATION	HRC
			REGULATION OF CALCIUM ION TRANSPORT	PDPK1								POTASSIUM ION TRANSPORT	TMEM38A					REGULATION OF HEART CONTRACTION	THRB											REGULATION OF HEART CONTRACTION	GLRX3		REGULATION OF CYTOSOLIC CALCIUM ION CONCENTRATION	JPH2
			REGULATION OF CALCIUM ION TRANSPORT	PRNP								POTASSIUM ION TRANSPORT	TMEM38B					REGULATION OF HEART CONTRACTION	TMEM65											REGULATION OF HEART CONTRACTION	JUP		REGULATION OF CYTOSOLIC CALCIUM ION CONCENTRATION	P2RX5
			REGULATION OF CALCIUM ION TRANSPORT INTO CYTOSOL	AKAP6								POTASSIUM ION TRANSPORT	TSC1					REGULATION OF HEART RATE	ADRA1A											REGULATION OF HEART CONTRACTION	KCND3		REGULATION OF CYTOSOLIC CALCIUM ION CONCENTRATION	PDE6A
			REGULATION OF CALCIUM ION TRANSPORT INTO CYTOSOL	CACNA1C								POTASSIUM ION TRANSPORT	WNK1					REGULATION OF HEART RATE	AKAP9											REGULATION OF HEART CONTRACTION	KCNQ1		REGULATION OF CYTOSOLIC CALCIUM ION CONCENTRATION	PRKACA
			REGULATION OF CALCIUM ION TRANSPORT INTO CYTOSOL	CAMK2D								REGULATION OF ACTION POTENTIAL	ADRA1A					REGULATION OF HEART RATE	CACNA1C											REGULATION OF HEART CONTRACTION	MEF2A		REGULATION OF CYTOSOLIC CALCIUM ION CONCENTRATION	RIC3
			REGULATION OF CALCIUM ION TRANSPORT INTO CYTOSOL	P2RX5								REGULATION OF ACTION POTENTIAL	AKAP9					REGULATION OF HEART RATE	CASQ2											REGULATION OF HEART CONTRACTION	NPR2		REGULATION OF HEART CONTRACTION	AKAP9
			REGULATION OF CALCIUM ION TRANSPORT INTO CYTOSOL	PRKACA								REGULATION OF ACTION POTENTIAL	ATP2A2					REGULATION OF HEART RATE	DMD											REGULATION OF HEART CONTRACTION	POPDC2		REGULATION OF HEART CONTRACTION	CACNA1C
			REGULATION OF CALCIUM ION TRANSPORT INTO CYTOSOL	TRPC1								REGULATION OF ACTION POTENTIAL	CACNA1C					REGULATION OF HEART RATE	DSC2											REGULATION OF HEART CONTRACTION	PRKACA		REGULATION OF HEART CONTRACTION	CACNA2D1
			REGULATION OF CALCIUM ION TRANSPORT INTO CYTOSOL	CALM2								REGULATION OF ACTION POTENTIAL	CACNA2D1					REGULATION OF HEART RATE	KCNQ1											REGULATION OF HEART CONTRACTION	SCN10A		REGULATION OF HEART CONTRACTION	CAMK2D
			REGULATION OF CALCIUM ION TRANSPORT INTO CYTOSOL	CASQ2								REGULATION OF ACTION POTENTIAL	CAMK2D					REGULATION OF HEART RATE	NOS1AP											REGULATION OF HEART CONTRACTION	SUMO1		REGULATION OF HEART CONTRACTION	CASQ2
			REGULATION OF CALCIUM ION TRANSPORT INTO CYTOSOL	JPH1								REGULATION OF ACTION POTENTIAL	DSC2					REGULATION OF HEART RATE	POPDC2											REGULATION OF HEART CONTRACTION	TNNT2		REGULATION OF HEART CONTRACTION	CELF2
			REGULATION OF CALCIUM ION TRANSPORT INTO CYTOSOL	PDPK1								REGULATION OF ACTION POTENTIAL	DSP					REGULATION OF HEART RATE	RNLS											REGULATION OF HEART CONTRACTION	TPM1		REGULATION OF HEART CONTRACTION	DES
			REGULATION OF CALCIUM ION TRANSPORT INTO CYTOSOL	PRNP								REGULATION OF ACTION POTENTIAL	JUP					REGULATION OF HEART RATE BY CARDIAC CONDUCTION	AKAP9											REGULATION OF HEART RATE	AKAP9		REGULATION OF HEART CONTRACTION	DMPK
			REGULATION OF CARDIAC CONDUCTION	AHCYL1								REGULATION OF ACTION POTENTIAL	NOS1AP					REGULATION OF HEART RATE BY CARDIAC CONDUCTION	CACNA1C											REGULATION OF HEART RATE	CACNA1C		REGULATION OF HEART CONTRACTION	EHD3
			REGULATION OF CARDIAC CONDUCTION	ASPH								REGULATION OF CALCIUM ION IMPORT	PRNP					REGULATION OF HEART RATE BY CARDIAC CONDUCTION	DSC2											REGULATION OF HEART RATE	CACNA2D1		REGULATION OF HEART CONTRACTION	GATA4
			REGULATION OF CARDIAC CONDUCTION	ATP1B1								REGULATION OF CALCIUM ION TRANSMEMBRANE TRANSPORT	ATP1B1					REGULATION OF HEART RATE BY CARDIAC CONDUCTION	KCNQ1											REGULATION OF HEART RATE	CALM3		REGULATION OF HEART CONTRACTION	GJA1
			REGULATION OF CARDIAC CONDUCTION	CAMK2D								REGULATION OF CALCIUM ION TRANSMEMBRANE TRANSPORT	CACNA1C					REGULATION OF POTASSIUM ION TRANSMEMBRANE TRANSPORT	ACTN2											REGULATION OF HEART RATE	CAMK2D		REGULATION OF HEART CONTRACTION	GLRX3
			REGULATION OF CARDIAC CONDUCTION	CXADR								REGULATION OF CALCIUM ION TRANSMEMBRANE TRANSPORT	CACNA2D1					REGULATION OF POTASSIUM ION TRANSMEMBRANE TRANSPORT	AKAP6											REGULATION OF HEART RATE	JUP		REGULATION OF HEART CONTRACTION	HRC
			REGULATION OF CARDIAC CONDUCTION	PRKACA								REGULATION OF CALCIUM ION TRANSMEMBRANE TRANSPORT	CACNB2					REGULATION OF POTASSIUM ION TRANSMEMBRANE TRANSPORT	AKAP9											REGULATION OF HEART RATE	KCND3		REGULATION OF HEART CONTRACTION	KCND3
			REGULATION OF CARDIAC CONDUCTION	TRPC1								REGULATION OF CALCIUM ION TRANSMEMBRANE TRANSPORT	CAMK2D					REGULATION OF POTASSIUM ION TRANSMEMBRANE TRANSPORT	ALG10B											REGULATION OF HEART RATE	KCNQ1		REGULATION OF HEART CONTRACTION	KCNH2
			REGULATION OF CARDIAC CONDUCTION	CALM2								REGULATION OF CALCIUM ION TRANSMEMBRANE TRANSPORT	CASQ2					REGULATION OF POTASSIUM ION TRANSMEMBRANE TRANSPORT	ANK3											REGULATION OF HEART RATE	POPDC2		REGULATION OF HEART CONTRACTION	KCNJ11
			REGULATION OF CARDIAC CONDUCTION	CASQ2								REGULATION OF CALCIUM ION TRANSMEMBRANE TRANSPORT	DMD					REGULATION OF POTASSIUM ION TRANSMEMBRANE TRANSPORT	CAB39											REGULATION OF HEART RATE	PRKACA		REGULATION OF HEART CONTRACTION	KCNJ12
			REGULATION OF CARDIAC CONDUCTION	TMEM65								REGULATION OF CALCIUM ION TRANSMEMBRANE TRANSPORT	EHD3					REGULATION OF POTASSIUM ION TRANSMEMBRANE TRANSPORT	CASQ2											REGULATION OF HEART RATE	SCN10A		REGULATION OF HEART CONTRACTION	KCNN2
			REGULATION OF CARDIAC MUSCLE CELL ACTION POTENTIAL	AKAP9								REGULATION OF CALCIUM ION TRANSMEMBRANE TRANSPORT	HRC					REGULATION OF POTASSIUM ION TRANSMEMBRANE TRANSPORT	KCNQ1											REGULATION OF HEART RATE	TPM1		REGULATION OF HEART CONTRACTION	KCNQ1
			REGULATION OF CARDIAC MUSCLE CELL ACTION POTENTIAL	ANK3								REGULATION OF CALCIUM ION TRANSMEMBRANE TRANSPORT	NOS1AP					REGULATION OF POTASSIUM ION TRANSMEMBRANE TRANSPORT	KLHL24											REGULATION OF HEART RATE BY CARDIAC CONDUCTION	AKAP9		REGULATION OF HEART CONTRACTION	MEF2A
			REGULATION OF CARDIAC MUSCLE CELL ACTION POTENTIAL	CACNA1C								REGULATION OF CALCIUM ION TRANSMEMBRANE TRANSPORT	PDPK1					REGULATION OF POTASSIUM ION TRANSMEMBRANE TRANSPORT	NEDD4L											REGULATION OF HEART RATE BY CARDIAC CONDUCTION	CACNA1C		REGULATION OF HEART CONTRACTION	MYL2
			REGULATION OF CARDIAC MUSCLE CELL ACTION POTENTIAL	CAMK2D								REGULATION OF CALCIUM ION TRANSMEMBRANE TRANSPORT	PRNP					REGULATION OF POTASSIUM ION TRANSMEMBRANE TRANSPORT	NOS1AP											REGULATION OF HEART RATE BY CARDIAC CONDUCTION	CACNA2D1		REGULATION OF HEART CONTRACTION	NPR2
			REGULATION OF CARDIAC MUSCLE CELL ACTION POTENTIAL	CXADR								REGULATION OF CALCIUM ION TRANSMEMBRANE TRANSPORT	TRPC1					REGULATION OF POTASSIUM ION TRANSMEMBRANE TRANSPORT	PRNP											REGULATION OF HEART RATE BY CARDIAC CONDUCTION	CAMK2D		REGULATION OF HEART CONTRACTION	POPDC2
			REGULATION OF CARDIAC MUSCLE CELL ACTION POTENTIAL	DLG1								REGULATION OF CALCIUM ION TRANSMEMBRANE TRANSPORT	UBQLN1					REGULATION OF POTASSIUM ION TRANSMEMBRANE TRANSPORT	STK39											REGULATION OF HEART RATE BY CARDIAC CONDUCTION	JUP		REGULATION OF HEART CONTRACTION	PRKACA
			REGULATION OF CARDIAC MUSCLE CELL CONTRACTION	AKAP9								REGULATION OF CALCIUM ION TRANSMEMBRANE TRANSPORTER ACTIVITY	ATP1B1					REGULATION OF POTASSIUM ION TRANSMEMBRANE TRANSPORT	SUMO1											REGULATION OF HEART RATE BY CARDIAC CONDUCTION	KCND3		REGULATION OF HEART CONTRACTION	SCN10A
			REGULATION OF CARDIAC MUSCLE CELL CONTRACTION	CACNA1C								REGULATION OF CALCIUM ION TRANSMEMBRANE TRANSPORTER ACTIVITY	CACNA2D1					REGULATION OF POTASSIUM ION TRANSMEMBRANE TRANSPORTER ACTIVITY	ACTN2											REGULATION OF HEART RATE BY CARDIAC CONDUCTION	KCNQ1		REGULATION OF HEART CONTRACTION	SCN2B
			REGULATION OF CARDIAC MUSCLE CELL CONTRACTION	CAMK2D								REGULATION OF CALCIUM ION TRANSMEMBRANE TRANSPORTER ACTIVITY	CACNB2					REGULATION OF POTASSIUM ION TRANSMEMBRANE TRANSPORTER ACTIVITY	AKAP6											REGULATION OF POTASSIUM ION TRANSMEMBRANE TRANSPORT	ACTN2		REGULATION OF HEART CONTRACTION	SPTBN4
			REGULATION OF CARDIAC MUSCLE CELL CONTRACTION	SUMO1								REGULATION OF CALCIUM ION TRANSMEMBRANE TRANSPORTER ACTIVITY	CAMK2D					REGULATION OF POTASSIUM ION TRANSMEMBRANE TRANSPORTER ACTIVITY	AKAP9											REGULATION OF POTASSIUM ION TRANSMEMBRANE TRANSPORT	AKAP9		REGULATION OF HEART CONTRACTION	TMEM65
			REGULATION OF CARDIAC MUSCLE CELL CONTRACTION	DLG1								REGULATION OF CALCIUM ION TRANSMEMBRANE TRANSPORTER ACTIVITY	CASQ2					REGULATION OF POTASSIUM ION TRANSMEMBRANE TRANSPORTER ACTIVITY	ALG10B											REGULATION OF POTASSIUM ION TRANSMEMBRANE TRANSPORT	ATP1B1		REGULATION OF HEART CONTRACTION	TNNT2
			REGULATION OF CARDIAC MUSCLE CELL CONTRACTION	GATA4								REGULATION OF CALCIUM ION TRANSMEMBRANE TRANSPORTER ACTIVITY	DMD					REGULATION OF POTASSIUM ION TRANSMEMBRANE TRANSPORTER ACTIVITY	ANK3											REGULATION OF POTASSIUM ION TRANSMEMBRANE TRANSPORT	CAB39		REGULATION OF HEART CONTRACTION	TPM1
			REGULATION OF CARDIAC MUSCLE CELL MEMBRANE REPOLARIZATION	AKAP9								REGULATION OF CALCIUM ION TRANSMEMBRANE TRANSPORTER ACTIVITY	EHD3					REGULATION OF POTASSIUM ION TRANSMEMBRANE TRANSPORTER ACTIVITY	CAB39											REGULATION OF POTASSIUM ION TRANSMEMBRANE TRANSPORT	KCNQ1		REGULATION OF HEART RATE	AKAP9
			REGULATION OF CARDIAC MUSCLE CELL MEMBRANE REPOLARIZATION	CACNA2D1								REGULATION OF CALCIUM ION TRANSMEMBRANE TRANSPORTER ACTIVITY	HRC					REGULATION OF POTASSIUM ION TRANSMEMBRANE TRANSPORTER ACTIVITY	CASQ2											REGULATION OF POTASSIUM ION TRANSMEMBRANE TRANSPORT	NEDD4L		REGULATION OF HEART RATE	CACNA1C
			REGULATION OF CARDIAC MUSCLE CELL MEMBRANE REPOLARIZATION	DLG1								REGULATION OF CALCIUM ION TRANSMEMBRANE TRANSPORTER ACTIVITY	NOS1AP					REGULATION OF POTASSIUM ION TRANSMEMBRANE TRANSPORTER ACTIVITY	KLHL24											REGULATION OF POTASSIUM ION TRANSMEMBRANE TRANSPORT	OXSR1		REGULATION OF HEART RATE	CACNA2D1
			REGULATION OF CARDIAC MUSCLE CELL MEMBRANE REPOLARIZATION	KCNQ1								REGULATION OF CALCIUM ION TRANSMEMBRANE TRANSPORTER ACTIVITY	UBQLN1					REGULATION OF POTASSIUM ION TRANSMEMBRANE TRANSPORTER ACTIVITY	NEDD4L											REGULATION OF POTASSIUM ION TRANSMEMBRANE TRANSPORT	PRNP		REGULATION OF HEART RATE	CAMK2D
			REGULATION OF CARDIAC MUSCLE CONTRACTION	AKAP9								REGULATION OF CALCIUM ION TRANSPORT	ATP1B1					REGULATION OF POTASSIUM ION TRANSMEMBRANE TRANSPORTER ACTIVITY	NOS1AP											REGULATION OF POTASSIUM ION TRANSMEMBRANE TRANSPORT	SUMO1		REGULATION OF HEART RATE	CASQ2
			REGULATION OF CARDIAC MUSCLE CONTRACTION	ATP1B1								REGULATION OF CALCIUM ION TRANSPORT	CACNA1C					REGULATION OF POTASSIUM ION TRANSMEMBRANE TRANSPORTER ACTIVITY	STK39											REGULATION OF POTASSIUM ION TRANSMEMBRANE TRANSPORTER ACTIVITY	ACTN2		REGULATION OF HEART RATE	HRC
			REGULATION OF CARDIAC MUSCLE CONTRACTION	CACNA1C								REGULATION OF CALCIUM ION TRANSPORT	CACNA2D1					REGULATION OF POTASSIUM ION TRANSMEMBRANE TRANSPORTER ACTIVITY	SUMO1											REGULATION OF POTASSIUM ION TRANSMEMBRANE TRANSPORTER ACTIVITY	AKAP9		REGULATION OF HEART RATE	KCND3
			REGULATION OF CARDIAC MUSCLE CONTRACTION	CAMK2D								REGULATION OF CALCIUM ION TRANSPORT	CACNB2					REGULATION OF POTASSIUM ION TRANSPORT	ACTN2											REGULATION OF POTASSIUM ION TRANSMEMBRANE TRANSPORTER ACTIVITY	ATP1B1		REGULATION OF HEART RATE	KCNH2
			REGULATION OF CARDIAC MUSCLE CONTRACTION	PRKACA								REGULATION OF CALCIUM ION TRANSPORT	CAMK2D					REGULATION OF POTASSIUM ION TRANSPORT	AKAP6											REGULATION OF POTASSIUM ION TRANSMEMBRANE TRANSPORTER ACTIVITY	CAB39		REGULATION OF HEART RATE	KCNQ1
			REGULATION OF CARDIAC MUSCLE CONTRACTION	SUMO1								REGULATION OF CALCIUM ION TRANSPORT	CASQ2					REGULATION OF POTASSIUM ION TRANSPORT	AKAP9											REGULATION OF POTASSIUM ION TRANSMEMBRANE TRANSPORTER ACTIVITY	NEDD4L		REGULATION OF HEART RATE	POPDC2
			REGULATION OF CARDIAC MUSCLE CONTRACTION	CALM2								REGULATION OF CALCIUM ION TRANSPORT	DMD					REGULATION OF POTASSIUM ION TRANSPORT	ALG10B											REGULATION OF POTASSIUM ION TRANSMEMBRANE TRANSPORTER ACTIVITY	OXSR1		REGULATION OF HEART RATE	PRKACA
			REGULATION OF CARDIAC MUSCLE CONTRACTION	CASQ2								REGULATION OF CALCIUM ION TRANSPORT	EHD3					REGULATION OF POTASSIUM ION TRANSPORT	ANK3											REGULATION OF POTASSIUM ION TRANSMEMBRANE TRANSPORTER ACTIVITY	SUMO1		REGULATION OF HEART RATE	SCN10A
			REGULATION OF CARDIAC MUSCLE CONTRACTION	DLG1								REGULATION OF CALCIUM ION TRANSPORT	HRC					REGULATION OF POTASSIUM ION TRANSPORT	CAB39											REGULATION OF POTASSIUM ION TRANSPORT	ACTN2		REGULATION OF HEART RATE	SCN2B
			REGULATION OF CARDIAC MUSCLE CONTRACTION	GATA4								REGULATION OF CALCIUM ION TRANSPORT	NOS1AP					REGULATION OF POTASSIUM ION TRANSPORT	CASQ2											REGULATION OF POTASSIUM ION TRANSPORT	AKAP9		REGULATION OF HEART RATE	SPTBN4
			REGULATION OF CARDIAC MUSCLE CONTRACTION	KCNQ1								REGULATION OF CALCIUM ION TRANSPORT	P2RX5					REGULATION OF POTASSIUM ION TRANSPORT	KCNQ1											REGULATION OF POTASSIUM ION TRANSPORT	ATP1B1		REGULATION OF HEART RATE	TPM1
			REGULATION OF CARDIAC MUSCLE CONTRACTION BY CALCIUM ION SIGNALING	ATP1B1								REGULATION OF CALCIUM ION TRANSPORT	PDPK1					REGULATION OF POTASSIUM ION TRANSPORT	KLHL24											REGULATION OF POTASSIUM ION TRANSPORT	CAB39		REGULATION OF HEART RATE BY CARDIAC CONDUCTION	AKAP9
			REGULATION OF CARDIAC MUSCLE CONTRACTION BY CALCIUM ION SIGNALING	CACNA1C								REGULATION OF CALCIUM ION TRANSPORT	PRNP					REGULATION OF POTASSIUM ION TRANSPORT	NEDD4L											REGULATION OF POTASSIUM ION TRANSPORT	KCNQ1		REGULATION OF HEART RATE BY CARDIAC CONDUCTION	CACNA1C
			REGULATION OF CARDIAC MUSCLE CONTRACTION BY CALCIUM ION SIGNALING	CAMK2D								REGULATION OF CALCIUM ION TRANSPORT	TMEM66					REGULATION OF POTASSIUM ION TRANSPORT	NOS1AP											REGULATION OF POTASSIUM ION TRANSPORT	NEDD4L		REGULATION OF HEART RATE BY CARDIAC CONDUCTION	CACNA2D1
			REGULATION OF CARDIAC MUSCLE CONTRACTION BY CALCIUM ION SIGNALING	PRKACA								REGULATION OF CALCIUM ION TRANSPORT	TRPC1					REGULATION OF POTASSIUM ION TRANSPORT	PRNP											REGULATION OF POTASSIUM ION TRANSPORT	OXSR1		REGULATION OF HEART RATE BY CARDIAC CONDUCTION	CAMK2D
			REGULATION OF CARDIAC MUSCLE CONTRACTION BY CALCIUM ION SIGNALING	CALM2								REGULATION OF CALCIUM ION TRANSPORT	UBQLN1					REGULATION OF POTASSIUM ION TRANSPORT	STK39											REGULATION OF POTASSIUM ION TRANSPORT	PRNP		REGULATION OF HEART RATE BY CARDIAC CONDUCTION	KCND3
			REGULATION OF CARDIAC MUSCLE CONTRACTION BY CALCIUM ION SIGNALING	CASQ2								REGULATION OF CALCIUM ION TRANSPORT INTO CYTOSOL	CACNA1C					REGULATION OF POTASSIUM ION TRANSPORT	SUMO1											REGULATION OF POTASSIUM ION TRANSPORT	SUMO1		REGULATION OF HEART RATE BY CARDIAC CONDUCTION	KCNH2
			REGULATION OF CARDIAC MUSCLE CONTRACTION BY REGULATION OF THE RELEASE OF SEQUESTERED CALCIUM ION	CACNA1C								REGULATION OF CALCIUM ION TRANSPORT INTO CYTOSOL	CAMK2D					REGULATION OF RELEASE OF SEQUESTERED CALCIUM ION INTO CYTOSOL	AKAP6											REGULATION OF RELEASE OF SEQUESTERED CALCIUM ION INTO CYTOSOL	CACNA1C		REGULATION OF HEART RATE BY CARDIAC CONDUCTION	KCNQ1
			REGULATION OF CARDIAC MUSCLE CONTRACTION BY REGULATION OF THE RELEASE OF SEQUESTERED CALCIUM ION	CAMK2D								REGULATION OF CALCIUM ION TRANSPORT INTO CYTOSOL	CASQ2					REGULATION OF RELEASE OF SEQUESTERED CALCIUM ION INTO CYTOSOL	CACNA1C											REGULATION OF RELEASE OF SEQUESTERED CALCIUM ION INTO CYTOSOL	CALM3		REGULATION OF HEART RATE BY CARDIAC CONDUCTION	SCN2B
			REGULATION OF CARDIAC MUSCLE CONTRACTION BY REGULATION OF THE RELEASE OF SEQUESTERED CALCIUM ION	PRKACA								REGULATION OF CALCIUM ION TRANSPORT INTO CYTOSOL	DMD					REGULATION OF RELEASE OF SEQUESTERED CALCIUM ION INTO CYTOSOL	CASQ1											REGULATION OF RELEASE OF SEQUESTERED CALCIUM ION INTO CYTOSOL	CAMK2D		REGULATION OF POTASSIUM ION TRANSMEMBRANE TRANSPORT	ABCC8
			REGULATION OF CARDIAC MUSCLE CONTRACTION BY REGULATION OF THE RELEASE OF SEQUESTERED CALCIUM ION	CALM2								REGULATION OF CALCIUM ION TRANSPORT INTO CYTOSOL	HRC					REGULATION OF RELEASE OF SEQUESTERED CALCIUM ION INTO CYTOSOL	CASQ2											REGULATION OF RELEASE OF SEQUESTERED CALCIUM ION INTO CYTOSOL	PDPK1		REGULATION OF POTASSIUM ION TRANSMEMBRANE TRANSPORT	ACTN2
			REGULATION OF CARDIAC MUSCLE CONTRACTION BY REGULATION OF THE RELEASE OF SEQUESTERED CALCIUM ION	CASQ2								REGULATION OF CALCIUM ION TRANSPORT INTO CYTOSOL	P2RX5					REGULATION OF RELEASE OF SEQUESTERED CALCIUM ION INTO CYTOSOL	DMD											REGULATION OF RELEASE OF SEQUESTERED CALCIUM ION INTO CYTOSOL	PRKACA		REGULATION OF POTASSIUM ION TRANSMEMBRANE TRANSPORT	AKAP9
			REGULATION OF CELL COMMUNICATION BY ELECTRICAL COUPLING	ANK3								REGULATION OF CALCIUM ION TRANSPORT INTO CYTOSOL	PDPK1					REGULATION OF RELEASE OF SEQUESTERED CALCIUM ION INTO CYTOSOL	PDPK1											REGULATION OF RELEASE OF SEQUESTERED CALCIUM ION INTO CYTOSOL BY SARCOPLASMIC RETICULUM	CACNA1C		REGULATION OF POTASSIUM ION TRANSMEMBRANE TRANSPORT	ALG10B
			REGULATION OF CELL COMMUNICATION BY ELECTRICAL COUPLING	CAMK2D								REGULATION OF CALCIUM ION TRANSPORT INTO CYTOSOL	PRNP					REGULATION OF RELEASE OF SEQUESTERED CALCIUM ION INTO CYTOSOL BY SARCOPLASMIC RETICULUM	AKAP6											REGULATION OF RELEASE OF SEQUESTERED CALCIUM ION INTO CYTOSOL BY SARCOPLASMIC RETICULUM	CALM3		REGULATION OF POTASSIUM ION TRANSMEMBRANE TRANSPORT	CAB39
			REGULATION OF CELL COMMUNICATION BY ELECTRICAL COUPLING	CALM2								REGULATION OF CALCIUM ION TRANSPORT INTO CYTOSOL	TRPC1					REGULATION OF RELEASE OF SEQUESTERED CALCIUM ION INTO CYTOSOL BY SARCOPLASMIC RETICULUM	CACNA1C											REGULATION OF RELEASE OF SEQUESTERED CALCIUM ION INTO CYTOSOL BY SARCOPLASMIC RETICULUM	CAMK2D		REGULATION OF POTASSIUM ION TRANSMEMBRANE TRANSPORT	CASQ2
			REGULATION OF CELL COMMUNICATION BY ELECTRICAL COUPLING	CASQ2								REGULATION OF CARDIAC CONDUCTION	ATP1B1					REGULATION OF RELEASE OF SEQUESTERED CALCIUM ION INTO CYTOSOL BY SARCOPLASMIC RETICULUM	CASQ1											REGULATION OF RELEASE OF SEQUESTERED CALCIUM ION INTO CYTOSOL BY SARCOPLASMIC RETICULUM	PRKACA		REGULATION OF POTASSIUM ION TRANSMEMBRANE TRANSPORT	KCNH2
			REGULATION OF CYTOSOLIC CALCIUM ION CONCENTRATION	AKAP6								REGULATION OF CARDIAC CONDUCTION	ATP2A2					REGULATION OF RELEASE OF SEQUESTERED CALCIUM ION INTO CYTOSOL BY SARCOPLASMIC RETICULUM	CASQ2											REGULATION OF RYANODINE SENSITIVE CALCIUM RELEASE CHANNEL ACTIVITY	CALM3		REGULATION OF POTASSIUM ION TRANSMEMBRANE TRANSPORT	KCNN2
			REGULATION OF CYTOSOLIC CALCIUM ION CONCENTRATION	CACNA1C								REGULATION OF CARDIAC CONDUCTION	CAMK2D					REGULATION OF RELEASE OF SEQUESTERED CALCIUM ION INTO CYTOSOL BY SARCOPLASMIC RETICULUM	DMD											REGULATION OF RYANODINE SENSITIVE CALCIUM RELEASE CHANNEL ACTIVITY	CALM3		REGULATION OF POTASSIUM ION TRANSMEMBRANE TRANSPORT	KCNQ1
			REGULATION OF CYTOSOLIC CALCIUM ION CONCENTRATION	CACNA2D1								REGULATION OF CARDIAC CONDUCTION	CASQ2					REGULATION OF RYANODINE SENSITIVE CALCIUM RELEASE CHANNEL ACTIVITY	CASQ2											REGULATION OF RYANODINE SENSITIVE CALCIUM RELEASE CHANNEL ACTIVITY	CALM3		REGULATION OF POTASSIUM ION TRANSMEMBRANE TRANSPORT	NEDD4L
			REGULATION OF CYTOSOLIC CALCIUM ION CONCENTRATION	CAMK2D								REGULATION OF CARDIAC CONDUCTION	DMPK					REGULATION OF SODIUM ION TRANSMEMBRANE TRANSPORT	ANK3											REGULATION OF SODIUM ION TRANSMEMBRANE TRANSPORT	ATP1B1		REGULATION OF POTASSIUM ION TRANSMEMBRANE TRANSPORT	OXSR1
			REGULATION OF CYTOSOLIC CALCIUM ION CONCENTRATION	IBTK								REGULATION OF CARDIAC CONDUCTION	EHD3					REGULATION OF SODIUM ION TRANSMEMBRANE TRANSPORT	CHP1											REGULATION OF SODIUM ION TRANSMEMBRANE TRANSPORT	CAMK2D		REGULATION OF POTASSIUM ION TRANSMEMBRANE TRANSPORTER ACTIVITY	ABCC8
			REGULATION OF CYTOSOLIC CALCIUM ION CONCENTRATION	JAK2								REGULATION OF CARDIAC CONDUCTION	HRC					REGULATION OF SODIUM ION TRANSMEMBRANE TRANSPORT	DMD											REGULATION OF SODIUM ION TRANSMEMBRANE TRANSPORT	CHP1		REGULATION OF POTASSIUM ION TRANSMEMBRANE TRANSPORTER ACTIVITY	ACTN2
			REGULATION OF CYTOSOLIC CALCIUM ION CONCENTRATION	LETM1								REGULATION OF CARDIAC CONDUCTION	NPR2					REGULATION OF SODIUM ION TRANSMEMBRANE TRANSPORT	KLHL24											REGULATION OF SODIUM ION TRANSMEMBRANE TRANSPORT	COMMD1		REGULATION OF POTASSIUM ION TRANSMEMBRANE TRANSPORTER ACTIVITY	AKAP9
			REGULATION OF CYTOSOLIC CALCIUM ION CONCENTRATION	P2RX5								REGULATION OF CARDIAC CONDUCTION	TRPC1					REGULATION OF SODIUM ION TRANSMEMBRANE TRANSPORT	NEDD4L											REGULATION OF SODIUM ION TRANSMEMBRANE TRANSPORT	GLRX		REGULATION OF POTASSIUM ION TRANSMEMBRANE TRANSPORTER ACTIVITY	ALG10B
			REGULATION OF CYTOSOLIC CALCIUM ION CONCENTRATION	PDE6A								REGULATION OF CARDIAC MUSCLE CELL ACTION POTENTIAL	AKAP9					REGULATION OF SODIUM ION TRANSMEMBRANE TRANSPORT	STK39											REGULATION OF SODIUM ION TRANSMEMBRANE TRANSPORT	NEDD4L		REGULATION OF POTASSIUM ION TRANSMEMBRANE TRANSPORTER ACTIVITY	CAB39
			REGULATION OF CYTOSOLIC CALCIUM ION CONCENTRATION	PRKACA								REGULATION OF CARDIAC MUSCLE CELL ACTION POTENTIAL	ATP2A2					REGULATION OF SODIUM ION TRANSMEMBRANE TRANSPORTER ACTIVITY	ANK3											REGULATION OF SODIUM ION TRANSMEMBRANE TRANSPORTER ACTIVITY	ATP1B1		REGULATION OF POTASSIUM ION TRANSMEMBRANE TRANSPORTER ACTIVITY	CASQ2
			REGULATION OF CYTOSOLIC CALCIUM ION CONCENTRATION	RIC3								REGULATION OF CARDIAC MUSCLE CELL ACTION POTENTIAL	CACNA1C					REGULATION OF SODIUM ION TRANSMEMBRANE TRANSPORTER ACTIVITY	CHP1											REGULATION OF SODIUM ION TRANSMEMBRANE TRANSPORTER ACTIVITY	CAMK2D		REGULATION OF POTASSIUM ION TRANSMEMBRANE TRANSPORTER ACTIVITY	NEDD4L
			REGULATION OF CYTOSOLIC CALCIUM ION CONCENTRATION	SELT								REGULATION OF CARDIAC MUSCLE CELL ACTION POTENTIAL	CAMK2D					REGULATION OF SODIUM ION TRANSMEMBRANE TRANSPORTER ACTIVITY	DMD											REGULATION OF SODIUM ION TRANSMEMBRANE TRANSPORTER ACTIVITY	CHP1		REGULATION OF POTASSIUM ION TRANSMEMBRANE TRANSPORTER ACTIVITY	OXSR1
			REGULATION OF CYTOSOLIC CALCIUM ION CONCENTRATION	TRPC1								REGULATION OF CARDIAC MUSCLE CELL ACTION POTENTIAL	DSC2					REGULATION OF SODIUM ION TRANSMEMBRANE TRANSPORTER ACTIVITY	KLHL24											REGULATION OF SODIUM ION TRANSMEMBRANE TRANSPORTER ACTIVITY	GLRX		REGULATION OF POTASSIUM ION TRANSPORT	ABCC8
			REGULATION OF CYTOSOLIC CALCIUM ION CONCENTRATION	YWHAE								REGULATION OF CARDIAC MUSCLE CELL ACTION POTENTIAL	DSP					REGULATION OF SODIUM ION TRANSMEMBRANE TRANSPORTER ACTIVITY	NEDD4L											REGULATION OF SODIUM ION TRANSMEMBRANE TRANSPORTER ACTIVITY	NEDD4L		REGULATION OF POTASSIUM ION TRANSPORT	ACTN2
			REGULATION OF CYTOSOLIC CALCIUM ION CONCENTRATION	CALM2								REGULATION OF CARDIAC MUSCLE CELL ACTION POTENTIAL	JUP					REGULATION OF SODIUM ION TRANSMEMBRANE TRANSPORTER ACTIVITY	STK39											REGULATION OF SODIUM ION TRANSPORT	AHCYL1		REGULATION OF POTASSIUM ION TRANSPORT	AKAP9
			REGULATION OF CYTOSOLIC CALCIUM ION CONCENTRATION	CASQ2								REGULATION OF CARDIAC MUSCLE CELL ACTION POTENTIAL	NOS1AP					REGULATION OF SODIUM ION TRANSPORT	AHCYL1											REGULATION OF SODIUM ION TRANSPORT	ATP1B1		REGULATION OF POTASSIUM ION TRANSPORT	ALG10B
			REGULATION OF CYTOSOLIC CALCIUM ION CONCENTRATION	JPH1								REGULATION OF CARDIAC MUSCLE CELL CONTRACTION	AKAP9					REGULATION OF SODIUM ION TRANSPORT	AKT1											REGULATION OF SODIUM ION TRANSPORT	CAMK2D		REGULATION OF POTASSIUM ION TRANSPORT	CAB39
			REGULATION OF CYTOSOLIC CALCIUM ION CONCENTRATION	NPTN								REGULATION OF CARDIAC MUSCLE CELL CONTRACTION	ATP2A2					REGULATION OF SODIUM ION TRANSPORT	ANK3											REGULATION OF SODIUM ION TRANSPORT	CHP1		REGULATION OF POTASSIUM ION TRANSPORT	CASQ2
			REGULATION OF CYTOSOLIC CALCIUM ION CONCENTRATION	PDPK1								REGULATION OF CARDIAC MUSCLE CELL CONTRACTION	CACNA1C					REGULATION OF SODIUM ION TRANSPORT	CHP1											REGULATION OF SODIUM ION TRANSPORT	COMMD1		REGULATION OF POTASSIUM ION TRANSPORT	KCNH2
			REGULATION OF CYTOSOLIC CALCIUM ION CONCENTRATION	PRNP								REGULATION OF CARDIAC MUSCLE CELL CONTRACTION	CAMK2D					REGULATION OF SODIUM ION TRANSPORT	DMD											REGULATION OF SODIUM ION TRANSPORT	DMPK		REGULATION OF POTASSIUM ION TRANSPORT	KCNN2
			REGULATION OF CYTOSOLIC CALCIUM ION CONCENTRATION	TGM2								REGULATION OF CARDIAC MUSCLE CELL CONTRACTION	DSC2					REGULATION OF SODIUM ION TRANSPORT	KLHL24											REGULATION OF SODIUM ION TRANSPORT	GLRX		REGULATION OF POTASSIUM ION TRANSPORT	KCNQ1
			REGULATION OF HEART CONTRACTION	AHCYL1								REGULATION OF CARDIAC MUSCLE CELL CONTRACTION	DSP					REGULATION OF SODIUM ION TRANSPORT	NEDD4L											REGULATION OF SODIUM ION TRANSPORT	NEDD4L		REGULATION OF POTASSIUM ION TRANSPORT	NEDD4L
			REGULATION OF HEART CONTRACTION	AKAP9								REGULATION OF CARDIAC MUSCLE CELL CONTRACTION	GATA4					REGULATION OF SODIUM ION TRANSPORT	STK39											REGULATION OF SODIUM ION TRANSPORT	WNK1		REGULATION OF POTASSIUM ION TRANSPORT	OXSR1
			REGULATION OF HEART CONTRACTION	ASPH								REGULATION OF CARDIAC MUSCLE CELL CONTRACTION	JUP					REGULATION OF SODIUM ION TRANSPORT	WNK1											REGULATION OF THE FORCE OF HEART CONTRACTION	CAMK2D		REGULATION OF RELEASE OF SEQUESTERED CALCIUM ION INTO CYTOSOL	CACNA1C
			REGULATION OF HEART CONTRACTION	ATP1B1								REGULATION OF CARDIAC MUSCLE CELL CONTRACTION	NOS1AP					REGULATION OF THE FORCE OF HEART CONTRACTION	ADRA1A											REGULATION OF THE FORCE OF HEART CONTRACTION	GLRX3		REGULATION OF RELEASE OF SEQUESTERED CALCIUM ION INTO CYTOSOL	CAMK2D
			REGULATION OF HEART CONTRACTION	CACNA1C								REGULATION OF CARDIAC MUSCLE CELL MEMBRANE REPOLARIZATION	AKAP9					REGULATION OF VENTRICULAR CARDIAC MUSCLE CELL ACTION POTENTIAL	CACNA1C											REGULATION OF VENTRICULAR CARDIAC MUSCLE CELL ACTION POTENTIAL	CACNA1C		REGULATION OF RELEASE OF SEQUESTERED CALCIUM ION INTO CYTOSOL	CASQ2
			REGULATION OF HEART CONTRACTION	CACNA2D1								REGULATION OF CARDIAC MUSCLE CELL MEMBRANE REPOLARIZATION	CACNA2D1					REGULATION OF VENTRICULAR CARDIAC MUSCLE CELL ACTION POTENTIAL	DSC2											REGULATION OF VENTRICULAR CARDIAC MUSCLE CELL ACTION POTENTIAL	JUP		REGULATION OF RELEASE OF SEQUESTERED CALCIUM ION INTO CYTOSOL	HRC
			REGULATION OF HEART CONTRACTION	CAMK2D								REGULATION OF CARDIAC MUSCLE CELL MEMBRANE REPOLARIZATION	KCNQ1					REGULATION OF VENTRICULAR CARDIAC MUSCLE CELL ACTION POTENTIAL	NOS1AP											RELAXATION OF CARDIAC MUSCLE	ATP1B1		REGULATION OF RELEASE OF SEQUESTERED CALCIUM ION INTO CYTOSOL	JPH2
			REGULATION OF HEART CONTRACTION	CELF2								REGULATION OF CARDIAC MUSCLE CELL MEMBRANE REPOLARIZATION	NOS1AP					RESPONSE TO EPINEPHRINE	KCNQ1											RELAXATION OF CARDIAC MUSCLE	CAMK2D		REGULATION OF RELEASE OF SEQUESTERED CALCIUM ION INTO CYTOSOL	PRKACA
			REGULATION OF HEART CONTRACTION	CXADR								REGULATION OF CARDIAC MUSCLE CONTRACTION	ADRA1A					RESPONSE TO EPINEPHRINE	PPARGC1A											RESPONSE TO EPINEPHRINE	KCNQ1		REGULATION OF RELEASE OF SEQUESTERED CALCIUM ION INTO CYTOSOL BY SARCOPLASMIC RETICULUM	CACNA1C
			REGULATION OF HEART CONTRACTION	GLRX3								REGULATION OF CARDIAC MUSCLE CONTRACTION	AKAP9					RESPONSE TO EPINEPHRINE	RNLS											RESPONSE TO EPINEPHRINE	PPARGC1A		REGULATION OF RELEASE OF SEQUESTERED CALCIUM ION INTO CYTOSOL BY SARCOPLASMIC RETICULUM	CAMK2D
			REGULATION OF HEART CONTRACTION	JAK2								REGULATION OF CARDIAC MUSCLE CONTRACTION	ATP1B1					SARCOPLASMIC RETICULUM CALCIUM ION TRANSPORT	AKAP6											RESPONSE TO EPINEPHRINE	PRKACA		REGULATION OF RELEASE OF SEQUESTERED CALCIUM ION INTO CYTOSOL BY SARCOPLASMIC RETICULUM	CASQ2
			REGULATION OF HEART CONTRACTION	MEF2A								REGULATION OF CARDIAC MUSCLE CONTRACTION	ATP2A2					SARCOPLASMIC RETICULUM CALCIUM ION TRANSPORT	CACNA1C											SARCOPLASMIC RETICULUM CALCIUM ION TRANSPORT	CACNA1C		REGULATION OF RELEASE OF SEQUESTERED CALCIUM ION INTO CYTOSOL BY SARCOPLASMIC RETICULUM	HRC
			REGULATION OF HEART CONTRACTION	PRKACA								REGULATION OF CARDIAC MUSCLE CONTRACTION	CACNA1C					SARCOPLASMIC RETICULUM CALCIUM ION TRANSPORT	CASQ1											SARCOPLASMIC RETICULUM CALCIUM ION TRANSPORT	CALM3		REGULATION OF RELEASE OF SEQUESTERED CALCIUM ION INTO CYTOSOL BY SARCOPLASMIC RETICULUM	PRKACA
			REGULATION OF HEART CONTRACTION	SUMO1								REGULATION OF CARDIAC MUSCLE CONTRACTION	CAMK2D					SARCOPLASMIC RETICULUM CALCIUM ION TRANSPORT	CASQ2											SARCOPLASMIC RETICULUM CALCIUM ION TRANSPORT	CAMK2D		REGULATION OF RYANODINE SENSITIVE CALCIUM RELEASE CHANNEL ACTIVITY	CASQ2
			REGULATION OF HEART CONTRACTION	TRPC1								REGULATION OF CARDIAC MUSCLE CONTRACTION	CASQ2					SARCOPLASMIC RETICULUM CALCIUM ION TRANSPORT	DMD											SARCOPLASMIC RETICULUM CALCIUM ION TRANSPORT	PRKACA		REGULATION OF SODIUM ION TRANSMEMBRANE TRANSPORT	CAMK2D
			REGULATION OF HEART CONTRACTION	YWHAE								REGULATION OF CARDIAC MUSCLE CONTRACTION	DMD					SODIUM ION TRANSMEMBRANE TRANSPORT	ANK3											SODIUM ION TRANSMEMBRANE TRANSPORT	ATP1B1		REGULATION OF SODIUM ION TRANSMEMBRANE TRANSPORT	COMMD1
			REGULATION OF HEART CONTRACTION	CALM2								REGULATION OF CARDIAC MUSCLE CONTRACTION	DSC2					SODIUM ION TRANSMEMBRANE TRANSPORT	CHP1											SODIUM ION TRANSMEMBRANE TRANSPORT	CAMK2D		REGULATION OF SODIUM ION TRANSMEMBRANE TRANSPORT	NEDD4L
			REGULATION OF HEART CONTRACTION	CASQ2								REGULATION OF CARDIAC MUSCLE CONTRACTION	DSP					SODIUM ION TRANSMEMBRANE TRANSPORT	DMD											SODIUM ION TRANSMEMBRANE TRANSPORT	CHP1		REGULATION OF SODIUM ION TRANSMEMBRANE TRANSPORT	SCN2B
			REGULATION OF HEART CONTRACTION	DLG1								REGULATION OF CARDIAC MUSCLE CONTRACTION	EHD3					SODIUM ION TRANSMEMBRANE TRANSPORT	HCN2											SODIUM ION TRANSMEMBRANE TRANSPORT	COMMD1		REGULATION OF SODIUM ION TRANSMEMBRANE TRANSPORTER ACTIVITY	CAMK2D
			REGULATION OF HEART CONTRACTION	GATA4								REGULATION OF CARDIAC MUSCLE CONTRACTION	GATA4					SODIUM ION TRANSMEMBRANE TRANSPORT	KCNK1											SODIUM ION TRANSMEMBRANE TRANSPORT	GLRX		REGULATION OF SODIUM ION TRANSMEMBRANE TRANSPORTER ACTIVITY	NEDD4L
			REGULATION OF HEART CONTRACTION	HSPB7								REGULATION OF CARDIAC MUSCLE CONTRACTION	HRC					SODIUM ION TRANSMEMBRANE TRANSPORT	KLHL24											SODIUM ION TRANSMEMBRANE TRANSPORT	NEDD4L		REGULATION OF SODIUM ION TRANSMEMBRANE TRANSPORTER ACTIVITY	SCN2B
			REGULATION OF HEART CONTRACTION	KCNQ1								REGULATION OF CARDIAC MUSCLE CONTRACTION	JUP					SODIUM ION TRANSMEMBRANE TRANSPORT	NEDD4L											SODIUM ION TRANSMEMBRANE TRANSPORT	SCN10A		REGULATION OF SODIUM ION TRANSPORT	AKT1
			REGULATION OF HEART CONTRACTION	POPDC2								REGULATION OF CARDIAC MUSCLE CONTRACTION	KCNQ1					SODIUM ION TRANSMEMBRANE TRANSPORT	SLC1A2											SODIUM ION TRANSMEMBRANE TRANSPORT	SLC1A3		REGULATION OF SODIUM ION TRANSPORT	CAMK2D
			REGULATION OF HEART CONTRACTION	TMEM65								REGULATION OF CARDIAC MUSCLE CONTRACTION	NOS1AP					SODIUM ION TRANSMEMBRANE TRANSPORT	SLC4A4											SODIUM ION TRANSMEMBRANE TRANSPORT	SLC4A3		REGULATION OF SODIUM ION TRANSPORT	COMMD1
			REGULATION OF HEART RATE	AKAP9								REGULATION OF CARDIAC MUSCLE CONTRACTION	SCN10A					SODIUM ION TRANSMEMBRANE TRANSPORT	SLC9A6											SODIUM ION TRANSMEMBRANE TRANSPORT	SLC4A4		REGULATION OF SODIUM ION TRANSPORT	DMPK
			REGULATION OF HEART RATE	CACNA1C								REGULATION OF CARDIAC MUSCLE CONTRACTION BY CALCIUM ION SIGNALING	ATP1B1					SODIUM ION TRANSMEMBRANE TRANSPORT	STK39											SODIUM ION TRANSMEMBRANE TRANSPORT	SLC6A8		REGULATION OF SODIUM ION TRANSPORT	NEDD4L
			REGULATION OF HEART RATE	CACNA2D1								REGULATION OF CARDIAC MUSCLE CONTRACTION BY CALCIUM ION SIGNALING	ATP2A2					SODIUM ION TRANSPORT	AHCYL1											SODIUM ION TRANSMEMBRANE TRANSPORT	SLC9A6		REGULATION OF SODIUM ION TRANSPORT	SCN2B
			REGULATION OF HEART RATE	CAMK2D								REGULATION OF CARDIAC MUSCLE CONTRACTION BY CALCIUM ION SIGNALING	CACNA1C					SODIUM ION TRANSPORT	AKT1											SODIUM ION TRANSPORT	AHCYL1		REGULATION OF SODIUM ION TRANSPORT	SPTBN4
			REGULATION OF HEART RATE	PRKACA								REGULATION OF CARDIAC MUSCLE CONTRACTION BY CALCIUM ION SIGNALING	CAMK2D					SODIUM ION TRANSPORT	ANK3											SODIUM ION TRANSPORT	ATP1B1		REGULATION OF SODIUM ION TRANSPORT	WNK1
			REGULATION OF HEART RATE	YWHAE								REGULATION OF CARDIAC MUSCLE CONTRACTION BY CALCIUM ION SIGNALING	CASQ2					SODIUM ION TRANSPORT	CHP1											SODIUM ION TRANSPORT	CAMK2D		REGULATION OF THE FORCE OF HEART CONTRACTION	CAMK2D
			REGULATION OF HEART RATE	CALM2								REGULATION OF CARDIAC MUSCLE CONTRACTION BY CALCIUM ION SIGNALING	DMD					SODIUM ION TRANSPORT	DMD											SODIUM ION TRANSPORT	CHP1		REGULATION OF THE FORCE OF HEART CONTRACTION	GLRX3
			REGULATION OF HEART RATE	CASQ2								REGULATION OF CARDIAC MUSCLE CONTRACTION BY CALCIUM ION SIGNALING	HRC					SODIUM ION TRANSPORT	HCN2											SODIUM ION TRANSPORT	COMMD1		REGULATION OF THE FORCE OF HEART CONTRACTION	MYL2
			REGULATION OF HEART RATE	KCNQ1								REGULATION OF CARDIAC MUSCLE CONTRACTION BY REGULATION OF THE RELEASE OF SEQUESTERED CALCIUM ION	CACNA1C					SODIUM ION TRANSPORT	KCNK1											SODIUM ION TRANSPORT	DMPK		REGULATION OF VENTRICULAR CARDIAC MUSCLE CELL ACTION POTENTIAL	CACNA1C
			REGULATION OF HEART RATE	POPDC2								REGULATION OF CARDIAC MUSCLE CONTRACTION BY REGULATION OF THE RELEASE OF SEQUESTERED CALCIUM ION	CAMK2D					SODIUM ION TRANSPORT	KLHL24											SODIUM ION TRANSPORT	GLRX		RELAXATION OF CARDIAC MUSCLE	CAMK2D
			REGULATION OF HEART RATE BY CARDIAC CONDUCTION	AKAP9								REGULATION OF CARDIAC MUSCLE CONTRACTION BY REGULATION OF THE RELEASE OF SEQUESTERED CALCIUM ION	CASQ2					SODIUM ION TRANSPORT	NDUFA9											SODIUM ION TRANSPORT	NDUFA9		RELAXATION OF CARDIAC MUSCLE	HRC
			REGULATION OF HEART RATE BY CARDIAC CONDUCTION	CACNA1C								REGULATION OF CARDIAC MUSCLE CONTRACTION BY REGULATION OF THE RELEASE OF SEQUESTERED CALCIUM ION	DMD					SODIUM ION TRANSPORT	NEDD4L											SODIUM ION TRANSPORT	NEDD4L		RESPONSE TO EPINEPHRINE	KCNQ1
			REGULATION OF HEART RATE BY CARDIAC CONDUCTION	CACNA2D1								REGULATION OF CARDIAC MUSCLE CONTRACTION BY REGULATION OF THE RELEASE OF SEQUESTERED CALCIUM ION	HRC					SODIUM ION TRANSPORT	SLC1A2											SODIUM ION TRANSPORT	SCN10A		RESPONSE TO EPINEPHRINE	PPARGC1A
			REGULATION OF HEART RATE BY CARDIAC CONDUCTION	CAMK2D								REGULATION OF CELL COMMUNICATION BY ELECTRICAL COUPLING	CAMK2D					SODIUM ION TRANSPORT	SLC4A4											SODIUM ION TRANSPORT	SLC1A3		RESPONSE TO EPINEPHRINE	PRKACA
			REGULATION OF HEART RATE BY CARDIAC CONDUCTION	YWHAE								REGULATION OF CELL COMMUNICATION BY ELECTRICAL COUPLING	CASQ2					SODIUM ION TRANSPORT	SLC9A6											SODIUM ION TRANSPORT	SLC22A5		SARCOPLASMIC RETICULUM CALCIUM ION TRANSPORT	CACNA1C
			REGULATION OF HEART RATE BY CARDIAC CONDUCTION	KCNQ1								REGULATION OF CELL COMMUNICATION BY ELECTRICAL COUPLING	HRC					SODIUM ION TRANSPORT	STK39											SODIUM ION TRANSPORT	SLC38A7		SARCOPLASMIC RETICULUM CALCIUM ION TRANSPORT	CAMK2D
			REGULATION OF POTASSIUM ION TRANSMEMBRANE TRANSPORT	AKAP6								REGULATION OF CYTOSOLIC CALCIUM ION CONCENTRATION	ADRA1A					SODIUM ION TRANSPORT	WNK1											SODIUM ION TRANSPORT	SLC4A3		SARCOPLASMIC RETICULUM CALCIUM ION TRANSPORT	CASQ2
			REGULATION OF POTASSIUM ION TRANSMEMBRANE TRANSPORT	AKAP9								REGULATION OF CYTOSOLIC CALCIUM ION CONCENTRATION	CACNA1C					VENTRICULAR CARDIAC MUSCLE CELL ACTION POTENTIAL	CACNA1C											SODIUM ION TRANSPORT	SLC4A4		SARCOPLASMIC RETICULUM CALCIUM ION TRANSPORT	HRC
			REGULATION OF POTASSIUM ION TRANSMEMBRANE TRANSPORT	ANK3								REGULATION OF CYTOSOLIC CALCIUM ION CONCENTRATION	CACNA2D1					VENTRICULAR CARDIAC MUSCLE CELL ACTION POTENTIAL	DSC2											SODIUM ION TRANSPORT	SLC6A8		SARCOPLASMIC RETICULUM CALCIUM ION TRANSPORT	PRKACA
			REGULATION OF POTASSIUM ION TRANSMEMBRANE TRANSPORT	ATP1B1								REGULATION OF CYTOSOLIC CALCIUM ION CONCENTRATION	CALB1					VENTRICULAR CARDIAC MUSCLE CELL ACTION POTENTIAL	KCNQ1											SODIUM ION TRANSPORT	SLC9A6		SODIUM ION TRANSMEMBRANE TRANSPORT	CAMK2D
			REGULATION OF POTASSIUM ION TRANSMEMBRANE TRANSPORT	FHL1								REGULATION OF CYTOSOLIC CALCIUM ION CONCENTRATION	CAMK2D					VENTRICULAR CARDIAC MUSCLE CELL ACTION POTENTIAL	NEDD4L											SODIUM ION TRANSPORT	WNK1		SODIUM ION TRANSMEMBRANE TRANSPORT	COMMD1
			REGULATION OF POTASSIUM ION TRANSMEMBRANE TRANSPORT	NEDD4L								REGULATION OF CYTOSOLIC CALCIUM ION CONCENTRATION	CASQ2					VENTRICULAR CARDIAC MUSCLE CELL ACTION POTENTIAL	NOS1AP											VENTRICULAR CARDIAC MUSCLE CELL ACTION POTENTIAL	CACNA1C		SODIUM ION TRANSMEMBRANE TRANSPORT	NEDD4L
			REGULATION OF POTASSIUM ION TRANSMEMBRANE TRANSPORT	OXSR1								REGULATION OF CYTOSOLIC CALCIUM ION CONCENTRATION	CD36																	VENTRICULAR CARDIAC MUSCLE CELL ACTION POTENTIAL	JUP		SODIUM ION TRANSMEMBRANE TRANSPORT	SCN10A
			REGULATION OF POTASSIUM ION TRANSMEMBRANE TRANSPORT	STK39								REGULATION OF CYTOSOLIC CALCIUM ION CONCENTRATION	DMD																	VENTRICULAR CARDIAC MUSCLE CELL ACTION POTENTIAL	KCND3		SODIUM ION TRANSMEMBRANE TRANSPORT	SCN2B
			REGULATION OF POTASSIUM ION TRANSMEMBRANE TRANSPORT	SUMO1								REGULATION OF CYTOSOLIC CALCIUM ION CONCENTRATION	HRC																	VENTRICULAR CARDIAC MUSCLE CELL ACTION POTENTIAL	KCNQ1		SODIUM ION TRANSMEMBRANE TRANSPORT	SLC1A3
			REGULATION OF POTASSIUM ION TRANSMEMBRANE TRANSPORT	YWHAE								REGULATION OF CYTOSOLIC CALCIUM ION CONCENTRATION	ITGAV																	VENTRICULAR CARDIAC MUSCLE CELL ACTION POTENTIAL	NEDD4L		SODIUM ION TRANSMEMBRANE TRANSPORT	SLC4A3
			REGULATION OF POTASSIUM ION TRANSMEMBRANE TRANSPORT	ALG10B								REGULATION OF CYTOSOLIC CALCIUM ION CONCENTRATION	LETM1																	VENTRICULAR CARDIAC MUSCLE CELL DEVELOPMENT	MEF2A		SODIUM ION TRANSMEMBRANE TRANSPORT	SLC4A4
			REGULATION OF POTASSIUM ION TRANSMEMBRANE TRANSPORT	CAB39								REGULATION OF CYTOSOLIC CALCIUM ION CONCENTRATION	NPTN																				SODIUM ION TRANSMEMBRANE TRANSPORT	SLC6A8
			REGULATION OF POTASSIUM ION TRANSMEMBRANE TRANSPORT	CASQ2								REGULATION OF CYTOSOLIC CALCIUM ION CONCENTRATION	P2RX5																				SODIUM ION TRANSMEMBRANE TRANSPORT	SLC9A6
			REGULATION OF POTASSIUM ION TRANSMEMBRANE TRANSPORT	DLG1								REGULATION OF CYTOSOLIC CALCIUM ION CONCENTRATION	PDPK1																				SODIUM ION TRANSPORT	AKT1
			REGULATION OF POTASSIUM ION TRANSMEMBRANE TRANSPORT	KCNQ1								REGULATION OF CYTOSOLIC CALCIUM ION CONCENTRATION	PRNP																				SODIUM ION TRANSPORT	CAMK2D
			REGULATION OF POTASSIUM ION TRANSMEMBRANE TRANSPORT	PRNP								REGULATION OF CYTOSOLIC CALCIUM ION CONCENTRATION	RIC3																				SODIUM ION TRANSPORT	COMMD1
			REGULATION OF POTASSIUM ION TRANSMEMBRANE TRANSPORTER ACTIVITY	AKAP6								REGULATION OF CYTOSOLIC CALCIUM ION CONCENTRATION	TGM2																				SODIUM ION TRANSPORT	COMMD3
			REGULATION OF POTASSIUM ION TRANSMEMBRANE TRANSPORTER ACTIVITY	AKAP9								REGULATION OF CYTOSOLIC CALCIUM ION CONCENTRATION	TRPC1																				SODIUM ION TRANSPORT	DMPK
			REGULATION OF POTASSIUM ION TRANSMEMBRANE TRANSPORTER ACTIVITY	ANK3								REGULATION OF HEART CONTRACTION	ADRA1A																				SODIUM ION TRANSPORT	NDUFA9
			REGULATION OF POTASSIUM ION TRANSMEMBRANE TRANSPORTER ACTIVITY	ATP1B1								REGULATION OF HEART CONTRACTION	AKAP9																				SODIUM ION TRANSPORT	NEDD4L
			REGULATION OF POTASSIUM ION TRANSMEMBRANE TRANSPORTER ACTIVITY	FHL1								REGULATION OF HEART CONTRACTION	ATP1B1																				SODIUM ION TRANSPORT	SCN10A
			REGULATION OF POTASSIUM ION TRANSMEMBRANE TRANSPORTER ACTIVITY	NEDD4L								REGULATION OF HEART CONTRACTION	ATP2A2																				SODIUM ION TRANSPORT	SCN2B
			REGULATION OF POTASSIUM ION TRANSMEMBRANE TRANSPORTER ACTIVITY	OXSR1								REGULATION OF HEART CONTRACTION	CACNA1C																				SODIUM ION TRANSPORT	SLC1A3
			REGULATION OF POTASSIUM ION TRANSMEMBRANE TRANSPORTER ACTIVITY	STK39								REGULATION OF HEART CONTRACTION	CACNA2D1																				SODIUM ION TRANSPORT	SLC4A3
			REGULATION OF POTASSIUM ION TRANSMEMBRANE TRANSPORTER ACTIVITY	SUMO1								REGULATION OF HEART CONTRACTION	CACNA2D3																				SODIUM ION TRANSPORT	SLC4A4
			REGULATION OF POTASSIUM ION TRANSMEMBRANE TRANSPORTER ACTIVITY	YWHAE								REGULATION OF HEART CONTRACTION	CACNB2																				SODIUM ION TRANSPORT	SLC6A8
			REGULATION OF POTASSIUM ION TRANSMEMBRANE TRANSPORTER ACTIVITY	ALG10B								REGULATION OF HEART CONTRACTION	CAMK2D																				SODIUM ION TRANSPORT	SLC9A6
			REGULATION OF POTASSIUM ION TRANSMEMBRANE TRANSPORTER ACTIVITY	CAB39								REGULATION OF HEART CONTRACTION	CASQ2																				SODIUM ION TRANSPORT	SPTBN4
			REGULATION OF POTASSIUM ION TRANSMEMBRANE TRANSPORTER ACTIVITY	CASQ2								REGULATION OF HEART CONTRACTION	CELF2																				SODIUM ION TRANSPORT	WNK1
			REGULATION OF POTASSIUM ION TRANSMEMBRANE TRANSPORTER ACTIVITY	DLG1								REGULATION OF HEART CONTRACTION	DES																				VENTRICULAR CARDIAC MUSCLE CELL ACTION POTENTIAL	CACNA1C
			REGULATION OF POTASSIUM ION TRANSPORT	AKAP6								REGULATION OF HEART CONTRACTION	DMD																				VENTRICULAR CARDIAC MUSCLE CELL ACTION POTENTIAL	KCND3
			REGULATION OF POTASSIUM ION TRANSPORT	AKAP9								REGULATION OF HEART CONTRACTION	DMPK																				VENTRICULAR CARDIAC MUSCLE CELL ACTION POTENTIAL	KCNH2
			REGULATION OF POTASSIUM ION TRANSPORT	ANK3								REGULATION OF HEART CONTRACTION	DSC2																				VENTRICULAR CARDIAC MUSCLE CELL ACTION POTENTIAL	KCNQ1
			REGULATION OF POTASSIUM ION TRANSPORT	ATP1B1								REGULATION OF HEART CONTRACTION	DSP																				VENTRICULAR CARDIAC MUSCLE CELL ACTION POTENTIAL	NEDD4L
			REGULATION OF POTASSIUM ION TRANSPORT	FHL1								REGULATION OF HEART CONTRACTION	EHD3																				VENTRICULAR CARDIAC MUSCLE CELL DEVELOPMENT	MEF2A
			REGULATION OF POTASSIUM ION TRANSPORT	NEDD4L								REGULATION OF HEART CONTRACTION	GATA4
			REGULATION OF POTASSIUM ION TRANSPORT	OXSR1								REGULATION OF HEART CONTRACTION	GPD1L
			REGULATION OF POTASSIUM ION TRANSPORT	STK39								REGULATION OF HEART CONTRACTION	GSK3A
			REGULATION OF POTASSIUM ION TRANSPORT	SUMO1								REGULATION OF HEART CONTRACTION	HRC
			REGULATION OF POTASSIUM ION TRANSPORT	YWHAE								REGULATION OF HEART CONTRACTION	IRX5
			REGULATION OF POTASSIUM ION TRANSPORT	ALG10B								REGULATION OF HEART CONTRACTION	JUP
			REGULATION OF POTASSIUM ION TRANSPORT	CAB39								REGULATION OF HEART CONTRACTION	KCND3
			REGULATION OF POTASSIUM ION TRANSPORT	CASQ2								REGULATION OF HEART CONTRACTION	KCNQ1
			REGULATION OF POTASSIUM ION TRANSPORT	DLG1								REGULATION OF HEART CONTRACTION	MEF2A
			REGULATION OF POTASSIUM ION TRANSPORT	KCNQ1								REGULATION OF HEART CONTRACTION	NOS1AP
			REGULATION OF POTASSIUM ION TRANSPORT	PRNP								REGULATION OF HEART CONTRACTION	NPR2
			REGULATION OF RELEASE OF SEQUESTERED CALCIUM ION INTO CYTOSOL	AKAP6								REGULATION OF HEART CONTRACTION	POPDC2
			REGULATION OF RELEASE OF SEQUESTERED CALCIUM ION INTO CYTOSOL	CACNA1C								REGULATION OF HEART CONTRACTION	RNLS
			REGULATION OF RELEASE OF SEQUESTERED CALCIUM ION INTO CYTOSOL	CAMK2D								REGULATION OF HEART CONTRACTION	SCN10A
			REGULATION OF RELEASE OF SEQUESTERED CALCIUM ION INTO CYTOSOL	PRKACA								REGULATION OF HEART CONTRACTION	THRA
			REGULATION OF RELEASE OF SEQUESTERED CALCIUM ION INTO CYTOSOL	TRPC1								REGULATION OF HEART CONTRACTION	TNNT2
			REGULATION OF RELEASE OF SEQUESTERED CALCIUM ION INTO CYTOSOL	CALM2								REGULATION OF HEART CONTRACTION	TPM1
			REGULATION OF RELEASE OF SEQUESTERED CALCIUM ION INTO CYTOSOL	CASQ2								REGULATION OF HEART CONTRACTION	TRPC1
			REGULATION OF RELEASE OF SEQUESTERED CALCIUM ION INTO CYTOSOL	JPH1								REGULATION OF HEART RATE	ADRA1A
			REGULATION OF RELEASE OF SEQUESTERED CALCIUM ION INTO CYTOSOL	PDPK1								REGULATION OF HEART RATE	AKAP9
			REGULATION OF RELEASE OF SEQUESTERED CALCIUM ION INTO CYTOSOL BY SARCOPLASMIC RETICULUM	AKAP6								REGULATION OF HEART RATE	ATP2A2
			REGULATION OF RELEASE OF SEQUESTERED CALCIUM ION INTO CYTOSOL BY SARCOPLASMIC RETICULUM	CACNA1C								REGULATION OF HEART RATE	CACNA1C
			REGULATION OF RELEASE OF SEQUESTERED CALCIUM ION INTO CYTOSOL BY SARCOPLASMIC RETICULUM	CAMK2D								REGULATION OF HEART RATE	CACNA2D1
			REGULATION OF RELEASE OF SEQUESTERED CALCIUM ION INTO CYTOSOL BY SARCOPLASMIC RETICULUM	PRKACA								REGULATION OF HEART RATE	CACNB2
			REGULATION OF RELEASE OF SEQUESTERED CALCIUM ION INTO CYTOSOL BY SARCOPLASMIC RETICULUM	CALM2								REGULATION OF HEART RATE	CAMK2D
			REGULATION OF RELEASE OF SEQUESTERED CALCIUM ION INTO CYTOSOL BY SARCOPLASMIC RETICULUM	CASQ2								REGULATION OF HEART RATE	CASQ2
			REGULATION OF RYANODINE SENSITIVE CALCIUM RELEASE CHANNEL ACTIVITY	CALM2								REGULATION OF HEART RATE	DMD
			REGULATION OF RYANODINE SENSITIVE CALCIUM RELEASE CHANNEL ACTIVITY	CASQ2								REGULATION OF HEART RATE	DSC2
			REGULATION OF SODIUM ION TRANSMEMBRANE TRANSPORT	ANK3								REGULATION OF HEART RATE	DSP
			REGULATION OF SODIUM ION TRANSMEMBRANE TRANSPORT	ATP1B1								REGULATION OF HEART RATE	GPD1L
			REGULATION OF SODIUM ION TRANSMEMBRANE TRANSPORT	CAMK2D								REGULATION OF HEART RATE	HRC
			REGULATION OF SODIUM ION TRANSMEMBRANE TRANSPORT	GLRX								REGULATION OF HEART RATE	IRX5
			REGULATION OF SODIUM ION TRANSMEMBRANE TRANSPORT	NEDD4L								REGULATION OF HEART RATE	JUP
			REGULATION OF SODIUM ION TRANSMEMBRANE TRANSPORT	STK39								REGULATION OF HEART RATE	KCND3
			REGULATION OF SODIUM ION TRANSMEMBRANE TRANSPORT	CHP1								REGULATION OF HEART RATE	KCNQ1
			REGULATION OF SODIUM ION TRANSMEMBRANE TRANSPORT	DLG1								REGULATION OF HEART RATE	NOS1AP
			REGULATION OF SODIUM ION TRANSMEMBRANE TRANSPORTER ACTIVITY	ANK3								REGULATION OF HEART RATE	POPDC2
			REGULATION OF SODIUM ION TRANSMEMBRANE TRANSPORTER ACTIVITY	ATP1B1								REGULATION OF HEART RATE	RNLS
			REGULATION OF SODIUM ION TRANSMEMBRANE TRANSPORTER ACTIVITY	CAMK2D								REGULATION OF HEART RATE	SCN10A
			REGULATION OF SODIUM ION TRANSMEMBRANE TRANSPORTER ACTIVITY	GLRX								REGULATION OF HEART RATE	TPM1
			REGULATION OF SODIUM ION TRANSMEMBRANE TRANSPORTER ACTIVITY	NEDD4L								REGULATION OF HEART RATE BY CARDIAC CONDUCTION	AKAP9
			REGULATION OF SODIUM ION TRANSMEMBRANE TRANSPORTER ACTIVITY	STK39								REGULATION OF HEART RATE BY CARDIAC CONDUCTION	CACNA1C
			REGULATION OF SODIUM ION TRANSMEMBRANE TRANSPORTER ACTIVITY	CHP1								REGULATION OF HEART RATE BY CARDIAC CONDUCTION	CACNA2D1
			REGULATION OF SODIUM ION TRANSPORT	AHCYL1								REGULATION OF HEART RATE BY CARDIAC CONDUCTION	CACNB2
			REGULATION OF SODIUM ION TRANSPORT	ANK3								REGULATION OF HEART RATE BY CARDIAC CONDUCTION	CAMK2D
			REGULATION OF SODIUM ION TRANSPORT	ATP1B1								REGULATION OF HEART RATE BY CARDIAC CONDUCTION	DSC2
			REGULATION OF SODIUM ION TRANSPORT	CAMK2D								REGULATION OF HEART RATE BY CARDIAC CONDUCTION	DSP
			REGULATION OF SODIUM ION TRANSPORT	GLRX								REGULATION OF HEART RATE BY CARDIAC CONDUCTION	JUP
			REGULATION OF SODIUM ION TRANSPORT	NEDD4L								REGULATION OF HEART RATE BY CARDIAC CONDUCTION	KCND3
			REGULATION OF SODIUM ION TRANSPORT	STK39								REGULATION OF HEART RATE BY CARDIAC CONDUCTION	KCNQ1
			REGULATION OF SODIUM ION TRANSPORT	WNK1								REGULATION OF POTASSIUM ION TRANSMEMBRANE TRANSPORT	ACTN2
			REGULATION OF SODIUM ION TRANSPORT	AKT1								REGULATION OF POTASSIUM ION TRANSMEMBRANE TRANSPORT	AKAP9
			REGULATION OF SODIUM ION TRANSPORT	CHP1								REGULATION OF POTASSIUM ION TRANSMEMBRANE TRANSPORT	ALG10B
			REGULATION OF SODIUM ION TRANSPORT	DLG1								REGULATION OF POTASSIUM ION TRANSMEMBRANE TRANSPORT	ATP1B1
			REGULATION OF THE FORCE OF HEART CONTRACTION	CAMK2D								REGULATION OF POTASSIUM ION TRANSMEMBRANE TRANSPORT	CAB39
			REGULATION OF THE FORCE OF HEART CONTRACTION	GLRX3								REGULATION OF POTASSIUM ION TRANSMEMBRANE TRANSPORT	CASQ2
			REGULATION OF VENTRICULAR CARDIAC MUSCLE CELL ACTION POTENTIAL	CACNA1C								REGULATION OF POTASSIUM ION TRANSMEMBRANE TRANSPORT	KCNQ1
			REGULATION OF VENTRICULAR CARDIAC MUSCLE CELL ACTION POTENTIAL	DLG1								REGULATION OF POTASSIUM ION TRANSMEMBRANE TRANSPORT	KLHL24
			RELAXATION OF CARDIAC MUSCLE	ATP1B1								REGULATION OF POTASSIUM ION TRANSMEMBRANE TRANSPORT	NEDD4L
			RELAXATION OF CARDIAC MUSCLE	CAMK2D								REGULATION OF POTASSIUM ION TRANSMEMBRANE TRANSPORT	NOS1AP
			RESPONSE TO EPINEPHRINE	PPARGC1A								REGULATION OF POTASSIUM ION TRANSMEMBRANE TRANSPORT	PRNP
			RESPONSE TO EPINEPHRINE	PRKACA								REGULATION OF POTASSIUM ION TRANSMEMBRANE TRANSPORT	STK39
			RESPONSE TO EPINEPHRINE	KCNQ1								REGULATION OF POTASSIUM ION TRANSMEMBRANE TRANSPORTER ACTIVITY	ACTN2
			SARCOPLASMIC RETICULUM CALCIUM ION TRANSPORT	AKAP6								REGULATION OF POTASSIUM ION TRANSMEMBRANE TRANSPORTER ACTIVITY	AKAP9
			SARCOPLASMIC RETICULUM CALCIUM ION TRANSPORT	CACNA1C								REGULATION OF POTASSIUM ION TRANSMEMBRANE TRANSPORTER ACTIVITY	ALG10B
			SARCOPLASMIC RETICULUM CALCIUM ION TRANSPORT	CAMK2D								REGULATION OF POTASSIUM ION TRANSMEMBRANE TRANSPORTER ACTIVITY	ATP1B1
			SARCOPLASMIC RETICULUM CALCIUM ION TRANSPORT	PRKACA								REGULATION OF POTASSIUM ION TRANSMEMBRANE TRANSPORTER ACTIVITY	CAB39
			SARCOPLASMIC RETICULUM CALCIUM ION TRANSPORT	CALM2								REGULATION OF POTASSIUM ION TRANSMEMBRANE TRANSPORTER ACTIVITY	CASQ2
			SARCOPLASMIC RETICULUM CALCIUM ION TRANSPORT	CASQ2								REGULATION OF POTASSIUM ION TRANSMEMBRANE TRANSPORTER ACTIVITY	KLHL24
			SODIUM ION TRANSMEMBRANE TRANSPORT	ANK3								REGULATION OF POTASSIUM ION TRANSMEMBRANE TRANSPORTER ACTIVITY	NEDD4L
			SODIUM ION TRANSMEMBRANE TRANSPORT	ATP1B1								REGULATION OF POTASSIUM ION TRANSMEMBRANE TRANSPORTER ACTIVITY	NOS1AP
			SODIUM ION TRANSMEMBRANE TRANSPORT	CAMK2D								REGULATION OF POTASSIUM ION TRANSMEMBRANE TRANSPORTER ACTIVITY	STK39
			SODIUM ION TRANSMEMBRANE TRANSPORT	GLRX								REGULATION OF POTASSIUM ION TRANSPORT	ACTN2
			SODIUM ION TRANSMEMBRANE TRANSPORT	NEDD4L								REGULATION OF POTASSIUM ION TRANSPORT	AKAP9
			SODIUM ION TRANSMEMBRANE TRANSPORT	SLC20A2								REGULATION OF POTASSIUM ION TRANSPORT	ALG10B
			SODIUM ION TRANSMEMBRANE TRANSPORT	SLC4A4								REGULATION OF POTASSIUM ION TRANSPORT	ATP1B1
			SODIUM ION TRANSMEMBRANE TRANSPORT	SLC9A6								REGULATION OF POTASSIUM ION TRANSPORT	CAB39
			SODIUM ION TRANSMEMBRANE TRANSPORT	STK39								REGULATION OF POTASSIUM ION TRANSPORT	CASQ2
			SODIUM ION TRANSMEMBRANE TRANSPORT	CHP1								REGULATION OF POTASSIUM ION TRANSPORT	KCNQ1
			SODIUM ION TRANSMEMBRANE TRANSPORT	DLG1								REGULATION OF POTASSIUM ION TRANSPORT	KLHL24
			SODIUM ION TRANSPORT	AHCYL1								REGULATION OF POTASSIUM ION TRANSPORT	NEDD4L
			SODIUM ION TRANSPORT	ANK3								REGULATION OF POTASSIUM ION TRANSPORT	NOS1AP
			SODIUM ION TRANSPORT	ATP1B1								REGULATION OF POTASSIUM ION TRANSPORT	PRNP
			SODIUM ION TRANSPORT	CAMK2D								REGULATION OF POTASSIUM ION TRANSPORT	STK39
			SODIUM ION TRANSPORT	GLRX								REGULATION OF RELEASE OF SEQUESTERED CALCIUM ION INTO CYTOSOL	CACNA1C
			SODIUM ION TRANSPORT	NDUFA9								REGULATION OF RELEASE OF SEQUESTERED CALCIUM ION INTO CYTOSOL	CAMK2D
			SODIUM ION TRANSPORT	NEDD4L								REGULATION OF RELEASE OF SEQUESTERED CALCIUM ION INTO CYTOSOL	CASQ2
			SODIUM ION TRANSPORT	SLC20A2								REGULATION OF RELEASE OF SEQUESTERED CALCIUM ION INTO CYTOSOL	DMD
			SODIUM ION TRANSPORT	SLC4A4								REGULATION OF RELEASE OF SEQUESTERED CALCIUM ION INTO CYTOSOL	HRC
			SODIUM ION TRANSPORT	SLC9A6								REGULATION OF RELEASE OF SEQUESTERED CALCIUM ION INTO CYTOSOL	PDPK1
			SODIUM ION TRANSPORT	STK39								REGULATION OF RELEASE OF SEQUESTERED CALCIUM ION INTO CYTOSOL	TRPC1
			SODIUM ION TRANSPORT	WNK1								REGULATION OF RELEASE OF SEQUESTERED CALCIUM ION INTO CYTOSOL BY SARCOPLASMIC RETICULUM	CACNA1C
			SODIUM ION TRANSPORT	AKT1								REGULATION OF RELEASE OF SEQUESTERED CALCIUM ION INTO CYTOSOL BY SARCOPLASMIC RETICULUM	CAMK2D
			SODIUM ION TRANSPORT	CHP1								REGULATION OF RELEASE OF SEQUESTERED CALCIUM ION INTO CYTOSOL BY SARCOPLASMIC RETICULUM	CASQ2
			SODIUM ION TRANSPORT	DLG1								REGULATION OF RELEASE OF SEQUESTERED CALCIUM ION INTO CYTOSOL BY SARCOPLASMIC RETICULUM	DMD
			VENTRICULAR CARDIAC MUSCLE CELL ACTION POTENTIAL	CACNA1C								REGULATION OF RELEASE OF SEQUESTERED CALCIUM ION INTO CYTOSOL BY SARCOPLASMIC RETICULUM	HRC
			VENTRICULAR CARDIAC MUSCLE CELL ACTION POTENTIAL	NEDD4L								REGULATION OF RYANODINE SENSITIVE CALCIUM RELEASE CHANNEL ACTIVITY	CASQ2
			VENTRICULAR CARDIAC MUSCLE CELL ACTION POTENTIAL	DLG1								REGULATION OF SODIUM ION TRANSMEMBRANE TRANSPORT	ATP1B1
			VENTRICULAR CARDIAC MUSCLE CELL ACTION POTENTIAL	KCNQ1								REGULATION OF SODIUM ION TRANSMEMBRANE TRANSPORT	CAMK2D
			VENTRICULAR CARDIAC MUSCLE CELL DEVELOPMENT	MEF2A								REGULATION OF SODIUM ION TRANSMEMBRANE TRANSPORT	CHP1
			VENTRICULAR CARDIAC MUSCLE CELL DEVELOPMENT	NKX2-6								REGULATION OF SODIUM ION TRANSMEMBRANE TRANSPORT	DMD
												REGULATION OF SODIUM ION TRANSMEMBRANE TRANSPORT	GLRX
												REGULATION OF SODIUM ION TRANSMEMBRANE TRANSPORT	GPD1L
												REGULATION OF SODIUM ION TRANSMEMBRANE TRANSPORT	KLHL24
												REGULATION OF SODIUM ION TRANSMEMBRANE TRANSPORT	NEDD4L
												REGULATION OF SODIUM ION TRANSMEMBRANE TRANSPORT	STK39
												REGULATION OF SODIUM ION TRANSMEMBRANE TRANSPORTER ACTIVITY	ATP1B1
												REGULATION OF SODIUM ION TRANSMEMBRANE TRANSPORTER ACTIVITY	CAMK2D
												REGULATION OF SODIUM ION TRANSMEMBRANE TRANSPORTER ACTIVITY	CHP1
												REGULATION OF SODIUM ION TRANSMEMBRANE TRANSPORTER ACTIVITY	DMD
												REGULATION OF SODIUM ION TRANSMEMBRANE TRANSPORTER ACTIVITY	GLRX
												REGULATION OF SODIUM ION TRANSMEMBRANE TRANSPORTER ACTIVITY	GPD1L
												REGULATION OF SODIUM ION TRANSMEMBRANE TRANSPORTER ACTIVITY	KLHL24
												REGULATION OF SODIUM ION TRANSMEMBRANE TRANSPORTER ACTIVITY	NEDD4L
												REGULATION OF SODIUM ION TRANSMEMBRANE TRANSPORTER ACTIVITY	STK39
												REGULATION OF SODIUM ION TRANSPORT	AKT1
												REGULATION OF SODIUM ION TRANSPORT	ATP1B1
												REGULATION OF SODIUM ION TRANSPORT	CAMK2D
												REGULATION OF SODIUM ION TRANSPORT	CHP1
												REGULATION OF SODIUM ION TRANSPORT	DMD
												REGULATION OF SODIUM ION TRANSPORT	DMPK
												REGULATION OF SODIUM ION TRANSPORT	GLRX
												REGULATION OF SODIUM ION TRANSPORT	GPD1L
												REGULATION OF SODIUM ION TRANSPORT	KLHL24
												REGULATION OF SODIUM ION TRANSPORT	NEDD4L
												REGULATION OF SODIUM ION TRANSPORT	STK39
												REGULATION OF SODIUM ION TRANSPORT	WNK1
												REGULATION OF THE FORCE OF HEART CONTRACTION	ADRA1A
												REGULATION OF THE FORCE OF HEART CONTRACTION	ATP2A2
												REGULATION OF THE FORCE OF HEART CONTRACTION	CAMK2D
												REGULATION OF VENTRICULAR CARDIAC MUSCLE CELL ACTION POTENTIAL	CACNA1C
												REGULATION OF VENTRICULAR CARDIAC MUSCLE CELL ACTION POTENTIAL	DSC2
												REGULATION OF VENTRICULAR CARDIAC MUSCLE CELL ACTION POTENTIAL	DSP
												REGULATION OF VENTRICULAR CARDIAC MUSCLE CELL ACTION POTENTIAL	JUP
												REGULATION OF VENTRICULAR CARDIAC MUSCLE CELL ACTION POTENTIAL	NOS1AP
												RELAXATION OF CARDIAC MUSCLE	ATP1B1
												RELAXATION OF CARDIAC MUSCLE	ATP2A2
												RELAXATION OF CARDIAC MUSCLE	CAMK2D
												RELAXATION OF CARDIAC MUSCLE	HRC
												RESPONSE TO EPINEPHRINE	KCNQ1
												RESPONSE TO EPINEPHRINE	PPARGC1A
												RESPONSE TO EPINEPHRINE	RNLS
												SARCOPLASMIC RETICULUM CALCIUM ION TRANSPORT	ATP2A2
												SARCOPLASMIC RETICULUM CALCIUM ION TRANSPORT	CACNA1C
												SARCOPLASMIC RETICULUM CALCIUM ION TRANSPORT	CAMK2D
												SARCOPLASMIC RETICULUM CALCIUM ION TRANSPORT	CASQ2
												SARCOPLASMIC RETICULUM CALCIUM ION TRANSPORT	DMD
												SARCOPLASMIC RETICULUM CALCIUM ION TRANSPORT	HRC
												SODIUM ION TRANSMEMBRANE TRANSPORT	ATP1B1
												SODIUM ION TRANSMEMBRANE TRANSPORT	CAMK2D
												SODIUM ION TRANSMEMBRANE TRANSPORT	CAPS2
												SODIUM ION TRANSMEMBRANE TRANSPORT	CHP1
												SODIUM ION TRANSMEMBRANE TRANSPORT	DMD
												SODIUM ION TRANSMEMBRANE TRANSPORT	GLRX
												SODIUM ION TRANSMEMBRANE TRANSPORT	GPD1L
												SODIUM ION TRANSMEMBRANE TRANSPORT	HCN2
												SODIUM ION TRANSMEMBRANE TRANSPORT	KLHL24
												SODIUM ION TRANSMEMBRANE TRANSPORT	NALCN
												SODIUM ION TRANSMEMBRANE TRANSPORT	NEDD4L
												SODIUM ION TRANSMEMBRANE TRANSPORT	SCN10A
												SODIUM ION TRANSMEMBRANE TRANSPORT	SLC1A3
												SODIUM ION TRANSMEMBRANE TRANSPORT	SLC41A1
												SODIUM ION TRANSMEMBRANE TRANSPORT	SLC4A3
												SODIUM ION TRANSMEMBRANE TRANSPORT	SLC4A4
												SODIUM ION TRANSMEMBRANE TRANSPORT	SLC6A8
												SODIUM ION TRANSMEMBRANE TRANSPORT	SLC9A7
												SODIUM ION TRANSMEMBRANE TRANSPORT	STK39
												SODIUM ION TRANSPORT	AKT1
												SODIUM ION TRANSPORT	ATP1B1
												SODIUM ION TRANSPORT	CAMK2D
												SODIUM ION TRANSPORT	CAPS2
												SODIUM ION TRANSPORT	CHP1
												SODIUM ION TRANSPORT	COMMD3
												SODIUM ION TRANSPORT	DMD
												SODIUM ION TRANSPORT	DMPK
												SODIUM ION TRANSPORT	GLRX
												SODIUM ION TRANSPORT	GPD1L
												SODIUM ION TRANSPORT	HCN2
												SODIUM ION TRANSPORT	KLHL24
												SODIUM ION TRANSPORT	KLHL3
												SODIUM ION TRANSPORT	NALCN
												SODIUM ION TRANSPORT	NDUFA9
												SODIUM ION TRANSPORT	NEDD4L
												SODIUM ION TRANSPORT	SCN10A
												SODIUM ION TRANSPORT	SLC1A3
												SODIUM ION TRANSPORT	SLC22A5
												SODIUM ION TRANSPORT	SLC38A7
												SODIUM ION TRANSPORT	SLC41A1
												SODIUM ION TRANSPORT	SLC4A3
												SODIUM ION TRANSPORT	SLC4A4
												SODIUM ION TRANSPORT	SLC6A8
												SODIUM ION TRANSPORT	SLC9A7
												SODIUM ION TRANSPORT	STK39
												SODIUM ION TRANSPORT	WNK1
												VENTRICULAR CARDIAC MUSCLE CELL ACTION POTENTIAL	CACNA1C
												VENTRICULAR CARDIAC MUSCLE CELL ACTION POTENTIAL	DSC2
												VENTRICULAR CARDIAC MUSCLE CELL ACTION POTENTIAL	DSP
												VENTRICULAR CARDIAC MUSCLE CELL ACTION POTENTIAL	GPD1L
												VENTRICULAR CARDIAC MUSCLE CELL ACTION POTENTIAL	JUP
												VENTRICULAR CARDIAC MUSCLE CELL ACTION POTENTIAL	KCND3
												VENTRICULAR CARDIAC MUSCLE CELL ACTION POTENTIAL	KCNQ1
												VENTRICULAR CARDIAC MUSCLE CELL ACTION POTENTIAL	NEDD4L
												VENTRICULAR CARDIAC MUSCLE CELL ACTION POTENTIAL	NOS1AP
												VENTRICULAR CARDIAC MUSCLE CELL DEVELOPMENT	FHL2
												VENTRICULAR CARDIAC MUSCLE CELL DEVELOPMENT	MEF2A
