# Supplementary material for: Chronological and biological aging of the human left ventricular myocardium: Analysis of microRNAs contribution
Source: Aging Cell. 2021 Jun 6;20(7):e13383. doi: 10.1111/acel.13383 (PMC8282276; doi:10.1111/acel.13383)
Supplement: Supplementary file 20 — Table S14 [file ACEL-20-e13383-s021.xlsx]

## Sheet: Hoja1
				Left ventricle		Blood (Plasma)
DONOR CODE	HOSPITAL	Gender	Age	Retrotranscription total RNA	Retrotranscription microRNA	Retrotranscription microRNA
R405	ZARAGOZA	F	77	+	-	N/A
R423	ZARAGOZA	M	68	+	-	N/A
R424	ZARAGOZA	M	73	+	-	N/A
R443	ZARAGOZA	M	51	+	+	N/A
R444	ZARAGOZA	M	67	+	+	N/A
R406	ZARAGOZA	M	71	+	-	N/A
R408	ZARAGOZA	M	78	+	+	N/A
R445	ZARAGOZA	M	75	+	+	N/A
R409	ZARAGOZA	M	65	+	+	N/A
R410	ZARAGOZA	M	67	+	+	N/A
R446	ZARAGOZA	F	76	+	-	N/A
R448	ZARAGOZA	M	70	+	+	N/A
R449	ZARAGOZA	M	83	+	+	N/A
R450	ZARAGOZA	M	64	+	+	N/A
R492	ZARAGOZA	M	64	+	+	N/A
R491	ZARAGOZA	M	62	+	+	N/A
R411	ZARAGOZA	M	50	+	-	N/A
R412	ZARAGOZA	F	57	+	-	N/A
R413	ZARAGOZA	F	74	+	-	N/A
R414	MALAGA	F	68	+	+	+
R438	MALAGA	M	78	+	+	+
R440	MALAGA	M	70	+	+	+
R415	MALAGA	M	72	+	+	+
R417	MALAGA	F	65	+	+	+
R418	MALAGA	M	60	+	+	+
R419	MALAGA	M	59	+	+	+
R436	MALAGA	M	51	+	+	+
R437	MALAGA	M	75	+	+	+
R416	MALAGA	M	69	+	+	-
