# Supplementary material for: Chronological and biological aging of the human left ventricular myocardium: Analysis of microRNAs contribution
Source: Aging Cell. 2021 Jun 6;20(7):e13383. doi: 10.1111/acel.13383 (PMC8282276; doi:10.1111/acel.13383)
Supplement: Supplementary file 21 — Table S15 [file ACEL-20-e13383-s007.xlsx]

## Sheet: Hoja2
Gene	REFSEQ	Forward (5'-3')	Reverse (5'-3')
YWHAZ	NM_001135699	GAGAGACAACTTGACATTGTGG	GGCAGACAAAAGTTGGAAGG
IPO8	NM_001190995.1	TCAGCTAGTGAATAACCAAACCA	TGGTCTATCATCCTCATCAATGTG
POLR2A	NM_000937	CATTGCTGCCAACATGACC	GCACTAGTTCTTGAAGTCTGTCA
CDKN2A	NM_000077.4	GGAAGGTCCCTCAGACATC	GCAGTTGTGGCCCTGTAG
MIR24-2	NR_029497	CCTGTTCCTGCTGAACTGAG	TGCCTACTGAGCTGAAACAC
SERCA2 (ATP2A2)	NM_001681	GGTGCTGAAAATCTCCTTGCC	CGGTTACTCCAGTATTGCAGGT
ADRA1A	NM_000680	GTCATGCCCATTGGGTCT	GGGTTGATGCAGCTGTTTAG
POPDC2	NM_001308333	ACAGTGGCATACTGGAGATAGA	TCCCTGAAAAGCCAAACTGGT
MIR4435-1HG	NR_136161.1	AGCCTCTCCCTGACAAGC	TCTGATAGTGTTCTTTTGAGGATACAG
DSP	NM_004415.4	GATGCTTACCAGAAAAGGCTTC	GGACACTGATGGCTTTATAAAGG
CACNA1C	NM_000719	ACCAATTCCAACCTGGAACG	GTGAAAGAGGAGTCCATAGGC
KCNQ1	NM_000218	ATGGTGGTCCTCTGCGTG	GAAGCGGATGCCCCTGAT
KCNH2	NM_000238	ATCCCCTTCGACCTGCTC	CAGCCCGATCAGCTCCTC
CAMK2D	NM_172127.2	AGGCTGGAGCTTATGATTTTCC	TGGCAGGGTTGATAGTAAGCA
ATP1A2	NM_000702	GGGCACAGATATGGTCCCTG	TTGTCCGTCTGGGAGTTTCG
hsa-miR4461	MIMAT0018983	GATTGAGACTAGTAGGGCTAGG	CATAGACCTGAATGGCGGTA
hsa-mirR-490-5p	MIMAT0004764	ATGGATCTCCAGGTGGGT	CATAGACCTGAATGGCGGTA
hsa-miR90-3p	MIMAT0002806	CCTGGAGGACTCCATGCT	CATAGACCTGAATGGCGGTA
RNU6	NR_004394.1	CGCAAGGATGACACGCAAAT	CATAGACCTGAATGGCGGTA
cel-miR-39-5p	MIMAT0020306	CACCGGGTGTAAATCAGCTTG	CATAGACCTGAATGGCGGTA
