# Supplementary material for: Chronological and biological aging of the human left ventricular myocardium: Analysis of microRNAs contribution
Source: Aging Cell. 2021 Jun 6;20(7):e13383. doi: 10.1111/acel.13383 (PMC8282276; doi:10.1111/acel.13383)
Supplement: Supplementary file 22 — Table S16 [file ACEL-20-e13383-s017.xlsx]

## Sheet: Hoja1
FUNCTIONAL CATEGORIES	SECTIONS	GO GROUPS	GO GROUP REFERENCE NUMBER
Cardiac contraction	Cardiac contraction regulation	REGULATION OF HEART CONTRACTION	GO:0008016
		REGULATION OF THE FORCE OF HEART CONTRACTION	GO:0002026
		NEGATIVE REGULATION OF HEART CONTRACTION	GO:0045822
		POSITIVE REGULATION OF HEART CONTRACTION	GO:0045823
		REGULATION OF CARDIAC MUSCLE CELL CONTRACTION	GO:0086004
		POSITIVE REGULATION OF CARDIAC MUSCLE CONTRACTION	GO:0060452
		REGULATION OF CARDIAC MUSCLE CONTRACTION	GO:0060452
		REGULATION OF CARDIAC MUSCLE CONTRACTION BY CALCIUM ION SIGNALING	GO:0010882
		REGULATION OF CARDIAC MUSCLE CONTRACTION BY REGULATION OF THE RELEASE OF SEQUESTERED CALCIUM ION	GO:0010881
	Cardiac muscle cell contraction	CARDIAC MUSCLE CELL CONTRACTION	GO:0086003
	Relaxation of cardiac muscle	RELAXATION OF CARDIAC MUSCLE	GO:0055119
	Actin-mediated cardiac cell contraction	ACTIN MEDIATED CELL CONTRACTION	GO:0070252
Cardiac conduction	Cardiac conduction	CARDIAC CONDUCTION	GO:0061337
	Cell-cell communication	CELL COMMUNICATION INVOLVED IN CARDIAC CONDUCTION	GO:0086065
		CELL CELL SIGNALING INVOLVED IN cardiAC CONDUCTION	GO:0086019
		CELL COMMUNICATION BY ELECTRICAL COUPLING	GO:0010644
	Cardiac conduction regulation	REGULATION OF CARDIAC CONDUCTION	GO:1903779
		REGULATION OF CELL COMMUNICATION BY ELECTRICAL COUPLING	GO:0010649
ANS	Response to catecholamine	RESPONSE TO EPINEPHRINE	GO:0071871
		CELLULAR RESPONSE TO EPINEPHRINE STIMULUS	GO:0071872
Heart rate	Regulation of heart rate	POSITIVE REGULATION OF HEART RATE	GO:0010460
		REGULATION OF HEART RATE	GO:0002027
		REGULATION OF HEART RATE BY CARDIAC CONDUCTION	GO:0086091
Action potential	Cardiac muscle cell action potential	VENTRICULAR CARDIAC MUSCLE CELL ACTION POTENTIAL	GO:0086005
		CARDIAC MUSCLE CELL ACTION POTENTIAL	GO:0086001
	Membrane	MEMBRANE DEPOLARIZATION DURING ACTION POTENTIAL	GO:0086010
		MEMBRANE DEPOLARIZATION DURING CARDIAC MUSCLE CELL ACTION POTENTIAL	GO:0086012
	Action potential regulation	REGULATION OF VENTRICULAR CARDIAC MUSCLE CELL ACTION POTENTIAL	GO:0098911
		REGULATION OF ACTION POTENTIAL	GO:0098900
		REGULATION OF CARDIAC MUSCLE CELL ACTION POTENTIAL	GO:0098901
		REGULATION OF CARDIAC MUSCLE CELL MEMBRANE REPOLARIZATION	GO:0099623
